# Supplementary material for: TMT-Based Multiplexed (Chemo)Proteomics on the Orbitrap Astral Mass Spectrometer
Source: Mol Cell Proteomics. 2025 Apr 8;24(5):100968. doi: 10.1016/j.mcpro.2025.100968 (PMC12127577; doi:10.1016/j.mcpro.2025.100968)
Supplement: Supplemental Data 2 [file mmc2.xlsx]

## Sheet: info
This data spreadsheet contains proteomics data of four cell lines at protein level used for Figure 2.

## Sheet: DIA 8min
Protein.Group	Protein.Ids	Protein.Names	Genes	First.Protein.Description	D:\Dianne\qymp1_00250_qy_dia_8min_rpe1_1.raw	D:\Dianne\qymp1_00252_qy_dia_8min_rpe1_2.raw	D:\Dianne\qymp1_00254_qy_dia_8min_rpe1_3.raw	D:\Dianne\qymp1_00256_qy_dia_8min_rpe1_4.raw	D:\Dianne\qymp1_00258_qy_dia_8min_u2os_1.raw	D:\Dianne\qymp1_00260_qy_dia_8min_u2os_2.raw	D:\Dianne\qymp1_00262_qy_dia_8min_u2os_3.raw	D:\Dianne\qymp1_00264_qy_dia_8min_u2os_4.raw	D:\Dianne\qymp1_00266_qy_dia_8min_293t_1.raw	D:\Dianne\qymp1_00268_qy_dia_8min_293t_2.raw	D:\Dianne\qymp1_00270_qy_dia_8min_293t_3.raw	D:\Dianne\qymp1_00272_qy_dia_8min_293t_4.raw	D:\Dianne\qymp1_00274_qy_dia_8min_hct_1.raw	D:\Dianne\qymp1_00276_qy_dia_8min_hct_2.raw	D:\Dianne\qymp1_00278_qy_dia_8min_hct_3.raw	D:\Dianne\qymp1_00280_qy_dia_8min_hct_4.raw
A0A024RAC6	A0A024RAC6	A0A024RAC6_HUMAN	ELOA	Elongin-A	1108.35			2775.45	1282.76	3065.71	771.08	3676.53	999.097		2651.19		1298.36		3133.08
A0A024RCL3;A0A0G2JJ55;A0A0G2JK11;Q96QC4	A0A024RCL3;A0A0G2JJ55;A0A0G2JK11;Q96QC4	A0A024RCL3_HUMAN;A0A0G2JJ55_HUMAN;A0A0G2JK11_HUMAN;Q96QC4_HUMAN	MICA	MHC class I polypeptide-related sequence A	25281	20783.1	21804.4	21802.2	25060.9	25985.9	22104.3	19878	6342.32			6751.16
A0A067XG54	A0A067XG54	A0A067XG54_HUMAN	ATP11C	Phospholipid-transporting ATPase								751.13		2199.96	2273.89	3783.23
A0A075B6E5	A0A075B6E5	A0A075B6E5_HUMAN	ENAH	Protein enabled homolog (Fragment)	2336.99		1809.95			4048.13	1386.84	758.347	1786.45	2303.21	915.162	1503.91	3013.96	1546.46	3277.41	3787.51
A0A075B730;A0A087X1U6	A0A087X1U6;A0A075B730	A0A075B730_HUMAN;A0A087X1U6_HUMAN	EPPK1	Epiplakin					6491.48	5525.45		3246.27	5412.18			3819.68	9927.89	12348.7	11877.6	6148.89
A0A087WSV8;E9PKG6;H0YD18;V9HW75	V9HW75;A0A087WSV8;E9PKG6;H0YD18	A0A087WSV8_HUMAN;E9PKG6_HUMAN;H0YD18_HUMAN;V9HW75_HUMAN	HEL-S-109;NUCB2	Nucleobindin 2, isoform CRA_b	68513.6	20926.9	26048.5	63127	53560.4	16107.5	12370.3	13216.3	13333.6	21891.5	40291.2	25673.6	26447.7	25722.7	21044	15648.1
A0A087WT15;A0A096LP10	A0A087WT15;A0A096LP10	A0A087WT15_HUMAN;A0A096LP10_HUMAN	ALG13	Putative bifunctional UDP-N-acetylglucosamine transferase and deubiquitinase ALG13	10144.1	12941.1	6196.5			3522.69			6151.18	9460.5	3458.87	9052.48	11172.3		11050.5
A0A087WT39;A0A0J9YYD9;V9GYI1	A0A0J9YYD9;V9GYI1;A0A087WT39	A0A087WT39_HUMAN;A0A0J9YYD9_HUMAN;V9GYI1_HUMAN	LIME1	Lck-interacting transmembrane adapter 1													4851.11	5030.75	5729.26	3463
A0A087WT53;H7C5T8	H7C5T8;A0A087WT53	A0A087WT53_HUMAN;H7C5T8_HUMAN	MAGI1	Membrane-associated guanylate kinase, WW and PDZ domain-containing protein 1		1794.15	2147.33	987.683		968.096				912.283			672.852	3713.37
A0A087WTE4;A0A087WTF6;A0A087WVD0;H7BYX6	A0A087WTE4;A0A087WTF6;A0A087WVD0;H7BYX6	A0A087WTE4_HUMAN;A0A087WTF6_HUMAN;A0A087WVD0_HUMAN;H7BYX6_HUMAN	NCAM1	Neural cell adhesion molecule 1								5405.88
A0A087WUD1	Q6DD87;A0A087WUD1	A0A087WUD1_HUMAN	ZNF787	Zinc finger protein 787	8370.08	9366.42	13012.3	10738.9	10754.1	12379.7	13132.9	9239.98	11581.1	10927.7	11472.9	9987.01	15263.5	17860.8	19193	21425
A0A087WUL2	A0A087WUL2	A0A087WUL2_HUMAN	PSMB3	Proteasome subunit beta type-3 (Fragment)	8093.63	7425.42	11528.8	9371.59	14233.5	10163.3	9282.84	16189.2	12280.3	6345.87	4347.45	6586.54	5537.66	9274.02	10047.3	12140.1
A0A087WUL4;A0A087WX23;A0A087WZG9;B4DSP0	B4DSP0;A0A087WZG9;A0A087WUL4;A0A087WX23	A0A087WUL4_HUMAN;A0A087WX23_HUMAN;A0A087WZG9_HUMAN;B4DSP0_HUMAN	PEG10	Retrotransposon-derived protein PEG10	29247.4	21283.6	27491.5	28030									5354.51	6288.66	5987.47	5804.79
A0A087WUT0;A0A0A0MQW0;A0A0A0MR39;A0A0C4DGV1;H0YN19	A0A0A0MR39;A0A0A0MQW0;H0YN19;A0A087WUT0;A0A0C4DGV1	A0A087WUT0_HUMAN;A0A0A0MQW0_HUMAN;A0A0A0MR39_HUMAN;A0A0C4DGV1_HUMAN;H0YN19_HUMAN	MYEF2	Myelin expression factor 2	58794.5	65416.1	67818.4	65516.9	24507.4	25100.1	30710.9	23253.9	10510.9	16696.4	29114.8	10639.9
A0A087WUW5	A0A087WUW5	A0A087WUW5_HUMAN	PTBP1	Polypyrimidine tract-binding protein 1 (Fragment)	7669.34	2828.28	2650.82	5527.03	3118.51			1573.24	4229.63	4493.38	2460.58	2444.37			3804.69	3915.85
A0A087WVF4	A0A087WVF4	A0A087WVF4_HUMAN	CHD1	Chromodomain-helicase-DNA-binding protein 1 (Fragment)								839.796	1632.41			1880.05
A0A087WVP4;A0A096LNK9;B5MCI0	A0A096LNK9;A0A087WVP4;B5MCI0	A0A087WVP4_HUMAN;A0A096LNK9_HUMAN;B5MCI0_HUMAN	SMTN	Smoothelin	15149.4	6187.44	10303.5	19404.5	11184.7	7230.25	14984.9	9472.26				2063.7	2053.81	2733.91	7131.75	3293.78
A0A087WVV1	A0A087WVV1	A0A087WVV1_HUMAN	PSMB2	Proteasome subunit beta type-2			5856.04		4514.51	5832.19	5820.81	9207.46	7106.67	7450.44	2618.59	5432.14	3431.77	5886.9		2841.42
A0A087WVZ6	A0A087WVZ6;H7C4X9	A0A087WVZ6_HUMAN	ZMYND8	Protein kinase C-binding protein 1	41893.4	47550	45672	48237.1	67673.7	60402.6	57421.1	66628.7	44568.2	36357.1	37268.5	43632.3	43397.2	42248.3	45174.1	42271.3
A0A087WW76	A0A087WW76	A0A087WW76_HUMAN	ARHGAP21	Rho GTPase-activating protein 21			5445.1	4948.93			7413.48		7863.59	6589.51	9373.93	12628.6	4754.31		3698.12
A0A087WWU8;Q5HYB6	Q5HYB6;A0A087WWU8;J3KN67;Q5VU61	A0A087WWU8_HUMAN;Q5HYB6_HUMAN	DKFZp686J1372;TPM3	Tropomyosin alpha-3 chain	1499890	1444580	1584340	1478470	1434940	1363340	1180370	1290890	749663	695358	803209	801490	1020330	1107670	1079300	1081080
A0A087WWW7;E9PGF5;H0Y4U1	A0A087WWW7;H0Y4U1;E9PGF5	A0A087WWW7_HUMAN;E9PGF5_HUMAN;H0Y4U1_HUMAN	TNS1	Tensin-1	26845.8	14030.8	13067.4	22297.5	13518.9	6553.38	3834.44	14233.4
A0A087WWZ6	A0A087WWZ6	A0A087WWZ6_HUMAN	PRDM11	PR domain-containing protein 11	29030.2	21047.8	21502.9	25107	29341.6	19381	27465.5	18992.7	18474	14388.3	14695.1	22174.6	14502.8	17226.7	18982.6	20451.5
A0A087WY03;E5RFV3	A0A087WY03;E5RFV3	A0A087WY03_HUMAN;E5RFV3_HUMAN	SREK1	Splicing regulatory glutamine/lysine-rich protein 1	47497.2	35093	20089.6	34799.3	22029.9	29299	35653.6	17544.6	32185.4	37227.2	23461	27431	24458.1	38497.9	36543.3	23892.4
A0A087WY61;H0YFY6;K4DIE0	A0A087WY61;H0YFY6;K4DIE0	A0A087WY61_HUMAN;H0YFY6_HUMAN;K4DIE0_HUMAN	NUMA1	Nuclear mitotic apparatus protein 1	15665.7	14829.1	19247.7	23567	33274.4	32693.9	32708.4	33347.4	57643.8	62679	53507.3	60411	26667.5	24030.8	29062.5	24701.5
A0A087WYL5	Q6UXD5;H3BN26;A0A087WYL5	A0A087WYL5_HUMAN	SEZ6L2	Seizure 6-like protein 2	5516.72	8114.02	10457.2	11134.3	10712.5	16637	12820.8	11638.9	6214.28	8109.45	5093.73	5776.62	18196.3	22805.2	12506.7	17708.6
A0A087WZ32;A0A087X038;A8K727	A8K727;A0A087X038;A0A087WZ32	A0A087WZ32_HUMAN;A0A087X038_HUMAN;A8K727_HUMAN	PLEKHA2	Pleckstrin homology domain-containing family A member 2	13930.9	11324.9	14843.9	15648.6			2353.09									2590.71
A0A087X091	A0A087X091	A0A087X091_HUMAN	WDR13	WD repeat-containing protein 13 (Fragment)	17745.4	9693.53	13649.8	12139.1	11637.7	3678.97	11360.9	7425.77	4864.21	9817.33	3604.13	6187.18	3975.92	3564.19	4577.82	4630.43
A0A087X0H9	A0A087X0H9	A0A087X0H9_HUMAN	RBM26	RNA-binding protein 26	12927.2	2999.89	4719.92	6599.19	28281.2	13775.4	7626.44	21081.1	22872.6	8427	7776.67	15691	19938.4	19104	13558.8	13919.3
A0A087X0K9;G5E9E7	A0A087X0K9;G5E9E7	A0A087X0K9_HUMAN;G5E9E7_HUMAN	TJP1	Tight junction protein ZO-1	24395.1	10881.8	12291.8	14647.6	23560	4416.35	17730.4	19487.7	2848.69	9121.75	4396.75	5480.6	22883.5	14692.9	24609.3	12531.9
A0A087X1S3	A0A087X1S3	A0A087X1S3_HUMAN	HUWE1	E3 ubiquitin-protein ligase HUWE1 (Fragment)	7903.95	4905.91	4043.37	12401.9	16384.2	12947.5	13977.2	17869.5	12601.8	9300.07	5527.07	11476.5	4558.58	4590.31	2827.45
A0A087X1X7;E9PRY8	E9PJV8;A0A087X1X7;E9PN71;E9PKH7;E9PNC8;E9PQR8;E9PRL0;E9PN56;E9PPY1;E9PRY8	A0A087X1X7_HUMAN;E9PRY8_HUMAN	EEF1D	Elongation factor 1-delta		3021.9	4966.72		5709.81			2472.94	5417.88	4073.56	8024.64	7776.57	8041.16	4953.23	7684	6808.01
A0A087X2C4;H0YAH0	A0A087X2C4;H0YAH0	A0A087X2C4_HUMAN;H0YAH0_HUMAN	PCDH7	Protocadherin-7 (Fragment)	20961.3	1703.12		15568.7					1273.67		1772.62	1081.21
A0A087X2D8	A0A087X2D8	A0A087X2D8_HUMAN	SPAG9	C-Jun-amino-terminal kinase-interacting protein 4	71679.6	57744.1	44818.3	60125.3	22543.8	21476	26075.4	26823	24950.7	31629.9	29662.6	27636	16412.9	18307.3	14238	16101.1
A0A096LNL9;A0A096LNW1	A0A096LNW1;A0A096LNL9	A0A096LNL9_HUMAN;A0A096LNW1_HUMAN	ATRX	Transcriptional regulator ATRX (Fragment)									25440.7	24821.9	24009.2	26570.1
A0A096LNX8	Q96GP6;A0A096LNX8	A0A096LNX8_HUMAN	SCARF2	Scavenger receptor class F member 2	13492.6	11806.3	15271.7	15351.2	19092	21140	17602.7	18809.7	10028.7	8880.24	8941.25	6301.26
A0A096LNZ0;A0A096LP25	A0A096LP25;A0A096LNZ0	A0A096LNZ0_HUMAN;A0A096LP25_HUMAN	AAK1	AP2-associated protein kinase 1 (Fragment)	21089.7	11399.9	18959.9		19636.8	15276.8	22313.2	13764.1	7021.92	7543.74	5182.82	7851.82				3244.03
A0A096LP01	A0A096LP01;A0A096LPB2;A0A096LPB8;A0A087WZV9	SIM26_HUMAN	SMIM26	Small integral membrane protein 26	11355.1	13506.1	10211.6	13120.4	12512.5	11797.5	9718.06	9656.9	18834.2	18461.5	16803.1	15636.3	12817.7	11615.6	12496.3	15358
A0A096LP07;A0A096LPJ3;A8K070	A8K070;A0A096LPJ3;A0A096LP07	A0A096LP07_HUMAN;A0A096LPJ3_HUMAN;A8K070_HUMAN	GPS1	COP9 signalosome complex subunit 1	17195.5	13253.4	20693.5	17980.8	18953.6	24041.9	24328.2	15918.4	14114.8	20017.2	19605.9	16472.3	15759.6	14634.3	15873	14400.5
A0A096LP49	A0A096LP49;A0A1W2PQX5;A0A075B739;A0A075B733	CC187_HUMAN	CCDC187	Coiled-coil domain-containing protein 187		2397.4							2419.26				4758.28
A0A096LP69	A0A096LP69	A0A096LP69_HUMAN	CD99	CD99 antigen			4356.54	3789.69					2375.51			2168.04
A0A096LPH6	A0A096LPH6	A0A096LPH6_HUMAN	ZNF638	Zinc finger protein 638				913.86	2150.92	1504.66	2537.8	3097.67	1299.39	2115.78	887.506		2829.45		1883.16	3229.68
A0A0A0MQS0;E9PM57;F8W9L8	A0A0A0MQS0;F8W9L8;E9PM57	A0A0A0MQS0_HUMAN;E9PM57_HUMAN;F8W9L8_HUMAN	PHF20L1	PHD finger protein 20-like protein 1	6999.13	4294.86		3947.93	13310.6	11778		4623.76	5649.73	3280.29	5065.59	4254.58	6197.43	7447.94	8233.72	6580.13
A0A0A0MQS2;F5H0Q6;K7EM61	A0A0A0MQS2;F5H0Q6;K7EM61	A0A0A0MQS2_HUMAN;F5H0Q6_HUMAN;K7EM61_HUMAN	CLASRP	CLK4-associating serine/arginine-rich protein		2902.12	2842.45	4934.98	4586.54	5113.71	10063.2	5485.15	6432.09	5288.68	7310.15	6353.44	5966.3	5886.81	7510.9	4850.24
A0A0A0MQT0	P09455;A0A0A0MQT0	A0A0A0MQT0_HUMAN	RBP1	Retinol binding protein 1, cellular	47743.1	38345.5	23191.8	29998.4	288392	263246	210590	246787	31158.3	31551	24101.9	31743.8	270809	270073	297891	270937
A0A0A0MR08	A0A0A0MR08;B5MEG5;E7EST9	A0A0A0MR08_HUMAN	USP19	Ubiquitin carboxyl-terminal hydrolase 19 (Fragment)	12665.3	9275.38	14150.5	15201.4	23020.3	28396.9	29554.2	19402.2	28953.6	25819.5	27635.6	25382.1	30470.4	25111.2	24197.2	28659.6
A0A0A0MR33;A0A0C4DFM0;G3V267;G3V4T6;G3V5T0	A0A0C4DFM0;G3V4T6;G3V5T0;A0A0A0MR33;G3V267	A0A0A0MR33_HUMAN;A0A0C4DFM0_HUMAN;G3V267_HUMAN;G3V4T6_HUMAN;G3V5T0_HUMAN	GSTZ1	Maleylacetoacetate isomerase	10280.3	7859.53	10055.6	10014.9					19396.5	32657.8	22747.8	20334.4	12996.9	9273.23	13334.5	9570.43
A0A0A0MR59;A0A0C4DG68	A0A0C4DG68;A0A0A0MR59	A0A0A0MR59_HUMAN;A0A0C4DG68_HUMAN	PUM2	Pumilio homolog 2	9268.5	10428.8	8272.91	6741.03	12382.3	9059.96	4709.65	12716.8	7850.3	5588.49	3777.27	3907.58	13756.7	9346.15	9902.15	3303.03
A0A0A0MR60;G8JL96	G8JL96;A0A0A0MR60	A0A0A0MR60_HUMAN;G8JL96_HUMAN	PTPRS	Receptor-type tyrosine-protein phosphatase S	1168.82			2645.63	1604.34	2048.02	1640.66	1984.54	1583.16	2720.71	519.245	1407.04			1532.81
A0A0A0MR66	P98175;A0A0A0MR66	A0A0A0MR66_HUMAN	RBM10	RNA binding motif protein 10, isoform CRA_d	59010.7	57214.6	61136.3	64555.4	93301.6	91903.3	91969.7	95283.2	93533.4	94950.1	91629.3	91972.1	84537.3	84666.6	86718.9	83805.1
A0A0A0MRB5	Q8WXG6;F8W8U2;A0A0A0MRB5	A0A0A0MRB5_HUMAN	MADD	MAP kinase-activating death domain protein	14852	10216.1	14102.9	12537	14831.8	16406.3	17703.8	15468.8	10189.1	10856.3	12025.2	8724.66	13777.8	13536.8	15732.8	15480.2
A0A0A0MRE1;B4DJ07	B4DJ07;A0A0A0MRE1	A0A0A0MRE1_HUMAN;B4DJ07_HUMAN	EXOC7	Exocyst complex component 7 (Fragment)	11214.1	6336.2	11260.3	12547.7	6454.42	19081.4	16516.8	18280.5	11410.8	10279.5	9391.87	12555.8			1040.26
A0A0A0MRJ1;H0Y5V1;H0Y6V3	H0Y5V1;H0Y6V3;A0A0A0MRJ1	A0A0A0MRJ1_HUMAN;H0Y5V1_HUMAN;H0Y6V3_HUMAN	CDC42BPA	Serine/threonine-protein kinase MRCK alpha													1065.69		892.09
A0A0A0MRL6;F8W8M4	F8W8M4;A0A0A0MRL6	A0A0A0MRL6_HUMAN;F8W8M4_HUMAN	ABLIM1	Actin-binding LIM protein 1	11685.6		3979.68		23134.3	12743.3	21910.7	6439.61			2846.18	8078.21	8434.09		10661.6
A0A0A0MRM8	Q9UM54;A0A0A0MRM8;E7EW20;A0A0D9SGC1	A0A0A0MRM8_HUMAN	MYO6	Unconventional myosin-VI	72583.2	79843	78724.7	78387.9	66171.8	63552.2	65478.4	62557.5	72663.6	76772.6	74235.7	76525	112639	115085	116072	114615
A0A0A0MRM9	A0A0A0MRM9	A0A0A0MRM9_HUMAN	NOLC1	Nucleolar and coiled-body phosphoprotein 1 (Fragment)	200657	227160	179299	213957	134424	155421	132560	156754	286205	248329	311114	289582	592629	562380	565427	547134
A0A0A0MRP6	P28370;B7ZLQ5;A0A0A0MRP6	A0A0A0MRP6_HUMAN	SMARCA1	Probable global transcription activator SNF2L1	56954.5	69740.9	73331.5	74253.5	78017.3	83013.5	75777.9	85524.3	73990.2	69111	72919.5	66060.2	47113.1	49199.9	48867.2	45341.6
A0A0A0MRS6	A0A0A0MRS6	A0A0A0MRS6_HUMAN	USP48	Ubiquitin carboxyl-terminal hydrolase 48		5652.52	1892.04			2208.01	4427.63		6146.86	4460.13	6690.2	3623.21	5670.07	4916.54	3809.93	3289.11
A0A0A0MRT2	A0A0A0MRT2	A0A0A0MRT2_HUMAN	WAC	WW domain-containing adapter protein with coiled-coil	1441.51			3215.67		2865.57		4586.41	1417.54			1175.51		5209.92	673.465	1134.64
A0A0A0MS29;E9PQX8;H7C433	A0A0A0MS29;E9PQX8;H7C433	A0A0A0MS29_HUMAN;E9PQX8_HUMAN;H7C433_HUMAN	MFF	Mitochondrial fission factor	9349.06	10580.2	10617.9	9605.41	9265.8	15814.9	18086.4	8974.39	8533.44	9577.45	7138.8	7381.78	3439.28	5615.06	4550.44	5179.78
A0A0A0MS31;C9JB29	A0A0A0MS31;C9JB29	A0A0A0MS31_HUMAN;C9JB29_HUMAN	CASP8	Caspase-8	1545.75				3087.48	4607.91	4529.35	1072.48	1232.98				3617	2731.66	3478.65	6371.65
A0A0A0MSA7	A0A0A0MSA7	A0A0A0MSA7_HUMAN	EIF4G3	Eukaryotic translation initiation factor 4 gamma 3	4810.85		11511.6	4961.02		4271.78			9258.08	11690.1	5317.68	10156.1	4074.62	1811.4	1294.06	2851.99
A0A0A0MSA9;A0A0C4DG49	A0A0C4DG49;A0A0A0MSA9	A0A0A0MSA9_HUMAN;A0A0C4DG49_HUMAN	PVR	Poliovirus receptor	3744.21	3594.52	3843.7	3376.81							811.379				1496.45	2655.62
A0A0A0MSB8	Q9UPT5;B4DJ07;A0A0A0MSB8;A0A0A0MRE1;C9JKC2	A0A0A0MSB8_HUMAN	EXOC7	Exocyst complex component 7		8538.82		5593.44	2507.36	6969.63	3560.34	6422.2	4140.39	6033.29	5879.69	3673.64	4674.69	3199.58	318.23
A0A0A0MSJ0	A0A0A0MSJ0	A0A0A0MSJ0_HUMAN	DDX42	ATP-dependent RNA helicase DDX42	4522.21				6588.48			15963.1				1605.89			2335.95	1694.62
A0A0A0MST8;E9PFN4	A0A0A0MST8;E9PFN4	A0A0A0MST8_HUMAN;E9PFN4_HUMAN	SLC4A7	Anion exchange protein	20110.6	23555.9	22168	25000	4692.9	5931.34	5439.67	6727.05	8741.56	5209.06	8242.43	9793.73	9507.17	5655.53	8538.99	8253.55
A0A0A0MT68	A0A0A0MT68	A0A0A0MT68_HUMAN	DNASE1L3	Deoxyribonuclease		5256.87					11742.5	4685.88	2221.03		3679.97		10185	4559.12
A0A0A0MTC1;A0A0A0MTR7	A0A0A0MTC1;A0A0A0MTR7	A0A0A0MTC1_HUMAN;A0A0A0MTR7_HUMAN	RNF213	E3 ubiquitin-protein ligase RNF213	6858.55		13261	8868.6	9020.53	9497.4	3487.86	6057.52			5857.65	3874.74	3335.15	3616.27
A0A0A0MTE1	A0A0A0MTE1	A0A0A0MTE1_HUMAN	PIH1D2	PIH1 domain-containing protein 2 (Fragment)	67128.7						57915.8		57909.3							63946.7
A0A0A0MTL7;A0A1B0GUV5	A0A1B0GUV5;A0A0A0MTL7	A0A0A0MTL7_HUMAN;A0A1B0GUV5_HUMAN	TCF7L2	Transcription factor 7-like 2				1434.49									1740.91	2211.69
A0A0A6YYC0	A0A0A6YYC0	A0A0A6YYC0_HUMAN	RPS6KA4	Ribosomal protein S6 kinase alpha-4 (Fragment)	19482.7	25086	26451.3	20399.7	28988.2	31003.7	26874.1		18346.1	21019.8	18373.4	14143.1	17203	16137.1	22245.7	20745.2
A0A0A6YYJ5	A0A0A6YYJ5	A0A0A6YYJ5_HUMAN	MACF1	Microtubule-actin cross-linking factor 1, isoforms 1/2/3/5 (Fragment)	10704.6	4217.15	10770	8189.4	9566.94	10505.2	9534.16	6750.4	2706.71	4133.59	4954.34	3443.14	3097.9	3094.93	6449.26	5046.28
A0A0B4J1R6	P29401;A0A0B4J1R6	A0A0B4J1R6_HUMAN	TKT	Transketolase	2300480	2369680	2235920	2152840	1410760	1391560	1348040	1426870	1397130	1472790	1420540	1387040	2018510	2010580	2090270	2014920
A0A0B4J1W3	A0A0B4J1W3	A0A0B4J1W3_HUMAN	NAA15	N-alpha-acetyltransferase 15, NatA auxiliary subunit	4256.89		7597.61	15196.1	10203.4	10829.5	9105.92	9599.94	13306.1	17954.2	16063.8	21967.9	20484.1	11969.1	15489.3	23667.8
A0A0B4J220	E9PRG8;A0A0B4J220;E9PLD3	A0A0B4J220_HUMAN	C11orf98	Chromosome 11 open reading frame 48, isoform CRA_c	130435	110161	115512	117838	144172	136675	152907	123154	73916.3	83689.3	79004	79638.7	246754	203215	189961	189144
A0A0B4J2A0	Q9UHJ6;A0A0B4J2A0	A0A0B4J2A0_HUMAN		Uncharacterized protein						1132.1			2054.11	2815.24	1839.33	4411.89				3176.55
A0A0B4J2F0	A0A0B4J2F0	PIOS1_HUMAN	PIGBOS1	Protein PIGBOS1	13534	7788.62	10197.6		25440.2	21574.8	8338.85	24169.9	9285.93	6337.04	4394.76	9934.82	12504.2	15591.1	13029	13802.8
A0A0C4DFL8;F5GX28;K7EQ54	F5GX28;K7EQ54;A0A0C4DFL8	A0A0C4DFL8_HUMAN;F5GX28_HUMAN;K7EQ54_HUMAN	KDM4B	Lysine-specific demethylase 4B	873.477		1587.21						2499.18	3990.39	6433.46	4263.43	657.63	2093.36	1581.61	2837.11
A0A0C4DFN1	A0A0C4DFN1	A0A0C4DFN1_HUMAN	MFN1	Mitofusin-1	3509.28		1629.99	2987.95	6108.65	1461.95		3956.9	1246.79	1645.69	4022.24				3001.41	1377.27
A0A0C4DG89	A0A0C4DG89	A0A0C4DG89_HUMAN	DDX46	Probable ATP-dependent RNA helicase DDX46				3987.93					3517.92		3285.5	3946.49	4168.2	4033.45	5251.16	6923.87
A0A0C4DGB5;D6RBR1;D6RGF7;E7EN75;E9PSG1;F8W7E0;H0Y944;H0YA91	H0Y944;E9PSG1;H0YA91;A0A0C4DGB5;F8W7E0;D6RBR1;D6RGF7;E7EN75	A0A0C4DGB5_HUMAN;D6RBR1_HUMAN;D6RGF7_HUMAN;E7EN75_HUMAN;E9PSG1_HUMAN;F8W7E0_HUMAN;H0Y944_HUMAN;H0YA91_HUMAN	CAST	Calpastatin	30318	43079.2	46792.4	38227.8	20496.1	19232.9	23778.1	62433.5		3051.27	15019.8	9548.13	29161.8	30138	27183.9	43840
A0A0C4DGC5	A0A0C4DGC5	A0A0C4DGC5_HUMAN	LMNA	Prelamin-A/C (Fragment)	1817.34	3284.87											3721.51	5628.38	9082.41	3096.9
A0A0C4DGH8;A0A0C4DGY3;H0YJX0	A0A0C4DGY3;A0A0C4DGH8;H0YJX0	A0A0C4DGH8_HUMAN;A0A0C4DGY3_HUMAN;H0YJX0_HUMAN	TTC8	Tetratricopeptide repeat domain 8 isoform 3	1670.48		7632.36	3003.51				2785.76	3464.69	1689.75	3610.49	2907.87	4179.4	1288.48	2734.99	1210.97
A0A0C4DGP2	A0A0C4DGP2	A0A0C4DGP2_HUMAN	KIF18B	Kinesin-like protein					3081.83			1501.2				987.316	845.288		2818.5
A0A0D9SEY1;G5E948	A0A0D9SEY1;H7C0P6;H7C3Z6;G5E948	A0A0D9SEY1_HUMAN;G5E948_HUMAN	MAP4K4	Mitogen-activated protein kinase kinase kinase kinase 4							2807.1			6509.4	5535.73	2264.05
A0A0D9SF30	P13591;A0A0D9SF30;A0A087WV75;A0A087WX77;A0A087WWJ5;A0A0D9SF98;A0A087WTF6;A0A087WWD4	A0A0D9SF30_HUMAN	NCAM1	Neural cell adhesion molecule 1 (Fragment)					13872.8	18073.5	15792.9	14921.9	3544.91	3601.65	2665.84
A0A0D9SF54	A0A0D9SF54	A0A0D9SF54_HUMAN	SPTAN1	Spectrin alpha chain, non-erythrocytic 1	48069.5	57428.8	49184.4	32876.3	18873.2	10143.7	18567	13140.3	33830.8	25344.5	28577.1	28512.1	17203	57288.7	55221.6	7860.21
A0A0D9SFE4	Q05193;A0A0D9SFB1;A0A0U1RQP1;A0A0D9SFE4	A0A0D9SFE4_HUMAN	DNM1	Dynamin-1	80544.8	98183.3	83024.2	89583.3	201143	202702	194307	212182	38337	42749	40583.9	34058.1	52406.1	15295.1	45474.1	58206.1
A0A0D9SFM4	A0A0D9SFM4	A0A0D9SFM4_HUMAN	SLC9A6	Sodium/hydrogen exchanger 6 (Fragment)	6891.87	11825.7	11753.7	9798.46	15217.5	13400.5	11254.4	11400.8	9789.05	11740.1	7913.35	9647.69	11857.3	9931.01	10423.9	12059.8
A0A0D9SGH8;E2GH26	E2GH26;A0A0D9SGH8	A0A0D9SGH8_HUMAN;E2GH26_HUMAN	TCF7L2	Transcription factor 7-like 2					1058.42								14699.5	13901	12147.4	12715.3
A0A0G2JH58;A0A0G2JH91;A0A0G2JHB5;A0A140T979;A0A140T9D8;A0A140T9H4;A0A140T9M6;F5H7Q8;X6R344	X6R344;A0A0G2JH91;F5H7Q8;A0A0G2JHB5;A0A0G2JH58;A0A140T9H4;A0A140T9D8;A0A140T9M6;A0A140T979	A0A0G2JH58_HUMAN;A0A0G2JH91_HUMAN;A0A0G2JHB5_HUMAN;A0A140T979_HUMAN;A0A140T9D8_HUMAN;A0A140T9H4_HUMAN;A0A140T9M6_HUMAN;F5H7Q8_HUMAN;X6R344_HUMAN	MICB	MHC class I polypeptide-related sequence B													12033	15207.7	20931.3	18938.1
A0A0G2JIR1;A0A0G2JIS2;A0A0G2JRR0;A2ABF8	A0A0G2JRR0;A0A0G2JIS2;A2ABF8;A0A0G2JIR1	A0A0G2JIR1_HUMAN;A0A0G2JIS2_HUMAN;A0A0G2JRR0_HUMAN;A2ABF8_HUMAN	EHMT2	Histone-lysine N-methyltransferase EHMT2					1950.33	932.348	416.067		732.581	1461.09	2659.84	2077.62	3319.36	3612.05	2276.19	779.391
A0A0G2JJL1;A0A140T9L0	A0A0G2JJL1;A0A140T9L0	A0A0G2JJL1_HUMAN;A0A140T9L0_HUMAN	WDR46	WD repeat-containing protein 46 (Fragment)	9041.83	11678.7	12153.7	16969.1	9721.23		18930.5	26191.5		10205	13285.3	16785.6	29740.4	20038.2	17754.5	18030.5
A0A0G2JL52;B4E0K6;B7ZL25	B7ZL25;A0A0G2JL52;A0A140TA36;B4E0K6;A0A140TA45;A0A0G2JIA5	A0A0G2JL52_HUMAN;B4E0K6_HUMAN;B7ZL25_HUMAN	VARS2	VARS2				7035.73	15374.3	11088.4	14798.9	17179		10027.8	14451.9	14758.8
A0A0G2JLQ8;A0A0G2JLX3;A0A0G2JMG8;A0A0G2JNC8;A0A0G2JP37;A0A0G2JPB6;A0A0G2JPQ2	A0A0G2JMG8;A0A0G2JLQ8;A0A0G2JNC8;A0A0G2JP37;A0A0G2JPQ2;A0A0G2JPB6;A0A0G2JLX3	A0A0G2JLQ8_HUMAN;A0A0G2JLX3_HUMAN;A0A0G2JMG8_HUMAN;A0A0G2JNC8_HUMAN;A0A0G2JP37_HUMAN;A0A0G2JPB6_HUMAN;A0A0G2JPQ2_HUMAN	NLRP2	NACHT, LRR and PYD domains-containing protein 2 (Fragment)													5152.2	4091.42	6443.58	5644.35
A0A0G2JPJ8	A0A0G2JPJ8	A0A0G2JPJ8_HUMAN	SMIM10L1	Small integral membrane protein 10-like protein 1		7231.18	7867.97	4707.4	7439.35	7039.05	7793.57	7199.42	2741.27	3279.12	2685.28	2719.51	5153.31	6305.12	6456.3	2703.48
A0A0G2JPP5	A0A0G2JPP5	A0A0G2JPP5_HUMAN	SCRIB	Protein scribble homolog	4181.7	4811.45		4852.48	8483.54	6254.14	6397.69	8710.13	5071.95	8229.51	9457.93	7834.15	2291.36	3916.01	4297.08	6101.29
A0A0G2JQM1	O94973;E9PNC4;A0A0G2JQM1;A0A0G2JS82;E9PR62;A0A0G2JRF9;A0A0G2JRS3;A0A0G2JQA4	A0A0G2JQM1_HUMAN	AP2A2	AP-2 complex subunit alpha-2 (Fragment)	149370	147755	159519	182024	79072.6	80254.8	81108.9	70319.4	142437	126742	139975	138168	91743.7	108538	105589	108425
A0A0J9YWL0	Q9Y4K1;A0A0J9YWL0	A0A0J9YWL0_HUMAN	CRYBG1	Beta/gamma crystallin domain-containing protein 1	5498.31	3892.06		5783.29	11860.5	3127.47	2467.23			11588.6		12934.3	6784	6252.37	5370.04	6930.8
A0A0J9YWM6	A0A0J9YWM6	A0A0J9YWM6_HUMAN	ALDH7A1	Alpha-aminoadipic semialdehyde dehydrogenase (Fragment)	70320.9	61652.8	47448.7	48692.5	83247.2	75252.9	79815.4	64097.5	76455.4	62241	60404.6	61363.5	77220.8	64832.8	68305	62317.3
A0A0J9YXF2	Q15165;A0A0J9YXF2;A0A0J9YYJ1;A0A0J9YYG4;J3QT77	A0A0J9YXF2_HUMAN	PON2	Paraoxonase 2, isoform CRA_a	88302.2	93126.6	89315.8	87953.4	100621	107893	106386	102163	36015	33923.7	36042.6	28743.1	58877.1	55870.8	55319.8	53952.5
A0A0J9YXJ0;E9PC62	E9PC62;A0A0J9YXJ0	A0A0J9YXJ0_HUMAN;E9PC62_HUMAN	CELF2	CUGBP Elav-like family member 2									22091.4	13240.3	15972.7	23461.9
A0A0J9YY34;A0A0J9YY72;A0A1W2PQQ1	A0A1W2PQQ1;A0A0J9YY34;A0A0J9YW69;A0A0J9YY72	A0A0J9YY34_HUMAN;A0A0J9YY72_HUMAN;A0A1W2PQQ1_HUMAN	NHSL2	NHS-like protein 2						2367		5502.9					1836.06
A0A0M3HER2	A0A0M3HER2	A0A0M3HER2_HUMAN	CENPV	Centromere protein V	12650.6	13025.4	10626.6	10266.4	2902.06	9071.37		3406.16	26459.8	20965.1	19901.5	27725.4			7922.6	7370.98
A0A0S2Z436	A0A0S2Z436	A0A0S2Z436_HUMAN	NEFL	Neurofilament light polypeptide (Fragment)	38683.8	26017.3	34859.8	38550.6	14310.2	13734.5		5946.47	1676.7		715.158
A0A0U1RQI3	A0A0U1RQI3	A0A0U1RQI3_HUMAN	PAH	Phenylalanine-4-hydroxylase (Fragment)	10780.7		19787.8	16807.1	34343	25602.4		50805.9		15218.2	24934	18542.8			23394.6	24407.1
A0A0U1RQJ2	A0A0U1RQJ2	A0A0U1RQJ2_HUMAN	DST	Dystonin (Fragment)	77619.9	53016.9	48066.8	52605.5	52051	61195.5	47359.6	37141.8	29804.6	35572.8	42113.8	35893	50224.9	50697.7	41912.1
A0A0U1RQJ6;B4DDN1	B4DDN1;A0A0U1RQJ6	A0A0U1RQJ6_HUMAN;B4DDN1_HUMAN	QARS	Glutamine--tRNA ligase (Fragment)	12062.9	8029.5	13938.2		8104.16					8343.26		11333.2			6451.11
A0A0U1RQK0	A0A0U1RQK0	A0A0U1RQK0_HUMAN	2024-09-07	Septin-7 (Fragment)	5626.27		5644.09	10931.5	40999.6	16149.4	26429.4	14655.5	2557.8	1927.16	2536.56	3412.49	9000.62		8158.32	8873.04
A0A0U1RQK7	O43432;A0A0U1RQK7;A0A0A0MSA7	A0A0U1RQK7_HUMAN	EIF4G3	Eukaryotic translation initiation factor 4 gamma 3	558373	582656	533526	540217	288052	246253	278574	235964	591180	558801	582408	553970	243338	240484	242033	269942
A0A0U1RQL9;A0A0U1RQS5;A0A0U1RQV1;B3KNS4	Q96A10;B3KNS4;A0A0U1RQL9;A0A0U1RQS5;A0A0U1RQV1	A0A0U1RQL9_HUMAN;A0A0U1RQS5_HUMAN;A0A0U1RQV1_HUMAN;B3KNS4_HUMAN	hCG_2043597	Uncharacterized protein (Fragment)	10260.5	8532.81	11923.8	9255.92	14403.1	11759.9	9975.95	14103.6	11542.3	8004.1	8120.91	12420.8	11016.6	7972.68	7619.92	8944.15
A0A0U1RQQ2;G5E975	G5E975;A0A0U1RQQ2	A0A0U1RQQ2_HUMAN;G5E975_HUMAN	SMARCB1	SWI/SNF-related matrix-associated actin-dependent regulator of chromatin subfamily B member 1 (Fragment)	3366.91	2296.34	2945.08	2687.78	8585.36	5530.09	4598.57	3156.34	5477.96	7221.06	2226.41	6566.47	4983.6	806.124	5976.77	5390.49
A0A0U1RR11;A0A0U1RRI6	A0A0U1RR11;A0A0U1RRI6	A0A0U1RR11_HUMAN;A0A0U1RRI6_HUMAN	CENPVL1;CENPVL3	Centromere protein V-like 1					7201.33	4677.72	17442.8
A0A0U1RR49	A0A0U1RR49	A0A0U1RR49_HUMAN	SEC24C	Protein transport protein Sec24C (Fragment)	30489.3	31652.9	17775.6	43701	39458.4	61796.4	22807.9	30287.4	15887.7	17678.1	13095.8	14168.9	13423.9	13156.4	13549.3	15307.8
A0A0U1RRH6	O94880;A0A0U1RRH6	A0A0U1RRH6_HUMAN	PHF14	PHD finger protein 14	51019.1	65460.3	47465.2	69192.9	90308.9	98808.1	82008.8	91172.2	78490	64834.2	103612	80345.2	48807.4	13141.1
A0A0U1RRM6	A0A0U1RRM6	A0A0U1RRM6_HUMAN	ENAH	Protein enabled homolog									1938.76		1311.13	2123.48	1543.85	1556.63
A0A0X1KG71	Q8WX92;A0A0X1KG71	A0A0X1KG71_HUMAN	NELFB	Negative elongation factor B	31412.4	33970.7	34638.7	33930.4	55230.8	54267.2	52607.1	55339.3	52940.2	47393.3	51322.3	51614.8	59196.6	60217.8	63715.9	60144.5
A0A140T8Y5	A0A140T8Y5	A0A140T8Y5_HUMAN	DHX16	Putative pre-mRNA-splicing factor ATP-dependent RNA helicase DHX16					12868.9	7844.39	9709.14	11897.6
A0A140T8Z1;A2AAY8;A2AAZ0;Q5SU54;Q5Y7D3;Q5Y7D6	Q5Y7D6;Q5SU54;Q5Y7D3;A0A140T8Z1;A2AAY8;A2AAZ0	A0A140T8Z1_HUMAN;A2AAY8_HUMAN;A2AAZ0_HUMAN;Q5SU54_HUMAN;Q5Y7D3_HUMAN;Q5Y7D6_HUMAN	HLA-DQB1	HLA class II histocompatibility antigen, DQ beta 1 chain									1695.71	1429.43		1208.88
A0A140T9N3;F6R6M7	F6R6M7;A0A140T9N3	A0A140T9N3_HUMAN;F6R6M7_HUMAN	DDX39B	Spliceosome RNA helicase DDX39B (Fragment)				1339.96					6986.69	3631.21	6042.71	5677.14
A0A1B0GTK5;P0DP71	A0A1B0GTK5;P0DP71;A0A1B0GUG4	F236C_HUMAN;F236D_HUMAN	FAM236C;FAM236D	Protein FAM236D	96305.5		79240.7	84865.1		65447.7	35044	44311.1	75004.4	69417	73474	68806.3	61509.2	54817.7	76488.3	64708.6
A0A1B0GTL5	Q9BXF6;A0A1B0GTL5	A0A1B0GTL5_HUMAN	RAB11FIP5	Rab11 family-interacting protein 5	305385	273086	268976	305352	163809	146509	160560	191658	65351.7	58192	57348	55694.2	62758.3	73371.4	75639.8	87604.8
A0A1B0GTU4	A0A1B0GV30;A0A1B0GTU4	A0A1B0GTU4_HUMAN	PXN	Paxillin				1938.61			2990.48	2765.11				1576.55
A0A1B0GUI1	Q6GYQ0;A0A1B0GUI1;H0YJB5	A0A1B0GUI1_HUMAN	RALGAPA1	Ral GTPase-activating protein subunit alpha-1	3041.05	1368.3		4008.32			4305.53		3216.58	6266.14	4707.41	1392.14	5218.21		903.97	2390.31
A0A1B0GV70	Q96N21;A0A1B0GV70	A0A1B0GV70_HUMAN	TEPSIN	AP-4 complex accessory subunit Tepsin	2355.79		9532.56	2862.64	4124.58	4002.09	4865.75	3439.97	7185.58	7374.86	3820.79	4359.49	3125.37	5681.74	2834.64	4031.68
A0A1B0GVF1	A0A1B0GVF1	A0A1B0GVF1_HUMAN		Uncharacterized protein (Fragment)	6226.77	7301.9	5361.19	5860.44							1771.99					437.753
A0A1B0GVI3	A0A1B0GVI3	A0A1B0GVI3_HUMAN	KRT10	Keratin, type I cytoskeletal 10 (Fragment)	9433.21			5738.59	5286.68	5085.75	4568.72	7893.85					6735.29		2957.83	5188.26
A0A1B0GVJ7	A0A1B0GVJ7	A0A1B0GVJ7_HUMAN	KIAA1671	Uncharacterized protein KIAA1671					5449.11	6837.87	7542.96	6796.55
A0A1B0GVL4	A0A1B0GVL4	A0A1B0GVL4_HUMAN	FAM193A	Protein FAM193A	6793.76	10550.1	2352.36	5508.72		2771.51		5180.43		5691.63	3313.24	6324.11	2131.29			1162.71
A0A1B0GW05	Q2PZI1;A0A1B0GW05	A0A1B0GW05_HUMAN	DPY19L1	Probable C-mannosyltransferase DPY19L1	45676.1	45400.1	46033.8	41774	71808.7	69807	57401.4	62752.6	25379.5	19484.5	22651.4	20097.8	63843.2	69925.1	61093.4	62444
A0A1B0GWA0	A0A1B0GWA0	A0A1B0GWA0_HUMAN	ZNF654	Zinc finger protein 654		5110.15	3768.27	3288.5	3909.25	10753.5	10579	11162.6	2758.64	4702.72	1720.47	4204.61	3702.93	5223.01	3258.67	4883.07
A0A1B0GWG0	A0A1B0GWG0	A0A1B0GWG0_HUMAN	EPB41	Protein 4.1 (Fragment)									5653.48	10053.4	7845.14	10360.9	9515.91	5337.19	5538.38	5530.41
A0A1C7CYX1	Q6PJG2;A0A0A0MSU2;A0A1C7CYX1	A0A1C7CYX1_HUMAN	ELMSAN1	ELM2 and SANT domain-containing protein 1	9378.45	11226.4	9588.53	10532.5	22409.5	24809.7	27198.9	26421.3	9124.98	9922.39	7846.52	7767.04	12348.1	11630.1	12055	10009.3
A0A1C7CYX9	Q16555;A0A1C7CYX9	A0A1C7CYX9_HUMAN	DPYSL2	Dihydropyrimidinase-related protein 2	923592	993223	931110	1012420	486270	482380	489988	508348	99976.6	93075.7	120146	91612.8	110841	126321	124349	117229
A0A1P0AZG4	A0A1P0AZG4	A0A1P0AZG4_HUMAN	LCOR	Ligand-dependent corepressor	7627.15	8984.21	8302.6	8886.99	3959.91	6493.06	9503.27	5989.63	11900.4	8709.67	11320.3	10463.4	14648.3	11988.3	10144.2	12948.5
A0A1W2PPD7	A0A1W2PPD7	A0A1W2PPD7_HUMAN	GLDC	Glycine dehydrogenase (decarboxylating), mitochondrial (Fragment)									2327.21	2682.33	2994.11	2726.03
A0A1W2PPU9	A0A1W2PPU9	A0A1W2PPU9_HUMAN	MPRIP	Myosin phosphatase Rho-interacting protein (Fragment)	8627.83	6513.35	2625.53	2678.77	6201.35	5667.57	5715.08	6679.38		10148.3	3113.08	8396.69	7723.79	4586.73	4768.66	7117.23
A0A1W2PQ55	A0A1W2PQ55	A0A1W2PQ55_HUMAN	HADH	Hydroxyacyl-coenzyme A dehydrogenase, mitochondrial (Fragment)									7333.91		5026.31	8445.47		4591.89
A0A1W2PQD4	A0A1W2PQD4	A0A1W2PQD4_HUMAN	HNRNPU	Heterogeneous nuclear ribonucleoprotein U (Fragment)	57604.9	66343.1	57609.7	58523.6	74449.4	104351	82057.3	46154.7	89556.5	67970	30401.4	38812.3	25829.8	31689.5	34118.1	37945.3
A0A1W2PQU7	A0A1W2PQU7	A0A1W2PQU7_HUMAN	GFAP	Glial fibrillary acidic protein (Fragment)	10146.6	28079.3	8352.56	13714.2	3279.26	5277.8	7649.67
A0A1X7SC99	O60315;A0A1B0GVV8;A0JP08;A0A1B0GWI0;E7EUW9;A0A1X7SC99;A0A1B0GW50;A0A1B0GV02	A0A1X7SC99_HUMAN	ZEB2	Zinc finger E-box-binding homeobox 2 (Fragment)	18114.9	17480.4	22475.9	26744.1	18269.5	4616.24			18379.1	28647.7	15455.4		8450.02
A0A286YF76	A0A286YF76	A0A286YF76_HUMAN	OVOS2	Ovostatin homolog 2 (Fragment)	7497.09	5512.02					6516.81		9465.26	9978.81	5184.27	7156.89
A0A2C9F2R7	A0A2C9F2R7	A0A2C9F2R7_HUMAN	FRYL	Protein furry homolog-like (Fragment)	1440.28	2401.28	5052.04	9380.6	11552.5	7765.49	9149.22	3233.03	2524.71	1964.48	1761.73	1143.77	2644.93	2336.53	2753.43	3128.67
A0AV02	A0AV02	S12A8_HUMAN	SLC12A8	Solute carrier family 12 member 8			3097.74	5495.66									9669.88	7452.89	6868.85	6311.47
A0AV96	A0AV96;B7Z8Z7;D6RBS9;D6R9M7;D6RBP6;D6REZ6;D6R9D6;D6RFL5;D6RA49	RBM47_HUMAN	RBM47	RNA-binding protein 47			1294.55	2571.63	5176.52	2916.96		7823.54	5637.01	3493.11	4155.67	2136.98	9046.62	9396.67	9119.18	7433.22
A0AVF1	A0AVF1;B7Z6R6;B7Z2T3	IFT56_HUMAN	TTC26	Intraflagellar transport protein 56	15131.1	9670.4	10602.2	14759.2	19825.7	10930.4	17039.1	17307.8	31723.6	32712.9	24594.2	27747.5	13956.8	12162.5	16119.7	15031.9
A0AVI4	A0AVI4	TM129_HUMAN	TMEM129	E3 ubiquitin-protein ligase TM129	13289.4	2144.28		10098.7	3045.39		509.509	2653.65		5942.9	2945.42	1205.07	2403.79	816.717	5431.35	2877.34
A0AVT1	A0AVT1	UBA6_HUMAN	UBA6	Ubiquitin-like modifier-activating enzyme 6	108656	100502	116146	125369	152994	158772	148928	160000	112675	116821	114294	112190	107783	106996	110990	112859
A0FGR8	A0FGR8;H7BXI1;A0A087WXU3	ESYT2_HUMAN	ESYT2	Extended synaptotagmin-2	60212.8	63546.4	66690.2	62316.2	30036.8	30904.8	30353.1	28598.5	68959.6	66904.9	69253.9	62305.6	91328.6	98526.5	91062.7	86378.8
A0JLT2	A0JLT2;J3KR33	MED19_HUMAN	MED19	Mediator of RNA polymerase II transcription subunit 19	10105.9	4489.45		7136.18	9008.34	7634.61	13049.6	7478.27	9148.31	4585.98	8596.31	5680.5	7878.48	8475.53	8770.72	9668.43
A0JNW5	A0JNW5	UH1BL_HUMAN	UHRF1BP1L	UHRF1-binding protein 1-like	32443	28448.3	31492.1	28358.9	25264.5	24605.2	20827.3	25091.1	22307.8	25577.2	24223.4	24997.2	29180.3	29076.6	30302.9	33263.9
A0MZ66	A0MZ66	SHOT1_HUMAN	SHTN1	Shootin-1	28611.2	30380.6	29628.3	31698	16440.7	16602.2	18672.2	16590.1	34845.9	33492.5	33247.1	32357.8	104220	112806	112033	105655
A0PJW6	A0PJW6	TM223_HUMAN	TMEM223	Transmembrane protein 223	12077.4	7766.06	13308	15954.8	16700.7	17672.1	25402.8	22510.4	14850.9	16534.5	13630.2	13664.2	20524.4	14238.3	16670.6	14432.8
A0PK00	A0PK00;H0YG77	T120B_HUMAN	TMEM120B	Transmembrane protein 120B		5691.43		4973.09	6960.2	28896.5	9508.91	6126.17	9850.64	4788.02	6227.55	5603.18	5113.43	4196.05	5747.53	3973.9
A1A4S6	A1A4S6;H0Y8W5	RHG10_HUMAN	ARHGAP10	Rho GTPase-activating protein 10	20696.6	24140.1	20557.3	26327.9	12028	10750.9	10389.4	11441.5	9418.6	7982.96	8459.66	10040.1	16262.6	19061.1	21627.4	19556.8
A1A5C7	A1A5C7;H7C4T9;C9J4Z0	S22AN_HUMAN	SLC22A23	Solute carrier family 22 member 23										11780.6		13490.7
A1L020	A1L020	MEX3A_HUMAN	MEX3A	RNA-binding protein MEX3A					2094.54	3879.68	3289.53	7524.43	4669.25	3675.32	3166.57	3338.39	2227.7		2040.62	1294.89
A1L0T0	A1L0T0;M0QZX5;M0R026	ILVBL_HUMAN	ILVBL	Acetolactate synthase-like protein	62026.2	57965.2	61102.3	69542	60365.3	64030.9	60772.6	57943.5	37438.1	38653.7	36769	33868.9	59966.3	50410.7	58442.1	56514.3
A1L170	A1L170	CA226_HUMAN	C1orf226	Uncharacterized protein C1orf226		5929.71		2246.06					7582.29	4750.5	5086.59	5589.63	5964.6	8266.85	6356.67	5150.08
A1L188	A1L188	NDUF8_HUMAN	NDUFAF8	NADH dehydrogenase [ubiquinone] 1 alpha subcomplex assembly factor 8	4999.33	4339	3304.73	8064.18	4810.87	3985	2680.11	2593.4	3731.71		6580.55	1123.99	4988.48	2626.95	6189.42	5826.19
A1L390	A1L390;A0A0U1RR71	PKHG3_HUMAN	PLEKHG3	Pleckstrin homology domain-containing family G member 3	12454.2	12674.2	11479	14547.5	37210.9	36570.7	34796.6	38492.4	6508.5	5659.07	7388.59	6754.26	15803.7	18183.1	15712.9	15311.7
A1L3X0	A1L3X0;D6RBM2;D6RE10;D6RBR5	ELOV7_HUMAN	ELOVL7	Elongation of very long chain fatty acids protein 7			12694.8		8243.86		13293.6	13798.4	8360.45	7923.06	3681.24		15327.8	13180.2	10977.1	10839.5
A1X283	A1X283;G3V144;A0A1B0GUF2	SPD2B_HUMAN	SH3PXD2B	SH3 and PX domain-containing protein 2B	17332.9	16965.7	14699.8	13361.6	62069.5	62706.3	54959.1	62284.1	45114.1	40895.7	36771.3	41657	64749.4	67854.8	70739.8	60877.3
A1XBS5	A1XBS5;H0YC32;A0A087WTS3;E5RHA4;E5RID3;F8W7P5;E5RGD0;A0A0B4J212;E5RGE3;E5RFS7	FA92A_HUMAN	FAM92A	Protein FAM92A	7706.66	9570.7	7096.32	8532.5	6079.2		8636.4		2891.41	6069.53	6644.71	4280.49	22136.6	19143.7	17127.5	22197.4
A2A299	A2A299	A2A299_HUMAN	TGM2	Protein-glutamine gamma-glutamyltransferase 2 (Fragment)	5279.14	6784.65	8924.46	10767.2	3176.05
A2A2R7	A2A2R7	A2A2R7_HUMAN	TFAP2C	Transcription factor AP-2 gamma (Fragment)	7700.76	6843.94							785.397		800.951	914.382	1741.71	5245.27	2552.43	2188.02
A2A3R5	P62753;A2A3R5	A2A3R5_HUMAN	RPS6	40S ribosomal protein S6	10393.9	15541.6	5319.36					4474.11	13505.8		12480.2	20793.3	16533.8	20066.1	6623.87	9197.15
A2A5X0;A6PW57	A6PW57;A2A5X0	A2A5X0_HUMAN;A6PW57_HUMAN	PIP5K1A	Phosphatidylinositol 4-phosphate 5-kinase type-1 alpha (Fragment)	14723.8	24982.9	13119.3	20848.8	25481.6	14808.8	14402.5	26260.6	21859.5	20274.6	22204.6	21935.1	9371.11	11684.2	12966.1	12988.5
A2RRP1	A2RRP1;H7C007;H0Y5G7	NBAS_HUMAN	NBAS	Neuroblastoma-amplified sequence	32138.2	34788.9	28682.8	32140.3	22047.2	20880.4	19949.5	20351.8	20532.1	18344.2	19290.3	20030.3	21630	20495.4	21450.7	21938.4
A2RTX5	A2RTX5;B7ZLP8	SYTC2_HUMAN	TARSL2	Probable threonine--tRNA ligase 2, cytoplasmic	11142.9	4772.53	1248.2	8791.54	12336.9	12381.8	11713.8	12789.8	17755.5	20851.8	15581.5	17371	6709.08	6974.96	6807.25	11171.3
A2RU67	A2RU67	F234B_HUMAN	FAM234B	Protein FAM234B	2352.61	5435.38			3254.14	9876.87	3661.9	3527.64	6480.58	7338.79	4492.18	6173.24	4854.44	9553.1	6875.85	8996.82
A2RUC4	A2RUC4;A8KAJ9	TYW5_HUMAN	TYW5	tRNA wybutosine-synthesizing protein 5	10628.5	15399.7	13748.8	14798.1	23569	22624.1	20366	17631.4	14729.5	14658.5	8141.83	14715.1	15372.7	16040	15476.3	19122.6
A2RUR9	A2RUR9;C9JT67	C144A_HUMAN	CCDC144A	Coiled-coil domain-containing protein 144A	133664	123127	90758.5	104861	108813	124740	93043.3	114095	43225.7	37821.7	40165.1	37022.6	29705.2	25788.9	25671.5	21748.9
A2RUS2	A2RUS2;E5RI43;H0YAY3;E5RHH2;E9PF32	DEND3_HUMAN	DENND3	DENN domain-containing protein 3	4526	4099.46	4215.88	6146.35	2483.91	1624.3		2031.42	3056.85	2935.3		1764.45	2542.79	2067.53	3288.27
A2VDJ0	A2VDJ0;H0Y2M0	T131L_HUMAN	TMEM131L	Transmembrane protein 131-like	9676.81	6799.91	7076.69	10319.8	9696.86	9003.79	8909.74	7132.47	8182.67	9013.59	8143.36	10377.7	11176.4	10767.4	12230.3	10224.4
A3KMH1	A3KMH1	VWA8_HUMAN	VWA8	von Willebrand factor A domain-containing protein 8	75268.9	77871.9	77803.9	76081	66235.8	63892.9	61813.1	58541	73882.1	71477.3	69800.5	73731.6	102715	98683.1	105416	99335.2
A3KN83	A3KN83	SBNO1_HUMAN	SBNO1	Protein strawberry notch homolog 1	21381.6	24341.2	24417	27265.7	32863.9	35506.1	38090.5	32573	36035.1	38555.3	39642.2	37100.4	32657.8	36065.3	32446.7	33591.2
A3QJZ6;Q5SWL8;Q5VWM3	Q5VWM3;Q5SWL8;A3QJZ6;A0A096LP99;A0A140TA27;A0A0J9YWP7	PRA18_HUMAN;PRA19_HUMAN;PRA22_HUMAN	PRAMEF18;PRAMEF19;PRAMEF22	PRAME family member 22	20594	16140.1		18546.9							26013.4				23442.1	20546
A4D161	A4D161;F8WCP2;F8WCP3	F221A_HUMAN	FAM221A	Protein FAM221A	3952.97	11925	11218	7930.15	22742.9		8128.56	15217.9	18137.9	13005.9	21748.6	12129	3896.83		8771.92	5571.96
A4D1E1	A4D1E1;A0A087WUA7	Z804B_HUMAN	ZNF804B	Zinc finger protein 804B			8345.39	9299.81		12935.4			11441.2	16079.6	6624.69	13558.6	12683.5	7049.19	11313.9	9599.96
A4D1E9	A4D1E9;C9J8R7;F8WBB5;F8WCN4;C9JEQ8;F8WBY0	GTPBA_HUMAN	GTPBP10	GTP-binding protein 10	22729.8	23604.5	23054.4	19749.5	27570.9	27778	26411.7	29208.5	29682.7	25537.8	26814.3	28721.4	33539.2	35018.2	34176.3	31277.1
A4D1P6	A4D1P6;C9J1X0	WDR91_HUMAN	WDR91	WD repeat-containing protein 91	13049.6	6935.89	6932.96	6771.86	11623.9	10719.5	9273.66	10383.6	23311.9	23386.4	18763.4	23176.7	10334	11134	9857.19	7217.32
A4D1S0	A4D1S0	KLRG2_HUMAN	KLRG2	Killer cell lectin-like receptor subfamily G member 2									14442.1	13943.9	10340.7	13028.8			1036.05
A4D1S5	A4D1S5;C9JJQ5	RAB19_HUMAN	RAB19	Ras-related protein Rab-19													1285.84			2376.9
A4D1U4	A4D1U4;C9J7X6	LCHN_HUMAN	LCHN	Protein LCHN	8227.91	5536.02	3726.83	5397.1	3767.83	2889.71	4426.63	4312.61	11377.1	11684.7	10132.1	11844.8	10560	7449.79	10540.8	10772
A4D2B0	A4D2B0;C9JAV3	MBLC1_HUMAN	MBLAC1	Metallo-beta-lactamase domain-containing protein 1					5405.74		7021.37	6021.13		2548.37
A4FU01	A4FU01	MTMRB_HUMAN	MTMR11	Myotubularin-related protein 11	159709	158026	161578	159723	74016.2	84568.6	94973.6	71543.5	71605.5	62141.4	72291.2	64102.2	98733.6	99788.1	71616.7	88812
A5A3E0	Q6S8J3;A5A3E0;A0A087X067;A6NC16	POTEF_HUMAN	POTEF	POTE ankyrin domain family member F	164790	68397.9	81813.3	275363	123563	73660.5	76802.4	116602	54560.8	60619.8	75031.1	61186.6	92436	89376.9	122511	131748
A5D8V6	A5D8V6;F5H4Q5	VP37C_HUMAN	VPS37C	Vacuolar protein sorting-associated protein 37C	23948.9	15177	21393.2	21227.8	25804.4	19375.6	21009.9	30625.1	16188.5	13601.4	17541.2	9725.26	18189.2	15599.7	13420.4	17308.7
A5PLL7	A5PLL7;Q5TGE2	TM189_HUMAN	TMEM189	Transmembrane protein 189	20624.4	10805.6	8814.86	10375.8	13846.9	11009.1	9900.28	11255.4	11371.2	7341.23	9644.97	9442.32	7300.33	7181.77	4081.46	7854.98
A5PLN9	A5PLN9	TPC13_HUMAN	TRAPPC13	Trafficking protein particle complex subunit 13	145269	142140	143186	140515	124278	101059	91778.6	118376	147777	139627	130887	143245	97277.1	80942.6	96618.1	101813
A5YKK6	A5YKK6;H3BR89	CNOT1_HUMAN	CNOT1	CCR4-NOT transcription complex subunit 1	63033.6	63438.5	69932.5	69131.9	69352.4	71695.5	67572	68618.3	97923.8	101349	94651.5	96789.8	84422.9	83880.6	83809.3	81122.5
A5YM69	A5YM69	ARG35_HUMAN	ARHGEF35	Rho guanine nucleotide exchange factor 35													2872.64	1735.47	2270.9	730.02
A6H8Y1	A6H8Y1;H7C5U4;A0A0G2JNU3	BDP1_HUMAN	BDP1	Transcription factor TFIIIB component B'' homolog	12209.1	11058.6	16016.4	6346.67	15928.1	9415.21	11527.7	13339.4	11957.9	7784.63	12393.4	7003.64	5977.53		6923.11	9521.3
A6NCE7;Q9GZQ8	Q9GZQ8;Q9H492;A6NCE7;H3BTL1	MLP3B_HUMAN;MP3B2_HUMAN	MAP1LC3B;MAP1LC3B2	Microtubule-associated proteins 1A/1B light chain 3 beta 2	508721	494037	550139	529653	314631	325091	325979	320546	253495	261040	258014	269764	112108	116345	114599	107750
A6ND36	A6ND36	FA83G_HUMAN	FAM83G	Protein FAM83G	12292.1	16139	14558.3	14243.1	14199.4	11979.5	15346.9	15771.7	8383.86	16964.9	9210.05	24923.5	18303.2	19917.6	22892.7	22124.9
A6NDB9	A6NDB9	PALM3_HUMAN	PALM3	Paralemmin-3	937.558				11580.5	13224.9	12484.6	9992.66	6536.97	11824.3	6312.81	6115.06	6297.54	7064.29	10588.3	8277.21
A6NDG6	A6NDG6	PGP_HUMAN	PGP	Glycerol-3-phosphate phosphatase	53990.3	75588.8	58961.8	73012.7	79765.1	78441.2	91863.5	87192.8	59508	60699.7	97824.4	61695.2	58559.1	62818.7	57603.6	74096.1
A6NDU8	A6NDU8	CE051_HUMAN	C5orf51	UPF0600 protein C5orf51	30700.9	22029.4	28507.8	36420.6	44173.2	51406	40909.7	40730.3	49844.1	47859.5	45773.2	44411.2	27240.4	30488.9	26292.2	26061.2
A6NE01	A6NE01;F5GYN0;F5H8C1	F186A_HUMAN	FAM186A	Protein FAM186A							13367	13114		7881.72	6321.21	7537.02			6305.27	6326.84
A6NED2	A6NED2;G3V2I3	RCCD1_HUMAN	RCCD1	RCC1 domain-containing protein 1	6949.27	14139	6924.4	4703.22	8036.7	8754.19	11787.2	6959.71	9549.95	12299.2	11309.5	13783.7	7414.74	5879.34	8893.43	8428.32
A6NEM2	P51610;A6NEM2	A6NEM2_HUMAN	HCFC1	Host cell factor 1	119460	119170	119609	125341	167415	169983	160452	167604	210382	197696	188755	202303	136869	136291	142512	142135
A6NFI3	A6NFI3	ZN316_HUMAN	ZNF316	Zinc finger protein 316	4575.56		7949.35	4023.25	8441.2	5126.06	6292.36	5559.22	4778.72	5188.21	3553.31	5129.23	5754.93	4525.09	4828.33	5682.73
A6NFN3	A6NFN3;J3QRF4	RFOX3_HUMAN	RBFOX3	RNA binding protein fox-1 homolog 3					4900.22	4200.38
A6NG10;K7EIJ0	A6NG10;K7EIJ0	A6NG10_HUMAN;K7EIJ0_HUMAN	WBP2	WW domain-binding protein 2	5077	3027.06	3938.48							5757.58		2332.02
A6NGB9	A6NGB9;A0A0A0MSG0	WIPF3_HUMAN	WIPF3	WAS/WASL-interacting protein family member 3	2876.98		3099.91		3611.36	2423.75		4263.69	4735.56	3810.6	7545.78	1729.28	16644.1	12437.2	13244.5	19536.8
A6NGR9	A6NGR9	MROH6_HUMAN	MROH6	Maestro heat-like repeat-containing protein family member 6													7763.64	2957.49	4931.91	6579.99
A6NGU5;P19440	B5MD39;Q14390;P19440;P36268;A6NGU5;A0A0C4DG87;B5MC36;B5MCK8;B5MC34	GGT1_HUMAN;GGT3_HUMAN	GGT1;GGT3P	Putative glutathione hydrolase 3 proenzyme					9808.61	8590.01	6012.14	9727.96	3179.43	2537.51			11142	6538.19	7559.42	6361.31
A6NHL2	A6NHL2	TBAL3_HUMAN	TUBAL3	Tubulin alpha chain-like 3	183524	127820	312292	211085	160865	214481	206723	187520	99774	115388	54090	84812.2	64391.7	86349.9	77980	96768.1
A6NHR9	A6NHR9;J3QSH1;J3KTL8	SMHD1_HUMAN	SMCHD1	Structural maintenance of chromosomes flexible hinge domain-containing protein 1	56182.6	55630.8	57023	58309.9	81921	83861.5	82010.6	82205.5	50492.2	49701.2	49592.4	50295	62774	64311.4	64719.6	67961.6
A6NHX0	A6NHX0	CAST2_HUMAN	CASTOR2	Cytosolic arginine sensor for mTORC1 subunit 2	16127.9	10686.9	14905.2	14193.1	24517.2	23895.3	22707.5	24998.9	14475.6	20135.7	20569.1	21473.9	12272.4	10802.4	10898.8	10066.9
A6NI28	A6NI28;E9PJK4	RHG42_HUMAN	ARHGAP42	Rho GTPase-activating protein 42					699.119		1769.91					899.168	1469.86	3356.79	4357.22	1577.89
A6NIH7	A6NIH7;Q13432;K7EN86;K7EJU3;C9JSK0	U119B_HUMAN	UNC119B	Protein unc-119 homolog B	31480.5	35456.3	12062.4	14823.4	12744.9	12916.3	22542.6	10350.2	12009.3	21132.1	13176.8	16115.3	9525.76	10096.9	16074.5	11017.4
A6NJ78	A6NJ78	MET15_HUMAN	METTL15	Probable methyltransferase-like protein 15	13538.6	9789.82	12774.6	8266.31	12797.9	12634.7	10144.5	12077	17100.6	16183.5	12624	13373.9	33619	31167.5	38336.6	32887.6
A6NK58	A6NK58	LIPT2_HUMAN	LIPT2	Putative lipoyltransferase 2, mitochondrial	11478.8								5296.36	4340.45		8306	2907.07
A6NKD2;P0CV98;P0CV99;P0CW00;P0CW01;Q01534	A6NKD2;P0CW00;Q01534;P0CV98;P0CV99;P0CW01;A0A1W2PPS3;C9JPU3	TSPY1_HUMAN;TSPY2_HUMAN;TSPY3_HUMAN;TSPY4_HUMAN;TSPY8_HUMAN;TSPYA_HUMAN	TSPY1;TSPY10;TSPY2;TSPY3;TSPY4;TSPY8	Testis-specific Y-encoded protein 2	28695.9	18840.3	49754.1	46970.1	51534.4	58907.1	47936.9	65366.9	54121.1	66198.5	70398	55950.8	43395.8	55044	60668.4	68696.3
A6NKD9	A6NKD9;G3V2D7;H0YJE0;G3V5D5	CC85C_HUMAN	CCDC85C	Coiled-coil domain-containing protein 85C	27161.3	25104.5	31556	29182.4	27641.7	20977.9	19945.1	22864.9	35979.3	36563	35729.3	38386.3	27530.5	24669.3	23043.4	25188.3
A6NKF1	A6NKF1;F8WC89	SAC31_HUMAN	SAC3D1	SAC3 domain-containing protein 1	22871.4	24898.7	26925.9	24035.8	42388.9	36315.4	31851.3	36983.7	16708	20688.2	18621.3	17592.6	27927.7	23582.3	25023.5	31587.1
A6NKT7	A6NKT7;Q7Z3J3;J3KNE0	RGPD3_HUMAN	RGPD3	RanBP2-like and GRIP domain-containing protein 3	53515.2	58330.4	47751.8	45820.1	54555	53428.4	61353.1	58618	60114.6	73350	65350	60827.5	72497.1	77608.8	79351.3	60996.1
A6NLU0	F8VTS6;A6NLU0	RFPLA_HUMAN	RFPL4A	Ret finger protein-like 4A					25812.9	22715.3	26430.8	19972.2
A6NN90	A6NN90;G3XAA6;A0A1W2PSA2;A0A087WXZ4	CB081_HUMAN	C2orf81	Uncharacterized protein C2orf81									1132.15						1778.7
A6NNN6	A6NNN6	A6NNN6_HUMAN	PCM1	Pericentriolar material 1 protein	6218.4	4523.91							5687.47	3819.24		4097.34	4867.67	5480.62	5260.52
A6PVN8	A6PVN5;A6PVN9;F6WIT2;A6PVN6;A6PVN7;A6PVN8	A6PVN8_HUMAN	PTPA	Serine/threonine-protein phosphatase 2A activator (Fragment)		815.461			4750.8	3054.14		6298.88		1921.62		2653.86		1706.58	2698.35	2587.32
A6PVS8	A6PVS8	LRIQ3_HUMAN	LRRIQ3	Leucine-rich repeat and IQ domain-containing protein 3	10460.5	12673.7	6496.47	10396.1		5053.81	8127.99	8640	8099.41	10307	9014.66	7123.87		7648.8	6070.43	9360.44
A6ZKI3	A6ZKI3;Q9BWD3;Q17RB0	RTL8C_HUMAN	RTL8C	Retrotransposon Gag-like protein 8B	49667	60628.6	48732.7	49950.7	13779	16423.3	11406.7	13235.8	37576.7	43847.2	21118.1	35285.8	14663.5	9484.5	13054	10368.4
A7E2V4	A7E2V4;S4R3B3;S4R410;H7C453;S4R393;S4R3H3;S4R3S6;S4R3U7	ZSWM8_HUMAN	ZSWIM8	Zinc finger SWIM domain-containing protein 8	23769.5	21844	24333	26750.1	12266	14630.8	13508.9	13360.4	11569.8	10229.1	11678.8	10473	9038.43	9765.48	7800.93	8881.9
A7KAX9	A7KAX9;G3V174	RHG32_HUMAN	ARHGAP32	Rho GTPase-activating protein 32	8357.19	3464.47	3114.53	6636	3477.16	4011.27		2477.47	6492.43	6099.78	5539.21	3769.44	7652.3	6709.75	8117.46	6746.97
A8CG34	A8CG34;A0A075B7F8	P121C_HUMAN	POM121C	Nuclear envelope pore membrane protein POM 121C	8873.4	7802.95	8715.89	10448.8	11806.2	8749.55	13072.4	15778.1	13894.2	13823.9	11369.1	11234.9	11384.1	14536.5	9756.72	11065.5
A8K0S8	A8K0S8;Q99687;A6NDR6;H0YLL0;H3BLU4;H0YMV2;H0YNA8	ME3L2_HUMAN	MEIS3P2	Putative homeobox protein Meis3-like 2				5511.85		2437.61				6000.16	9332.25
A8K7Q2	A8K7Q2	A8K7Q2_HUMAN	HSPA8	Heat shock cognate 71 kDa protein	2597940	2337910	2558520	3000670	3293140	2671530	2602000	3079390	2607070	2742620	3156180	2940090	4239260	3671840	3764270	4272840
A8K855	A8K855	EFCB7_HUMAN	EFCAB7	EF-hand calcium-binding domain-containing protein 7	4977.88	3066.55		2448.94			4599.55	1787.82	3126.62	2077.46	4069.5	2075.18	2646.8	2478.81	1987.17	2419.51
A8K8P3	A8K8P3;D3YTJ2;E5RJU6	SFI1_HUMAN	SFI1	Protein SFI1 homolog	85302	65685.7	58899.3	65418.7	52891.5	42615.8	52342.3	60905.8	38736.4		78636.5	56255.7	106627	97515.2	76839.9	74879.6
A8K968	A8K968;A0A0J9YY18;A0A0J9YWE1;A0A0J9YWN0;A0A0J9YWS4	A8K968_HUMAN	EPB41L3	Band 4.1-like protein 3	26911.4	19991.9	32789.1	33395.8	68665.8	51799.8	48292.9	72543.4	22958.9	20639.7	22127.2	24745.6
A8MPP1	A8MPP1;Q92771;H0YFY8	D11L8_HUMAN	DDX11L8	Putative ATP-dependent RNA helicase DDX11-like protein 8	5763.16	8940.96	5350.54	5884.62		7181.57	6600.53	4704.02	7751.93	10637.3	7969.69	9985.93	12805.6	13440.1	13870.2	12898.3
A8MPS7	A8MPS7	YDJC_HUMAN	YDJC	Carbohydrate deacetylase						1365.87	6559.67	2927.3		1235.76	1243.19		2961.87	1955.87	1178.06
A8MQ02;E9PFY5;F8W9I4	A8MQ02;E9PFY5;F8W9I4	A8MQ02_HUMAN;E9PFY5_HUMAN;F8W9I4_HUMAN	AFDN	Afadin	3273.26	5398.33		2423.98	2467.08	11207.2	6487.92	3510.87	12217.4	7154.93	13965.3	9889.13	5636.93	3860.99	3064.09	806.603
A8MQB8;G3V0J0	G3V0J0;A8MQB8	A8MQB8_HUMAN;G3V0J0_HUMAN	FMR1	Synaptic functional regulator FMR1			1076.74	1402.05				1076.23	4854							693.888
A8MT69	A8MT69;J3QR01	CENPX_HUMAN	CENPX	Centromere protein X	3978.56	6774.2	4259.42	2417.48	2843.9	6061.79	4043.75	9841.53	7894.55	7778.98	8552.21	4966.29	6435.57	8618.3	4173.98	7074.19
A8MTT3	A8MTT3	CEBOS_HUMAN	CEBPZOS	Protein CEBPZOS	13520.6	16614	11112.1	16166.8	20788.1	24062.2	31552.5	29725.4	38089.8	38723.6	35668.1	30944.2	22729.5	19210	22731.4	17520.1
A8MTY0	Q14593;O75437;A8MTY0;Q03923;Q86V71;Q03936;Q49A12;M0QY93;A0A087X0A2;C9IZS8;M0R120;F5H2M4;A0A087WZJ7;M0R1W3	ZN724_HUMAN	ZNF724	Zinc finger protein 724		1736.38		3524.76				550.419	3776.81	4744.56	4971.49	3594.49	7236.99	4597.84	6374.53	6828.16
A8MVW0	A8MVW0	F1712_HUMAN	FAM171A2	Protein FAM171A2	15039.2	10586.2	16933.9	8083.91	12002.2	13355.8	13845.7	16293.6	16371.3	13424.6	18096.2	14996.2	8535.81	11984.6	10621.8	10214.8
A8MW92	A8MW92;A0A0A0MQS0;F8W9L8	P20L1_HUMAN	PHF20L1	PHD finger protein 20-like protein 1	9301.39	9477.33	11210.1	7896.01	14363.8	12465.9	14779.8	13056.8	5288.73	8715.05	7516.33	9183.47	10150	9239.29	8855.08	9917.43
A8MWD9;P62308	A8MWD9;P62308;Q49AN9;F5H013;C9JVQ0	RUXGL_HUMAN;RUXG_HUMAN	SNRPG;SNRPGP15	Putative small nuclear ribonucleoprotein G-like protein 15	263562	242013	302479	243915	295280	284626	283908	281841	297910	285775	271419	291900	318513	306486	319040	288028
A8MWK0	A8MWK0	FS2P1_HUMAN	FADS2P1	Putative fatty acid desaturase 2-like protein FADS2P1	13401.5	14542						10827.1	5989.05	5532.92	10416.7	3373.39	2766.26	4077.02	6186.29
A8MXP9;Q68E03	Q68E03;A8MXP9	A8MXP9_HUMAN;Q68E03_HUMAN	DKFZp686L22104;MATR3	Matrin-3	19151.9	16941.2	21172.6	19982.8	69158.8	34796	46289.2	57629.1	31645.3	29840.9	33076.8	37621.8	14064.9	6179.5	14275.6	10652.6
A8MXV4	A8MXV4	NUD19_HUMAN	NUDT19	Nucleoside diphosphate-linked moiety X motif 19	19664.6	19573.7	20488.9	23279.3	11033.1	13063.6	10738.4	11567.9	30772.1	26709.9	23572.1	22551.4	30928.7	28928	34925.6	28245.2
A8TX70	A8TX70;E9PAL5;H0Y393;H0Y9T2;H0Y935	CO6A5_HUMAN	COL6A5	Collagen alpha-5(VI) chain						28861.2		24616.3			22625.8	26177.8
A9QM74	A9QM74	IMA8_HUMAN	KPNA7	Importin subunit alpha-8			37297.2	13011.5	32365.7	31383.2		23890.8	27944.8	29143.1	25260	48271	32260.3	42109.3	34213.4	16454.8
A9UHW6	A9UHW6;J3KSB8;J3QLJ5;J3KSU6;J3QRZ6;J3QLD1;J3QKW3	MI4GD_HUMAN	MIF4GD	MIF4G domain-containing protein	7877.98	13154.4	8305	14996.4	15066	14686.5	10302	13529.6	14708.1	13395.6	14671	15552.8	11921.9	8759.6	9412.44	12525.7
B0QY74;W0Z7M9	W0Z7M9;B0QY74	B0QY74_HUMAN;W0Z7M9_HUMAN	MKL1;mkl1	Phosphatase and actin regulator (Fragment)	6704.87	4485.58	5396.17	6907.34	5366.86	5375.74	5250.3	8344.83	7053.17	6973.02	4017.35	5789.63	6966.21	3172.77	3754.68	4867.12
B0YJ81	B0YJ81	HACD1_HUMAN	HACD1	Very-long-chain (3R)-3-hydroxyacyl-CoA dehydratase 1	5521.03	4409.95	13571.8	12039.9	6824.91	3091.38	5360.83	3690.7	3145.71	3163.7	3467.52	1178.6		1346.88	2082.19	1172.71
B1AHL2	B1AHL2	B1AHL2_HUMAN	FBLN1	Fibulin-1	8608.81	8171.1	5406.95	7291.28	2838.22			1686.97	867.566	1070.29				799.865		827.548
B1AK53	B1AK53;H0Y7L4;A0A0J9YWQ8;A0A0A0MSQ4	ESPN_HUMAN	ESPN	Espin													19263.3	25046.6	23875.2	29137.2
B1AK87;B1AK88	B1AK87;B1AK88	B1AK87_HUMAN;B1AK88_HUMAN	CAPZB	Capping protein (Actin filament) muscle Z-line, beta, isoform CRA_a	542890	538764	561884	487303	506181	579676	549635	515656	290483	341946	277176	319964	448729	449055	400145	442212
B1ALK7	Q14155;F6SJA5;E7EUY6;B1ALK7;E9PDQ5	B1ALK7_HUMAN	ARHGEF7	Rho guanine nucleotide exchange factor 7	127819	136441	138479	118798	82678.5	78823.8	83736.1	87519.3	92923.6	90233	88136	85182.9	170438	170600	182298	168238
B1ALY0	Q8IXS6;C9JZH4;B1ALY0;C9JA33	B1ALY0_HUMAN	PALM2-AKAP2	PALM2-AKAP2 readthrough (Fragment)	16071.1	19052	16693.2	17868.4	34869.4	36506.6	43013.8	37814.2	1142.43	5561.91	9801.76	4525.69	15195.9	7789.3	8187.23	9652.79
B1AMV7;B1AMV8	B1AMV7;B1AMV8	B1AMV7_HUMAN;B1AMV8_HUMAN	SFXN4	Sideroflexin-4 (Fragment)									4023.34	2782.04			2966.86			2867.67
B2RBV5	B2RBV5	MRUPP_HUMAN		Putative MORF4 family-associated protein 1-like protein UPP									6478.75	2419.07	7200.73	8879.2	6105.9	7364.65	6797.19	8580.15
B2RC85;P0C881	P0C881;B2RC85	R10B1_HUMAN;R10B2_HUMAN	RSPH10B;RSPH10B2	Radial spoke head 10 homolog B2	25570.7	26711.7	26101.6	18010.7	19542.8	20396.3	29711.5	23766.9	23285.8	38595	30300.9	28505.3	38538.8	39086.2	53526.5	47289.2
B2RTY4	B2RTY4;H3BV44;H3BRD5;H3BU05;H3BP49	MYO9A_HUMAN	MYO9A	Unconventional myosin-IXa	6131.54	4678.86	7338.75	4485.04	10346.8	5786.54	7235.25	4519.28	5049.13	5588.66	5440.46	5296.15	4636.35	3234.06	2940.57	3247.02
B3KTM8;H0YLJ3;H0YMJ0	B3KTM8;H0YLJ3;H0YMJ0	B3KTM8_HUMAN;H0YLJ3_HUMAN;H0YMJ0_HUMAN	MORF4L1	Mortality factor 4-like protein 1	26648.4	34939.3	35478.6	32565.5	59114.9	72670.5	55998.2	64351.6	54086.5	45073.3	65955.1	54968.8	81143.4	60901.4	68086	53164
B3KU38;P0DPB3	B3KU38;P0DPB3;A0A1W2PR91;A0A1W2PQT1;C9J366	IQIP1_HUMAN;SCHI1_HUMAN	IQCJ-SCHIP1;SCHIP1	IQCJ-SCHIP1 readthrough transcript protein	7566.81	7797.4	6897.62	3779.41	3184.86				2314.88		2475.35	2502.82	1582.2		3994.75	175.248
B4DDD6	B4DDD6	B4DDD6_HUMAN	DBNL	Drebrin-like protein	3254.01	3232.38	1920.46		2363.93	2856.89		1553.07	483.868	1610.86	984.221	445.701	1401		2858	873.7
B4DY08	P07910;B4DY08;B2R5W2;G3V576;G3V2Q1;G3V555;G3V575;G3V2D6;G3V4W0;G3V5V7;G3V4C1	B4DY08_HUMAN	HNRNPC	Heterogeneous nuclear ribonucleoproteins C1/C2	1730270	1723130	1671940	1623450	1712660	1778510	1687590	1783650	2417100	2376270	2436010	2382490	2103580	2166710	2194530	2079680
B4E107;F5GXE4	B4E107;F5GXE4	B4E107_HUMAN;F5GXE4_HUMAN	ATE1	Arginyl-tRNA--protein transferase 1	15253.8	20135.9	16735.4	13427.8	14518.5	19275.8	12695.8	15387.4	7311.21	5322.21	8171.39	8993.21	13711.4	9526.59	12871.2	21459.1
B4E3L3;G3V1N5	G3V1N5;B4E3L3	B4E3L3_HUMAN;G3V1N5_HUMAN	USP28	Ubiquitin carboxyl-terminal hydrolase 28				7606.4	7387.18	10677.8	8258.56	4578.4	6972.02	13203.8	3595	9490.06		7003.29	1877.98
B7Z1P2;R4GMZ8;R4GNH4	B7Z1P2;R4GMZ8;A0A0A0MSI6;R4GNH4	B7Z1P2_HUMAN;R4GMZ8_HUMAN;R4GNH4_HUMAN	FBXO44	F-box only protein 44	6829.53								5990.94		6843.21	3142.59	4158.87	5227.81	4370.55	3637.51
B7Z2R7	Q5T8D3;B7Z2R7;Q5T8E0;X6RDD7	B7Z2R7_HUMAN	ACBD5	Acyl-CoA-binding domain-containing protein 5	41479.1	38553	36701	43122.1	32573.3	34142.7	36718.4	33676.6	22158.2	20460.1	18807.3	18369.5	32536.1	30830.6	29701.3	30957.7
B7Z4M1	B7Z4M1	B7Z4M1_HUMAN	RTN3	Reticulon	15859.9	4917.49	34746.1	23784.3	21954.1	15603.2	26928.2	31663.8	41969.8	25146.8	30175.9	30776.2	21992	18071.3	12843.2	19085.7
B7Z613	Q13491;B7Z613;B7Z248	B7Z613_HUMAN	GPM6B	Neuronal membrane glycoprotein M6-b	55588.7								24232.4	21907.7	18529.2	21236.7
B7Z645;H0YAA0	B7Z645;H0YAA0	B7Z645_HUMAN;H0YAA0_HUMAN	SYNCRIP	Heterogeneous nuclear ribonucleoprotein Q	62600.2	48883.2	65102.9	44033.9	48231	39504.1	43358.7	36261.5	42638.7	31586.5	37704.8	32129.5	54721	60035.2	57319.8	51669.1
B7Z8K6	B7Z8K6;A0A075B6X2	TRDC_HUMAN	TRDC	T-cell receptor delta chain C region	6822.61	23531.7		6632.54				11437.1							13954.1	5161.65
B7Z9C2;F8VRJ2;F8VV59;F8W118	B7Z9C2;F8W118;F8VRJ2;F8VV59	B7Z9C2_HUMAN;F8VRJ2_HUMAN;F8VV59_HUMAN;F8W118_HUMAN	NAP1L1	Nucleosome assembly protein 1-like 1	143342	117179	102066	125739	101548	73653.9	41073.8	86497	89077.2	47876.2	38966.6	47961	36138.1	37020	30376.9	45898
B7ZAP0	B7ZAP0;F5H8L0;E9PS63	RBG10_HUMAN	RABGAP1L	Rab GTPase-activating protein 1-like, isoform 10			7683.46	8151.99	15375.6	36592.2	17310.8	16046.8	19779.8	24993.5	23954.8	20378.9	11872.9	11635.8	11990.5	12383.1
B7ZAQ6;P0CG08	P0CG08;B7ZAQ6	GPHRA_HUMAN;GPHRB_HUMAN	GPR89A;GPR89B	Golgi pH regulator A	15451.4	10913.4	15757.2	15330.5	16524.6	16208.5	14731.8	18573.3	17294	14614.2	16931	18958.4	11186.9	10570.7	9545	8933.64
B7ZC06	H0Y7B8;B7ZC06	B7ZC06_HUMAN	GOLGA2	Golgin subfamily A member 2 (Fragment)	11330.8	12370.7	14565.3	10685	6639.93	8055.93	10577.5	13846.8	2363.51	1423.06		4966.14				1642.91
B7ZKQ9	Q8WTV0;B7ZKQ9;F5H4X0	B7ZKQ9_HUMAN	SCARB1	SCARB1 protein	20748.7	30056.2	21950.2	17641.2	46269	45634.2	43141.6	41610.4	43113	44070.6	40848.8	41070.8	95300.6	97400.8	99874.4	98336.8
B7ZW38;O60812;P0DMR1	O60812;B7ZW38;P0DMR1;A0A0G2JPF8	HNRC1_HUMAN;HNRC3_HUMAN;HNRC4_HUMAN	HNRNPCL1;HNRNPCL3;HNRNPCL4	Heterogeneous nuclear ribonucleoprotein C-like 3	6573.65	36036.6	7643.01		3254.45	22073.4	41995.5	7721.97	23873.9	65463.8	41857.8	14143.7	5415.4	6067.92	13686.5	9888.37
B8ZZA8	B8ZZA8;B8ZZC5	B8ZZA8_HUMAN	GLS	Glutaminase kidney isoform, mitochondrial	37282	21851.2	36216.7	34536.9	69191.3	64813.5	62084.5	74535.8	21508.2	18620.6	18632.8	18798.3	18493.7	20443.5	18481.5	16593.2
B9ZVM9;Q12799	B9ZVM9;Q12799;A0A087X213;D6RHT9;D1MPS5;J3QSS5;D6RC62	TCP10_HUMAN;TCP2L_HUMAN	TCP10;TCP10L2	T-complex protein 10A homolog 2						32315.6						14556		16427.6
B9ZVU2;E3W974;E7EPX3	E3W974;B9ZVU2;E7EPX3	B9ZVU2_HUMAN;E3W974_HUMAN;E7EPX3_HUMAN	DNPEP	Aspartyl aminopeptidase (Fragment)	10927.3		9977.38	6262.04	16805.8	9906.68	11537.4	17902.3	5715.12	4243.79	3250.26	7006.87	8477.37	20788.3	9799.97	13958.8
C4AMC7;Q6VEQ5	Q6VEQ5;A8K0Z3;C4AMC7	WASH2_HUMAN;WASH3_HUMAN	WASH2P;WASH3P	Putative WAS protein family homolog 3	84248.8	80410.8	73911.7	81563.7	75114	70130.4	86026.7	70339.8	45749.6	61886.9	66554.5	47181.5	37305.3	40297.3	41953.2	30437.3
C9IZ57	Q9NRH1;C9IZ57	C9IZ57_HUMAN	YAE1D1	Yae1 domain-containing protein 1		35384	22889.3	25282.2	23782.3	38026.9		25416.6	33485.9		29474.1	33465.2	29291.4		26207.6	29583.5
C9IZG4	C9IZG4	C9IZG4_HUMAN	CUTA	Protein CutA	10799.1	7563.6	5038.08	6063.97		2687.18	4297.71	2588.83	4291.96			1396.5		2133.51
C9J0J7;G5E9Q6	G5E9Q6;C9J0J7	C9J0J7_HUMAN;G5E9Q6_HUMAN	PFN2	Profilin	213669	219677	214408	183644	181906	182775	161875	181961	87577.2	75890.1	98028.1	92172.3	137970	102347	107801	124981
C9J1E1	C9J1E1	C9J1E1_HUMAN	BLVRA	Biliverdin reductase A (Fragment)	9487.34		7529.47		4236.33		3761.37	5084.17						3360.72
C9J2V2	C9J2V2	C9J2V2_HUMAN	IKBKG	NF-kappa-B essential modulator (Fragment)	11075.5	9801.28				3603.1			7095.48	5932.45	5577.52			4664.05	3566.53	5986.76
C9J406	C9J406	C9J406_HUMAN	IMMT	MICOS complex subunit MIC60	29037.6	23623.9	31412.8	23983.7	29009.1	30211.3	22557.8	25234	29544.8	29147.6	27032	29000.3	29670.7	22571.2	27977.2	24262
C9J6P4	C9J6P4;H7C5K1	C9J6P4_HUMAN	ZC3HAV1	Zinc finger CCCH-type antiviral protein 1	7130.53	11155.5	3893.6	3725.6		7336.82		9135.24	5663.52	5468.46	4961.07	7030.04	4961.87	3839.76	4064.66	4543.28
C9J7B1	C9J7B1	C9J7B1_HUMAN	NIPSNAP2	Protein NipSnap homolog 2 (Fragment)	2893.55	2156.48		7923.09	5582.24	5568.31	1458.08		8686.52	4228.75	4863.94	4878.75	3546.07	2150.01	3038.31	2108.89
C9J811;C9JF73;C9JGM9;C9JTM8;C9JYB6;E9PJI6	E9PJI6;C9JF73;C9JGM9;C9JTM8;C9J811;C9JYB6	C9J811_HUMAN;C9JF73_HUMAN;C9JGM9_HUMAN;C9JTM8_HUMAN;C9JYB6_HUMAN;E9PJI6_HUMAN	BANP	Protein BANP (Fragment)								2397.09	4611.69				6266.66	5039.99	4973.72	4866.19
C9J840	O95819;A0A0D9SEY1;A0A0D9SG62;H7C0P6;C9J840;E7EX83;H7C3Z6	C9J840_HUMAN	MAP4K4	Mitogen-activated protein kinase kinase kinase kinase 4	2172.38	12241.7	6262.45	8035.34	8304.22	6640.06	5576.87	5024.48	10612.2	13313.3	8804.63	7365.76	9861.07	12872	3439.47	11863.9
C9JA93	C9JA93	C9JA93_HUMAN	TBC1D15	TBC1 domain family member 15 (Fragment)										2130.75	1435.69	2500.12				1865.97
C9JAJ9	C9JAJ9	C9JAJ9_HUMAN	RBBP7	Histone-binding protein RBBP7 (Fragment)									6029.53	14295.6	8819.66	12629.2		5029.47
C9JBE1	Q9ULA0;E7ETB3;B9ZVU2;E7EPX3;E5RJ35;C9JBE1;F8WAN0	C9JBE1_HUMAN	DNPEP	Aspartyl aminopeptidase (Fragment)	56577.7	44161.9	59129.8	56418.2	91240.6	104985	79128.8	84755.5	40887.6	30203.7	26246.1	28983	70420.5	79158.8	77133.2	76960.1
C9JHN6	A0A024R4E5;C9JHN6;C9JZI8;C9JES8;C9J5E5;C9JEJ8;C9JHS7;C9JHZ8;C9JBS3;C9JT62;C9JK79;C9JIZ1	C9JHN6_HUMAN	HDLBP	Vigilin (Fragment)	67101.5	62005	55065.1	69319.4	33237.7	27502.2	41063.1	39501	25267.2	19780.1	28408.8	30429.4	23212.1	25836.6	32022.9	37715.7
C9JI87	C9JI87	C9JI87_HUMAN	VDAC1	Voltage-dependent anion-selective channel protein 1 (Fragment)		4067.8		6312.98	4985.44	6526.52	3004.78	4338.64	4241.8	4097.64		3434.06	1919.91	1718.76	5830.88
C9JI98	C9JI98	TM238_HUMAN	TMEM238	Transmembrane protein 238													11013.8	11941.7	7800.8	9299.06
C9JKU2;C9JNK2;C9JNK7;F8WD18;H3BLT7;H7C197;R4GMW2	H7C197;C9JRM2;H3BLT7;C9JWZ9;C9JNK7;R4GMW2;C9IZU0;C9JNK2;C9JZ73;F8WD18;C9JKU2	C9JKU2_HUMAN;C9JNK2_HUMAN;C9JNK7_HUMAN;F8WD18_HUMAN;H3BLT7_HUMAN;H7C197_HUMAN;R4GMW2_HUMAN	TTLL3	Tubulin monoglycylase TTLL3 (Fragment)				2816.24						3153.74		3154.84		6802.48
C9JLD7;G5E9G6	G5E9G6;C9JLD7	C9JLD7_HUMAN;G5E9G6_HUMAN	TRIP12	E3 ubiquitin-protein ligase TRIP12 (Fragment)	5077.07	6820	8870.59	4623.42	9047.45	7722.08	11245.7	6174.92	4974.75	7132.04	6903.57	5251.74	16062.4	12250.3	7838.46	13136.2
C9JLW8	C9JLW8;I3L4Q0;I3L2L5	MCRI1_HUMAN	MCRIP1	Mapk-regulated corepressor-interacting protein 1	64472.8	65226.1	75838	65047.2	109254	84095.6	82858.8	97842.5	73524.1	66448.8	82434.1	69995.2	50904.3	55558.2	55072.3	54407.4
C9JN61	C9JN61	C9JN61_HUMAN	DLG1	Disks large homolog 1 (Fragment)		10526.9	4647.46	3670.2	2545.69	798.506	6145.95	7432.51		4725.9
C9JRP1	C9JRP1	C9JRP1_HUMAN	SLC4A7	Anion exchange protein (Fragment)	9624.03	5463.13	6698.9	10297.1	3034.58	1535.14	1221.05		3635.59	3495.55	2688.27	1641.74	1849.87	1915.88		3760.88
C9JSZ1	Q96AE4;E9PEB5;C9JSZ1	C9JSZ1_HUMAN	FUBP1	Far upstream element-binding protein 1 (Fragment)	424654	400610	465696	483084	750789	595003	569359	726240	505437	482413	426185	491890	460930	474875	458859	416408
C9JVY5	C9JVY5	C9JVY5_HUMAN	AKAP2	A-kinase anchor protein 2 (Fragment)	7128.45		7557.71	6290.61	15694.6	18079	13064.6	20935.6						2835.72
C9JW01	C9JW01	C9JW01_HUMAN	PUM2	Pumilio homolog 2 (Fragment)	754.308	3499.87		4137.69	2232	1579.72	2489.51	2979.85		1742.86	428.451	2419.65	885.296	1936.48	871.353	2538.54
C9JWF7;F8WAV6	C9JWF7;F8WAV6	C9JWF7_HUMAN;F8WAV6_HUMAN	SRPK2	SRSF protein kinase 2 (Fragment)	79882	104389	85442.1	98519.5	102644	109306	109119	96523.4	138579	136978	127869	129996	108198	112316	102397	109579
C9JWJ8	Q14938;C9JWJ8;K7EN08	C9JWJ8_HUMAN	NFIX	Nuclear factor 1	67351.2	41846.4	57911.6	59745.7	19572.5	18127.2	16321.4	17892.7	17322.2	7775.73	10744.4	8540.19	33233.1	31873.6	26551.3	26983.9
C9JYN0	C9JYN0	C9JYN0_HUMAN	SYPL1	Synaptophysin-like protein 1	16682.8	16989.2	38357.6	16582.6	31935.5	37887	21723.2	37715.4	12444.2	8407.35	8235.15	7022.02	26117.6	21884.9	18818.9	16254.9
C9JZG2	C9JZG2	C9JZG2_HUMAN	GART	Trifunctional purine biosynthetic protein adenosine-3 (Fragment)	5744.74	3472.61	6615.35	8739.51	12093	9021.98	12208.4	6723.18	8136.18	10014.5	9353.26	9005.04	4507.08	4366.37	9838.13	7491.09
C9K0G6	C9IYA4;C9K0G6;C9J1F2	C9K0G6_HUMAN	TEDC1	Tubulin epsilon and delta complex 1 (Fragment)	3701.84								3039.88	2489.02	2319.51	1912.1	2643.55	3678.14	1923.44	4060.55
C9K0I9	O43795;C9JYW1;C9K0I9;C9JUP5;E7EQD9;E9PDF6	C9K0I9_HUMAN	MYO1B	Unconventional myosin-Ib (Fragment)	119735	107456	110232	111303	135962	129205	140403	136518	49982	49714.7	31244.9	46833.9	70291.8	82027.4	85109.9	80182.5
D3DVS1	D3DVS1	D3DVS1_HUMAN	TMEM128	Transmembrane protein 128	18747.7	18614.9	18544.3	19305.3	11118.2	9102.45	8983.3	10732.9	11633.7	14774.7	13148.8	14470.1	9450.78	14769.7	9586.24	10264.1
D3YTG3;Q5JPC9	Q5JPC9;D3YTG3;H0YCP4	D3YTG3_HUMAN;Q5JPC9_HUMAN	ABI3BP;DKFZp667H216	Target of Nesh-SH3											7820.15
D3YTI2	D3YTI2	D3YTI2_HUMAN	ACP1	Low molecular weight phosphotyrosine protein phosphatase	5504.01	7286.28	1552.54	10022.3		3187.38	4605.35	6908.22	2171.06	3430.6	2574.16	7983.17	3357.62	8206.13	869.661	3129.95
D4Q8H0	D4Q8H0	D4Q8H0_HUMAN	pk	Mitogen-activated protein kinase kinase kinase MLT	33178.3	29176.8	38754.4	38680.8	52245.1	53488.2	49609.8	66125.3	5617.61	9960.09	10105.7	7590.88	16122.7	18148.2	18852.6	15391.5
D6R9M0	D6R9M0	D6R9M0_HUMAN	KIF2A	Kinesin-like protein KIF2A (Fragment)	9592.35	11762	9049.11	8858.74	10964.1	10761.4	10707.5	13187.7	16955.5	14642.2	12837.4	13212.5	10771	14783.8	7744.36	11602.6
D6R9P3;D6RBZ0;D6RD18	D6RBZ0;D6RD18;D6R9P3	D6R9P3_HUMAN;D6RBZ0_HUMAN;D6RD18_HUMAN	HNRNPAB	Heterogeneous nuclear ribonucleoprotein A/B	730919	762807	651740	721962	874983	835131	1007320	836770	892292	920714	1007590	882173	782260	811478	786718	792997
D6R9W4	Q16643;D6R9Q9;D6R9W4	D6R9W4_HUMAN	DBN1	Drebrin (Fragment)	7583.15	5186.91	6089.54	4354.82	5385.64	6512.94	3954.52	4494.67	1221.03	1086.74		1615.43	4398.39			4258.69
D6R9Z8	D6R9Z8	D6R9Z8_HUMAN	CFI	Complement factor I		10517.6	8394.37	10752.1	11285.7	15153.5		11676.9	8364.99	14393.7	5813.97	12238.2			12282.7	8156.52
D6RAX8;D6RBL1;D6RCK9;D6RD37;D6RDZ9	D6RDZ9;D6RAX8;D6RCK9;D6R8Z7;D6RDZ7;D6RD37;D6RBL1	D6RAX8_HUMAN;D6RBL1_HUMAN;D6RCK9_HUMAN;D6RD37_HUMAN;D6RDZ9_HUMAN	TSC22D3	TSC22 domain family protein 3 (Fragment)	3243.6				1314.93				2772.65	7888.6	4521.9	6878.26		1680.26		1431.82
D6RDK1;D6RDK6;D6RI08;D6RIV2	D6RI08;D6RDK6;D6RIV2;D6RDK1	D6RDK1_HUMAN;D6RDK6_HUMAN;D6RI08_HUMAN;D6RIV2_HUMAN	OCIAD1	OCIA domain-containing protein 1 (Fragment)	9442.37	9531.81	9761.99		8494.47	5465.51	12472.1	5000.93	6441.24	7173.39	7539.68		7166.19		7272.29	6114.24
D6REX3;H0Y9V3;H7BXG7	D6REX3;H7BXG7;H0Y9V3	D6REX3_HUMAN;H0Y9V3_HUMAN;H7BXG7_HUMAN	SEC31A	Protein transport protein Sec31A		4797.93	4915.86	6310.8	5272.35	2519.89		6295.33	464.345				1801.82
D6RF23	P63244;D6RAC2;J3KPE3;D6RHJ5;D6REE5;D6RF23;H0YAF8;H0Y8W2;H0Y9P0;H0YAM7	D6RF23_HUMAN	RACK1	Receptor of-activated protein C kinase 1	80818.1	38233.3	60888.1	49322	34451.3	44307.5	44868.8	40787.8	20954.7	40263.9	17084	31266.7	20950.6	20878.4	28430.7	22769.5
D6RF44	D6RF44	D6RF44_HUMAN	HNRNPD	Heterogeneous nuclear ribonucleoprotein D0 (Fragment)			5422.25		6281.76	8398.06	3476.65	15297.9	6473.45	6288.55		5970.33	5807.25	9217.29	7086.49	8083.08
D6RGE9	D6RGE9	D6RGE9_HUMAN	ATP2C1	Calcium-transporting ATPase type 2C member 1 (Fragment)	32328.6	33639	31728.8	25980.2	11477.1			8404.65	10416.2	10331.8	9289.16	14859.3	19477.2	18173.2	16706.6	16033.7
D6RHC4	D6RHC4	D6RHC4_HUMAN	ANKHD1	Ankyrin repeat and KH domain-containing protein 1 (Fragment)		6223.77	3836.77		2893.26	6269.91	7183.95	9503.33	6846.7	4244.79	6196.74	4173.62	4911.54	5019.29	4023.95	5843.16
D6RHH4	D6RHH4	D6RHH4_HUMAN	RACK1	Receptor of-activated protein C kinase 1	6564.9	2539.95		6419.2		1975.97	1706.74	5198	5012.77	3178.8	2650.82	3428.27	3594.3	7260.13	3673.98	6000.85
D6RIF6;H0Y9L2	D6RIF6;H0Y9L2	D6RIF6_HUMAN;H0Y9L2_HUMAN	SLAIN2	SLAIN motif-containing protein 2	11657.4	7102.29	11296.8	13813.8	17109.8	6228.04	6852.31	5529.23			1047.57	3451.59	12425.7		9275.68	8353.82
D6RIT2	D6RIT2	D6RIT2_HUMAN	HNRNPH1	Heterogeneous nuclear ribonucleoprotein H (Fragment)	4083.32	2677.8				5589.96			3335.05	2902.17	3141.82	1161.47	1717.38	8206.11	5103.05	3807.47
E5KLJ9	O60313;E5KLJ9;H7C321;C9JMB8;A8MXB6	E5KLJ9_HUMAN	OPA1	Dynamin-like 120 kDa protein, mitochondrial	56803.1	55028.6	56529	55780.9	66298	70583.2	70999.7	66054.3	48413.9	50175.3	46646.8	47870.6	59225.9	57825.8	60863.2	57128.7
E5RFR7	E5RFR7	E5RFR7_HUMAN	TPD52	Tumor protein D52		10510.3			127684	91602.5	131836	110651	68114.1	62886.1	70532.4	65762.7	161436	151002	149535	143963
E5RFS0;E5RIC7;E5RJ33;E5RJ95	E5RJ33;E5RIC7;E5RJ95;E5RFS0	E5RFS0_HUMAN;E5RIC7_HUMAN;E5RJ33_HUMAN;E5RJ95_HUMAN	TOP1MT	DNA topoisomerase I, mitochondrial (Fragment)	6950.08	6364.26	5208.72		10191	15847.6	6626.78	9332.7	14106.6	6902.24	7616.42	8562.24	29967.4	42124.4	17951	23642
E5RFV9	E5RGC9;E5RFV9;E5RGG3;E5RJG3;E5RIN1;E5RHZ3;E5RFI5;E5RHJ3	E5RFV9_HUMAN	CARD8	Caspase recruitment domain-containing protein 8			1377.68		1158.03		3272.46			760.974						1376.47
E5RGC1;E5RH92	E5RGC1;E5RH92	E5RGC1_HUMAN;E5RH92_HUMAN	FBXW11	F-box/WD repeat-containing protein 11 (Fragment)				1765.84					2684.02	2867.51	3232.27	1679.86			3804.1	973.386
E5RGW4	E5RGW4	E5RGW4_HUMAN	NPM1	Nucleophosmin (Fragment)	4730.79		4851.17	9980.34	14670.5	13527		9682.63	20307.8	9122.11	7224.75	15360.4	16492.8	15817.9	13350.6	11894.7
E5RHC1	E5RHC1	E5RHC1_HUMAN	PPP2CB	Serine/threonine-protein phosphatase (Fragment)			5926.81	714.299	8598.47	8334.15	8108.99	9759.84	5241.4	4983.93	4079.22	4947.46	5059.01	8236.18	5440.25	6446.35
E5RHG9	E5RHG9	E5RHG9_HUMAN	UQCRB	Cytochrome b-c1 complex subunit 7	2020.24		2780.45	749.789	981.797	1275.92		512.356			1892.06	2304.17			929.674
E5RI98	E5RI98	E5RI98_HUMAN	NPM1	Nucleophosmin (Fragment)	49756.4	39628.7	52716.3	37938.1	57794.2	50542	44016.9	77740	40172.3	37220.1	37138.2	33129.5	26929.3	27772.4	33784.7	39929.8
E5RIH3	E5RIH3	E5RIH3_HUMAN	PSD3	PH and SEC7 domain-containing protein 3 (Fragment)	6584.78	5223.62	7314.2	9107.01
E5RIJ8	E5RIJ8	E5RIJ8_HUMAN	HOXA3	Homeobox protein Hox-A3 (Fragment)		2142.58								1896.6
E5RIQ9	O75920;D6RC42;D6RCL9;E5RIQ9;D6RC90;E5RHJ0;A0A0G2JNT0	E5RIQ9_HUMAN	SERF1A	Small EDRK-rich factor 1	5684.14	5772.57							6192.08	12790.5	6808.86	9447.56		2010.4	4356.55
E5RK69	E5RK69	E5RK69_HUMAN	ANXA6	Annexin	106903	114415	111150	100141	37455.3	41957.8	35987.8	32003.1	17042.3	22756.3	15926.8	23997.5	64884.6	65874	60132.3	71381.2
E7EMF1;E7ESP4;E9PB77	E9PB77;E7ESP4;E7EMF1	E7EMF1_HUMAN;E7ESP4_HUMAN;E9PB77_HUMAN	ITGA2	Integrin alpha-2	42562.1	28247.1	22177.8	36796.2	31759.7	32797.8	22711.4	19710.1	9604.63	12689.1	8075.97	8879.41	36422.6	34846.3	24624.2	32918.1
E7EMZ9;E9PBC6;H0Y911;Q4VXL4	E9PBC6;Q4VXL4;E7EMZ9;H0Y911	E7EMZ9_HUMAN;E9PBC6_HUMAN;H0Y911_HUMAN;Q4VXL4_HUMAN	TACC2	Transforming acidic coiled-coil-containing protein 2	5844.88	4873.45		5800.32							765.613		6801.17	8433.79	2166.07	2236.12
E7EN19	O95819;A0A0D9SEY1;G3XAA2;E7ENQ1;H7C360;A0A0D9SG62;E7EN19;H7C0P6;C9J840;E7EX83;G5E948	E7EN19_HUMAN	MAP4K4	Mitogen-activated protein kinase kinase kinase kinase 4	52108.1	45351.6	49682.1	54791.1	42205.8	43043.6	41927.6	40726.3	38637.3	34975.6	37756.2	38288.6	42262	38509.9	47179	45217.1
E7EN32;E7ENS2;E7EPR4;E7ET29	E7EN32;E7EPR4;E7ENS2;E7ET29	E7EN32_HUMAN;E7ENS2_HUMAN;E7EPR4_HUMAN;E7ET29_HUMAN	MEN1	Menin	2910.42	786.512		1582.34		5026.73	2329.39	2791.89	5222.35	6234.4	2922.52	5431.98		4300.95	4048.71	3402.02
E7EPN9;H7C5N8	H7C5N8;E7EPN9	E7EPN9_HUMAN;H7C5N8_HUMAN	PRRC2C	Protein PRRC2C	10516.5	14900.6	13587.3	9757.91	5361.14	10489.8	7915.54	15192.4	16102.4	9005.67	15177.1	14914.8	7108.62	3258.02	4457.85
E7EQL5;E7EQU2;E7ETL8;E7EV09;E9PGG1	E7EQL5;E9PGG1;E7EQU2;E7ETL8;E7EV09	E7EQL5_HUMAN;E7EQU2_HUMAN;E7ETL8_HUMAN;E7EV09_HUMAN;E9PGG1_HUMAN	DYNC1I2	Cytoplasmic dynein 1 intermediate chain 2 (Fragment)	52609.8	29450.5	46809.2	62403.3	27690.5	14258.6	10481.7	23773.5	15292.6	8993.54	13549.5	22414.9	9738.95	11818.6	13886.9	12630
E7ERH1	C9J8K5;E7EMG1;E7ERH1	E7ERH1_HUMAN	TNS1	Tensin-1 (Fragment)	14216.4	23819.5	15196.1	26303.1	8841.14	4998.32	6838.41	11958.8					4250.75
E7ERI8;E7EW49	E7ERI8;E7EW49	E7ERI8_HUMAN;E7EW49_HUMAN	CLASP2	CLIP-associating protein 2	19435.9	26725.5	27711	26710.5	28309.7	26310.4	29235.4	26139.6	51930.5	57892.9	56920.4	53658.8	14918.3	18477.8	19118.4	17519.8
E7EST9	E7ESU0;E7EST9	E7EST9_HUMAN	USP19	Ubiquitin carboxyl-terminal hydrolase 19	6385.33		3660.94		9721.09				21341.6	24832.8	16823.2	12969.3	10047	11660.5	11740.4	14544.6
E7ETA6	E7ETA6	E7ETA6_HUMAN	PCM1	Pericentriolar material 1 protein				1544.64	413.292		1160.93	1466.68	1753.18	1186.87	1431.45	1682.38	1808.74	6226.04	3574.6	4328.45
E7ETR9;H0Y2W4;H0Y7Y5	E7ETR9;H0Y7Y5;H0Y2W4	E7ETR9_HUMAN;H0Y2W4_HUMAN;H0Y7Y5_HUMAN	MROH8	Protein MROH8	7633.46	6617.04	5253.38	2783.43	2317.51	5486.13	9560.18	6841.3	4474.88	3564.85	6780.74	4482.17	3716.89	7741.77	6544.98	9018.73
E7ETU9	O00469;E7ETU9;C9JXZ0	E7ETU9_HUMAN	PLOD2	Procollagen-lysine,2-oxoglutarate 5-dioxygenase 2	423381	404370	386188	405132	172264	176376	181181	189264	63486.2	59630.8	55951.3	59391.1	13399.3	12785.4	15045.2	11921
E7ETY2	E7ETY2;H0Y8Y7	E7ETY2_HUMAN	TCOF1	Treacle protein	18386.9	18642.7	14194.1	20547.2	41387.5	38461.7	35019.2	36988.6	53071.1	40222.4	44756.1	35005.1	42732.4	50383.5	43727.3	43909.6
E7ETY4;E9PC69	E7ETY4;E9PC69	E7ETY4_HUMAN;E9PC69_HUMAN	MARK2	Non-specific serine/threonine protein kinase	10482.1	12862.5	10115.9	14515.4	8621.84	8323.46	7322.91	11892.4	20872.9	17676	17220.9	20026.9	17916.6	20648.2	17328.2	17477.8
E7EU85;E9PFF5	E7EU85;E9PFF5	E7EU85_HUMAN;E9PFF5_HUMAN	FXR1	Fragile X mental retardation syndrome-related protein 1	2143.22	3378.03	6671.76	3307.94	8408.93	3523.34	2156.37	5632.3	2385.59	1215.81	856.586	944.518	3045.83	5615.67	5221.98	2695.2
E7EUA0	E7EUA0	E7EUA0_HUMAN	NEXN	Nexilin (Fragment)	11950	9931.22	8288.41	11966.2	3923.53	5103.31	6854.73	6869.27
E7EUI8	E7EM57;E7EUI8	E7EUI8_HUMAN	G6PD	Glucose-6-phosphate 1-dehydrogenase (Fragment)	15162.6	7062.29	9697.77	19391.8	40812	37265.4	31588	33125.8		5546.16	3027.25	5502.36	10281.1	4106.3	10117.8	8824.56
E7EV07	Q9NR80;O43307;Q96N96;B1AMR3;B1AMR4;A0A1B0GVV2;E7EV07;E9PEM0;A0A087X0P1;E9PFR9;J3KQJ8;A0A1B0GWI5;A0A1B0GV82;A0A0A0MRY4;A0A0C4DFY6;A0A0A6YYB3;A0A0A6YYF8;A0A1B0GV84;H0YCT6;A0A1B0GTC2;A0A1B0GTF0;A0A1B0GVC4	E7EV07_HUMAN	ARHGEF4	Rho guanine nucleotide exchange factor 4									4108.32				2936.38	2957.7	2936.38	2843.02
E7EV59	E7EV59	E7EV59_HUMAN	ATP6V1C1	V-type proton ATPase subunit C	7218.26	4914.04		5291.33	7040.44	5334.38	4367.74	6292.57	2987.9	5343.7		1587.8	5497.96		4840.18	12371.8
E7EVA0	E7EVA0	E7EVA0_HUMAN	MAP4	Microtubule-associated protein	13893.8	13008.5	14887.3	15198.8	70750.4	66083.1	65876.4	73459	6136.33	5898.58	7890.98	5457.08	14027.3	10798.4	11603.7	11562.9
E7EVZ1	Q86UP3;E7EVZ1	E7EVZ1_HUMAN	ZFHX4	Zinc finger homeobox protein 4	6622.28	8516.64	8764.37	8280.32	5486.07	4246.94	3411.42	3442.11	8707.29	8672.25	10440.3	8717.56	2198.57		2019.91	1929.02
E7EX70	E7EX70	E7EX70_HUMAN	POLR1E	DNA-directed RNA polymerase I subunit RPA49	20353	19450.6	19189.4	22809	37496.4	34249.8	26129.5	39103.5	16134.7	17215	16050.1	13892	25071.5	29607.6	26624.7	27689.9
E9PAU2	E9PAU2;A0A087WZ13	E9PAU2_HUMAN	RAVER1	Ribonucleoprotein PTB-binding 1	27129.6	32213.8	36854.8	32093.4	46125.2	36751.1	38165.5	45862.9	36784.1	33518.6	54095.3	32771.1	42566.2	53680.8	38167.4	42573.3
E9PAV3	E9PAV3;Q13765;F8VZJ2;H0YHX9;F8W0W4;F8W1N5;F8VNW4	NACAM_HUMAN	NACA	Nascent polypeptide-associated complex subunit alpha, muscle-specific form	675598	743888	617888	712242	597457	574024	539446	583963	639655	672071	715812	664633	683227	680352	672295	712612
E9PB61	Q86V81;E9PB61	E9PB61_HUMAN	ALYREF	THO complex subunit 4	628825	616538	547366	616189	845251	855721	746054	866108	873702	644230	633830	760038	1315230	1294820	1016560	1065570
E9PCY5	E9PCY5	E9PCY5_HUMAN	TOP2B	DNA topoisomerase 2 (Fragment)			736.188	2047.72					1842.12	4701.37	11207.7	624.796	3295.97
E9PDP5;H3BLS9	E9PDP5;H3BLS9	E9PDP5_HUMAN;H3BLS9_HUMAN	ANKHD1	Ankyrin repeat and KH domain-containing protein 1 (Fragment)	5966.73	9440.08	12848.3	10355.4	19866.2	7474.02	19861.6	11051.4	17899.7	22970.5	20344.6	14595.6	10857.1	12169.7	12351.6	12458.9
E9PDU6	E9PDU6	E9PDU6_HUMAN	CNN3	Calponin (Fragment)	121521	87115.4	88610.3	89263	70995.4	82068.9	56398.1	53639.7	18434.6	18240.8	13081.6	11068.6	15224.3	9060.75	17658.8	11999
E9PE10	E9PE10	E9PE10_HUMAN	RAVER2	Ribonucleoprotein PTB-binding 2			2000.6						1747.56			1962.9		2566.89	4465.51
E9PEM5;H0YAC6	E9PEM5;H0YAC6	E9PEM5_HUMAN;H0YAC6_HUMAN	LRBA	Lipopolysaccharide-responsive and beige-like anchor protein	17525.1	25973	15655.5	19004.1	8893.11	2525.53	5328.43	2919.66	20792.2	24225	18984.4	28644.2	39952.5	49663.6	51945.2	54854.3
E9PGC5;H0Y6P5;Q5TG12	E9PGC5;Q5TG12;H0Y6P5	E9PGC5_HUMAN;H0Y6P5_HUMAN;Q5TG12_HUMAN	PTPRK	Receptor-type tyrosine-protein phosphatase kappa	8698.52	9454.99	13006.8	9550.36	5666.75	5591.72	6562.24	4877.79			4066.86	3855.62	3631.78		3292.46
E9PGM1	E9PGM1;C9J987	E9PGM1_HUMAN	EIF4G1	Eukaryotic translation initiation factor 4 gamma 1	78173.2	74530.8	80481.5	83890.3	83272.6	85748.1	48105.6	95440.3	61500.7	54196.9	68862.6	65918.6	100355	89013.3	93411.7	83979.2
E9PGZ1	E7EX44;E9PGZ1	E9PGZ1_HUMAN	CALD1	Caldesmon	501543	230657	212421	199573	184829	172146	192679	185300	74479.6	79565.9	78671.1	76763.8	86450.8	102007	85944.8	92674.6
E9PHV5	E9PHV5	E9PHV5_HUMAN	SSFA2	Sperm-specific antigen 2	20320.5			33526.6		20694.3		26690.6				28541.5	49119.4	44906	48333.9	53888.4
E9PIE4	E9PIE4	E9PIE4_HUMAN	MTCH2	Mitochondrial carrier homolog 2 (Fragment)	11996.2	10080.1	9890.62	9042.15	11919.9	12670.3	15498.9	10829.9	22050.8	16227.2	18967.5	12041.6	12769.2	8318.75	11110.2	7433.66
E9PK06	E9PK06	E9PK06_HUMAN	EEF1D	Elongation factor 1-delta (Fragment)	6509.44	4316.9	6483.56	10448.5	14392.2	15859.3	13454.3	7615.04	8830.82	5858.15	10289.9	6962.61	11474.5	9280.56	5661.48	5060.15
E9PK54	P11142;E9PNE6;E9PKE3;E9PI65;E9PQQ4;E9PN25;E9PK54;E9PLF4;E9PQK7;E9PPY6	E9PK54_HUMAN	HSPA8	Heat shock cognate 71 kDa protein (Fragment)	2257430	2737550	2280120	2604650	2350410	2099410	2222870	2480230	2137620	2224640	2694690	2462670	2809220	2807800	2825830	3051950
E9PK91;H0YF63	E9PK91;H0YF63	E9PK91_HUMAN;H0YF63_HUMAN	BCLAF1	Bcl-2-associated transcription factor 1	11541.4	18212.5	10690.8	22818.7	20680.7	16200.3	11365.9	19715.7	26722.7	32719.1	19721	34968.4	15533	24510.5	20240.5	20273.2
E9PKF3	E9PKF3	E9PKF3_HUMAN	ACAT1	Acetyl-CoA acetyltransferase, mitochondrial (Fragment)	17964	11482.7	13796.8	11833.6	13252.5	7463.31	8923.33	5763.32	11899.5	6718.56	12237.8	10164.9	8479.37	4268.82	6516.26	9321.07
E9PKF8	E9PKF8	E9PKF8_HUMAN	EIF4G2	Eukaryotic translation initiation factor 4 gamma 2 (Fragment)				14271.2			9321.23				13716.8
E9PKJ3	E9PKJ3	E9PKJ3_HUMAN	KBTBD3	Kelch repeat and BTB domain-containing protein 3 (Fragment)										964.35				1691.78
E9PKM6;E9PL92;E9PM82;E9PQZ6	E9PKM6;E9PQZ6;E9PM82;E9PL92	E9PKM6_HUMAN;E9PL92_HUMAN;E9PM82_HUMAN;E9PQZ6_HUMAN	ASCC1	Activating signal cointegrator 1 complex subunit 1 (Fragment)	25613.3	40267.1	38129.3	46236.9	36869.1	23826.4	28211.3	34743.7	42596.3	44066.4	54635.4	39921.2	41230.5	45227.3	46190	32870.9
E9PKU1;F5H0D8;F5H3J7;G5EA30	G5EA30;F5H3J7;E9PKU1;F5H0D8	E9PKU1_HUMAN;F5H0D8_HUMAN;F5H3J7_HUMAN;G5EA30_HUMAN	CELF1	CUGBP Elav-like family member 1 (Fragment)	19637.4	17245.3	42726	31363.3	65411.2	29932.3	19018.5	69450.4	34319.9	14809.2	15137.6	27010.4	31288.8	34644.6	26763.4	32419.4
E9PKU7;E9PNH1	E9PKU7;E9PNH1	E9PKU7_HUMAN;E9PNH1_HUMAN	GANAB	Neutral alpha-glucosidase AB	52305.6	56327.2	81313.6	47103.5	81384.4	91029.5	70509.7	103557	60266.4	56986.7	52926.6	59728.5	73064.1	106511	80922.8	75465.7
E9PL24	E9PL24;A0A0C4DFQ0	E9PL24_HUMAN	PDE4DIP	Myomegalin	15998.6	15512.1	16886	19840.6	12664.8	7144.39	8330.76	8037.12	14065	12036.7	17266.9	15256.6	7389.76	7757.59	8732.03	9786.7
E9PL71;E9PN91	E9PL71;E9PN91	E9PL71_HUMAN;E9PN91_HUMAN	EEF1D	Elongation factor 1-delta (Fragment)	11603.8	17275.7	23956.5	24501	65003.9	54785	67722.2	56084.9	30139	34170.1	26646	34138	26643.5	28055.1	22733.6	28272.9
E9PLP0	E9PLP0	E9PLP0_HUMAN	CARS	Cysteine--tRNA ligase, cytoplasmic	15113	15279.3	12207.2	15488.1	30233.2	31264	28381.3	30193.1	9216.29	12452.6	11964.7	8259.61	24037.2	26235.4	27820	25218.6
E9PLV1;E9PRS0	E9PLV1;E9PRS0	E9PLV1_HUMAN;E9PRS0_HUMAN	PRDM10	PR domain zinc finger protein 10								2188.61	2072.77			2229.92		2800.99	3342.58	2218.85
E9PLY5	Q9UPN3;E9PNZ4;E9PLY5;H3BPE1;H3BQK9;E9PLY0	E9PLY5_HUMAN	MACF1	Microtubule-actin cross-linking factor 1, isoforms 1/2/3/5 (Fragment)	88973	89999.1	94342.1	88579	45228.4	49646	44895.2	46911.6	25394.9	25959.6	25444.4	25646	30815.7	32848.8	30998.6	31761.8
E9PM09;Q5SZW8	E9PM09;Q5SZW8	E9PM09_HUMAN;Q5SZW8_HUMAN	CCT3	T-complex protein 1 subunit gamma (Fragment)		6320.4	7078.79		9839.61	13545		9728.99			12357.4			5912.07	4400.86	12187.2
E9PMB6	E9PMB6	E9PMB6_HUMAN	VPS51	Vacuolar protein sorting-associated protein 51 homolog (Fragment)	1310.52	7383.33	3003.86	3709.08	5803.73	4407.74	3762.65	7771.98	5488.05	4807.76	5692.53	4635.03	4991.66	3698.41	3949.35	6112.66
E9PMI0;E9PR90	E9PR90;E9PMI0	E9PMI0_HUMAN;E9PR90_HUMAN	LAYN	Layilin	4931.63	6278.41	9718.88	10952.7	44060.9	45135.1	47865.5	46374				3466.83
E9PMP7	F8WD26;E9PMP7	E9PMP7_HUMAN	LMO7	LIM domain only protein 7 (Fragment)	168102	159027	164739	157814	14325.4	16478.7	10032.8	15425.8	8350.36		5846.92	5063.73
E9PMS6	E9PMS6;H0YDG6	E9PMS6_HUMAN	LMO7	LIM domain only protein 7	237158	209746	207433	217484	39394	25826.2	31863.5	35561.1	10498.2	4295.47	8409.99	12003.9		5977.9	2427.69	5568.28
E9PMV1	E9PMV1	E9PMV1_HUMAN	PLEC	Plectin (Fragment)	8814.05	10572.9	8554.08	11570.9	17022.7	18730.6	15558.8	18810.4	4590.35	2285.37	3819.58	3078.96	22785.5	16787.8	17329.8	21304.3
E9PN48	E9PN48	E9PN48_HUMAN	ARFGAP2	ADP-ribosylation factor GTPase-activating protein 2 (Fragment)			3125.45										23474.8	21567.8	20621.9	23914.3
E9PN89	P11142;E9PI65;E9PQQ4;E9PK54;E9PLF4;E9PQK7;E9PN89	E9PN89_HUMAN	HSPA8	Heat shock cognate 71 kDa protein (Fragment)	4436540	4422120	4465990	4556570	4237650	4193270	4033450	4353390	3579310	3724250	3935290	3702200	5244320	5086500	5187880	4961090
E9PPU6;H7C286	E9PPU6;H7C286	E9PPU6_HUMAN;H7C286_HUMAN	NAGK	N-acetyl-D-glucosamine kinase (Fragment)	28426.2	20643.9	15646.6	40482.5	17870.8	17376.5	10534.7	14272.1	4413.46	2975.79	2496.82		5952.41	3315.29	2787.65	3869.41
E9PQ56	E9PMU7;E9PN18;A0A0J9YVR6;A0A0J9YYL3;E9PQ56;A0A0J9YVP6	E9PQ56_HUMAN	PUF60	Poly(U)-binding-splicing factor PUF60 (Fragment)	25880.5	29191.3	31510.5	23032.4	37280.6	42611	43161.2	42900.1	38880.1	41041.7	32817.7	35352.5	37532.5	39498.9	51238.8	38225.9
E9PQK7	E9PQK7	E9PQK7_HUMAN	HSPA8	Heat shock cognate 71 kDa protein (Fragment)	24463.1	17932.5	16087.7	18461.8	20168.5	15739.7	8444.67	10641.7	19921	10228.8	10692.6	6637.78	8089.56	7436.89	10187.5	9708.91
E9PRZ0	E9PRZ0	E9PRZ0_HUMAN	MAP2K3	Dual-specificity mitogen-activated protein kinase kinase 3 (Fragment)	3482.64			1033.16		2243.72	7017.76				2261.27					5212.59
F1T0I1	F1T0I1;J3KNL6	F1T0I1_HUMAN	SEC16A	Protein transport protein sec16	16471.1	16740.4	14042.3	16712.1	17062.5	17130	17444.2	18881.9	14519.9	12380.9	16572.3	12966.5	9722.4	12876.9	11255.9	9694.48
F2Z2U4;H0Y4W2	F2Z2U4;H0Y4W2	F2Z2U4_HUMAN;H0Y4W2_HUMAN	TRRAP	Transformation/transcription domain-associated protein		4653.47	2513.01	8830.81	8401.29	6493.36		5592.77	9057.13	8352.25	6004.59	11007.9	10311.4	8702.39	7529.25	6460.08
F5GX99;F5H7A5	F5GX99;F5H7A5	F5GX99_HUMAN;F5H7A5_HUMAN	CLPB	Caseinolytic peptidase B protein homolog	22379.5	19510.1	25242.4	15343.5	31257.7	36687.8	29631.8	35501.8	69711.6	71905.1	41543.9	60999.4	29853.1	36237.3	29605.5	33717.7
F5GXF5	F5GXF5	F5GXF5_HUMAN	BPTF	Nucleosome-remodeling factor subunit BPTF (Fragment)	3815.61	4835.76			7517.42	7551.44	8011.05	8985.49		8387.54		5413.5
F5GYF8	F5GYF8	F5GYF8_HUMAN	SIPA1L1	Signal-induced proliferation-associated 1-like protein 1	1634.59		4152.68		7507.58	2484.4	3808.71	13444		2217.17	1498.58	2728.64		2104.54		1616.5
F5GZG1	P61224;A6NIZ1;B7ZB78;F5GZG1;E7ESV4;F5H823;F5H7Y6	F5GZG1_HUMAN	RAP1B	Ras-related protein Rap-1b (Fragment)	650807	393882	423018	599260	405305	350058	334676	361304	275717	215990	241163	223486	258748	206263	246799	249433
F5GZI3;Q5VWU8	Q5VWU8;F5GZI3	F5GZI3_HUMAN;Q5VWU8_HUMAN	PARD3	Partitioning defective 3 homolog		1352.62	5678.84	3638.21	11136.7	4357.61		16985	3402.69	1545.81	3336.39		8547.41	5577.31	2274.03	5119.1
F5GZQ4	F5GZQ4	F5GZQ4_HUMAN	LDHA	L-lactate dehydrogenase A chain (Fragment)		2531.24	3029.15			3616.75		2242.9	1949.23					416.527
F5H044	F5H044	F5H044_HUMAN	SEMA4D	Semaphorin-4D (Fragment)	37063.6	51177.4	51581	37637.9	18622.9	20164.8	25461	18623.6	24950.8	25833.6	23769.4	25900.1	24943.5	23125	24525.5	25029.3
F5H136;F5H676;F5H726	F5H726;F5H676;F5H136	F5H136_HUMAN;F5H676_HUMAN;F5H726_HUMAN	TCP1	T-complex protein 1 subunit alpha (Fragment)	55540.8	43456.1	45374.3	53279.4	56107.9	52762.2	48907.9	59856	79170.3	58121.4	45087.5	53078	37947.3	52724.2	51723.8	47885
F5H2A4	F5H2A4	F5H2A4_HUMAN	HMGA2	High mobility group protein HMGI-C	10463.7	7913.41	10898.7	7295.06	2162.58			916.859					3764.91
F5H4B4	F5H4B4;A0A0A0MRD0	F227A_HUMAN	FAM227A	Protein FAM227A	97331.2	72302.1	59930.6		49555.2	55214		58313.6			42421.9			60269.7	54474	41895.3
F5H7D6	F5H7D6	F5H7D6_HUMAN	TLE3	Transducin-like enhancer protein 3	13121	11745	10711.8	10430.2	21669.1	9063.62	16085.5	16191.3	36029.7	27299.1	24845.4	20605.2	7664.77	12914.3	8155.58	9951.57
F5H867	F5H867	F5H867_HUMAN	SLC3A2	4F2 cell-surface antigen heavy chain (Fragment)	6064.85	20648.2	9044.06	5573.11	11571.5	17840.7	19533.9	9632.81	2731.16	3590.71		3763.41	5957.45	6726.05	9210.33
F5H8D7	F5H8D7	F5H8D7_HUMAN	XRCC1	DNA repair protein XRCC1		4755.41	1063.07	3243.92	2522.95	1881.04	1148.11	1811.06	1383.55	970.921	589.865	746.851		2893		1542.13
F6QMI7	E9PHM6;F6QMI7	F6QMI7_HUMAN	DST	Dystonin	22857.3	20355.5	18534.6	19806.6	26294.2	11794.7	19571.1	21055.8	5928.76			5867.33	4536.24		3789.8	3235.95
F6R0L0	F6R0L0	F6R0L0_HUMAN	SIMC1	SUMO-interacting motif-containing protein 1		4734.66		4103.05				5786.88	11533.9	8931.49	10116.2	9520.69	7460.43	7534.08		2424.92
F6RGN5	F6RGN5	F6RGN5_HUMAN	SLC25A10	Mitochondrial dicarboxylate carrier	7736.32	5472.75	5589.46	4897.96		9070.19		3776.18	9130.08	18424.3	10423.7	13353.6	12776.3	7990.49	15175.5	20096.4
F6TLX2;I3L3Q4	I3L3Q4;F6TLX2;I3L1F4	F6TLX2_HUMAN;I3L3Q4_HUMAN	GLOD4	Glyoxalase domain-containing protein 4	13695.8	10841.8	11109.6	10614.1	10457.5	4719.68	4273.67	5137.25	8275.17	4606.89	13523.3	21743.3	8131.34	10475.2	11139.3	12342.5
F6V2D4	F6V2D4;Q5T3P9	F6V2D4_HUMAN	LGALS8	Galectin	4020.63	3837.82			7427.02	6607.14	6933.64	7531.2					9571.24	12009.2	9495.21	7210.14
F8VRH0	P57721;E9PFP8;F8VRH0	F8VRH0_HUMAN	PCBP2	Poly(rC)-binding protein 2 (Fragment)	113483	79370.8	93374.7	151619	253227	219391	190889	234438	133582	91169.9	147531	151889	103882	94796.4	68533.5	116470
F8VS61	F8VS61	F8VS61_HUMAN	KRT77	Keratin, type II cytoskeletal 1b		814.463					1036.87	1536.92					17421.7	19417.5	9058.99	9075.85
F8VU51	H0YIQ2;F8VU51	F8VU51_HUMAN	YLPM1	YLP motif-containing protein 1	33726.7	25445.3	29229	28230.6	39626.9	32863.1	25661.5	41411.8	26095.9	28386.6	21955.1	28486.4	20110	20252	23085.8	17658.8
F8VV04	F8VV04	F8VV04_HUMAN	SART3	Squamous cell carcinoma antigen recognized by T-cells 3 (Fragment)	13581.5	9512.34	7167.03	10463.4	9057.39	3233.75	4320.11	7161.88	13724.3	16316.5	15192.3	9351.63	21087.9	14112.2	16777.8	27427.4
F8VWL3	B7Z493;E9PJX4;F8VWL3	F8VWL3_HUMAN	FGD4	FYVE, RhoGEF and PH domain-containing protein 4	3430.47	13630.8	8988.78	7735.41	1060.79	21416.7	5000.08		1682.79				990.598	9405.33	10293.6	13589.2
F8VWV6	F8VWV6	F8VWV6_HUMAN	ZNF385A	Zinc finger protein 385A (Fragment)	4010.73	6772.55	1857.73	5380.24			8127.45			7830.28	8597.74		3937.34	9664.18	5218.78
F8VXC8	F8VXC8	F8VXC8_HUMAN	SMARCC2	SWI/SNF complex subunit SMARCC2	12637.3	14475.8	16242.8	10704.3	15027.1	20209.5	10107.5	21502.5	6466.68	5730.62	2854.86		8074.43	9027.13	16727.6	7632.51
F8VXL3;F8VZU9;F8W180;G8JLA2	G8JLA2;F8VZU9;F8VXL3;F8W180	F8VXL3_HUMAN;F8VZU9_HUMAN;F8W180_HUMAN;G8JLA2_HUMAN	MYL6	Myosin light polypeptide 6	7673.38	5008.88	2273.37	6880.59	8106.91	2896.93		6318.54	3853.62	1775.4	6258.19	6919.21	4603.53	5068.93	6753.34	8840.52
F8VZH8	F8VZH8	F8VZH8_HUMAN	UNC13A	Protein unc-13 homolog A	2334.62	5326.53		5328.47	1478.49			5002.1	4132.08	7006.11	8192.68	8716.76	4030.66	4528.52	3836.72	2394.38
F8VZX2;H3BRU6	F8VZX2;H3BRU6	F8VZX2_HUMAN;H3BRU6_HUMAN	PCBP2	Poly(rC)-binding protein 2	26091.1	11481.5	30125.3	24238.5	23174.9	15424.3	7800.22	18905.6	37122.1	13501	7601.24	31683.1	29708.6	19361.6	20431.3	22762.9
F8W0Q9	F8W0Q9	F8W0Q9_HUMAN	PPHLN1	Periphilin-1	2425.83				1323.33		921.017			3402.9	3659.78	1207.52	1394.72		4525.69	1699.2
F8W1E0	F8W1E0;F8W0G0;F8W0K8	F8W1E0_HUMAN	PXN	Paxillin (Fragment)	10904.5	4307.89	3674	6465.01	6337.93								7003.37	4284.39	6400.29	5599.23
F8W1P7	P49281;F8W1P7	F8W1P7_HUMAN	SLC11A2	Natural resistance-associated macrophage protein 2	12295	11256.9	5424.38	6557.86	10372.8	10474.6	12326.3	17347.4	7230.7	7544.58	10900.7	12320.3	5371.32	5835.51	7078.79	13993.4
F8W6C2	F8W6C2;C9JGM8;F8VZ02;C9JW67	F8W6C2_HUMAN	SPATS2L	SPATS2-like protein (Fragment)	29903.7	29272.8	33185.4	44178.5	35928	34113.5	29138.9	39621.4	8331.47	11713	13201.4	7888.05	37243.4	33145.6	25174.7	33465.1
F8W6J3;K7EPS8	K7EPS8;F8W6J3	F8W6J3_HUMAN;K7EPS8_HUMAN	C19orf12	Protein C19orf12				7027.85		11100.7	6877.19	15417.4	6747.23			3067.03	5755.93		3619.48
F8W6L3;H0YJL0	H0YJL0;H0YJU9;G5E9S8;F8W6L3	F8W6L3_HUMAN;H0YJL0_HUMAN	KLC1	Kinesin light chain 1	3289.16	957.909	4675.05	5310.52	2573.04		464.755		1004.78
F8W7C6	F8W7C6	F8W7C6_HUMAN	RPL10	60S ribosomal protein L10	1298660	1246250	1686460	1687820	1387750	1367820	1487520	1363400	1617910	1622120	1680560	1670970	2126970	2236810	1972740	2120910
F8W7S5	F8W7S5	F8W7S5_HUMAN	RRBP1	Ribosome-binding protein 1	1916.21	3179.74	3185.07	8050.56		2347.89		1323.3
F8W8V9	F8W8V9	F8W8V9_HUMAN	KIF1A	Kinesin-like protein KIF1A (Fragment)									1673.54	1265.92	3274.2
F8W8Y1;H7BZ62	F8W8Y1;H7BZ62	F8W8Y1_HUMAN;H7BZ62_HUMAN	NTM	Neurotrimin	10096.2	6021.75	6803.38	4701.54	19248.4	18570.6	26024.1	15429
F8W914	F8W914	F8W914_HUMAN	RTN4	Reticulon	249262	248621	118745	250221	137680	116695	114666	113464	38812.6	30595	26945.4	32761.8	100718	87287.4	60922.8	93335.4
F8W950	F8W950	F8W950_HUMAN	AIMP2	Aminoacyl tRNA synthase complex-interacting multifunctional protein 2	22816.4	23577.1	9072.35	12804.5				13310.6	37774.9	30681.2	37908.5	33207.3	32070.7	29444.3	36383.7	31774.3
F8W9S7	F8W9S7	F8W9S7_HUMAN	GAPVD1	GTPase-activating protein and VPS9 domain-containing protein 1	2102.33			3060.45	1622.29				6445.33	2019.28	2874.45	4780.42	1719.57	2395.91	3350.14	2173.37
F8WA97	F8WA97	F8WA97_HUMAN	TUT1	Speckle targeted PIP5K1A-regulated poly(A) polymerase	21398.9			13980.4				25503.9		17720.1	18277.4	19663.6		22213.6		20133
F8WB05;F8WB06	F8WB06;F8WB05	F8WB05_HUMAN;F8WB06_HUMAN	ATXN2	Ataxin-2 (Fragment)	27446.7	17794.6	25978.1	31899.9	28129.8	19816.9	19802.4	26622.5	17195.4	22464.7	17839.6	20624.2	19255.4	22320.8	19390.8	26173.7
F8WBJ7	F8WBJ7	F8WBJ7_HUMAN	TMEM245	Transmembrane protein 245	10602.7	12307.7			2891.29							6443.97				10549.6
F8WDK9	F8WDK9	F8WDK9_HUMAN	PDCD6IP	Programmed cell death 6-interacting protein	6549.17	5547.53		5398.1		3153.4	3878.11			2805.04	3375.84
F8WDQ8;H0YGQ3	H0YGQ3;F8WDQ8	F8WDQ8_HUMAN;H0YGQ3_HUMAN	MPDZ	Multiple PDZ domain protein (Fragment)	3407.74	5192.88	5118.39	5534.84						773.047	493.828	1978.49
G1UD79	G1UD79	G1UD79_HUMAN	SPACIA2	Protein FAM122B												2047.25	9978.69	10858.3	13990.9	13454.8
G3V119	Q8N163;G3V119;H0YB24;A0A087X2B6	G3V119_HUMAN	CCAR2	Cell cycle and apoptosis regulator protein 2	126509	130731	133251	133945	149162	141702	145771	149715	114378	106356	111960	110657	193630	191492	194578	198847
G3V126	G3V126	G3V126_HUMAN	ATP6V1H	ATPase, H+ transporting, lysosomal 50/57kDa, V1 subunit H, isoform CRA_c	2295.7	5272.75		3293.34					2634.94			625.454		565.587
G3V1C3	G3V1C3	G3V1C3_HUMAN	API5	Apoptosis inhibitor 5					2508.42		2877.05	3646.44		1736.81	3138.93				1288.52
G3V292;H0YK26	G3V292;H0YK26	G3V292_HUMAN;H0YK26_HUMAN	PPP2R5C	Serine/threonine-protein phosphatase 2A 56 kDa regulatory subunit gamma isoform		5872.64	1962.5		6717.87	7161.21	8911.45	8587.07	9094.05	13233.5	5519.46	9739.99	6208.47	4075.48	4961.6	5393.37
G3V2D2;G3V2Y4	G3V2D2;G3V2Y4	G3V2D2_HUMAN;G3V2Y4_HUMAN	SHMT2	Serine hydroxymethyltransferase, mitochondrial				1437.25			1138.07	4026.58	4892.23	4544.44					8647.98	2630.81
G3V2N2	G3V2N2	G3V2N2_HUMAN	SIX4	Homeobox protein SIX4 (Fragment)			38766.8				95371.2
G3V3T3	G3V3T3	G3V3T3_HUMAN	ACIN1	Apoptotic chromatin condensation inducer in the nucleus (Fragment)	12362.4		6911.17	4672.9	4181.97	4749.07	11045.3	2701.78	7785.03	7345.81	3499.43	4815.73	4014.56		3592.01	4074.91
G3V4T7	Q96NE9;H0YJ19;G3V4T7;G3V3V8	G3V4T7_HUMAN	FRMD6	FERM domain-containing protein 6	37230.5	34825.8	39647	43726.2	24459.5	25438.9	23823.7	24756.7	4050.05	7453.2	6585.57	6338.13	5446.95	5614.5	6750.1	4234.8
G3V4X5	G3V4X5	G3V4X5_HUMAN	PSMA3	Proteasome endopeptidase complex	18101.4	14941.1	11584.7	12214.1	7444.69	12805.8	24893.8	9108.6	12924.6	15444.7	6768.48	8797.94	5684.29		8339.53	12397.6
G3V5R9	G3V5R9;G3V3H3	G3V5R9_HUMAN	KLC1	Kinesin light chain 1	4131.13	2332.74	1923.68	3002.4	2814.75	525.658		2745.97	1638.33	2572.77	2298.26	3031.98	1336.69	3633.29	1871.01	213.645
G3V5V7	G3V5V7	G3V5V7_HUMAN	HNRNPC	Heterogeneous nuclear ribonucleoproteins C1/C2 (Fragment)	4422.17	5413.75		1609.14	2598.61	492.934		3124.84	2192.48		1754.91	3494.92	3144.36	2709.6	1952.83	5976.44
G3XAH0	Q99719;G3XAH0;B4DJ62;E7EX32;E7EPG2;E7EQM7;C9JM82;F8W9E5	G3XAH0_HUMAN	2024-09-05	HCG2002594, isoform CRA_c	4676.56	790.266		2309.98	28865.2	32593.2	33133.2	35694.6	2449.74	3031.72	7760.27	3077.78	3264.21	2854.69	2802.83	3319.72
G5E972	G5E972	G5E972_HUMAN	TMPO	Lamina-associated polypeptide 2, isoforms beta/gamma			1936.31		2624.27		3298.29			2500.78		1242.78	2954.83		4488.55	2264.99
G5E9V6;G5E9V7;H7C5B7	G5E9V6;G5E9V7;H7C5B7	G5E9V6_HUMAN;G5E9V7_HUMAN;H7C5B7_HUMAN	ARMC8	Armadillo repeat containing 8, isoform CRA_e	10642.7	15081.1	16674.7	19623.7	16248.8	12325.6	14514.1	14816.1	15869.9	16952.7	19637.6	15915.1	17903.1	16935	15079.5	17991.7
G5E9Z2	G5E9Z2	G5E9Z2_HUMAN	CLPTM1L	Cisplatin resistance related protein CRR9p, isoform CRA_c	3321.54	3939.84	5011.84	6538.34	7474.3	1591.8	6233.56	10030.3	4749.23	5312.58	2750.15	2977.11	4344.62	7022.51	5736.09	4505.24
G5EA09	G5EA09	G5EA09_HUMAN	SDCBP	Syndecan binding protein (Syntenin), isoform CRA_a	16607.9	25368.3	22060.9	27030.9	7709.34	13087.5	7269.48	6100.51	16657.7	34218.9	18336.7	23184.6	16811.9	15341.8	18102.9	14401.9
G5EA36;I3L328	G5EA36;I3L328	G5EA36_HUMAN;I3L328_HUMAN	CDC27	Cell division cycle 27, isoform CRA_c	9105.88	10424.2	10434.5	9601.43	12323.1	9155.45	12900.7	12280.9	13918.5	15499.9	21289.6	17037.5	14639.6	17354	11547.7	13997.2
G8JLD5	G8JLD5	G8JLD5_HUMAN	DNM1L	Dynamin-1-like protein	14432.4	14857.4	17367.5	17986.7	15803	20946.2	13153.6	17388.7	12523.9	12070.1	14057.1	8435.06	16408.4	15939.2	17888.8	17013.2
H0Y2S1	H0Y2S1	H0Y2S1_HUMAN	GTPBP6	Putative GTP-binding protein 6	623.591			7439.41					6638.29	3261.38	7007.76	10064.2
H0Y2S9	H0Y2S9	H0Y2S9_HUMAN	MPRIP	Myosin phosphatase Rho-interacting protein (Fragment)	8960.3	11776.5	16251.1	8667.4	16311.1	11404.8	17719	12139.7	10017.2	9466.04	7849.75	9770.71	12865.3	10595.4	11579.3	13589.5
H0Y3K4	Q96EV2;H0Y3K4	H0Y3K4_HUMAN	RBM33	RNA-binding protein 33 (Fragment)			3368.2	3716.8	4112.33	1867.2			3896.31	3827.06	6742.69		1450.58		7674.58	4735.36
H0Y3R8	H0Y3R8	H0Y3R8_HUMAN	TJP1	Tight junction protein ZO-1 (Fragment)			5838.54		2009.68	5295.15	2882		2665.47	2135.13		3311.91	9755.67	4208.99	4666.88	6937.57
H0Y494;H0Y4E8	H0Y4E8;H0Y494	H0Y494_HUMAN;H0Y4E8_HUMAN	SIK3	Serine/threonine-protein kinase SIK3				7565.17	9053.11			10136.7
H0Y4R1	H0Y4R1	H0Y4R1_HUMAN	IMPDH2	Inosine-5'-monophosphate dehydrogenase 2 (Fragment)	2335.62		4568.72	528.941	1932.55	6796.28	3145.64	5702.3					814.395	3120.98	2059.35	851.733
H0Y4V9	H0Y4V9;H0Y641	H0Y4V9_HUMAN	LARP4B	La-related protein 4B (Fragment)		3487.69	5232.18	1127.99	2398.02		4935.4		4853.82	3865.96	4178.19	2669.88	5722.41	7075	8119.27	12031.7
H0Y517;H7C1U3	H0Y517;H7C1U3	H0Y517_HUMAN;H7C1U3_HUMAN	CC2D1B	Coiled-coil and C2 domain-containing protein 1B (Fragment)	13172	17950.5	23016.9	21958.9	9527.72	8532.57	8608.58	9272.85	16869	16468.5	12987.8	10323.8	12087.8	10912.6	15064.7	9946.47
H0Y572	H0Y572	H0Y572_HUMAN	DOCK9	Dedicator of cytokinesis protein 9 (Fragment)			2655.95				3002.6		4096.28	2593.39		2141.71	9662.33	3469.14	4530.81	3950.76
H0Y5B0	H0Y5B0	H0Y5B0_HUMAN	EPB41L2	Band 4.1-like protein 2 (Fragment)	12150.5	17391.8	14076.9	17956.7	27542.9	19690.1	26349.1	26899.8	29245	41779.8	23748.4	24736.1	38804	44679	33906.7	49581.1
H0Y5C6	H0Y5C6	H0Y5C6_HUMAN	FLNA	Filamin-A (Fragment)	3207.75	3408.46		3460.7				3294.25	2108.2	2798.74	3189.68		5879.25	5690.22	4231.93	4939.64
H0Y659	H0Y659	H0Y659_HUMAN	HUWE1	E3 ubiquitin-protein ligase HUWE1 (Fragment)		3722.57	2917.37	4082.92	2267.35			1809.64	5189.26	5631.09		6089.48	1778.6	1848.14
H0Y6A0	H0Y6A0	H0Y6A0_HUMAN	ARFGAP3	ADP-ribosylation factor GTPase-activating protein 3 (Fragment)	1953.71	1318.36	1465.54	1794.51	1236.78		583.968			915.755	1067.48	772.327	1184.94	1313.62	2730.79	1321.1
H0Y6N5;H7C3X3	H7C3X3;H0Y6N5	H0Y6N5_HUMAN;H7C3X3_HUMAN	SUN1	SUN domain-containing protein 1 (Fragment)	2213.8		2374.28	3121.3	3634.38	2833.54		4874.99	1227.44			2201.6	1459.54	3915.25	3647.91	8789.17
H0Y704	H0Y704	H0Y704_HUMAN	ZNF185	Zinc finger protein 185 (Fragment)	2868.79		4327.06	3813.04	7041.89	6862.12	5944.03	11315.2					1179.5	3070.5	2270.6	2531.08
H0Y720	H0Y720	H0Y720_HUMAN	TNRC6B	Trinucleotide repeat-containing gene 6B protein (Fragment)	4206.58	2826.11	1851.22	3422.17	15403.4	6759.9	9948.13	13133	4938.89	2652.41	3738.24	2320.51	1898.23	4619.9	4003.71	3502.13
H0Y742	O94901;E9PHI4;H0Y6N5;H0Y742	H0Y742_HUMAN	SUN1	SUN domain-containing protein 1 (Fragment)	38180.9	35838.1	38809.2	38557.5	38413.1	42041.1	42137.1	42611.5	23031.1	19212.8	22509.9	20798.9	60675.6	62553.3	56660.5	62841.6
H0Y7F4	H0Y7F4	H0Y7F4_HUMAN	GNAS	Guanine nucleotide-binding protein G(s) subunit alpha isoforms short (Fragment)		7129.69	8660.58	7726.52	5510.76	8239.48	6692.43	5533.27	5189.46	4273.07		7249.26		3722.86	3423.44
H0Y7R8	P55196;Q5TIG5;A8MQ02;J3KN01;H0Y7R8	H0Y7R8_HUMAN	AFDN	Afadin (Fragment)	23165.5	24315.9	19910.7	26114.6	29399.7	37070.5	35652.9	25015.7	35857.5	45409.8	48731.2	44856.2	15901.7	12636.1	15926.5	11664.8
H0Y7T8	H0Y7T8	H0Y7T8_HUMAN	AMPH	Amphiphysin (Fragment)						3977.78	346.568	3275.73
H0Y8H4	H0Y8H4	H0Y8H4_HUMAN	NEDD4	E3 ubiquitin-protein ligase NEDD4 (Fragment)	31295.1	33290.6	24090.3	23229.3	21051.8	25831.8	24896.4	24115.4	7742.37	5482.5	6128.15	7370.24	9698.24	11006.6	10577.8	13363
H0Y8W5	H0Y8W5	H0Y8W5_HUMAN	ARHGAP10	Rho GTPase-activating protein 10 (Fragment)	829.17		2753.64	3987.19											910.692	694.24
H0Y905	H0Y905	H0Y905_HUMAN	RAPGEF2	Rap guanine nucleotide exchange factor 2 (Fragment)	6961.63	5430.92	11755.2	2098.28	3022.79	772.233	1160.97	2163.57	7283.7		11958.1		3564.59	2096.63	2082.61	2465.71
H0Y966	K7ELX0;H0Y966	H0Y966_HUMAN	CEP192	Centrosomal protein of 192 kDa (Fragment)	2730.09		8352.27	3522.37	5222.42	10386.4	13593.9	2465.32	1615.39	2580.78	2013.61	2533.6	1704.42		1115.32	2864.96
H0Y990	H0Y990	H0Y990_HUMAN	ABCE1	ATP-binding cassette sub-family E member 1 (Fragment)	16264.3	21067.9	7355.8	16952.3	17418.7	10574.7	17376.9	7889.24	11439	22683.4	11580.2	7910.31	6319.5	7824.14	17891.9	9483.74
H0Y9L1	H0Y9L1	H0Y9L1_HUMAN	NEDD4	E3 ubiquitin-protein ligase NEDD4 (Fragment)	32136.3	43460.7	38604.9	44688.5	31575.2	35486.6	29157.5	31623.5	10869.5	10890.8	8775.18	8711.34	13470.5	10716.2	13535.9	12515.6
H0Y9P3	K7ELX0;H0Y9P3	H0Y9P3_HUMAN	CEP192	Centrosomal protein of 192 kDa (Fragment)	8607.83	7125.34	5980.24	6375.87	6936.85	9089.32	5919.55	5888.98	3921.44	4947.26	7475.63	2104.57	6021.53	4622.96	4921.45	6126.74
H0Y9Q1	H0Y9Q1	H0Y9Q1_HUMAN	LAP3	Cytosol aminopeptidase (Fragment)	1578.98			4329.2	6889.22	3237.81	3678.65	3426.64	6854.93	3119.05		3617.77	5692.03	1998.28		3497.85
H0Y9S9;K7ENU7	H0Y9S9;K7ENU7	H0Y9S9_HUMAN;K7ENU7_HUMAN	PPIP5K2	Inositol hexakisphosphate and diphosphoinositol-pentakisphosphate kinase 2 (Fragment)	1043.59	4952.83	1109.96	4879.2					4603.09	8332.37	4927.12	4087.58	5451.5	9693.79	12836.5	12106.3
H0YAR1	H0YAR1	H0YAR1_HUMAN	LOXL2	Lysyl oxidase homolog 2 (Fragment)	3575.87	3472.65	3035.94	2713.86	1087.58			1015.69								881.573
H0YAR2	Q4VXU2;P11940;A0A087WTT1;E7ERJ7;E7EQV3;H0YAR2;H0YAP2	H0YAR2_HUMAN	PABPC1	Polyadenylate-binding protein 1 (Fragment)	573335	585375	561783	585662	493759	496491	487661	514843	551037	552494	483445	511468	589539	610582	598376	563523
H0YB92	H0YB92	H0YB92_HUMAN	CEP170	Centrosomal protein of 170 kDa (Fragment)	11482.3	2878.99	9727.01	9949.64		1804.75			4326.62		4834.44	3915.4	3266.89	2942.93	1329.51	3361.89
H0YBK1	H0YBK1	H0YBK1_HUMAN	HNRNPH1	Heterogeneous nuclear ribonucleoprotein H (Fragment)				2192.87				1516.47	3457.8	5641.47	5335.89	8459.04	4333.38	9264.49		5471.09
H0YBW1	H0YBW1	H0YBW1_HUMAN	LARP1	La-related protein 1 (Fragment)	2620.68	2279.16						1755.35	2603.22	3749.69	5968.46	4291.61		2489.33		3293.87
H0YC10	P11940;Q9H361;A0A087WTT1;E7ERJ7;E7EQV3;H0YC10;H0YB75;H0YAS6;H0YAS7	H0YC10_HUMAN	PABPC1	Polyadenylate-binding protein 1 (Fragment)	254808	290343	266530	237268	269879	260207	275465	282851	284103	308912	283226	292080	348120	374849	377649	297438
H0YC97	H0YDC5;H0YC97	H0YC97_HUMAN	PUM1	Pumilio homolog 1 (Fragment)	42296.3	13213.9	22594.8	18421.2	24131.2	25712.6	38366.8	24134	23519	32629.1	34888.8	22069.3	26655.1	34586.6		32567.8
H0YCG2	H0YCG2	H0YCG2_HUMAN	LAMP2	Lysosome-associated membrane glycoprotein 2 (Fragment)	11488.3	15263.4	13826	6291.46	7472.81	5991.32	2801.51	7165.3	8060.72	8180.21	10260	7602.39	1844.98	4332.93	3704.64	1511.28
H0YCK3	H0YCK3	H0YCK3_HUMAN	ADAR	Double-stranded RNA-specific adenosine deaminase (Fragment)				3702.33	7678.9			5607.06	7600.28	5278.13	1932.68	11368.2	7003.56	9256.85	9103.71	12460.7
H0YCN7	H0YCN7	H0YCN7_HUMAN	SAAL1	Protein SAAL1 (Fragment)						4767.06	938.611	5716.15	2128.01	3650.09		3679.28
H0YD14	H0YD14	H0YD14_HUMAN	MYOF	Myoferlin (Fragment)	11331.3	3691.81	12192.7	8377.26									2520.17		1722.64	2085.82
H0YD48;H0YE97;H0YEF7;H0YEH1;H0YEY8	H0YEH1;H0YEF7;H0YD48;H0YEY8;H0YE97	H0YD48_HUMAN;H0YE97_HUMAN;H0YEF7_HUMAN;H0YEH1_HUMAN;H0YEY8_HUMAN	PICALM	Phosphatidylinositol-binding clathrin assembly protein (Fragment)	44039.6	26716.2	30792.8	28879.8	19699.7	15820.7	12994.9	11653.4	4427.47	7217.67	10381.8	4775.96	1577.88	7422.82	6298.55	5358.09
H0YDF6	H0YDF6	H0YDF6_HUMAN	NHSL1	NHS-like protein 1 (Fragment)			1693.92								1869		3525.54		2930.29	2139.49
H0YDK2	H0YDK2	H0YDK2_HUMAN	RBBP4	Histone-binding protein RBBP4 (Fragment)	117043	161976	105865		117826	145107			19545.8	15298.9	7419.2	11602.2
H0YDZ7	H0YDZ7	H0YDZ7_HUMAN	GDA	Guanine deaminase (Fragment)									1970.72					8295.27	8066.58	7417.97
H0YE70	H0YE70	H0YE70_HUMAN	SEC16B	Protein transport protein Sec16B (Fragment)				4590.51		962.407			8292.97	21050.7	18467.1	9279.14				7141
H0YEI7	D3DQV9;H0YCH5;H0Y3P2;H0YD99;H0YD77;H0YCF8;H0YEN8;H0YEI7;H0YEC5;H0YE87;H0YDC0	H0YEI7_HUMAN	EIF4G2	Eukaryotic translation initiation factor 4 gamma 2 (Fragment)	1420.19		5398.24				2696.1			2389.46		2449.29	3766.31	3382.48
H0YET9	H0YET9	H0YET9_HUMAN	ARRB1	Beta-arrestin-1 (Fragment)					15090.1	10086.5	15748.9	15355.7	8355.8	3410.68	6780.77	7187.47	6651.28	8251.09	12564.4	10195.4
H0YEU6	H0YEU6	H0YEU6_HUMAN	PABPC4	Polyadenylate-binding protein 4 (Fragment)	132663	127790	138694	114264	131193	165676	173493	101894	135869	171780	93987.2	143565	178890	126794	131774	126864
H0YEX2	H0YEX2	H0YEX2_HUMAN	TAF2	Transcription initiation factor TFIID subunit 2 (Fragment)					766.194	3048.41	1181.89	1525.55	1193.41		2379.01		2539.67		2230.98	1163.65
H0YFC4	H0YFC4	H0YFC4_HUMAN	C2CD5	C2 domain-containing protein 5 (Fragment)	10325.3	7197.22	11588.3	6027.08	4343.7	4487.73	6729.37	3208.64	8319.19	8523.24	3277.06	5318.84		1628.42		926.179
H0YG16	H0YG16;H0YJK1	H0YG16_HUMAN	KLC1	Kinesin light chain 1 (Fragment)		6769.2			3766.97	7328.06					2869.68				2580.32
H0YG38	H0YG38	H0YG38_HUMAN	PRPF40A	Pre-mRNA-processing factor 40 homolog A (Fragment)	10769.4	10754.8	6410.02	12553.5	10097.7	5929.34	10626.6	9456.73	8910.19	5058.9	5246.44	9598.36	64388.7	69056.2	44046.4	53790.8
H0YH80	P09651;F8VTQ5;F8W6I7;H0YH80;F8VZ49	H0YH80_HUMAN	HNRNPA1	Heterogeneous nuclear ribonucleoprotein A1 (Fragment)	155489	130517	151003	214471	235801	130702	171595	185687	202017	170250	217690	237956	178809	145931	168583	178333
H0YH88	H0YH88	H0YH88_HUMAN	NAP1L1	Nucleosome assembly protein 1-like 1 (Fragment)	3974.63	2681.77		3453.63	196.366					1996.6		198.717	2655.84			139.153
H0YIV0	H0YIV0	H0YIV0_HUMAN	HSP90B1	Endoplasmin (Fragment)	16573.6	12398.3	14797	18623.7	10757.7	6430.73	10562.2	4948.87	6066.99	4306.02	1763.11		4879.85	2290.06	3844.44	8925.31
H0YJA2	H0YJA2	H0YJA2_HUMAN	ZC3H14	Zinc finger CCCH domain-containing protein 14 (Fragment)	3597.58	3723.39	4122.93	5816.69	9923.35	12450		1495.84	3196.31	1677.86	5148.46	8701.5	3507.23	2259.19	3221.31	8334.2
H0YJK0	H0YJK0	H0YJK0_HUMAN	CKB	Creatine kinase B-type (Fragment)									7487.63	2954.59	8421.2	6744.56	2634.61	5956.97	1170.16
H0YJP4	Q13268;H0YJG9;C9JZP6;H0YJP4	H0YJP4_HUMAN	DHRS2	Dehydrogenase/reductase SDR family member 2, mitochondrial (Fragment)					1286080	1192800	1239770	1124660		2512.12						61259.1
H0YKC2	H0YKC2	H0YKC2_HUMAN	SCG3	Secretogranin-3 (Fragment)	47060.9	40556.2	43054.7	49895.2	58591.9	78623.1	69633	69264.8	55348.2	64958.1	45924	44861.7	45462.2	42298.1	45163.9	47472.6
H0YKT8	H0YKT8	H0YKT8_HUMAN	PSMA4	Proteasome subunit beta type (Fragment)	13948.3	8638.38	11697.9	10211.3	10704.2	16362.1	15279.7	15418.5	18772.1	12410.2	6264.15	13010.5	11044.5	7100.87	5321.64	11961.9
H0YLF3	H0YLF3	H0YLF3_HUMAN	B2M	Beta-2-microglobulin (Fragment)	3637.87	1965.2	2621.27	3256.46	1658.28			4331.57				1746.17	1492.96			3247.68
H0YLI3	H0YKH0;H0YKT5;H0YLI3	H0YLI3_HUMAN	TLE3	Transducin-like enhancer protein 3 (Fragment)		3696.19	5237.54	10315.1	8923.1	7094.14	7180.31	9585.75	15641.3	15296.2	17988	15043.6	7947.31	7840.23	6907.29	4768.88
H0YME6	H0YME6	H0YME6_HUMAN	KIF23	Kinesin-like protein KIF23	6572.67	10475.9	10475	14248.5	11408.1	15009.5	15414.6	9742.69	2715.43	5431.12	3496.17	1578.77	6917.28	10779.8	4192.25	7653.31
H0YMP2	H0YL71;H3BVD1;H0YMP2;H3BP09	H0YMP2_HUMAN	SMAD3	Mothers against decapentaplegic homolog 3 (Fragment)		7120.71	5399.45	2874.35	6910.42	8356.61	3922.43		8199.05						5888.9
H0YNC7	H0YKJ4;H0YNC7;H0YL52	H0YNC7_HUMAN	TPM1	Tropomyosin alpha-1 chain (Fragment)	28099.6	63441.4	48459.1	27286.7	20172.5	13045	8779.45	16633.2
H0YNJ9	H0YNJ9	H0YNJ9_HUMAN	DUT	Deoxyuridine 5'-triphosphate nucleotidohydrolase, mitochondrial	41363.2	22772.5	40005.3	31529.1	22250.1	26336.1	20524.9	31365.6	26523.5		16229.2	21950.6	35391.4	36112.6		36951
H3BM99	H3BM99	H3BM99_HUMAN	MAP1LC3B	Microtubule-associated proteins 1A/1B light chain 3B		6216.98	6661.49	7363.34		7927.46	6989.99	3321.89	3705.69	4642.9	2979.6	5746.96	9063.69	4277.71	6637.78	5204.35
H3BMA1;H3BUX1	H3BUX1;H3BMA1	H3BMA1_HUMAN;H3BUX1_HUMAN	MSLN	Mesothelin (Fragment)		1671.46											1232.52	2754.39	2048.64	3940.26
H3BMT0;H3BU16	H3BU16;H3BMT0	H3BMT0_HUMAN;H3BU16_HUMAN	JPT2	Jupiter microtubule-associated homolog 2 (Fragment)	4421.2	2842.79	6370.05	9896.17	15777.6	10339.4	6384.39	17311.6	5038.94	5674.77	3862.62	6078.36		5994.56	4231.54	5631.06
H3BND9	P57721;Q15366;E9PFP8;F8VZX2;H3BRU6;F8W0G4;J3QT27;F8W1G6;F8VXH9;H3BND9	H3BND9_HUMAN	PCBP2	Poly(rC)-binding protein 2 (Fragment)	13666.6	11496	14278.3	8835.42	12753.5	16738.8	20252.2	15211.6	27446.4	21693.7	41751.2	34509.1	44378.4	40728.4	21363.9	32132.8
H3BNI4	H3BNI4	H3BNI4_HUMAN	ATP6V0C	V-type proton ATPase proteolipid subunit	124106	71257.1	120568	34057.2	96372.2	112240	86944.8	102816	95663.8	79518.1	62868.2	87849.4	61156	56484.2	89196.4	54583.8
H3BPE1;H3BQK9	H3BPE1;H3BQK9	H3BPE1_HUMAN;H3BQK9_HUMAN	MACF1	Microtubule-actin cross-linking factor 1, isoforms 1/2/3/5	80944.8	92475.5	66306.6	74800.5	42712.8	45000.5	41489	33853.9	26231.5	25003.7	33072.8	23502.7	31007	26986.2	35440.4	32979.9
H3BPS8	H3BPS8	H3BPS8_HUMAN	ALDOA	Fructose-bisphosphate aldolase A (Fragment)		4750.6						2019.74	4396.56					3346.96	2670.53
H3BQF6;M0QZ67	H3BQF6;M0QZ67	H3BQF6_HUMAN;M0QZ67_HUMAN	EEF1AKMT2	Uncharacterized protein (Fragment)	10501.9	9360.31	7977.85	11567.2		4695.52	2425.71	2680.15		2582.75	3616.24	1240.82	8670.78	9369.87	14973.9	10773
H3BQM0	Q8NDF8;H3BQM0;E9PC61	H3BQM0_HUMAN	PAPD5	Non-canonical poly(A) RNA polymerase PAPD5	14013.9	17662	10738.2	12910.4	18129.9	21544.7	20194.1	18882.6	19096.3	17389.4	18898.4	15773	23337.3	28852.7	25992.4	24439.3
H3BQQ1	H3BQQ1	H3BQQ1_HUMAN	CMC2	COX assembly mitochondrial protein (Fragment)	3125.37	2156.96		1512.89	7019.12	3869.51	3019.12	2452.02		2271.64	1681.14		737.639	2048.85	1054.07	1641.27
H3BR01	H3BR01	H3BR01_HUMAN	SPINT1	Kunitz-type protease inhibitor 1 (Fragment)													13446.2	18764.8	12797.2	13470.6
H3BR68	P04075;J3KPS3;H3BQN4;H3BR68	H3BR68_HUMAN	ALDOA	Fructose-bisphosphate aldolase A (Fragment)	7735.02	5494.26	749.736	7160.43	471.477				4100.89	697.142		3967.9	2300.26		1159.08	897.927
H3BRK3	P15559;B4DLR8;H3BNV2;H3BRK3	H3BRK3_HUMAN	NQO1	NAD(P)H dehydrogenase [quinone] 1	3065.39	4814.61	7067.29	6413.32	5128.07			1047.97					17326.3	9262.92	14614.2	7196.49
H3BRN3	H3BRN3	H3BRN3_HUMAN	PML	Protein PML (Fragment)	10839.9	3364.96	7747.65	10065.1	5614.87	9617.16	6650.48	2105.01	3530.82	2782.54		5435.75	930.662		3085.03	425.026
H3BTN5	H3BTN5;H3BR70	H3BTN5_HUMAN	PKM	Pyruvate kinase (Fragment)	412885	361141	381218	481705	212601	193557	203530	197688	87118.8	85173.5	70225	85823.8	397850	401800	499057	440471
H3BU53	H3BU53	H3BU53_HUMAN	MGA	MAX gene-associated protein (Fragment)				5665.6	9302.6		4649.4	8092.71	6703.74	9314.39	10919.8	7302.42	7294.5	5176.85	4531.24	8418.3
H3BUB6	H3BUB6	H3BUB6_HUMAN	SCAMP2	Secretory carrier-associated membrane protein (Fragment)	5074.72	1499.09	2024.87	2068.21	6652.23	1848.83	7851.89	1721.66	2427.28	2448.96	2976.87	1734.18			966.982	1483.67
H3BUC1	H3BUC1	H3BUC1_HUMAN	FBXO22	F-box only protein 22 (Fragment)		3661.44			5241.83	8080.25	7379.44		2028.6	3584.53					2970.38	4146.23
H3BUD3	H3BUD3	H3BUD3_HUMAN	CCNF	Cyclin-F (Fragment)			7493.59	1314.22	18702.7	18564.4	9679.99	13054.2	11485
H3BUF6	H3BUF6	H3BUF6_HUMAN	ATXN2L	Ataxin-2-like protein	11142.4	7443.49	7834.35	15828.3	14543.9	14751.1	22260	18901	11297.2	16277.2	13111.5	7781.61	18654	15642.5	12456.6	15217.3
H3BUY5	H3BUY5	H3BUY5_HUMAN	RBMX	RNA-binding motif protein, X chromosome	1332.39	1818.17		3531.23	4338.03	1784.14		2163.52	2756.43	2641.6	1661.72	2745.88			4356.02	1794.44
H3BV55	H3BV55	H3BV55_HUMAN	PMM2	Phosphomannomutase					4524.03	6364.46		3847.12	6433.92	7142.29	2801.97	5392.55		3939.89
H7BXF4	F8WEQ5;H7C2E2;H7BXF4	H7BXF4_HUMAN	SMPD4	Sphingomyelin phosphodiesterase 4		2997.15		3244.42	4293.95		3000.6	7868.73	16844.9	8298.06	10692.8	12876.9			4461.73	5186.51
H7BXI1	A0FGR8;H7BXI1;A0A087WXU3	H7BXI1_HUMAN	ESYT2	Extended synaptotagmin-2 (Fragment)	6905.21	24989.3	16511.7	14842.1	7534.14	13778.4	6741.45	10619.3	15791.4	3700.37	13822.6	11651.4	18920.1	18335.6	14812.5	15660.9
H7BY36	H7BY36	H7BY36_HUMAN	EWSR1	RNA-binding protein EWS (Fragment)				1917.95		1509.66	1207.63	3500.51	1741.08	5009.4	2430.51	5921.34		3465.37	4724.42	5572.63
H7BYL6	A0A0A0MRE9;H7BYL6;H0Y6Q0	H7BYL6_HUMAN	AKAP9	A-kinase anchor protein 9 (Fragment)	5853.1	14266.8	16582.8	13400.8	2506.78		5636.7		13694.8	11358.5	6076.93	13964.1	10395	11437.6	7269.63
H7BYY1	B7Z596;H7BYY1;H0YK48;F5H7S3;H0YN06	H7BYY1_HUMAN	TPM1	Tropomyosin 1 (Alpha), isoform CRA_m	1933860	1726000	1775810	1838820	901136	795373	702572	906171	85997.1	83860.5	95480.9	95443.5	58951.8	59426.6	55993.4	58561.8
H7BZB9	H7BZB9	H7BZB9_HUMAN	MAP2	Microtubule-associated protein 2 (Fragment)	31561.2	36740.6	35984.8	37882.4	14740	7802.33	4926.93	8549.74							4263.76	9980.49
H7BZJ3	H7BZJ3	H7BZJ3_HUMAN	PDIA3	Protein disulfide-isomerase A3 (Fragment)	446557	422647	347570	445241	264758	305535	357449	257122	102780	192978	178566	127894	249693	283506	295010	218228
H7BZK4	H7BZK4	H7BZK4_HUMAN	SLC20A1	Sodium-dependent phosphate transporter 1 (Fragment)		33369.9					29819.6				11924.2				18139.9
H7BZT1	H7BZT1	H7BZT1_HUMAN	SF1	Splicing factor 1 (Fragment)	29017	50210.4	54395.5	52016.5	42369.1	34981.2	51292.4	39004.4	41152.6	32043.9	47756.9	38151.3	64272.8	59343.4	58490	52596.5
H7BZT5	H7BZT5	H7BZT5_HUMAN	ZNF185	Zinc finger protein 185	7556.72	5196.29	10183.5	9585.94	22321.2	6580.02	1157.13	14248.9					2493.62	3003.36	1739.28	2511.95
H7C0J3	H7C0J3;H7C3H7	H7C0J3_HUMAN	CHD3	Chromodomain-helicase-DNA-binding protein 3 (Fragment)		10413.6	2814.53	4496.61	4652.56	11821.5	6657.43	8729.38	21258.3		5974.45	10913.4	3947.01	8279.51	2534.47	14956.4
H7C0N4	H7C0N4;H7C561	H7C0N4_HUMAN	SF1	Splicing factor 1 (Fragment)	6916.22	9680.87	11953.2	9267.4	15370.2	11602.5	11504.5	14211.6	8151.44	6377.04	12717.4	7432.17	5598.91	18083.7	14842.1	14151.6
H7C0V5	H7C0V5	H7C0V5_HUMAN	ANKHD1-EIF4EBP3	ANKHD1-EIF4EBP3 readthrough (Fragment)	16065.8	3920.84	3741.51	9921.67	8116.17	2783.16	17243.2	7706.64	7414.28	5202.36	7811.36	4065.08	5333.36	8861.08	6042.33	7773.39
H7C0W7	H7C0W7	H7C0W7_HUMAN	FAM126A	Hyccin (Fragment)	8728.73	6225.6	5886.47	4591.8				2915.86	5468.33
H7C127;H7C128;H7C179	H7C179;B5MCW3;H7C127;H7C128	H7C127_HUMAN;H7C128_HUMAN;H7C179_HUMAN	BRD8	Bromodomain-containing protein 8 (Fragment)	7113.59	9356.18	6346.13	12188.7	10031.2	4680.78	8583.56	11779.9	10580.6	10637.6	11002.7	10542.7	6999.19	7485.95	4265.08	4379.02
H7C144	H7C144	H7C144_HUMAN	ACTN4	Alpha-actinin-4 (Fragment)	9683.44	12256.7	11968.6	9902.14	15552.1	13058.5	7553.07	15228.9	7439.63	4986.58	2528.76	3599.25		2980.01		4256.04
H7C1M2	H7C1M2	H7C1M2_HUMAN	SON	Protein SON (Fragment)	878.473	8729.17	6987.22	8522.44	8451.98	3978.81	7466.53	7294.68	9435.53	5594.3	12229.8	5493.66	9745.28	10162.6	8409.86	6697.08
H7C1U7	H7C1U7	H7C1U7_HUMAN	ATP13A3	Probable cation-transporting ATPase 13A3 (Fragment)	9550.86	3178.43	10978.9	9294.35	3971.55		8832.83	3469.21	2787.21			3061.66	3187.86		3771.72
H7C2D8	H7C2D8	H7C2D8_HUMAN	MLPH	Melanophilin (Fragment)	7434.33	10582.6	4551.59	8875.17									2321.27		2006.08	1121.63
H7C2E7	H7C2E7	H7C2E7_HUMAN	FLNA	Filamin-A (Fragment)	43862.9	52405.8	43254.8	47968.7	22946.5	20602.5	19297.5	26631.5	4331.42	4753.89	2611.3	4944.31	5226.32	8523.9	6683.59	8731.76
H7C2F2	H7C2F2	H7C2F2_HUMAN	CD99	CD99 antigen (Fragment)	89163.7	76059.7	97178.2	77228.7	39474.3	44967.4	42195.4	41788.8	49620.6	40604	37175.3	52564.4	23679.1	27596.1	20940.5	30963.6
H7C2K6	H7C2K6	H7C2K6_HUMAN	EPB41L1	Band 4.1-like protein 1 (Fragment)	23088.4	32250.6	37707.3	24899.2	21513.4	10925.3	12095.1	18311.6	3941.73	7856.89		6487.22	18899.1	27408.2	22897.3	19063
H7C2S9	H7C2S9	H7C2S9_HUMAN	MTO1	Protein MTO1 homolog, mitochondrial (Fragment)	2356.17	4539.62	4623.14	5313.2	4976.94	3914.88	3611.91	3893.23	6561.9	7445.69	3957.91	3295.79	7215.45	4953.36	12000.3	5601.4
H7C3C4	H7C3C4	H7C3C4_HUMAN	SLC4A7	Anion exchange protein (Fragment)	111360	121968	111797	114269	35608.9	33115.6	29595.5	43807.9	49432.8	34660.1	36567	39236.3	36888.8	45163.5	37844.2	38551
H7C3L5	Q86VP1;B8ZZD4;H7C3L5	H7C3L5_HUMAN	TAX1BP1	Tax1-binding protein 1 (Fragment)		1831.74			14313.5	13338.2	8990.49	11851.2	1400.92	5512.61	5068.42	2341.1	8610.3	2242.45	5303.67	9752.76
H7C3M7	H7C3M7	H7C3M7_HUMAN	FARP2	FERM, ARHGEF and pleckstrin domain-containing protein 2 (Fragment)	9294.21	9279	7538.4	17504	3672.86	5938.32	10511.2	8646.59	14059.5	16824.5	13593.4	17765.8	6659.17	9053.13	5351.53	8592.62
H7C443	H7C443	H7C443_HUMAN	GARS	Glycine--tRNA ligase (Fragment)	10281.3		16098.8	7160.32	32248.8	25042.1	24905.4	15767.2		11016.5	7568.18	7200.28	12856.3	3812.41	11842.1	13802.7
H7C4C5	H7C4C5	H7C4C5_HUMAN	MAP4	Microtubule-associated protein (Fragment)	4610.18	7858.5	11075.3	8403.88	14093.2	18663.5	14159.1	12282.6	3569.18	4595	3282.88		3440.48	2699.18	4412.44	5250.14
H7C4C8	H7C4C8	H7C4C8_HUMAN	CCT8	T-complex protein 1 subunit theta (Fragment)	13544.9	13350.9		15392.5	11329	11690.5	12984.2	15241.8	22274.5	29644.8	12673.6	19303.9	22323.5	14753	20992.6
H7C4D1	H7C4D1	H7C4D1_HUMAN	KCNJ13	Inward rectifier potassium channel 13 (Fragment)	24335.8	33367.5	16869.6	26235.2		23917.6	24513.9	19252	37870.9	25073.9	33985	24209.1	28816.3	25895.2	17610.5	25107.4
H7C560	H7C560	H7C560_HUMAN	BRAF	Serine/threonine-protein kinase B-raf (Fragment)		5638.77				1934.99	2073.84			3369.11	6950.72	2278.99
H7C5L4	H7C5L4	H7C5L4_HUMAN	FLNB	Filamin-B (Fragment)	3562.65	2018.87		6912.23					543.403		1808.7	896.468	3523.49	3056.22	3225.6	4926.39
H9KV75	H9KV75	H9KV75_HUMAN	ACTN1	Alpha-actinin-1	68497.1	52446.1	69477.1	69960.1	18072.5	14403.2	16122.6	15753.8							2444.5
H9ZYI9	H9ZYI9	H9ZYI9_HUMAN	GABPB1	GA binding protein transcription factor beta subunit 1 transcript variant gamma-2	10401.5	12504.8	10735.9	12389.6	22187.7	17853.5	21189.8	20202.2	12658.6	13437.8	10562.5	12058.6	7131.53		8879.72	12040.3
I3L0L0	I3L0L0	I3L0L0_HUMAN	RUNX2	Runt-related transcription factor 2	30280.7	33371.7	30296.6	32295.3	31880.6	26485.1	28176.3	26807.6		3894.75			6262.41	5700.49	3428.29	7153.46
I3L0M3;I3L4Y2	I3L0M3;I3L4Y2	I3L0M3_HUMAN;I3L4Y2_HUMAN	MAZ	MYC-associated zinc finger protein (Purine-binding transcription factor), isoform CRA_e					2703.71			7911.26	20489.2	20731.9	20845.7	22656.5	8855.25	7130.4	3694.69	8268.22
I3L170	I3L170	I3L170_HUMAN	MAPT	Microtubule-associated protein					7759.15	7701.37	9486.75	5360.55	27183.1	29200	24960.4	31887.5	61867.5	64556.9	69230.6	55144
I3L213	I3L213	I3L213_HUMAN	PHKB	Phosphorylase b kinase regulatory subunit (Fragment)		6953.87	5030.27	10512.3	4620.3	4253.46	4328.78	8874.95	7302.42	6780.94	8745.31	7867.37	5814.72	5008.11	3764.89	4481.45
I3L2B0	I3L2B0	I3L2B0_HUMAN	CLUH	Clustered mitochondria protein homolog (Fragment)	58101.7	64454.5	53992.1	107042	91800.4	87284.8	88869	86246.6	118838	119097	102487	125473	192170	176811	184601	189853
I3L2J0	I3L2J0;I3L2I4	I3L2J0_HUMAN	CIC	Protein capicua homolog	30642.9	24738.8	27940.5	26944.1	32837.9	33100	34966	35069	17827.7	21089.5	14553.6	16595.2	17110	15403.5	16203.8	16188.4
I3L2J1	I3L2J1	I3L2J1_HUMAN	MED31	Mediator of RNA polymerase II transcription subunit 31			3182.44	1426.39	2761.7	2026.68	2289.07			958.225	899.031	3884.66	3155.42			3945.75
I3L3H0	I3L3H0	I3L3H0_HUMAN	PCTP	Phosphatidylcholine transfer protein		8703.11	6372.05					2497.34						4130.42
I3L3X8	I3L3X8	I3L3X8_HUMAN	CARHSP1	Calcium-regulated heat-stable protein 1		7027.55								10069.2
I3L4C2	I3L4C2	I3L4C2_HUMAN	BAIAP2	Brain-specific angiogenesis inhibitor 1-associated protein 2					1859.53	3401.55		3627.54					16359.2	12161.5	8773.54	15298.1
J3KN66	Q5JTV8;J3KN66	J3KN66_HUMAN	TOR1AIP1	Torsin-1A-interacting protein 1			15758.4	7425.05	18238.2	18971.4	15461.3	20029	30327	19458.1	22448.3	22003.3	3352.76	8008.07
J3KNZ9	J3KNZ9	J3KNZ9_HUMAN	FBRS	Probable fibrosin-1	5090.5	9123.54	7121.13	8213.44	8178.08	6566.56	5156	6287.13	16315.9	16514.3	17861.8	11485.3	3677.18	5984.23	5999.51	4724.63
J3KP58	J3KP58	J3KP58_HUMAN	CLIP1	CAP-Gly domain-containing linker protein 1	36142.6	36894.5	31032.5	31600.8	21683.2	19439.2	17332.9	19406.5	7226.88	13072.7	8282.33	10709.9	19956.4	15100.8	14419	16460.5
J3KPF0	Q9Y4D8;F8VWT9;J3KPF0	J3KPF0_HUMAN	HECTD4	Probable E3 ubiquitin-protein ligase HECTD4		3655.21	3465.54	4387.53	3576.91	9050.27	7864.87	4428.96	2861.94	6089.14	6959.55	2837.21	1998.53	13799.2	1738.91
J3KQL8	Q9BQE5;J3KQL8;E9PM95;B0QYK8	J3KQL8_HUMAN	APOL2	Apolipoprotein L2	52373.5	54913.6	54917.2	67473.2	62500	67283.1	63790.9	68122.3	13412.5	11434.7	12904.2	12412.2	9401.09	8099.7	9804.17	7031.89
J3KRF2;J3QQJ9	J3KRF2;J3QQJ9	J3KRF2_HUMAN;J3QQJ9_HUMAN	ESRP2	Epithelial-splicing regulatory protein 2 (Fragment)												1122.49	732.601		1690.04	4778.44
J3KRJ4;J3KSY1	J3KRJ4;J3KSY1	J3KRJ4_HUMAN;J3KSY1_HUMAN	GPS1	COP9 signalosome complex subunit 1 (Fragment)					5210.57	3205.29		3961.43	4079.76		1168.51	4177.24	4448.32	6088.02
J3KRK0	Q86UE8;J3KRK0;J3QS44	J3KRK0_HUMAN	TLK2	Serine/threonine-protein kinase tousled-like 2 (Fragment)	12506.3	12556.8	11689.8	12620.3	23054.7	23110.5	20673.4	21957.5	20482.6	19729	18908.4	23460.4	18656	21608.5	21112.6	20625.2
J3KS54	J3KS54	J3KS54_HUMAN	FLII	Protein flightless-1 homolog	12383.4	21248	16639	16165.7	13428.5	14894.3	11536.2	11047.4	8780.72	9434.63	4902.82	7233.52	14760.8	10843.7	15639.7	9942.48
J3KTD8	J3KTD8	J3KTD8_HUMAN	CBFB	Core-binding factor subunit beta (Fragment)	15551.7	16974	14955.8	13132.6	12048.1	8732.38	10138.8	9214.93	9945.58	11601.7	8054.71	10022	14776.3	12776.7	8354.93	11931.3
J3KTL3	J3KTL3;F5GY88	J3KTL3_HUMAN	MED24	Mediator of RNA polymerase II transcription subunit 24 (Fragment)					7641.78			7644.73		5198.18		3032.94			7623.36	7043.3
J3KTN0	J3KTN0	J3KTN0_HUMAN	EIF4A1	Eukaryotic initiation factor 4A-I (Fragment)	2164.37			3099.23	6029.49	7201.56	4947.94	4371.29	4419.27		2069.04	5773.91	5885.51	3639.41	2659.28	1986.26
J3QQX3	J3QQX3	J3QQX3_HUMAN	FDXR	NADPH:adrenodoxin oxidoreductase, mitochondrial					6896.85		7550.02	6909.34		1897.01			1694.66	3524.04
J3QQY7	J3QQY7	J3QQY7_HUMAN	TANC2	Protein TANC2 (Fragment)					2861.39	3923.98			2022.6	1061.54			4192.8
J3QQZ8	J3QQZ8	J3QQZ8_HUMAN	POLI	DNA polymerase iota (Fragment)				9227.93	837.2	4725.58	4817.92	2640.07	8971.73		10720.3	7625.21		9749.65	9971.04
J3QR07	J3QR07	J3QR07_HUMAN	YTHDC1	YTH domain-containing protein 1		34379.4	27757.9			37881		40140.8	26718.2		28779.7	22779.3	27853.8	28638	27851.9
J3QR53	J3QR53	J3QR53_HUMAN	PRR11	Proline-rich protein 11 (Fragment)							6996.56	5378.24		8013.6
J3QS10	J3QS10	J3QS10_HUMAN	STARD3	StAR-related lipid transfer protein 3	65053.5	68125.7	63117.2	85520.4	41889	37203.8	45062.3	40410.2	16119.8	9417.33	17141.2	13800	19240.9	30116.7	23945.3	20315.9
J3QS51	J3QS51	J3QS51_HUMAN	ISYNA1	Inositol-3-phosphate synthase 1 (Fragment)									2973.28				1308.23	6818.16	3209.83	2455.81
K7EJB5	K7EJB5	K7EJB5_HUMAN	SNRPD2	Small nuclear ribonucleoprotein Sm D2	101197	100317	91346.4	75289.2	118368	115764	89530	101070	111218	91522.6	89246	94040.1	94539	90704.8	97516.4	103851
K7EJB9	K7EJB9	K7EJB9_HUMAN	CALR	Calreticulin (Fragment)	199170	120269	202214	192413	130079	152239	84092.2	162632	188002	127428	98573.9	208811	223385	175298	194418	258437
K7EJE8;K7EKE6	K7EJE8;K7EKE6	K7EJE8_HUMAN;K7EKE6_HUMAN	LONP1	Lon protease homolog, mitochondrial	13918.6	10319.1	7090.79	15321.8	11958.4	10295.1	6436.66	4805.58	28700.4	32389.2	20789.3	14953.9	29812	40309.9	35311.2	38008.4
K7EJH0;K7EJV2;K7EMX1;K7ESQ2	K7EMX1;K7EJV2;K7ESQ2;K7EJH0	K7EJH0_HUMAN;K7EJV2_HUMAN;K7EMX1_HUMAN;K7ESQ2_HUMAN	SPC24	Kinetochore protein Spc24 (Fragment)	49388.7	58185.7	49349.7	42269.4	50278.6	51070	54409.9	55586	34065.3	32924.6	55087.6	44296.2	11808.8	13914.7	20989.5	16635
K7EJH8	K7EJH8	K7EJH8_HUMAN	ACTN4	Alpha-actinin-4 (Fragment)	26832.2	25274.7	21319.6	27130.7	40000.5	40625.7	34728.3	33696.1	31350.8	30416.8	29410.7	30009.6		20499.4	13613.9	13508.2
K7EK43	K7EK43	K7EK43_HUMAN	TUBB6	Tubulin beta-6 chain (Fragment)	30653.2	32706.3	17257.7	24656.1	23394.3	18955.1	14289.3	41691.5	10240.6	8958.77	7317.41	7329.51	9332.09	8042.37	9539.07	11778.3
K7EK45	K7EK45	K7EK45_HUMAN	PTBP1	Polypyrimidine tract-binding protein 1 (Fragment)	4636.58	3182.27		5344.29	3439.79	4463.8	5608.86		5093.89	5698.46	5329.02	4221.11	4296.83		4264.9	5842.13
K7EK60	K7EK60	K7EK60_HUMAN	FMNL1	Formin-like protein 1	6013.96			1961.73	6400.08	10048.5		7910.61
K7EKQ2	Q16543;K7EKQ2	K7EKQ2_HUMAN	CDC37	Hsp90 co-chaperone Cdc37 (Fragment)	302764	285666	298897	288102	254215	250272	232733	242584	351139	336777	348539	330816	478610	452929	429313	437729
K7EL26	K7EL26	K7EL26_HUMAN	TARDBP	TAR DNA-binding protein 43 (Fragment)			5005.85	1264.71	5040.28	5603.44	7155.39	4345.01	5769.81	2672.82	2591.24	9187.86	2956.43		2376.56	3097.31
K7EL68	K7EL68	K7EL68_HUMAN	CDC37	Hsp90 co-chaperone Cdc37 (Fragment)	6179.02		8356.09	5334.93					7850.61	2787.38	8508.7	11154.5	9912.77		6398.09	836.002
K7EL81	K7EL81	K7EL81_HUMAN	PPP1R12C	Protein phosphatase 1 regulatory subunit 12C (Fragment)	4750.47	8324.61	11582.1	6003.03	3783.79	3062.98		2818.1	4188.89	3265.87			6971.05	7083.56	4420.24	6258.89
K7ELB1;K7ER10	K7ER10;K7ELB1	K7ELB1_HUMAN;K7ER10_HUMAN	DNMT1	DNA (cytosine-5)-methyltransferase 1 (Fragment)	9548.36	15983.6	11776.9	13309.6	10195.2	11797.8	14111.8	15375.2	10858.2	18440.1	15635.5	13331	44699.6	33646.8	40973.8	36948.9
K7ELP0	K7ELP0	K7ELP0_HUMAN	TPM4	Tropomyosin alpha-4 chain (Fragment)	20153.5	29361.4	22615.1	14266.4		5390.96	2452.35	3300.55					25827.4	29537	38793.2	38586.6
K7EM38	P63261;K7EM38;J3KT65;I3L3I0;I3L1U9;I3L3R2;I3L4N8	K7EM38_HUMAN	ACTG1	Actin, cytoplasmic 2 (Fragment)	41064.5	33176.3	46907.8	51877.3	11433	12029.9	9635.42	13584.3	3008.13	1496.31	3773.84	6229.25	11867.9	12209.1	13787.6	9551.28
K7EMQ3	K7EMQ3	K7EMQ3_HUMAN	DNM2	Dynamin-2 (Fragment)	68773.7	67695.4	47439.9	79521	46436.8	44385.2	43615.9	56196.6	108069	90662.5	95662.6	95759.3			8924.34	8441.34
K7ENF0	K7ENF0	K7ENF0_HUMAN	NARS	Asparagine--tRNA ligase, cytoplasmic	44329.4	57669.6	39967.9	58160.4	51529	43027.6	43209.6	46186.9	43348.5	42473.5	47623.1	39121.3	82836.7	68621.4	85600.9	79062.4
K7ENG2	K7ENG2	K7ENG2_HUMAN	U2AF2	U2 snRNP auxiliary factor large subunit	3393.57	4751.48		5409.09	3819.18		9222.77	1688.61		7110.19	2661.15	3570.78		3698.77	4246.27	1965.22
K7EPT8	K7EPT8	K7EPT8_HUMAN	GFAP	Glial fibrillary acidic protein (Fragment)	29908	31630.1	28573.6	18655.1	10704.3	17836	17543.7	12799.8		7618.45			4278.75	8077.2		9528.65
K7EQB6	K7EQB6	K7EQB6_HUMAN	LIG3	DNA ligase 3 (Fragment)				2371.51		2745.93				3381.61				1304.78
K7EQW8	K7EQW8	K7EQW8_HUMAN	TPM4	Tropomyosin alpha-4 chain (Fragment)		3516.76			6044.58	3979.79					2823.84				1238.87
K7EQX8;Q6ZR64	Q6ZR64;K7EQX8	K7EQX8_HUMAN;Q6ZR64_HUMAN	MXRA7	Matrix-remodeling-associated protein 7	20972.1	33028.8	18444.7	21984.8	8157.88	9535.46	5967.74	4958.43	9213.49	6177.73	10938.1	9600.73	6843.95	6003.57	6423.78	4923.33
K7ER90	K7ER90	K7ER90_HUMAN	EIF3G	Eukaryotic translation initiation factor 3 subunit G (Fragment)			33956.1		25558.9		35738.1	21466.6	31946	30540.6	24609.9	26038.2	25053.2	27558.7	19307	26411.4
K7ERG3	K7ENT6;K7ERG3	K7ERG3_HUMAN	TPM4	Tropomyosin alpha-4 chain (Fragment)	61657.9	73075.1	48840.5	58122.9	8103.44	6248.23	6197.56	8219.03					104357	100041	114828	116121
K7ERV3	K7ERV3	K7ERV3_HUMAN	TK1	Thymidine kinase	3809.24			1221.1	16552	19266.5	23118	14241	12826.4	16730.8	10837	10357.1			5445.71	3142.39
K7ES11	K7ES11	K7ES11_HUMAN	UBE2O	(E3-independent) E2 ubiquitin-conjugating enzyme (Fragment)		1493.25	1923.2	3404.91	5362.44	7045.76		2892.76	3686.75	5886.22	4625.02	5843.26	6462.59	3917.38	9903.59	4347.96
L0R6Q1	L0R6Q1	S35U4_HUMAN	SLC35A4	SLC35A4 upstream open reading frame protein	48800.3	51063.1	56243.8	50875.7	56918.8	57867.7	46872.8	44574.6	104608	90335.1	86778.9	87968.9	29495.7	27252.3	27608.1	22475.2
L0R819	L0R819;U3KQP1	ASURF_HUMAN	ASDURF	ASNSD1 upstream open reading frame protein	37902.2	47208.9	45940	45620.6	71207.2	70716.8	78553.9	71682.6	63085.1	75652.5	70904.3	67177.9	63230.8	64534.9	64979.1	67312.5
L0R8F8	L0R8F8	MIDUO_HUMAN	MIEF1	MIEF1 upstream open reading frame protein	12117.8	9972.4	8707.91	11505.8	11692.1	15426.5	12578.9	12882.9	18863.5	18539.3	24134.4	17436.3	22969.7	19541.3	20872.1	20342.2
M0QXA7	O95785;B9EGQ5;M0QXA7	M0QXA7_HUMAN	WIZ	Protein Wiz	58986.5	53897	57127.3	59251.1	46803.5	40180.5	44092.6	39488.8	68608.4	61800.1	65646.6	62451.9	51049	54060.6	56899.1	46701.7
M0QY01	M0QY01	M0QY01_HUMAN	EPS15L1	Epidermal growth factor receptor substrate 15-like 1 (Fragment)	3376.49		3712.22		2386.14	2886.38			3965.75	4878.11	3176.66	3503.05	3634.47	5877.73	5282.67	2615.94
M0QY43	Q7Z406;M0QY43	M0QY43_HUMAN	MYH14	Myosin-14 (Fragment)		17580			25125	23286.3	27784.4	25025.8	22106.1	22621.5	21650.7	23609.2	35019.7	37573.2	37544.4	37484.2
M0QYM7;M0R042	M0QYM7;M0R042	M0QYM7_HUMAN;M0R042_HUMAN	TUBB4A	Tubulin beta-4A chain (Fragment)	32752.4	29885.6	50598.7	49112.7	42875.5	41489.7	49483.3	43742.6	19407.7	11970.5	10411.3	7280.08	12900.6	22258.7	4838.01	9350.41
M0QYM8;M0R054;M0R286	M0R286;M0QYM8;M0R054	M0QYM8_HUMAN;M0R054_HUMAN;M0R286_HUMAN	SAE1	SUMO-activating enzyme subunit 1 (Fragment)								1836.42				2663.23
M0QZL9	M0QZL9	M0QZL9_HUMAN	LSR	Lipolysis-stimulated lipoprotein receptor (Fragment)					6548.57	8235.37	7416.84	5459.79	5718.74	9154.15	5786.2	3751.29	12997.9	13211.4	14084.5	22231.2
M0QZM1	P52272;A0A087X0X3;M0QZM1	M0QZM1_HUMAN	HNRNPM	Heterogeneous nuclear ribonucleoprotein M (Fragment)	826078	751846	839752	828592	984257	884431	873762	967184	1008190	1069260	1171680	1003630	1089350	1163610	1130090	982792
M0R0F9;W4VSQ9	W4VSQ9;M0R0F9	M0R0F9_HUMAN;W4VSQ9_HUMAN	TRIP10	Cdc42-interacting protein 4	23750.6	24058.5	13497.4	12831.4	30093.5				9030.19	8221.73	7830.91		38033.1	45389.9	40325	38204.5
M0R0T2	M0R0T2	M0R0T2_HUMAN	CERS1	Ceramide synthase 1 (Fragment)									1830.4	2452.84	1763.97	1471.73
M0R140	M0R140	M0R140_HUMAN	RPS19	40S ribosomal protein S19 (Fragment)	18430.9	11373.3	13471.8	19782.6	12051.9	14770.5	7594.3	12009.6	7263.65	8123.01	7460.56	7536.86	8346.5	9137.87	13134.7	8648.18
M0R165;M0R2S2	M0R165;M0R2S2	M0R165_HUMAN;M0R2S2_HUMAN	EPS15L1	Epidermal growth factor receptor substrate 15-like 1	7774.02	3641.63	7799.97					3594.5					9381.33	4293.69
M0R191	M0R191	M0R191_HUMAN	ZNF415	Zinc finger protein 415										699.803	1749.04				2065.42
M0R2K9;M0R2Q6	M0R2Q6;M0R2K9	M0R2K9_HUMAN;M0R2Q6_HUMAN	FKBP8	Peptidylprolyl isomerase (Fragment)	31060.7	29346.5	23041.6	18506.3	23945.7	20579.7	14759.9	18357.7	27595.5	18172.7	31885.5	32114.8	14998	9678.04	15063.9	16434.3
M0R346	M0R346	M0R346_HUMAN	PRKD2	Serine/threonine-protein kinase D2 (Fragment)	16652.1	12052.5	14231.4	16025.1	22473	24871.6	14193.1	16470	11410.9	12521.8	9256.11	9438.9	18076.2	17488.1	17550.2	18354
O00115	O00115;K7ENE5	DNS2A_HUMAN	DNASE2	Deoxyribonuclease-2-alpha	21374.4	23948	25217.8	26079.4	12157.1	15594.7	11616.7	14045.9	16122.8	11896.6	15788.7	14689.8	18826.6	19131.4	26822	21075.4
O00116	O00116;A0A1B0GWA2	ADAS_HUMAN	AGPS	Alkyldihydroxyacetonephosphate synthase, peroxisomal	62039.5	61497.4	65811	72920.3	101348	102503	100641	103412	87545.3	80234	81825.8	86658	93801.4	84700.1	85273.9	89317.4
O00124	O00124;A0A087WV67;A0A087WT23;A0A087WWA4	UBXN8_HUMAN	UBXN8	UBX domain-containing protein 8	21823.7	17959.4	24516	22725.3	17913.3	24596.1	31929.5	29500.8	23461.8	23268.9	17277.2	21984.3	19078.7	27146.2	18071.2	15347.6
O00139	O00139;D6R9M0	KIF2A_HUMAN	KIF2A	Kinesin-like protein KIF2A	48106.3	49109.1	59148.8	60362	66513.1	69427.4	65671.6	66673.2	84358	83019.4	78272.8	83372.8	51167.9	49787.9	51636.2	47301.2
O00142	O00142;J3QL12;A0A0A0MSY7;J3QRP0;J3KS73;H3BP77	KITM_HUMAN	TK2	Thymidine kinase 2, mitochondrial	20698	20861	17463	30966.2	15826.2	17537.9	22968.3	19932.5	5100.62		9105.63		7672.47	11291.5	12708.7	20203.8
O00148	O00148;K7EQN7;A0A0D9SEM9	DX39A_HUMAN	DDX39A	ATP-dependent RNA helicase DDX39A	580060	601171	634081	623254	695476	704546	702088	691955	875410	857183	809415	824554	775513	759904	806897	747803
O00151	O00151	PDLI1_HUMAN	PDLIM1	PDZ and LIM domain protein 1	283225	286567	273377	300897	41597	38358.3	49656.8	44789.7	174180	151757	167806	202474	129084	125981	136342	144942
O00154	O00154;K7EKP8	BACH_HUMAN	ACOT7	Cytosolic acyl coenzyme A thioester hydrolase	492229	515006	522552	563025	419497	413501	389365	402339	381173	410991	402370	402361	695669	695808	713202	688080
O00159	O00159;I3L204;F5H6E2	MYO1C_HUMAN	MYO1C	Unconventional myosin-Ic	238394	240269	264082	265282	204657	211095	214837	210163	51463.2	49065	46021.1	48866.4	162325	161075	159755	159178
O00161	O00161;H3BV99;H3BM38;H3BP15;H3BQY9	SNP23_HUMAN	SNAP23	Synaptosomal-associated protein 23	69034.2	79820.4	66305.2	73124.9	89309.9	94986	100022	87918.7	77470.8	70587.3	78494.7	72999.5	46821.2	48661.4	47654.9	42890.5
O00165	O00165;E9PIQ7	HAX1_HUMAN	HAX1	HCLS1-associated protein X-1	19223.6	18158	13717	19540.3	20693	21029	16921.1	14368.5	62074.7	56391.5	40690.2	48709.6	14972.6	14044	17622.2	12743.4
O00170	O00170;V9GYQ3;E9PMH2	AIP_HUMAN	AIP	AH receptor-interacting protein	93746.4	86818.7	84447.9	84636.1	95242.5	97533.3	96884.7	93398	80872.6	91501.7	93949.1	87197.7	57453	55509.6	61740.7	63591.6
O00178	O00178;B0QY59	GTPB1_HUMAN	GTPBP1	GTP-binding protein 1	47852.5	43629	48454.4	50644.5	42389.2	40183.9	44062.9	43043	94625.7	99168.2	96524	94712.7	36993.1	32516.3	33194.2	34924.4
O00186	O00186	STXB3_HUMAN	STXBP3	Syntaxin-binding protein 3	53052.7	57770.4	64954.2	62272.7	59752.8	66497.6	58836.3	57801.8	85592.8	85194.5	86423.4	86096.7	32230.4	32637.5	32198.5	30625
O00189	O00189;C9JMG3;C9IZL5;C9JWL4;C9JC87;H7BZV3;H7C0A0	AP4M1_HUMAN	AP4M1	AP-4 complex subunit mu-1	20510.7	21422.6	22085.7	17375.4	9935.52	10646.2	19882.3	18553.4	12020	19067.6	18173.7	13701.8	12857.4	12380.8	12535.2	16252.9
O00192	O00192;E9PDC3;C9JJX6	ARVC_HUMAN	ARVCF	Armadillo repeat protein deleted in velo-cardio-facial syndrome	4576.35	8561.7	6912.64	5978.53	39387	36967.7	39085.3	40826.1	8141.02	9007.03	8680.54	7169.71	7409.99	9556.45	9378.87	11160.1
O00193	O00193;E9PQA1;E9PM92	SMAP_HUMAN	SMAP	Small acidic protein	134513	91858.2	127369	124583	140516	121042	69542.2	119807	121682	119944	128505	149681	133596	129073	119588	115669
O00203	Q13367;O00203	AP3B1_HUMAN	AP3B1	AP-3 complex subunit beta-1	124490	128258	136720	135496	67874.2	74069.2	66036.2	67597.1	102303	107509	103288	106048	130677	130318	125069	120205
O00212	O00212	RHOD_HUMAN	RHOD	Rho-related GTP-binding protein RhoD			2111.14						2770.85		2663.35	2707.27	6070.14	5206.18	5001.04	5609.61
O00213	O00213;A0A087X0V7;J3KPL8;A0A075B7G8;A0A087WYH9;V9GYD5;V9GY97	APBB1_HUMAN	APBB1	Amyloid-beta A4 precursor protein-binding family B member 1	23012	19200.6	31217.3	23520.7	34148.2	28627.5	30933.9	27523.8	40760.3	30862.8	38694.1	35495.6	11858.4	10180.5	8963.97	16431.3
O00214	O00214;F6V2D4;E9PN19	LEG8_HUMAN	LGALS8	Galectin-8	34396.5	30683.8	32242.6	30380.5	27083.3	29666.3	30071.4	23490.4		3275.57			20050.4	19316	21638.8	21379.5
O00217	O00217;F8W9K7;E9PPW7;E9PN51	NDUS8_HUMAN	NDUFS8	NADH dehydrogenase [ubiquinone] iron-sulfur protein 8, mitochondrial	69812.1	67411.5	45748.9	52646.4	52079.3	33483.2	36526.8	46109.8	55733.7	52944.2	55716.2	56539.7	38658.1	50499.2	48739.4	52832.2
O00220	O00220;F8U8C0	TR10A_HUMAN	TNFRSF10A	Tumor necrosis factor receptor superfamily member 10A													26463.1	26268.8	31441.5	28533.4
O00221	O00221;Q7LC14	IKBE_HUMAN	NFKBIE	NF-kappa-B inhibitor epsilon	6578.77	8449.93	5928.01	10192.4	8389.23	11451.1	11491.5	10191	5153.18	5648.22	7241.74	5792.32	6450.14	5139.11	5734.26	6595.65
O00231	O00231;J3QRY4	PSD11_HUMAN	PSMD11	26S proteasome non-ATPase regulatory subunit 11	278584	273387	283349	290026	278800	285694	298755	287309	269211	285550	277394	266940	333431	330147	350011	326713
O00232	O00232	PSD12_HUMAN	PSMD12	26S proteasome non-ATPase regulatory subunit 12	196218	195688	202352	209106	221619	217161	214132	217174	202612	213062	199111	210500	261104	249504	256728	245605
O00233	O00233;F5H7X1;J3KN29;F5GX23;F5H169;F5H5V4	PSMD9_HUMAN	PSMD9	26S proteasome non-ATPase regulatory subunit 9	144879	143374	156399	153236	127458	124329	121284	130319	76320.3	76682.6	78508.3	77812.8	63200.7	75269.5	81139.5	79879.5
O00244	O00244;E5RGN3;E5RIM7	ATOX1_HUMAN	ATOX1	Copper transport protein ATOX1	285000	283641	333401	359551	481578	442916	397160	585175	268045	279006	286079	318668	227205	155324	251104	241533
O00255	O00255;E7EN32;E7ET29	MEN1_HUMAN	MEN1	Menin	36025	33576.7	25349.3	31336.5	46872.1	40584.9	44132.6	51440.5	61957.5	56563.1	60691.6	69107.4	43874.8	48705	48569.9	49477.8
O00257	O00257;F8WCW6	CBX4_HUMAN	CBX4	E3 SUMO-protein ligase CBX4	20274.9	18531	23400.7	25949	19023.4	23404.6	18567.1	22499.1	23494.6	17520.9	20692	27588.3	39836.2	40074.1	31768.5	34541.4
O00258	O00258;B7Z1T1;H7BYE5;H7C384	WRB_HUMAN	WRB	Tail-anchored protein insertion receptor WRB	17169.9	14870.9	19359.1	14349.2	11469.3	8188.34	9453.01	7143.92	18564.3	21739	21650.6	23702.2	12717.8	14623.5	10652	10406.7
O00264	O00264	PGRC1_HUMAN	PGRMC1	Membrane-associated progesterone receptor component 1	194319	222903	198512	222163	506529	530359	471274	480387	724650	721513	731824	667003	264191	248847	247387	264971
O00267	O00267	SPT5H_HUMAN	SUPT5H	Transcription elongation factor SPT5	86188	91487.7	85992.6	93397.9	117835	117609	118469	119846	122185	123901	121500	124923	119272	123405	125565	115507
O00268	O00268;A0A0G2JRY5	TAF4_HUMAN	TAF4	Transcription initiation factor TFIID subunit 4	6469.75	6690.48	8612.68	7336.27	12694.1	12772	15106.2	13956.6	9557.2	8669.49	10564.3	8706.24	13127.1	13722.9	14136.3	12001
O00273	O00273	DFFA_HUMAN	DFFA	DNA fragmentation factor subunit alpha	93741	108470	101741	97400.8	117762	115643	114310	116889	221978	239679	266339	233074	138858	140769	144109	151058
O00287	O00287	RFXAP_HUMAN	RFXAP	Regulatory factor X-associated protein	1541.96	6109.21	5466.05	1004.14	4460.79	2766.88	1353.9	4107.6	5203.41	6369.11	7382.74	4043.53	1742.47	3105.37	3077.24	1745.07
O00291	O00291	HIP1_HUMAN	HIP1	Huntingtin-interacting protein 1	26019.9	26500.6	34272.2	29829.1	37641.4	43754.7	40103.6	40406	43534.1	46014.4	46436.7	45180.8	34842.8	39447.2	43167.8	44782.2
O00299	O00299	CLIC1_HUMAN	CLIC1	Chloride intracellular channel protein 1	1564180	1566930	1559820	1551080	1931180	1804370	2019030	1997790	384669	400220	461493	476938	1117260	1048740	1091350	1293010
O00303	O00303	EIF3F_HUMAN	EIF3F	Eukaryotic translation initiation factor 3 subunit F	370868	411306	402241	394600	422784	410375	426882	414999	362328	387505	302601	342382	428873	428183	453087	419130
O00305;Q08289	Q02641;O00305;Q08289;H0Y476;A0A1B0GTS4;A0A1B0GTA9;A0A1B0GTP5;A0A1B0GVU5;A0A1B0GTN8;E7EN11;A0A1B0GWF9;A0A1B0GU53;A0A1B0GUK4;A0A1C7CYX2;A0A1B0GXG0;A0A1B0GTF6;A0A1B0GTX2;A0A1B0GVB2;A0A087WVX5;A0A1B0GU07	CACB2_HUMAN;CACB4_HUMAN	CACNB2;CACNB4	Voltage-dependent L-type calcium channel subunit beta-4	3011.64			4243.39	2424.73	1773.36	2897.25	2687.25				827.258			1566.16	654.396
O00308	O00308	WWP2_HUMAN	WWP2	NEDD4-like E3 ubiquitin-protein ligase WWP2	9188.22	9880.46	11820.5	12242.2	9273.95	8615.63	9090.99	10563.1	7788.68	8459.07	7008.23	8518.34	10369.3	9616.93	11852.1	8982.31
O00311	O00311	CDC7_HUMAN	CDC7	Cell division cycle 7-related protein kinase	3445.97	8858.29	4956.4	3877.21	12609.7	15168.6	14034.1	10284	24340.8	22721	27007.7	26474.8	11953.7	8768.92	12264.5	13943.6
O00327	O00327	BMAL1_HUMAN	ARNTL	Aryl hydrocarbon receptor nuclear translocator-like protein 1			14609.3		9079.79	3737.73	9452.72	10205.7	4974.45		6263.16	4427.72	10253.3	11034.9	10390.5	9702.09
O00329	O00329;F8W9P4;Q5SR50	PK3CD_HUMAN	PIK3CD	Phosphatidylinositol 4,5-bisphosphate 3-kinase catalytic subunit delta isoform	11173.6	7803.71	15461.3	10289.3	8648.39	8643.73	6121.78	11630.7		2879.59	1649.13		6018.12	14766.4	6988.53	3865.29
O00330	O00330;H0YD97	ODPX_HUMAN	PDHX	Pyruvate dehydrogenase protein X component, mitochondrial	52594.6	48978.8	49119.9	37329.2	85756.1	78333.4	76374.3	81799.5	52865.7	52993.9	64499.6	51213.5	52609.3	62293.4	61442.9	55549.2
O00391	O00391	QSOX1_HUMAN	QSOX1	Sulfhydryl oxidase 1	46106.1	46943.4	50006.7	52525.6	15372.7	17452	15345.3	11978	8585.89	9554.8	6240.45	4704.28	9004.96	8239.08	11137.6	9309.71
O00399	O00399	DCTN6_HUMAN	DCTN6	Dynactin subunit 6	59894.3	54086.4	58179.1	75434.2	58971	55950.2	53682.9	58729.8	47367.4	35515.3	54777.4	44881.8	36897.8	43363.2	40579.3	47806.4
O00400	O00400;H7C562	ACATN_HUMAN	SLC33A1	Acetyl-coenzyme A transporter 1	31387.7	32286.3	26440.4	32318.3	15286.9	25860.4	15689.6	16139.5	23925.7	21856.5	21446.5	24167.4	16507.4	18695.3	16716	18670
O00401	O00401	WASL_HUMAN	WASL	Neural Wiskott-Aldrich syndrome protein	42942	38890.5	42343.6	43928.9	31174.4	34044.9	36431.5	36647.6	33861	31860.4	36716.7	35300.6	33271.6	36736.1	37915.4	35498.1
O00408	O00408;E9PEF1;H0YFL1	PDE2A_HUMAN	PDE2A	cGMP-dependent 3',5'-cyclic phosphodiesterase		3965.2			7404.83	8180.47	10157.4	8635.98	1165.77			1897.56			1849.78
O00410	O00410;H0Y8C6	IPO5_HUMAN	IPO5	Importin-5	424560	416417	507067	528055	235516	230711	224642	236540	411275	415950	428634	445987	426059	412952	411374	442516
O00411	O00411	RPOM_HUMAN	POLRMT	DNA-directed RNA polymerase, mitochondrial	120989	127135	147899	142479	245786	261029	286973	262457	302843	283914	267897	260353	580641	549154	598251	571615
O00418	O00418;H3BRH4	EF2K_HUMAN	EEF2K	Eukaryotic elongation factor 2 kinase	24699.8	26897	26709.9	23753.1	9168.65	9832.12	9107.01	10111.8	10600.9	12888.2	10277.6	10055.1	18649.3	18436.2	16145.8	17482.7
O00422	O00422;X6RAL5;U3KQ12;U3KPY7;H7BZW6	SAP18_HUMAN	SAP18	Histone deacetylase complex subunit SAP18	171559	193354	188445	187398	218808	178645	214744	190960	200336	192361	276606	193783	203953	219610	238911	236390
O00423	O00423;F8W717	EMAL1_HUMAN	EML1	Echinoderm microtubule-associated protein-like 1	26054.9	25674.1	24819.8	24174.9	4897.12	8218.27	8151.27	5527.1	18708	18441.5	17776	18374.2	7742.49	9151.19	8096.65	8186.46
O00425	O00425	IF2B3_HUMAN	IGF2BP3	Insulin-like growth factor 2 mRNA-binding protein 3	213645	220415	226354	235219	155838	170515	152780	158133	288376	312481	320386	306296	226965	232381	241912	219216
O00429	O00429;F8VZ52;G8JLD5	DNM1L_HUMAN	DNM1L	Dynamin-1-like protein	194850	192308	212028	216644	287347	284595	274618	280782	184809	179684	176012	176677	168941	177259	193072	196267
O00442	O00442;A6NIC1	RTCA_HUMAN	RTCA	RNA 3'-terminal phosphate cyclase	39939.2	38007.4	40947.2	44481.9	32470.8	35344	31021.1	34773.1	57010.3	58087.7	53949.1	57783.4	43217.8	37037.1	44074.5	41122.8
O00443	O00443	P3C2A_HUMAN	PIK3C2A	Phosphatidylinositol 4-phosphate 3-kinase C2 domain-containing subunit alpha	28340.2	27598.9	29821.1	29330.3	44005	48596.5	47628	46865.3	36656.1	37671.2	35360.1	30069.9	30055.4	28437.8	26389.3	26169.4
O00458	O00458;E9PMY4;C9JNM6;C9JA65	IFRD1_HUMAN	IFRD1	Interferon-related developmental regulator 1	10985.8	14244.6	20169.6	13118.1	14626.5	8713.11	11055.2	12648.4	15105	13752	14163.7	13068.9	14090.3	13786.3	11306.4	9978.03
O00459	O00459;E9PFP1	P85B_HUMAN	PIK3R2	Phosphatidylinositol 3-kinase regulatory subunit beta	22006.3	23070.2	23583.1	24363	16511.9	12264.8	13078	12646.5	18593.8	17333.1	14509.7	16735.4	17983.9	19741.2	21803.5	18513.8
O00461	O00461;F8W785	GOLI4_HUMAN	GOLIM4	Golgi integral membrane protein 4	103291	96396	98682.5	97429.4	73903.1	68267.7	60986	77942.8	61984.4	69661.7	63727.6	62857.8	19753.9	23696.3	18875.1	24312
O00462	O00462	MANBA_HUMAN	MANBA	Beta-mannosidase	32871.7	29744	25440.5	29663.3	21466.3	14843.1	23300.7	26150.7	19160.4	24034	22220.1	22467.8	34925.6	37591.1	44018.5	36037
O00463	O00463	TRAF5_HUMAN	TRAF5	TNF receptor-associated factor 5	18614.5	5596.1	14337.4	22297.2	3780.31	7193.67		6712.08	4925.57	5961.75	5484.54			6326.24		9670.88
O00468	O00468;A0A087X208	AGRIN_HUMAN	AGRN	Agrin	40999	30127.3	29903.7	28499.6	41204.4	40256.9	46893.4	37811.7	8195.58	8411.02	6157.66	7323.24	6880.5	3925.96	8662.63	4874.99
O00469	O00469;F8WEW3;C9JXZ0	PLOD2_HUMAN	PLOD2	Procollagen-lysine,2-oxoglutarate 5-dioxygenase 2	103603	103752	62918.4	94680.9	36198.2	38962	29686.8	40296	15355	20772.8	11740.2	13242.7	2081.11	2567.78	2781.4	3132.56
O00470	A8K0S8;Q99687;A6NDR6;O14770;O00470;U3KPR8;F5GYS8;H0YLL0;U3KQI2;H3BLU4;H0YNY8;U3KQJ9;H0YMV2;H0YNA8	MEIS1_HUMAN	MEIS1	Homeobox protein Meis1	6450.58	8528.15	5654.96	9524.56	7039.54	6078.79	9558.45	8418.63	12728.3	11718.7	13282	13896.3		1382.29	4747.99	1298.04
O00471	O00471;A0A0A0MSI8;F8W9B8	EXOC5_HUMAN	EXOC5	Exocyst complex component 5	43739.7	47164.8	47075.9	46353.4	50495.6	48922.5	46009.5	52526.4	41166.9	40944	40494.6	41171.9	29285.7	29332.5	29835.2	29789.9
O00472	O00472	ELL2_HUMAN	ELL2	RNA polymerase II elongation factor ELL2		3407.28	2779.39	4137.04						1928.95					940.877	2026.96
O00483	O00483	NDUA4_HUMAN	NDUFA4	Cytochrome c oxidase subunit NDUFA4	234796	227374	231879	251981	218468	234407	197908	200494	311521	296988	277226	293226	236439	229992	227782	223936
O00487	O00487	PSDE_HUMAN	PSMD14	26S proteasome non-ATPase regulatory subunit 14	361421	319526	302052	387057	303903	303321	278665	293656	313747	294834	215176	301623	348689	362167	391954	367958
O00488	O00488;A9J4F5	ZN593_HUMAN	ZNF593	Zinc finger protein 593	28312.3	29394.6	36215	36578.4	28085.1	22781.6	26200.3	33660.8	38036.2	31422.8	34151.4	34878.9	58768.4	50177.9	39911.9	59749.7
O00499	O00499	BIN1_HUMAN	BIN1	Myc box-dependent-interacting protein 1	163109	161379	166027	157073	118001	115624	114275	114714	31107.1	28757.5	29062.6	35672.6	49828.9	47240.9	50317.6	54372.3
O00505	O00505	IMA4_HUMAN	KPNA3	Importin subunit alpha-4	327004	311990	301513	310282	250231	268170	265451	251964	231689	260393	242489	220640	272943	279029	279658	271670
O00506	O00506;E7EM58;C9JN58	STK25_HUMAN	STK25	Serine/threonine-protein kinase 25	31209.1	32165.2	39854.3	37257.8	38511.7	37469.6	39696.3	34582.8	41671.5	42028.6	49816.1	41103.6	37475.8	35485.4	36330.8	33592.9
O00507	O00507	USP9Y_HUMAN	USP9Y	Probable ubiquitin carboxyl-terminal hydrolase FAF-Y	22294.3	14935.1	20053.3	22287.2	21506.9	23078.1	27601.9	22464.9	26104.5	10852.5	24546.3	24754.3	7231.82	8398.51	10683	13003.8
O00512	O00512	BCL9_HUMAN	BCL9	B-cell CLL/lymphoma 9 protein	8019.34	7244.27	6546.9	9455.92	12307	10521.6	10431.4	9767.32	8981.06	8916.56	8752.37	9055.84	8503.17	7673.13	8043.75	9071.44
O00515	O00515;A0A0J9YVY2;E9PDI4;A0A0J9YW63;A0A0J9YYF6	LAD1_HUMAN	LAD1	Ladinin-1							29232.2						119287	110092	116279	119665
O00519	O00519	FAAH1_HUMAN	FAAH	Fatty-acid amide hydrolase 1													5383.82	6907.04	4347.8	5311.92
O00522	O00522;C9JEW7;C9JJM9;C9JF32;C9JD81;C9J3W7;A0A0C4DG23;C9JBN7;C9J718	KRIT1_HUMAN	KRIT1	Krev interaction trapped protein 1	12105.7	6870.56	10952.6	11358.5	9021.46	8013.96	12178.5	9909.16	4978.11	4617.71	4054.09	3417.84	5653.76	5296.08	6439.84	4705.15
O00534	O00534;B4DHS6	VMA5A_HUMAN	VWA5A	von Willebrand factor A domain-containing protein 5A					8059.44	8076.65	7197.11	5985.82						3653.08	3840.87	4653.93
O00541	O00541;B5MCF9	PESC_HUMAN	PES1	Pescadillo homolog	81295.5	82810.6	99509.6	108428	179650	193452	189380	202787	161713	162147	164318	169276	241975	231258	224682	232165
O00559	O00559;E9PND3;E9PN10	RCAS1_HUMAN	EBAG9	Receptor-binding cancer antigen expressed on SiSo cells	26000.7	28381.1	29426.3	23260.3	26104.7	21395.1	19537	21963	16793.3	15351.3	16079.1	16500.9	35552.9	35390.5	36041.7	32142.5
O00560	O00560;G5EA09;B4DHN5;E9PBU7	SDCB1_HUMAN	SDCBP	Syntenin-1	144257	110071	124164	116262	76372.7	64045	73109.1	82461.3	122868	115561	126827	129032	69138.9	74555.9	80778.2	72157.6
O00562	O00562	PITM1_HUMAN	PITPNM1	Membrane-associated phosphatidylinositol transfer protein 1	16977.9	20489.2	16975.5	19115.9	8137.8	8141.31	14323.3	8349.37	6171.99	10012.7	7087.23	2427.35	14358.3	14247.3	14672.6	13394
O00566	O00566;U3KQ48	MPP10_HUMAN	MPHOSPH10	U3 small nucleolar ribonucleoprotein protein MPP10	31120.1	26444.9	23281.7	31331.6	48499.9	49968.4	41823.5	47795.7	39149	35949.2	50302	41947.2	56734.4	58623	59906.6	59295.5
O00567	O00567;H0Y653;H0YDU4	NOP56_HUMAN	NOP56	Nucleolar protein 56	141527	148912	171875	173133	215872	217861	216441	223519	260792	227967	252199	259625	366060	354770	305745	339293
O00571	O00571;O15523;A0A0D9SG12;A0A0D9SFB3;A0A0D9SF53;C9J081;C9J8G5	DDX3X_HUMAN	DDX3X	ATP-dependent RNA helicase DDX3X	456130	463841	473450	502180	416475	409989	430832	396303	445159	473898	429632	441269	366371	378121	424721	399241
O00584	O00584;D6REQ6;D6RHI9;A0A087WZM2	RNT2_HUMAN	RNASET2	Ribonuclease T2	14002.1	11493.8	14297.4	22171.2	20327.2	16904.7	13840.5	14253.8	37104.6	32518.9	31330.8	34006.5	21025.5	30791.1	29684	26194.5
O00592	O00592	PODXL_HUMAN	PODXL	Podocalyxin	151117	144433	152132	165832	271868	280790	294032	279781	72464.6	65327.9	78150.1	74399.1	104697	104856	115357	112314
O00622	O00622	CYR61_HUMAN	CYR61	Protein CYR61	330761	349449	397945	395475	173337	200159	230692	264791	21100.4	14070.6	12590	11494.2	34697.8	37169.2	42637.5	50232.7
O00623	O00623;A0A075B773	PEX12_HUMAN	PEX12	Peroxisome assembly protein 12	662.806	4665.5		3807.34	6131.16	1718.47			4317.78	3822.29	5840.17	2317.02	3412.27	2044.3	1741.88	2331.12
O00625	O00625	PIR_HUMAN	PIR	Pirin	29569.8	25342.7	23732.4	29830.8	28015.7	19714	19559.2	25041.4	23194.6	23311.4	39494.8	22962.2	34727.3	37548.2	34165.2	40672.2
O00628	O00628	PEX7_HUMAN	PEX7	Peroxisomal targeting signal 2 receptor	27836.6	2396.75	3621.36	5187.45		7727.61	37150.2		37057.5	42557.6	66043.7	60863.1	24346.6	19673.8	18479.4	15469.6
O00629	O00629	IMA3_HUMAN	KPNA4	Importin subunit alpha-3	133445	141104	149385	163767	116964	115802	113193	131716	91677.2	90276.4	104844	115848	86020.9	78983.4	77900.8	123218
O00634	O00634	NET3_HUMAN	NTN3	Netrin-3					4031.87	5209.63	3845.73	4784.31		1948.4	1090.9
O00635	O00635	TRI38_HUMAN	TRIM38	E3 ubiquitin-protein ligase TRIM38	7287.01	10861.8	4670.16	7015.18	7262.27	6902.01	6474.14	5237.81	1468.41			4117.87	6098.05	9412.57	8049.82	5718.4
O00712	O00712;Q5VW26;Q5VW27;Q5VW30;A0A1B0GWJ4;A0A0A0MRX8;A0A1B0GU97;A0A1B0GWI9;U3KQE8;A0A1B0GVN4;A0A1B0GWB8;A0A1B0GW37;A0A1B0GTC1	NFIB_HUMAN	NFIB	Nuclear factor 1 B-type	32840.7	27023.3	37746.7	26222.3	42872.1	31703.1	39568.7	37209.3	11510.6	12259	10181.2	12617.3	20039.7	17526.1	17190.5	19604.6
O00716	O00716;Q14209;A0A087X0B6	E2F3_HUMAN	E2F3	Transcription factor E2F3	8361.33	10139.8	7075.16	10902.2	4908.71	7408.17	5303.04	6110.88	9264.43	7390.31	8042.85	9462.64	8455.49	9848.87	10535.7	11340.2
O00743	O00743	PPP6_HUMAN	PPP6C	Serine/threonine-protein phosphatase 6 catalytic subunit	121816	142895	130843	144587	109254	119996	132339	115694	164979	182396	155258	170255	146315	134131	154273	156558
O00746	O00746;F2Z2X0;H0Y6J0;A0A087WVT9;Q4TT34	NDKM_HUMAN	NME4	Nucleoside diphosphate kinase, mitochondrial	20786.3	22551.5	17544.3	14692	10924	12705.6	16905.6	14783.5	38348.8	35893.2	33837.2	38988.9	8759.26	5153.66	9526.7
O00748	O00748;A0A024R6X1;J3QSC0	EST2_HUMAN	CES2	Cocaine esterase		1138.03		1996.33		4349.37	7271.31	5241.05		2192.1	883.035					1842.19
O00750	O00750;F5GWN5	P3C2B_HUMAN	PIK3C2B	Phosphatidylinositol 4-phosphate 3-kinase C2 domain-containing subunit beta					4716.42	6065.34	5826.25	4567.78	5606.52	5823.9	6524.39	5826.79	6723.07	6442.56	9204.38	5047.11
O00754	O00754;M0QZG6;M0R2P5	MA2B1_HUMAN	MAN2B1	Lysosomal alpha-mannosidase	28760	29733.2	25002.6	28024.7	17385.3	17289.7	22522.4	18975.5	19692.1	23965.8	21076.5	21300.8	10123.2	10629.2	9799.55	10880.8
O00762	O00762;A0A087WVK1	UBE2C_HUMAN	UBE2C	Ubiquitin-conjugating enzyme E2 C	73331.3	77922.5	71511.3	70525.7	96519.4	89341.7	96555.3	80394.2	90294.5	137551	89148.7	106064	59549.2	67662.9	67973.5	68248.8
O00764	O00764;F2Z2Y4	PDXK_HUMAN	PDXK	Pyridoxal kinase	88432.7	106210	91212.8	96303.8	153251	135197	147711	150729	89976.8	99802.1	87627.3	95343.5	101459	83570.4	102899	104038
O00767	O00767	ACOD_HUMAN	SCD	Acyl-CoA desaturase	69284.9	58793.2	49449.8	47970	98423.5	93095.4	99774.1	87169.2	111237	104732	104589	104399	187152	185546	183277	181246
O14493	O14493	CLD4_HUMAN	CLDN4	Claudin-4					688.813	2519.89	2264.64	640.187					16339	18186.3	23435.7	15743.7
O14494	O14494	PLPP1_HUMAN	PLPP1	Phospholipid phosphatase 1	4296.37	3300.3	5092.68	3963.84	4404.72		3015.96	8956.04	2366.67	6476.11	2043.31	4829.27	2688.26	5151.72	3925.09	4332.27
O14495	O14495;A0A286YF41;A0A286YEZ7;A0A286YES4	PLPP3_HUMAN	PLPP3	Phospholipid phosphatase 3	48508.2	50875.7	40876.5	43782.7	28333.8	31869.4	37609.6	29722.9	4415.82	11317.1	13713.3	11360.6	4278.98	2471.66	6646.9	7233.85
O14497	O14497;H0YCU6;A0A087WUV6;A0A1B0GTU5;H0Y488	ARI1A_HUMAN	ARID1A	AT-rich interactive domain-containing protein 1A	39444.9	41143.6	44298.7	43952.6	55523.2	50234.6	52782.2	58804.5	47595.2	47412.6	41838.2	43972.5	50778.8	51805.3	54513.3	48398.2
O14519	O14519;F5GZF0	CDKA1_HUMAN	CDK2AP1	Cyclin-dependent kinase 2-associated protein 1	13647.1	16535	6606.55	14514.7	16658	16389.2	18866.1	18165.3	20179.5	22202.9	30118.3	21866.9	20962.6	21634.4	21676.1	22939.2
O14521	O14521	DHSD_HUMAN	SDHD	Succinate dehydrogenase [ubiquinone] cytochrome b small subunit, mitochondrial	41193.7	41911.7	53625.3	51428.2	71104.5	78765.7	64960.1	67409.8	95953.7	97201.5	87546.3	86945.7	72856.9	74863.6	75385.2	79698.8
O14522	O14522;B1AJR8;A0A087X1X2;A0A075B6H0;B1AJR6;B1AJR9;B1AJS0;A0A087WY22	PTPRT_HUMAN	PTPRT	Receptor-type tyrosine-protein phosphatase T			22833.8	26277							18432		32230.4		34062.3
O14523	O14523;E9PK05	C2C2L_HUMAN	C2CD2L	Phospholipid transfer protein C2CD2L	5842.08	2922.35	4790.49	9087.78	4435.1	3063.61	2294.61	1876.92	6245.58	3976.27	5567.92	5042.06	5632.36	7499.85	5367.97	6868.5
O14524	O14524	NEMP1_HUMAN	NEMP1	Nuclear envelope integral membrane protein 1	15932.8	19131.1	19705.8	17956.1	22716.5	15109.3	23919.8	20073.9	25603.3	23103	24106.2	24935.1	9543.74	8751.07	8530.04	11396.3
O14526	O14526;A0A0C3SFZ9;M0QZI3	FCHO1_HUMAN	FCHO1	F-BAR domain only protein 1					5435.83	7363.63	3227.77			3482	999.208		10295.8	7220.17	3620.4	3784.21
O14530	O14530;G3XAJ4;F8WBV5;B8ZZX4;F8WCJ3	TXND9_HUMAN	TXNDC9	Thioredoxin domain-containing protein 9	65679.9	60683.9	67197.9	73216.7	68444.2	64117.6	66943.4	66768.9	26669.8	29730.4	46080.2	29338.5	15762.4	12834.3	14769.1	14555.9
O14531	O14531;Q5T0Q6	DPYL4_HUMAN	DPYSL4	Dihydropyrimidinase-related protein 4	24400	28109.7	29441.1	26581.2	93325.4	87743.4	104835	100826	60500.7	61421.9	67742.9	64277.4	13045.6	13567.3	13139.8	12252.4
O14544	O14544;J3KTM7	SOCS6_HUMAN	SOCS6	Suppressor of cytokine signaling 6	11085.1	11879.4	9144.92	7994.04		9588.81	4612.47	6480.07	7142.61		1262.32	4941.15	16542.9	16834.8	18834.5	15573.1
O14545	O14545	TRAD1_HUMAN	TRAFD1	TRAF-type zinc finger domain-containing protein 1	29198.5	25236.7	22083.1	32861.5	22479.1	24372.5	19957	28404.3	61887.2	62517.5	68081.7	68919.7	35966.4	38207.5	35650.5	34577
O14548	O14548;E5RJZ1;H0YBD2	COX7R_HUMAN	COX7A2L	Cytochrome c oxidase subunit 7A-related protein, mitochondrial	72645.8	83907	77218.2	92546.1	95575.7	98734.1	113213	91104.4	61602.2	55405.2	52946.7	58249.5	59576.2	55591.2	73465.4	62152.6
O14558	O14558;A0A1X7SC65;K7EP04	HSPB6_HUMAN	HSPB6	Heat shock protein beta-6	13520.1	15245.2		26610.6	55513.3	55672.5	46687.1	67310.7				1235.38	25484.1	23624.5	18171.8	24882
O14561	O14561;I3L505	ACPM_HUMAN	NDUFAB1	Acyl carrier protein, mitochondrial	45579.6	28447.7	33593.5	14099.4	32589.2	35674.8	9846.53	26212.5	95934.1	80871.2	88657.7	165731	55182	64642.1	69508	138772
O14562	O14562;H3BRL3	UBFD1_HUMAN	UBFD1	Ubiquitin domain-containing protein UBFD1	81367.6	69402.5	81730.5	75106.5	70353	61355	42584.6	66079.2	87455.1	77943.4	71020.9	92385.4	102481	88210.2	88665.1	99686.5
O14569	O14569;U3KQU4	C56D2_HUMAN	CYB561D2	Cytochrome b561 domain-containing protein 2	18864.4		13635.9	21150.8	19784.3	17085.3	12061.2	13956.2	20388.6	18757.3	26493.9	15302.6	12456.8	9614.86	9896.79	6583.08
O14578	O14578	CTRO_HUMAN	CIT	Citron Rho-interacting kinase	143652	161103	161382	160319	180875	188015	187434	182340	88404	85240.1	89238	85858.3	68022.5	59535.2	65409.7	61505.1
O14579	O14579;M0QXB4	COPE_HUMAN	COPE	Coatomer subunit epsilon	286561	303135	256781	290528	175189	163897	164014	195154	185820	192718	181604	186354	164076	175039	172042	179856
O14593	O14593;A0A024R7P0;F5GY33;H0YGQ6	RFXK_HUMAN	RFXANK	DNA-binding protein RFXANK								2112.86	881.96			1929			3787.28
O14613	O14613	BORG1_HUMAN	CDC42EP2	Cdc42 effector protein 2	12230.4	12139.5	6587.95	8051.58	12688.4	10623.3	10255.7	11450.1		2715.45	7532.51	1278.98		5476.56	4456.37	5160.56
O14617	O14617	AP3D1_HUMAN	AP3D1	AP-3 complex subunit delta-1	123214	118715	129547	137825	70474.8	71486.7	69356.6	66661.6	122761	115991	113331	121608	153506	148723	141102	143319
O14618	O14618;J3KNF4;E9PP76	CCS_HUMAN	CCS	Copper chaperone for superoxide dismutase	43765.6	42819	40501.5	34367.1	38696.5	40931.5	36997.3	40771.9	37850.3	39488.3	44067.2	37367.6	25583.2	30822.1	26691.9	27634.3
O14628	O14628;A0A087WT67	ZN195_HUMAN	ZNF195	Zinc finger protein 195				3687.98			2842.93	2530.66	5768.28	5570.45	4373.35	5994.35	9629.61	11507.2	11888.5	7308.51
O14639	O14639;J3QSX6;F8W8M4;A0A0A0MRL6	ABLM1_HUMAN	ABLIM1	Actin-binding LIM protein 1	17628	16189.4	14362.7	16613.8	109495	104953	87852.1	101786	12737.5	13531.2	14526.9	12853.1	42190.4	38406.7	42657.6	34749.4
O14640	O14640;A0A0J9YYK1	DVL1_HUMAN	DVL1	Segment polarity protein dishevelled homolog DVL-1	28261.4	21658.2	27128.5	32583.9	15654.5	14857.3	12127.7	18171.3	21525.1	16384.6	19787.2	17967.7	45155.6	42946.8	36808.2	47732.6
O14641	O14641;I3L2N2;I3L0M7;I3L2W9	DVL2_HUMAN	DVL2	Segment polarity protein dishevelled homolog DVL-2	27981.8	32922.9	25902.3	30266.6	25587.2	20568.4	30681.4	20872.9	45069.8	40810.1	37944.2	38521.7	36341.8	40775.9	42778.1	41312.5
O14646	O14646	CHD1_HUMAN	CHD1	Chromodomain-helicase-DNA-binding protein 1	14559.8	17561.3	18052.6	19371.2	30379.9	32609.7	29648.5	30944.6	45926.7	44040.7	47385.3	45690.2	47749.1	43387.8	42292.6	43434.3
O14647	O14647;B7Z3I4;A0A1B0GTU9;A0A0D9SGK0;A0A1B0GU59;A0A0D9SFA3	CHD2_HUMAN	CHD2	Chromodomain-helicase-DNA-binding protein 2	28528.1	25849.4	32547.6	30751.3	31676.5	29094	32453.1	31391.3	26737.7	24988.7	26814.6	25935.5	41029.5	40331.4	29763.6	37540.3
O14653	O14653;A0A1W2PRL0;A0A1W2PPG5;A0A1W2PR02;A0A1W2PRE6;A0A1W2PQE0;A0A1W2PPW8;A0A1W2PPG1;A0A1W2PRV0;A0A1W2PRP7;A0A1W2PS81;I3L4Z6;A0A1W2PQ77;A0A1W2PQ06;A0A1W2PR23;A0A1W2PQM3;A0A1W2PRC2;A0A1W2PPP5;I3NI02;A0A1W2PNV3;A0A1W2PRD0;A0A1W2PQP2;A0A1W2PS12;A0A1W2PQ38;A0A1W2PPJ0;E7EQ34;I3L1K7;A0A1X7SBU8;I3L0K1	GOSR2_HUMAN	GOSR2	Golgi SNAP receptor complex member 2	83738.1	99975.1	71048.4	82037.1	86994.1	81552.1	76593.9	83166.6	68761.4	69410.5	64758.9	60117.9	62765.1	64354	67533.8	64578.3
O14654	O14654	IRS4_HUMAN	IRS4	Insulin receptor substrate 4						1990.55			193560	195964	198488	197112	67797.3			25279.9
O14656	O14656	TOR1A_HUMAN	TOR1A	Torsin-1A	41296.2	40584.7	38692.6	42536.6	29207.1	30607.6	27953	30458.6	19948.9	18369.3	18076.5	18312	22222.3	21563.5	18764.4	17749.9
O14657	O14657	TOR1B_HUMAN	TOR1B	Torsin-1B	30297.9	40272	34570.6	41997.8	29044.2	41465.6	31571.6	30088.2	20595.3	21139.5	21367.3	23181.6	16228.8	15138.7	21555.3	23327.6
O14662	O14662;Q96NX8;E9PND6;H0YEW0;H3BU86;B7ZBM5;F8W9Z6;B7ZBM4;B7ZBM8	STX16_HUMAN	STX16	Syntaxin-16	12915.6	13942.3	16124.2	13042.9	20522.9	21485.8	22442.9	23367.6	10176	9687.09	10609	10746.3	8034.23	7055.52	10154.4	7952.25
O14672	O14672	ADA10_HUMAN	ADAM10	Disintegrin and metalloproteinase domain-containing protein 10	59143.5	61234.6	63789.4	62263.6	59802.8	57207.5	56070	63677.9	22836.5	22878	29251.1	18133.4	64110.1	63643.2	59937.6	59836.5
O14678	O14678	ABCD4_HUMAN	ABCD4	ATP-binding cassette sub-family D member 4	5416.98	5936.12	2615.97	5660.78	8099.37	8818.81	6784.27	6657.4	2622.54	4365.47	4622.97	3294.28	3537.31		1718.19	3264.73
O14681	O14681;E9PLB8;E9PM05;E9PS58;E9PL33;E9PK61	EI24_HUMAN	EI24	Etoposide-induced protein 2.4 homolog	50049.7	48581.7	58216.8	36317.1	62786.9	46244.4	41333.1	48371.8	81377.8	80967.9	68284.5	72341.8	72372.3	68869.6	73882.6	72158.8
O14682	O14682	ENC1_HUMAN	ENC1	Ectoderm-neural cortex protein 1	16609.3	14243.2	15965.2	14847	37782.4	32034.7	30754.1	29416.2					10178.9	4927.42	4981.62	5619.02
O14683	O14683;E9PNB3;E9PKZ4;E9PS55;E9PPM1;U3KQ32;E9PIN5;E9PIK4;E9PKN9;E9PMW4;E9PMY0;E9PQ46;E9PN66	P5I11_HUMAN	TP53I11	Tumor protein p53-inducible protein 11			740.11		36483.9	44496.3	38572.4	42076.3	12768.9	14575.9	14689.4	13162.6	16278.7	19444.4	15565.5	16903.4
O14686	O14686	KMT2D_HUMAN	KMT2D	Histone-lysine N-methyltransferase 2D	40282.1	46810	63726.8	51701.5	58653.7	52657.9	70344.1	62643	62575.7	58347.7	57145.3	60182.7	33745.7	36020.1	34787.3	34407.1
O14713	O14713;A8MPU2;C9JBU8	ITBP1_HUMAN	ITGB1BP1	Integrin beta-1-binding protein 1	5874.95	8075.16	5295.6	6899.1	5946.31	6328.06	4332.11	4694.63	5528.24	3251.46	2261.83	2575.33	3096.39	2436.95	3272.64	3961.61
O14715	O14715;J3KQ37	RGPD8_HUMAN	RGPD8	RANBP2-like and GRIP domain-containing protein 8	1700.57			2514.2					1995.2	1892.38	1972.48	1058.61	3380.13	3604.44	2134.55	3204.72
O14717	O14717;Q7Z3E4;B7Z8H2;A0A0B4J214;A0A0C4DG18;H0Y2T8;H0Y4A2	TRDMT_HUMAN	TRDMT1	tRNA (cytosine(38)-C(5))-methyltransferase	4063.54	2224.66	3466.35	3213.64	8340.54	7676.45	5767.77	5612.65	10079.9	5457.67	8400.82	5860.78	5281.63	2695.96	2888.51	4837.11
O14727	O14727;C9JLV4	APAF_HUMAN	APAF1	Apoptotic protease-activating factor 1	24504.8	28292.2	23549.1	28928.6	14825.4	14717.2	13916.2	17154.4	19850.4	23022.4	20971.7	22352.2	13246.6	12569.7	10671	10480
O14730	O14730;B4E1Q4	RIOK3_HUMAN	RIOK3	Serine/threonine-protein kinase RIO3	28225.1	24534.7	26650.5	29240.8	18121.3	19367	17695.9	22404.9	30158.6	28764.1	32519.3	26728.7	25901.1	22550.5	22547.5	26471.6
O14732	O14732	IMPA2_HUMAN	IMPA2	Inositol monophosphatase 2	13079	11251.6	6614.19	14540	10523.3	10649.2	11424.5	5215.1	11436.7	13206.9	11991.7	8133.36	19778.7	20300.2	18302.2	16560.6
O14733	O14733	MP2K7_HUMAN	MAP2K7	Dual specificity mitogen-activated protein kinase kinase 7	16573.1	20192.1	22885.4	21189	23669.6	22825	17619.2	20744	52657.9	43151.1	38466.9	48913.6	41584.3	40051.2	38477	42391.7
O14734	O14734;H7C5A7;E9PJN0	ACOT8_HUMAN	ACOT8	Acyl-coenzyme A thioesterase 8	16685.1	12544.7	15006.8	19793.7	14733.6	13270.6	10849.4	10876.3	17963.7	17423.1	12373.6	13870.8	9739.76	10514	9158	8552.73
O14735	O14735;B3KY94	CDIPT_HUMAN	CDIPT	CDP-diacylglycerol--inositol 3-phosphatidyltransferase	99233.7	84366.8	94063.8	81924.9	48163.6	47900.6	44329	54068.2	88052.6	80285.8	77990.3	74785.8	57417.6	57977.2	70674.4	67552.6
O14737	O14737;K7EQA1	PDCD5_HUMAN	PDCD5	Programmed cell death protein 5	214036	221931	186800	194224	213937	201617	189176	213142	371486	414194	420038	415273	223072	227449	206774	215504
O14744	O14744;H0YJ77;H0YJX6;G3V5T6	ANM5_HUMAN	PRMT5	Protein arginine N-methyltransferase 5	219218	230518	239871	251864	435153	428476	436172	438589	429843	473876	443459	461997	425790	407263	424637	432072
O14745	O14745	NHRF1_HUMAN	SLC9A3R1	Na(+)/H(+) exchange regulatory cofactor NHE-RF1	441361	477955	445683	443731	301387	283776	282170	308068	214667	206476	221316	227707	412516	414590	416847	430553
O14757	O14757;E7EPP6;J3KN87	CHK1_HUMAN	CHEK1	Serine/threonine-protein kinase Chk1	32941.8	36909.6	45247.6	41643.5	33012.8	35342	32492.1	34885.1	56098.8	58955.9	56680.3	55312.4	71862.2	72493.5	70036.1	72884.9
O14763	O14763	TR10B_HUMAN	TNFRSF10B	Tumor necrosis factor receptor superfamily member 10B	36968.1	33802.6	32905	30279.1	10735.9	14951.9	18175.9	14502.4	10816.7		10889.4	7602.32	20854.8	27048	23205.6	28620.4
O14770	O14770;H0YM65	MEIS2_HUMAN	MEIS2	Homeobox protein Meis2	6697.9	2744.63	3368.19						6857.79			4691.92				6250.65
O14772	O14772;A0A0A0MRP2	FPGT_HUMAN	FPGT	Fucose-1-phosphate guanylyltransferase	8480.56	10342.3	9379.81	9142.98	9034.97	10577.1	9599.65	13140.2	26932	24831.5	24056.4	27639	13554.9	14960.4	15254.2	13504.8
O14773	O14773;E7EV34	TPP1_HUMAN	TPP1	Tripeptidyl-peptidase 1	105722	88319.7	64732.6	79469.5	70545.4	66031.8	61326.2	63425	49644.4	57676	38168.8	61109.6	46162.7	46725.6	46795.7	38285.6
O14775	O14775;Q96F32;H0YNW7	GNB5_HUMAN	GNB5	Guanine nucleotide-binding protein subunit beta-5	10639.9	6994.25	3724.86	11251.7	3526.63	6570.26	3710.03	5389.52	1257.92	7517.44	5831.08	6001.01	1440.59	2982.69	2992.94	7293.03
O14776	O14776	TCRG1_HUMAN	TCERG1	Transcription elongation regulator 1	106501	109163	100257	113103	126581	119239	125942	127658	157444	147380	148099	139583	125392	141052	136713	122569
O14777	O14777	NDC80_HUMAN	NDC80	Kinetochore protein NDC80 homolog	94001	92104.4	103174	104608	152270	145916	143914	150364	55504.3	55505.7	61294.3	57884.4	53091.4	46420.4	50584.4	52786.6
O14782	O14782;F8WER6;F8WAR6	KIF3C_HUMAN	KIF3C	Kinesin-like protein KIF3C	5531.88		3877.95	5765.27	3342.19		3471.1			2005.63	2288.15
O14786	O14786;E9PEP6;Q5JWQ4;E7EX60;Q5T7F0	NRP1_HUMAN	NRP1	Neuropilin-1	253946	256894	241851	260773	32656.7	33462.4	37785.1	39407.2	17378.2	17568	13946.4	17792.7	6237.38	3483.64	7451.93	5027.21
O14787	O14787;A0A075B780	TNPO2_HUMAN	TNPO2	Transportin-2	91774.8	84273	101654	105786	65835.2	59539.3	61868.3	65318.3	109127	104301	96282	113955	128620	118379	137160	136549
O14795	O14795;I6L9J0;A0A1B0GUS7;A0A1B0GVW8;B1AM27;F8W8M9	UN13B_HUMAN	UNC13B	Protein unc-13 homolog B	10228.5	9201.91	15875.7	12261.8	9993.55	10938.1	10995.9	11089.7	18110.6	18359.8	16738.2	18502.8	11527.4	13555.9	9713.78	11236.5
O14802	O14802	RPC1_HUMAN	POLR3A	DNA-directed RNA polymerase III subunit RPC1	20644.4	21922.9	20410.5	22568.6	25710.5	25500.4	26076.1	25038.3	61590.6	60518.8	56985.4	56408	34169.3	33138.1	35208.3	33125
O14807	O14807;C9J8Q6	RASM_HUMAN	MRAS	Ras-related protein M-Ras	9303.26	12059.5		5376.31	4651.66	2244.64	4414.85	3037.11	2509.06		903.129		3547.56	4084.77	1740.62	3412.15
O14810	O14810;D6RAG3;D6RI11	CPLX1_HUMAN	CPLX1	Complexin-1									3100.21		1048.03	7320.23	2114.44		3531.8	1701.95
O14817	O14817;A8MVV6;E9PN41;J3KNL1;J3KQ42	TSN4_HUMAN	TSPAN4	Tetraspanin-4						7977.46
O14818	O14818;H0Y586	PSA7_HUMAN	PSMA7	Proteasome subunit alpha type-7	789067	775064	789237	819943	913294	932986	956408	880643	793145	846006	789968	792654	893086	859571	901416	898546
O14828	O14828	SCAM3_HUMAN	SCAMP3	Secretory carrier-associated membrane protein 3	90175.7	90249.2	82187.9	88648.6	82350.4	91675.3	93269.1	82735.3	125240	141717	134612	123343	87535.3	79604.4	82108.4	80756.3
O14832	O14832;C9JR86;C9IYS5;B1ALH6	PAHX_HUMAN	PHYH	Phytanoyl-CoA dioxygenase, peroxisomal	7847.55	11520.7	3214.85	5415.77	7861.4	8354.23	8076.32	7314.17	5411.77	10103.2	6609.64	8911.44	3006.72		3813.06	3223.57
O14841	O14841;A0A087WY99	OPLA_HUMAN	OPLAH	5-oxoprolinase	19801.4	5322.91	5893.08	17059.1	7856.88	6774.21	6346.56	6467.72		8886.97	6182.62	5603.88	6629.41	7173.98	5246.41	4886.72
O14867	O14867	BACH1_HUMAN	BACH1	Transcription regulator protein BACH1	24530.4	13749.7	21672.3	13836.5	43133	42454.8	26384.9	42275.3	17305	21126.5	22872.9	21863.8	12209	12210.4	11859	18548.2
O14874	O14874;H3BS02;H3BTL2	BCKD_HUMAN	BCKDK	[3-methyl-2-oxobutanoate dehydrogenase [lipoamide]] kinase, mitochondrial	18576.9	21248.9	18055.3	18706.7	12126.2	13767.7	11777.9	12113.4	28129.7	26025.1	30106.2	27693.1	16400.8	25980.4	21865.7	21485.3
O14879	O14879	IFIT3_HUMAN	IFIT3	Interferon-induced protein with tetratricopeptide repeats 3	246276	215457	227894	254242	113451	116090	100868	140116	151445		103298	141322	191289	178122	123539	168036
O14880	O14880;Q5VV89	MGST3_HUMAN	MGST3	Microsomal glutathione S-transferase 3	95239.5	92496.7	92680.4	115271	105068	100928	100337	113228	107527	99121	95096.7	111766	87542.8	97632	102325	91618.4
O14893	O14893;G5EA29;H0YEL0	GEMI2_HUMAN	GEMIN2	Gem-associated protein 2	20457.9	26259.3	20675.8	36692.4	38001.7	40773.4	48538.5	40688.8	65219.8	61142	72050.7	73830.1	35104.3	35928.7	28594.4	37977.6
O14896	O14896;B1AJU4	IRF6_HUMAN	IRF6	Interferon regulatory factor 6				1749.16									14577.2	13594.9	11250.2	8969.75
O14907	O14907	TX1B3_HUMAN	TAX1BP3	Tax1-binding protein 3	125788	122954	86273.1	129193	31618.4	30066.8	42156	31038.5	11802.1	16079	30592.1	16281.1	26587.3	19467.6	43550.2	23232.3
O14908	Q8TF64;O14908;K7EM11	GIPC1_HUMAN	GIPC1	PDZ domain-containing protein GIPC1	144331	149852	117969	131796	62546.7	64296.4	72006.6	55302.8	60322.3	75174.9	47807.7	62322.7	46888.4	47028.1	54508.9	49835.8
O14910	O14910;J3KN23;H0YI92;H0YIA8	LIN7A_HUMAN	LIN7A	Protein lin-7 homolog A	31543.6				51134.1	33875.3	54040	51372.7	70696.6	60391.3	68833.4	70559.7	18676.4	30450.2	11992.9	50495.8
O14920	O14920	IKKB_HUMAN	IKBKB	Inhibitor of nuclear factor kappa-B kinase subunit beta	33000.1	34811.1	35383.1	34829.5	16138.6	16508.3	13585.2	15228.7	18139.4	17008	15504.5	15979.7	11837.2	10506.2	10275	9575.86
O14924	O14924	RGS12_HUMAN	RGS12	Regulator of G-protein signaling 12	3046.82						3125.52			1811.16		769.573	393.434			673.652
O14925	Q5SRD1;O14925;B4DDK6	TIM23_HUMAN	TIMM23	Mitochondrial import inner membrane translocase subunit Tim23	17602.8	16557.9	31560	19073.9	29588	38434.7	39670.8	43293.7	42292.4	44054.8	47179.1	37793.7	24998.3	24290.9	25498.7	24556.2
O14929	O14929	HAT1_HUMAN	HAT1	Histone acetyltransferase type B catalytic subunit	127470	136345	140973	149883	162084	163529	158602	166177	246867	275030	299787	284286	180708	190646	204782	221149
O14933	O14933	UB2L6_HUMAN	UBE2L6	Ubiquitin/ISG15-conjugating enzyme E2 L6	8978.72	12104.7		2222.06	7254.81	9666.88	7175.69									1937.19
O14936	O14936;Q5JS74	CSKP_HUMAN	CASK	Peripheral plasma membrane protein CASK	51014.1	56775.4	53912.5	54661.4	121046	123504	112337	121015	79348.3	87588.7	85491	88281.5	71076.7	76569.5	76318.3	76643
O14939	O14939;I3L1F3	PLD2_HUMAN	PLD2	Phospholipase D2	62045.3	83625	59485	74062.5	93126.7	60951.4	87643.9	62880.9	66391.1	65591.3	52580.6	56453.3	108956	115255	134896	112667
O14944	O14944	EREG_HUMAN	EREG	Proepiregulin													116938	113698	119448	200934
O14949	O14949	QCR8_HUMAN	UQCRQ	Cytochrome b-c1 complex subunit 8	129461	134228	131002	135705	152973	161120	148582	161699	147873	157813	147587	133273	137791	163363	168219	141215
O14950;P19105	P19105;O14950;J3QRS3	ML12A_HUMAN;ML12B_HUMAN	MYL12A;MYL12B	Myosin regulatory light chain 12B	981021	1249330	1078140	1198170	745771	750325	783644	726770	186321	208005	283814	195578	290418	298900	294778	293686
O14957	O14957	QCR10_HUMAN	UQCR11	Cytochrome b-c1 complex subunit 10	12306.5	19400.9			6213.38	9042.34	8525.71	8702.16	16505.6	9681.15	10418.6	12798.7	19534.7	12485.1	10934.8	11498.6
O14964	O14964;I3L1P5	HGS_HUMAN	HGS	Hepatocyte growth factor-regulated tyrosine kinase substrate	137170	143628	130491	133536	129406	127334	132173	133834	59426.8	65912.8	60277.3	62129.9	96946	100203	102618	97870
O14965	O14965	AURKA_HUMAN	AURKA	Aurora kinase A	24343.8	21219.5	29734.1	31383.1	47612.3	49187.9	56386	50259.4	37819.4	40687.1	36827.4	33922.8	33756.4	30953.6	30076	31222.7
O14966	O14966;E9PL56	RAB7L_HUMAN	RAB29	Ras-related protein Rab-7L1	11442.4	7451.34	18526.2	11963.5	14338.2	21631.8	17109.6	15847.5	18671.7	19314.4	18909.3	18879.2	13459.8	15762.8	12831.8	10442.8
O14967	O14967;D6RAZ4	CLGN_HUMAN	CLGN	Calmegin	86517.9	76458.8	90629.3	86495.7	8445.02	11399.5	8050.65	10283.1	29091.4	29624.6	30830.5	27165.5			5850.2	2233.08
O14972	O14972	DSCR3_HUMAN	DSCR3	Down syndrome critical region protein 3	22249.1	20486.8	21687.9	21117.7	14523.2	11956.7	11266.2	16784.2	15249.7	15307.2	14707.2	15854.7	10411.6	13806.2	11981.7	12545.6
O14974	O14974;H0YIM2;H0YIS3	MYPT1_HUMAN	PPP1R12A	Protein phosphatase 1 regulatory subunit 12A	183220	171283	184553	179706	96495.2	86413.5	82536.4	94713.1	68388.4	70685.9	70070.4	70140.4	104548	104027	107893	105903
O14975	O14975;G3V1R7	S27A2_HUMAN	SLC27A2	Very long-chain acyl-CoA synthetase		88992.6	67118.9		18990.2	29548.6	26730	18596.2	39273.8	32526.9	38095.5	37229.5	80917.1	74640.3	61782.5	76118.9
O14976	O14976	GAK_HUMAN	GAK	Cyclin-G-associated kinase	27669.8	29110.9	30539.7	33397.1	11621.6	11290.1	13036.8	10843.7	30011.4	29516.4	26992.7	30554.6	44432.5	41378.1	44456.4	43676.6
O14979	O14979;A0A087WUK2	HNRDL_HUMAN	HNRNPDL	Heterogeneous nuclear ribonucleoprotein D-like	1113090	1091760	1056300	1100910	1215050	1009430	1198020	1202600	1243660	1353860	1570520	1295900	885675	917051	1004310	918179
O14980	O14980;C9JV99;C9JQ02;C9JKM9;C9IZS4;C9J673;H7BZC5	XPO1_HUMAN	XPO1	Exportin-1	281525	273372	288123	312029	390476	372808	393380	385441	391347	406981	386654	401674	368527	348676	338950	350483
O14981	O14981;A0A0A0MTH9	BTAF1_HUMAN	BTAF1	TATA-binding protein-associated factor 172	39946.8	38572.3	42363.5	41069.4	35908.5	33424.3	30849.1	33446.7	43156.2	41324	39470.6	42539.2	41592.4	44228.7	44313.7	42396.6
O15013	O15013;E9PB39;H0YAN8	ARHGA_HUMAN	ARHGEF10	Rho guanine nucleotide exchange factor 10	71422	61725.2	69498.8	73914.1	28656.8	33487.4	26689.4	29526.2	13811	16323.4	15568.2	15118.6	50832.5	45908.3	57354.6	49405.6
O15014	O15014	ZN609_HUMAN	ZNF609	Zinc finger protein 609	13419.4	13408.9	12680.1	12920.2	28592.8	30962.2	30493.5	28161.6	10439.8	12924.5	11499.3	10626.3	17543.7	18678.2	19355.8	16251.8
O15020	O15020;A4QPE4;E9PJZ2	SPTN2_HUMAN	SPTBN2	Spectrin beta chain, non-erythrocytic 2	15198.9	17834.2	17866.6	18223.7	13101.2	10579	12656.2	12149.6	38186.2	36576.2	35945.7	35393.4	9052.16	8659.8	9558.02	11267.7
O15021	O15021;J3QT34;E7EWQ5;H7C1I9	MAST4_HUMAN	MAST4	Microtubule-associated serine/threonine-protein kinase 4	6427.26	6377.61	10195.3	10430.4	4267.73			6532.52		1599.03		1508.57	9246.01		10545.2
O15027	O15027;F1T0I1;X6RGP5;J3KNL6	SC16A_HUMAN	SEC16A	Protein transport protein Sec16A	64142.9	58595.5	62986.3	63014.6	73567.7	75130.7	71533.1	74609.7	55090.9	56345.7	53128.3	50951.5	36287.7	43268.3	40561.4	39497.6
O15031	O15031	PLXB2_HUMAN	PLXNB2	Plexin-B2	121824	125556	110898	118507	147531	147731	137422	150549	22988.7	22840.2	23204.1	20926.1	79010.4	70925.9	78670.3	80557.3
O15033	O15033;G3V5P7;G3V2B5;G3V245	AREL1_HUMAN	AREL1	Apoptosis-resistant E3 ubiquitin protein ligase 1	4632.32		3336.33				5307.41	5866.18	7702.95		4124.58	3595.21	2706.01	2759.75	3182.12
O15037	O15037;G3V3G3	KHNYN_HUMAN	KHNYN	Protein KHNYN	9174.73	9401.67	8739.92	7288.09	15700.4	8507.24	9361.91	11500.9	7627.11	7584.33	8604.28	8242.58	8422.25	7342.68	11004.9	6319.56
O15040	O15040	TCPR2_HUMAN	TECPR2	Tectonin beta-propeller repeat-containing protein 2	6960.26	7197.49	6656.47	9029.13	3848.59	4114.63	7954.61	8214.44	7380.82	5408.56	5137.08	4707.61	5823.72	3658.85	7005.87	5544.47
O15042	O15042;E7ET15;H7C4V2	SR140_HUMAN	U2SURP	U2 snRNP-associated SURP motif-containing protein	134486	131374	141809	148110	150116	149839	153804	145032	265477	270641	272987	263173	253434	251573	262463	247577
O15047	O15047	SET1A_HUMAN	SETD1A	Histone-lysine N-methyltransferase SETD1A	12552.1	13687.1	13348.4	13452.8	10705.1	17726	17356.5	13056.8	27091.9	25689.1	31224	23054.7	17735.8	17718.9	16972.1	17040.7
O15056	O15056;E7ER60;A0A1W2PR85	SYNJ2_HUMAN	SYNJ2	Synaptojanin-2	114660	121868	109810	124604	50594.1	39973.2	41794.1	41043.2	20218.1	22202	17206.6	21225.9	30244.2	32433.2	28957.1	24863.9
O15061	O15061;A0A075B7B1;H0YL34	SYNEM_HUMAN	SYNM	Synemin	16393	18651.2	18154.3	18409.7	13462	12901	4466.15		10006.3	4332.84	5418.75	6014.14	3453.26	5213.84	6100.66	10716.4
O15063	O15063	K0355_HUMAN	KIAA0355	Uncharacterized protein KIAA0355	9586.14	8257.12	7318.5	8940.03	5335.89	9825.93	9844.01	4721.21	5840.99	5188.06	3430.12	5911.53	5180.67	4520.24	4114.83	4295.5
O15066	O15066	KIF3B_HUMAN	KIF3B	Kinesin-like protein KIF3B	98240.7	126440	109584	98297.7	179728	183670	181339	167557	93660.8	90399.5	120415	101899	111174	126378	114199	121263
O15067	O15067;H0YGH1	PUR4_HUMAN	PFAS	Phosphoribosylformylglycinamidine synthase	139041	147298	117542	147825	145846	132469	150158	147531	233551	249024	267375	239925	77193.9	77819.4	81001.6	86983.2
O15075	O15075;Q5VZY9	DCLK1_HUMAN	DCLK1	Serine/threonine-protein kinase DCLK1					7368.79	11743.9	6042.02	12402.2	17633.5	10853.1	14572	17698			8909.84	1786.25
O15078	O15078;J3KNF5	CE290_HUMAN	CEP290	Centrosomal protein of 290 kDa	5949.18	12078.2	7600.55	6482.63	7346.4	4067.03	5680.76	3250.5	10268.7	10315.1	11095.1	10897.9	3997.6	6739.78	5613.71	4216.93
O15084	Q8N8A2;O15084;B4DIW9;H7C209;H7C4A0	ANR28_HUMAN	ANKRD28	Serine/threonine-protein phosphatase 6 regulatory ankyrin repeat subunit A	22082.2	21830.9	22560.8	31064.1	26646.2	30642	31685.3	26454.1	28179.8	29872.2	31247.5	30633.9	21916.2	21782.6	24717.6	27336.2
O15085	O15085	ARHGB_HUMAN	ARHGEF11	Rho guanine nucleotide exchange factor 11	16085.8	15745	13276.3	15371.8	17376.8	15458.7	18669.8	18873.5	11967.4	13782.7	12592.8	11540.8	12263.3	12539.9	15090.5	14515.6
O15091	O15091;A0A0A0MTQ0	MRPP3_HUMAN	KIAA0391	Mitochondrial ribonuclease P catalytic subunit	32531.7	32159.4	31867.3	31927.8	37197.7	38128.6	37118.4	32939	35269.3	39759.4	35861.9	33978.3	41298.7	42094.2	49247.6	43408.7
O15111	O15111	IKKA_HUMAN	CHUK	Inhibitor of nuclear factor kappa-B kinase subunit alpha	122974	129458	153206	171942	125579	128412	125501	134017	205429	188331	192142	197032	258208	243777	249976	250076
O15116	O15116;E5RH18;E5RJ47	LSM1_HUMAN	LSM1	U6 snRNA-associated Sm-like protein LSm1	45607.6	56385.4	40416.9	45886.6	44491.6	46731.4	51950.8	33070.5	47793.5	56716.9	42028.7	55165.2	46024.7	40514.6	34100.9	50332.7
O15118	O15118	NPC1_HUMAN	NPC1	Niemann-Pick C1 protein	37490.4	37289.6	38861.3	36073.7	16420.9	13490.7	16830.1	19789.5	24391.9	26421.8	27571.2	23289.4	23708.4	25380.7	20975.9	21236.2
O15119	Q13207;O15119	TBX3_HUMAN	TBX3	T-box transcription factor TBX3					3515.5	5713.45	3611.79	2481.22	2636.78	4842.43	5918.78	3781.29	2222.75
O15120	O15120	PLCB_HUMAN	AGPAT2	1-acyl-sn-glycerol-3-phosphate acyltransferase beta	28900.8	31516.6	29399.4	27222.3	24562.1	33976	38204.8	29766.8	15265.9	21363.3	15077.8	20350.4	50491.3	47004.2	44251.3	47459.3
O15121	O15121	DEGS1_HUMAN	DEGS1	Sphingolipid delta(4)-desaturase DES1	41984.9	43594.6	44368.6	52337.3	21493.2	29386.5	25479.5	26321.7	39662	47397.5	42669.6	32874.3	19569.9	17225.8	15756.6	20640.4
O15126	O15126;A0A087WXB0;A0A087WU14	SCAM1_HUMAN	SCAMP1	Secretory carrier-associated membrane protein 1	51052.2	48641.8	48924.7	51069.9	55727.8	43131.4	47177.5	51849.7	52510.2	41045.1	40468.2	44599.3	58932.4	59771.3	52951.4	52832.4
O15127	O15127	SCAM2_HUMAN	SCAMP2	Secretory carrier-associated membrane protein 2	38168.6	34042.2	27093.7	42981.2	27488.4	38895.7	35092.8	36791.4	60956.1	64073.4	67851.1	59956.6	39419	40331.4	39863.8	44405
O15131	O15131	IMA6_HUMAN	KPNA5	Importin subunit alpha-6	4906.23	4539.7	5148.16	5100.62	3866.47	3949.01	6871.28	4902.72	14844.8	11711.2	9335.37	13990.5	4907.07	3927.37	4112.36	8622.67
O15143	O15143;C9J4Z7;C9JQM8;C9JFG9;C9JEY1;A0A1W2PNV4;F8VXW2;C9J6C8	ARC1B_HUMAN	ARPC1B	Actin-related protein 2/3 complex subunit 1B	304892	296861	343928	323036	183732	179848	182455	186347	61906.8	68687.2	65234.2	67126.7	188165	185605	189715	185919
O15144	O15144	ARPC2_HUMAN	ARPC2	Actin-related protein 2/3 complex subunit 2	698800	683905	806052	818317	415572	400267	412895	398251	266723	285801	249481	271400	309685	317334	315324	316477
O15145	O15145	ARPC3_HUMAN	ARPC3	Actin-related protein 2/3 complex subunit 3	654897	662138	856952	790918	417888	405020	310849	516479	296994	247342	290283	313881	379550	396830	385598	321127
O15151	O15151;A0A087WZ58;Q5T0Y2	MDM4_HUMAN	MDM4	Protein Mdm4			4140.33	3929.32	2547.46			4845.81	2581.99	3150.06			10178.8	8809.23	10170.1	14194
O15155	O15155;Q68DU7;H7C1N3;C9JTT8	BET1_HUMAN	BET1	BET1 homolog	43876.1	45215.9	33097.1	46083.3	42783.3	42465	54664.6	36453.4	40667.7	33567.3	35117.8	36367.1	17874.4	21973.4	32750.6	25584.9
O15156	O15156	ZBT7B_HUMAN	ZBTB7B	Zinc finger and BTB domain-containing protein 7B	1895.86	1975.98	1161.39	3106.99	3318.11	4171.2	4039.35	640.316	1164.25		519.5	3379.58	4728.71	3812.37	6694.46	5194.81
O15160	O15160;E7EQB9;H0Y723	RPAC1_HUMAN	POLR1C	DNA-directed RNA polymerases I and III subunit RPAC1	51786.8	62225.7	36556.5	47646	82586.5	75669.5	81790.8	65964.2	74569.1	85292	78254.5	70563.4	75471.8	72278.2	76254.5	72852.9
O15162	O15162;C9J7K9;C9J0H3;C9JE06	PLS1_HUMAN	PLSCR1	Phospholipid scramblase 1	17235.4	11544.1	14213.4	14766.1	20137.9	14123.8	17556.2	20366.2	16155.3	19302.7	11340.7	13473.1	11651.4	13854.1	13216	14273.8
O15164	O15164	TIF1A_HUMAN	TRIM24	Transcription intermediary factor 1-alpha	13525.7	15502.5	13784.9	16779.6	12979.9	14907.3	15808.9	12259.3	38596	32726.5	31889	37057.5	16413.1	16950.6	16635.6	18901
O15169	O15169	AXIN1_HUMAN	AXIN1	Axin-1	3635.59	9006.83	8772.64	7102.81		4881.84		4419.55	5884.5	4491.04	5539.47	7000.79	6237.94	3350.72	6272.91	6398.92
O15173	O15173	PGRC2_HUMAN	PGRMC2	Membrane-associated progesterone receptor component 2	387342	441503	391151	392789	285354	294216	292039	288719	275233	272301	267040	236348	172827	185066	157924	173637
O15182	O15182;E5RK82;E5RJF8;E5RFM2;E5RH67	CETN3_HUMAN	CETN3	Centrin-3	18970.5	17456.8	24037	19445.8	19407.9	23706.4	22805.9	16680	27014.5	26207.8	28156.2	29905.3	38285.7	35135.3	38464.3	41884.1
O15194	O15194;H7C2B9	CTDSL_HUMAN	CTDSPL	CTD small phosphatase-like protein	18100.1			7859.99		6191.39			3034.83	8208	6212.43	3401.02		5778.49	7894.65	6349.51
O15211	O15211	RGL2_HUMAN	RGL2	Ral guanine nucleotide dissociation stimulator-like 2	10340	8781.63	11579.7	10716.7	5306.66	6912.04	3882.12	3069.56		3154.37	1421.83		3915.8	4843.01	2004.5	1419.52
O15212	O15212	PFD6_HUMAN	PFDN6	Prefoldin subunit 6	312275	273670	257953	303081	479680	485028	503560	518399	351381	336778	365240	331065	480433	492406	484740	468308
O15213	O15213	WDR46_HUMAN	WDR46	WD repeat-containing protein 46	25673.1	26460.4	28663.6	35890.6	56008.5	52442.7	52981.4	53147.3	41118.2	35341.1	40571.1	41467.5	87114.2	85600.8	63812.8	75257
O15217	O15217;Q5JW88	GSTA4_HUMAN	GSTA4	Glutathione S-transferase A4					2928.48	6435.44		4560.7	22925.8	28961.9	26123.5	21591.5		5816.57
O15226	O15226	NKRF_HUMAN	NKRF	NF-kappa-B-repressing factor	30700.1	35919.3	35222	39726.8	53651.8	51222.5	52356.8	52146	144552	147074	150144	149234	86835.8	84763.3	88416.1	83477.9
O15228	O15228	GNPAT_HUMAN	GNPAT	Dihydroxyacetone phosphate acyltransferase	20015.1	23419.3	26432.9	25677.1	27157.4	27041.2	29735.6	29923.4	37585.8	36824.5	36717.9	39223.4	30266.7	35110.3	31831.6	34596.5
O15230	O15230	LAMA5_HUMAN	LAMA5	Laminin subunit alpha-5	10110.3	8070.11	4590.63	13844.6	33589	29761.3	29740.8	32631.3	7082.8	7790.19	7339.06	8331.02	5959.83	7311.83	8118.4	8373.87
O15231	O15231;H0Y704	ZN185_HUMAN	ZNF185	Zinc finger protein 185	85272.1	88456.5	83989.8	91838.5	126668	118796	121554	131095	7250.67	5446.71	8647.34	8124.94	46013.9	37602.1	41457.4	42013.3
O15234	O15234	CASC3_HUMAN	CASC3	Protein CASC3	28945.9	36357.9	34360.1	29925.5	33405.9	27889.3	34989.2	32917	35108.7	28689.2	35184.3	35612.7	26064.5	30226.3	28486.2	30437.7
O15235	O15235	RT12_HUMAN	MRPS12	28S ribosomal protein S12, mitochondrial	47634.1	47318.6	44334.3	46954	60598.3	65854.7	68670.4	68260.9	55038.5	50470.7	75512.8	52360	84782.1	88657.2	67543.8	77479.1
O15239	O15239	NDUA1_HUMAN	NDUFA1	NADH dehydrogenase [ubiquinone] 1 alpha subcomplex subunit 1	5148.92	4828.69	3468.92	10631.8	5905.95		5002.03		8963.62	8579.72	3881.69	7376.7	5584.33	5669.46	6797.85	4847.58
O15240	O15240;Q05BJ3	VGF_HUMAN	VGF	Neurosecretory protein VGF			1340.58		12120.4	10289.2	11308.9	8729				3469.58	1694.78	2948.4	3084.24	5739.6
O15243	O15243;A0A087X0N2	OBRG_HUMAN	LEPROT	Leptin receptor gene-related protein			3785.29	2279.85	3822.74	2266.71	5795.22	6733.87	1029.09	1982.25	1815.59	3638.32	251.523
O15247	O15247	CLIC2_HUMAN	CLIC2	Chloride intracellular channel protein 2			8754.82		10959.5	14499	4627.49	11551.5
O15254	O15254;D6RJ89	ACOX3_HUMAN	ACOX3	Peroxisomal acyl-coenzyme A oxidase 3	20053.2	23226.9	20900.1	23066.7	15148.7	14605.4	13665.4	12209.4	9247.32	8197.44	9923.47	7909.25	12018.8	11702.1	13615.9	11498.4
O15258	O15258;Q5T093;Q5T091;Q5T092;A0A0A0MR06	RER1_HUMAN	RER1	Protein RER1	74051.7	74728.4	56888.5	76921.6	52665.2	58910	56419.2	53946.7	37344.2	55241.6	76753.3	54187.5	89413.4	79172.8	76274.4	60566.9
O15260	O15260;Q5T8U5;B7Z1G8	SURF4_HUMAN	SURF4	Surfeit locus protein 4	517498	503935	568433	504985	464871	427940	430222	436505	236231	226159	229513	221758	270670	260887	324379	313070
O15264	O15264	MK13_HUMAN	MAPK13	Mitogen-activated protein kinase 13	168889	171822	252061	202171	218466	145279	236398	223926	146524	114943	237203	212167	604000	580396	657794	666185
O15265	O15265	ATX7_HUMAN	ATXN7	Ataxin-7	3744.14	4847.35		6810.45	4619.39		12930.7	2722.95	3796.27	4927.22	6616.56	5323.79	6960.65	4122.38	5777.07	5363.63
O15269	O15269	SPTC1_HUMAN	SPTLC1	Serine palmitoyltransferase 1	121078	125230	117785	131373	131242	136443	127445	129900	131367	130509	141404	131302	172462	176291	165812	172695
O15270	O15270;H0YJV2	SPTC2_HUMAN	SPTLC2	Serine palmitoyltransferase 2	41882.8	40318.7	43720.4	43151.9	34100.5	39414.3	39037.4	34457.9	40167.7	42474.3	38924.7	42501.1	67253.2	63753.6	68733.4	66261.4
O15287	O15287;C9JSE3	FANCG_HUMAN	FANCG	Fanconi anemia group G protein	12913	12761.2	11685.4	11484.9	13173.9	12900.4	11875.5	14680.3	11187.9	11562.5	12596.9	11073.8	22415.5	19958.8	20763.4	20422.9
O15294	O15294	OGT1_HUMAN	OGT	UDP-N-acetylglucosamine--peptide N-acetylglucosaminyltransferase 110 kDa subunit	68302.9	79736.5	81359.7	79149.5	89244.5	86267.1	83843.3	92709.8	100843	109809	107594	101908	79395.7	76493.7	84456.3	85159.6
O15297	O15297;K7EJH1	PPM1D_HUMAN	PPM1D	Protein phosphatase 1D	5013.15		4168.59	5479.66	20771.9	18710.3	21197.4	16293.5	7331.17	4017.82	8578.5	7562.15	11858.7	13411.4	15487.7	14023.2
O15304	O15304;B4DTY2;G3V3U1;G3V439	SIVA_HUMAN	SIVA1	Apoptosis regulatory protein Siva	6638.35	2804.24		3091.11				3166.14	5355.69	5114.99	6137.4	4259.65	10234.2	7708.22	4848.95	4289.86
O15305	O15305;H3BV55;H3BPH4	PMM2_HUMAN	PMM2	Phosphomannomutase 2	114890	118483	124573	102082	122964	106581	124788	124563	47579.3	55865	46958.4	48112.4	65184.3	60397.3	78084.9	75639.4
O15315	O15315;C9JYJ0;A0A0A0MS18	RA51B_HUMAN	RAD51B	DNA repair protein RAD51 homolog 2	2640.72	15734.7	15812.9	20576.1	16294.2	18668.8	21915.3	15106.9	10294.2	11723.3	10938.5	9401.3	8678.51	9491.63	11903.5	8078.2
O15318	O15318;D6R9U7;D6RJH6;D6RIT0;D6R921	RPC7_HUMAN	POLR3G	DNA-directed RNA polymerase III subunit RPC7	15729	7669.46	10568.6	9400.85	27078.8	19019.2	13433	24223.8	36962.7	29092.6	29071.1	30690.3	39403.2	31023.2	36470.8	38217.6
O15320;Q96PC5	O15320;Q96PC5;G3V599	CTGE5_HUMAN;MIA2_HUMAN	CTAGE5;MIA2	Endoplasmic reticulum export factor CTAGE5	29575.6	33396.5	29351.3	31071.1	22392.3	27081.3	24919.8	24798.8	20705.9	19396.2	20356.2	16993.2	25511	25819.5	26310.8	24910.9
O15321	O15321;G3V1B9;E9PSI1;H3BMG7;E9PMQ9	TM9S1_HUMAN	TM9SF1	Transmembrane 9 superfamily member 1	72617	87965.8	67982.8	77220	47571.4	38585.6	47683.8	44341.6	28671	29157.2	29923.6	27424.8	28499.7	30484.6	34985.7	31336.3
O15327	O15327	INP4B_HUMAN	INPP4B	Type II inositol 3,4-bisphosphate 4-phosphatase	15668.2	22506	19519.1	19264.9	13087.4	12953.8	12500	9113.34				1087.34	7799.04	10158.7	7410.1	7610.23
O15344	O15344	TRI18_HUMAN	MID1	E3 ubiquitin-protein ligase Midline-1	35923.4	32447.6	37635	37114.2		8271.86			47829.2	47256	48418.3	49506.9	38947.5	31198.2	32951	38552.8
O15347	O15347;E7EQU1;E7ES08;E9PES6	HMGB3_HUMAN	HMGB3	High mobility group protein B3	202199	229401	219817	231135	252006	288750	240965	232952	616199	594580	737429	672075	444022	503379	404154	458828
O15350	O15350;A0A0C4DFW9	P73_HUMAN	TP73	Tumor protein p73						4596.56	1941.46	6918.26	5223.42	4090.7	8080.21	4148.19	6405.55	5808.09	3970.17	3374.89
O15355	O15355	PPM1G_HUMAN	PPM1G	Protein phosphatase 1G	217316	234314	210907	218094	364646	372326	325652	363886	266755	271021	281590	287830	365693	360097	361727	357213
O15357	O15357;A0A0A0MTP6	SHIP2_HUMAN	INPPL1	Phosphatidylinositol 3,4,5-trisphosphate 5-phosphatase 2	113217	105065	119653	108188	116947	118393	130501	124829	64150.6	62300.1	60260.7	58191.3	39759.6	45794.9	45832.3	40628.9
O15360	O15360	FANCA_HUMAN	FANCA	Fanconi anemia group A protein	7774.29	10808.1	11423.1	7385.03	12001	10721.3	11172.6	9690.75	12745.8	11437.7	12125.4	12992	16549.3	15801.9	19211.8	19136
O15370	O15370	SOX12_HUMAN	SOX12	Transcription factor SOX-12	2574.79		3744.77	1873.95	7000.07	5569.2	6233.65	6616.5	2607.17	6766.46	3608.22			5803.13	4345.66	2445.32
O15371	O15371	EIF3D_HUMAN	EIF3D	Eukaryotic translation initiation factor 3 subunit D	341421	321229	395742	411500	424419	427164	398783	452121	419590	408847	427654	426056	570986	563965	556055	563255
O15372	O15372;B3KS98;A0A087WZK9;E5RJT0	EIF3H_HUMAN	EIF3H	Eukaryotic translation initiation factor 3 subunit H	348449	331104	326890	363673	330300	314327	304359	325057	337411	326690	318613	326098	447856	451952	466102	457971
O15379	O15379;E7ESJ6	HDAC3_HUMAN	HDAC3	Histone deacetylase 3	25308.5	20929.5	14549.6	23857.1	17295.7	19861.3	18403.5	13295.1	19310.2	22824.7	18069	21233	13194	16997.7	17473	14579.3
O15381	O15381;E9PH71;E7EWK7;F8WF01;E9PGD8	NVL_HUMAN	NVL	Nuclear valosin-containing protein-like	563538	554752	621874	712675	531338	551230	564695	478990	2300440	2085120	2385950	2156770	589418	556071	508747	571081
O15382	O15382;B3KSI3;M0QZ10;M0QXF9;M0R2K7	BCAT2_HUMAN	BCAT2	Branched-chain-amino-acid aminotransferase, mitochondrial	48827.8	52442.2	56869.7	53667.6	49288.1	47867.8	47216.9	47824.7	67694.8	64792.5	66594.7	64376.7	55700.1	55302.7	58256.6	61218.7
O15391	O15391	TYY2_HUMAN	YY2	Transcription factor YY2		33186.7							49617					54276.8		63761.8
O15392	O15392;A0A0B4J1S3;H3BLT4;K7EMW2	BIRC5_HUMAN	BIRC5	Baculoviral IAP repeat-containing protein 5	11472.3	9764.12	5726.65	12707	11720.4	7341.34	8649.48	12581.8	5509.88	5684.07	11033.6	5433.6	8053.99	5354.62	5805.76	7172.19
O15397	O15397;F5H244	IPO8_HUMAN	IPO8	Importin-8	40457.4	42648.4	49023.1	43668.4	33345.3	28539.1	33609.1	30689.4	74173.8	78169	69115.5	75457.3	40772.4	42876	39191.2	39770.8
O15400	O15400	STX7_HUMAN	STX7	Syntaxin-7	114756	100791	112168	107716	93659.4	94069.3	94649.9	95254.6	64838.4	62938.9	60563.5	61815.7	83500.1	79993.4	74259.6	73174.8
O15409	O15409;Q8N6B5;A0A0U1RQR8;A8MUV4;A0A0U1RQY3;A0A0U1RQM2;A0A0U1RQE0;C9JQP8	FOXP2_HUMAN	FOXP2	Forkhead box protein P2									4046.73	4809.69	1886.55	2998.93
O15417	O15417;H9KVB4;H7C0N9	TNC18_HUMAN	TNRC18	Trinucleotide repeat-containing gene 18 protein	6116.26	4220.23	7222.26	7522.86	7349.18	7487.85	5994.48	5950.09	7273.82	5961.85	6961.4	6238.15	5878.94	7147.02	7177.4	6339.01
O15427	O15427;J3QQS9;J3QQV2;J3QSC3;J3KTI8;J3KT83;J3QRA0	MOT4_HUMAN	SLC16A3	Monocarboxylate transporter 4	630152	584350	577735	554074	8475.81	5205.38	6613.15	6982.2				54734.4	436221	444464	454911	464274
O15431	O15431	COPT1_HUMAN	SLC31A1	High affinity copper uptake protein 1	47450.8	37651.6	38094.1	42023.6	29381.7	30976	27837.8	48629.3	41039.9	26129.9	45857.4	40260.3	26526	41398	28368	48470.2
O15439	O15439	MRP4_HUMAN	ABCC4	Multidrug resistance-associated protein 4	16752.4	20211.5	15484.8	15882	14661.2	16653.6	18443.1	14129.2	17302.3	15583	16135.2	16401.7	25607.4	22948.8	27697.9	22116.5
O15440	O15440;A5PKY6;C9JZL5;F8WCY8	MRP5_HUMAN	ABCC5	Multidrug resistance-associated protein 5	13030.3	10004.5	19258.7	17226.6	19867.2	21055.7	24636.1	19100.1	22707.4	12811.9	17144.1	12955.4	9421.05	8168.5	10107.9	7783.19
O15446	O15446	RPA34_HUMAN	CD3EAP	DNA-directed RNA polymerase I subunit RPA34	57609.6	56902.8	50728.2	55214.2	98294.3	95899.8	96645	97521.9	46393	45143.9	52560.4	49054.9	101337	102956	87673.1	100324
O15455	O15455	TLR3_HUMAN	TLR3	Toll-like receptor 3	11725.5	12631.6	11294.7	10697.8	14118.5	9132.44	12194.4	13728.7	14641.7	12333.2		12010.7		9241.95	9307.91	8212.23
O15460	O15460	P4HA2_HUMAN	P4HA2	Prolyl 4-hydroxylase subunit alpha-2	176968	199462	148430	167110	276673	303682	309438	289606	46862.2	49189	64526	43100.8	53875.2	52203.8	54016.2	58738.2
O15479	O15479	MAGB2_HUMAN	MAGEB2	Melanoma-associated antigen B2	8530.83	16352.2	11876.9	16939.3	280500	295251	304251	273752	10920.8	14520.9	6607.46	10041.2	566715	572039	496823	521824
O15481	O15481	MAGB4_HUMAN	MAGEB4	Melanoma-associated antigen B4					70657.6
O15484	O15484;E7EV01	CAN5_HUMAN	CAPN5	Calpain-5	18687.9	18056.4	15735.3	16087.9	15533.7	19890.4	19651.8	18312.3	4793.64	6929.16	4627.11	5147.62	5136.93	5998.44	6215.58	7632.44
O15498	O15498;H7C3K7	YKT6_HUMAN	YKT6	Synaptobrevin homolog YKT6	151650	147063	159548	163887	191909	222343	205748	219742	121859	127602	127790	123551	123076	125376	135621	127192
O15504	O15504;B4DT96;C9JYA1	NUPL2_HUMAN	NUPL2	Nucleoporin-like protein 2	23778.4	8773.38	8825.57	11874.1	14794.2	16927.4	11300.3	12944.3	15176.5	22741.5	25641.1	20075.3	12530.5	13256	14809.6	12508
O15511	O15511;B1ALC0	ARPC5_HUMAN	ARPC5	Actin-related protein 2/3 complex subunit 5	610489	586422	595229	552500	254229	249665	216761	225215	149560	153698	169130	153262	148344	157672	155528	152224
O15514	O15514;E9PB93;E9PHV4	RPB4_HUMAN	POLR2D	DNA-directed RNA polymerase II subunit RPB4	37109.7	37419.1	45586.9	31881.7	41924.3	47636.7	45826.3	39885.7	35227.9	50967.4	49610.7	52706.3	32382.6	31400.4	34286.5	49064.8
O15516	O15516	CLOCK_HUMAN	CLOCK	Circadian locomoter output cycles protein kaput	3257.88	3150.43	3295.81	2603.53	7049.5	8054.54	7081.5	7113.51	2810.96	1697.23	1392.63	1560.22	5939.74	5027.94	5871	4434.18
O15522;O95096	O95096;O15522	NKX22_HUMAN;NKX28_HUMAN	NKX2-2;NKX2-8	Homeobox protein Nkx-2.8	4770.43				31955	40313.9	45714.6	30272.2	4805.48		19189.7	12370.4			13206.7	13337.8
O15525	O15525;O60675	MAFG_HUMAN	MAFG	Transcription factor MafG	15226.3	16993.1	14427.8	19316.6	18668.7	17596.9	12711.2	15704.2	14230.2	13697.5	10952.8	14400.7	32037.5	36111.8	31178.9	35193.8
O15527	O15527;H7BZM3;H7BXZ1	OGG1_HUMAN	OGG1	N-glycosylase/DNA lyase		1880.95	1901.68		3476.93	4447.18		3712.24	2379.16		3714.23	3945.87			2334.68	1875.09
O15530	O15530;E9PER6	PDPK1_HUMAN	PDPK1	3-phosphoinositide-dependent protein kinase 1	17638.4	14333.7	22412.4	20590.8	16106.4	16412.7	13593.6	14165.3	18084	17589.7	17346.6	17813.5	12556.6	15204	14647.5	16194.5
O15533	O15533;Q6P1N7;A0A0G2JH37;A0A0G2JKZ1;A2AB90;A0A0A0MSV9;C9JA35	TPSN_HUMAN	TAPBP	Tapasin	91196.4	103763	89933.2	100326	102996	101558	100031	91325.8	12726.5	11970.3	11719	12834.6	72292.1	64820.1	66721.3	65432.3
O15534	O15534;J3KRL7	PER1_HUMAN	PER1	Period circadian protein homolog 1	4317.55	4008.02	3832.68		5659.54	3481.34	8920.93	6270.55	7292.46	9086.83	9324.28	5423.98	4533.05	5187.28	8432.6	8297.07
O15541	O15541;Q8IZP6	R113A_HUMAN	RNF113A	RING finger protein 113A	17620.6	12163	19409.9	25530.9	15417.2	10157	15094	14916.2	34578.7	29355.1	35583.9	34544.8	13133.5	11867.4	11213.6	13569.2
O15550	O15550;F5H5V6;A0A087X0R0;F5H6S1;F8W8R6;A0A087WUN6	KDM6A_HUMAN	KDM6A	Lysine-specific demethylase 6A	5571.61	8073.33	7846.86	7009.12	8364.09	9948.76	7344.57	7284.35	13394.9	13395.1	14034.7	14338	6421.81	5812	4915.86	6195.08
O15551	O95484;P56747;O15551;O14493	CLD3_HUMAN	CLDN3	Claudin-3													14708	19084.6	18987.2	14613.5
O15554	O15554;D1MQ08;M0R2E8	KCNN4_HUMAN	KCNN4	Intermediate conductance calcium-activated potassium channel protein 4	20046.1	19262.3	14499.9	20821.9	34749.9	32969.5	35807.3	28198	17350.8	12583.9	5384.01	3259.42	14627.1	10357.2	12783.4	12894.7
O43143	Q14562;O43143;O60231;A0A140T947;F5H658	DHX15_HUMAN	DHX15	Pre-mRNA-splicing factor ATP-dependent RNA helicase DHX15	233761	234477	255800	252328	257973	258866	273804	261957	323112	331478	306269	313376	396561	404102	396817	375957
O43147	O43147	SGSM2_HUMAN	SGSM2	Small G protein signaling modulator 2	43717.7	41039.3	40558.1		19029.9					36148.3				30535.7
O43148	O43148;K7EP06	MCES_HUMAN	RNMT	mRNA cap guanine-N7 methyltransferase	53824.3	49125.3	55362.9	50406.1	166442	174101	167258	165639	59069.8	57292.5	55412.8	55613.6	103189	101529	108722	96900.2
O43149	O43149	ZZEF1_HUMAN	ZZEF1	Zinc finger ZZ-type and EF-hand domain-containing protein 1	24759.6	24513.3	27678.5	27985.7	19150.8	21397.1	19402.9	18139.1	43123	41699.4	42084.9	40530.4	19473.7	19116.7	19637.2	21208.4
O43150	O43150;A0A286YFG8	ASAP2_HUMAN	ASAP2	Arf-GAP with SH3 domain, ANK repeat and PH domain-containing protein 2	32495.4	34867.4	35739.3	33399.7		8602.3	4520.25	11050.5	9400.53	5810.72	13736.7	8964.95	5764.12	8113.46	6479.05	9714.32
O43156	O43156	TTI1_HUMAN	TTI1	TELO2-interacting protein 1 homolog	32382.1	32097.4	34742.7	31463.4	47265.5	53459.1	46186.3	44329.4	36994.5	35807.7	34884.8	37830.2	59878.8	50221.9	53131.4	51884.9
O43159	O43159;E9PPY3	RRP8_HUMAN	RRP8	Ribosomal RNA-processing protein 8	30235.4	32742	36352.1	31429.6	47585.9	46166.1	48829.7	45373.8	55031.1	59847	58723.4	52334.9	28032.6	27307.9	26715.2	29104.7
O43164	O43164	PJA2_HUMAN	PJA2	E3 ubiquitin-protein ligase Praja-2	9808.7	10240.7	11868.7	10523.2	6946.14	8614.07	8175.22	7993.17	12601	11457	14163.8	13824.1	4546.18	6237.15	6450.47	5848.37
O43166	O43166	SI1L1_HUMAN	SIPA1L1	Signal-induced proliferation-associated 1-like protein 1	29317.7	32406.5	30193.3	33309.9	74190.5	68062	63267.4	69797.1	18829.5	17320.7	20167.6	21134.5	30830	25328	31709.1	28572.1
O43167	O43167	ZBT24_HUMAN	ZBTB24	Zinc finger and BTB domain-containing protein 24				7446.19	4685.71		12757.9	6310.16	7308.13	8871.82	8914.68	7870.42	9410.59	5976.8	7779.35	8365.9
O43169	O43169;J3KNF8;H3BUX2	CYB5B_HUMAN	CYB5B	Cytochrome b5 type B	162776	151314	149297	141479	200928	232168	204851	231915	163795	170580	167897	172089	712418	768044	842976	656886
O43172	O43172	PRP4_HUMAN	PRPF4	U4/U6 small nuclear ribonucleoprotein Prp4	65538.6	61860.3	55723.1	59474.3	52286.7	55155.4	52035.9	47182.7	86935.8	91524.4	68964.3	87111.8	77396.4	74235.4	85869.8	87563.8
O43175	O43175;A0A286YER3;A0A286YFB2;A0A2C9F2M7;A0A286YFM8;A0A286YFL2;A0A286YF34;A0A286YF22;A0A286YFC8;A0A286YFA2	SERA_HUMAN	PHGDH	D-3-phosphoglycerate dehydrogenase	471170	475255	454470	473146	646487	677359	619951	628877	854453	934638	749397	868868	380553	357229	409588	396533
O43181	O43181	NDUS4_HUMAN	NDUFS4	NADH dehydrogenase [ubiquinone] iron-sulfur protein 4, mitochondrial	87599.2	96410.7	65169.4	79950.4	49648.5	57480	59893.3	61698.3	66390.1	72821.2	75847	68380.1	76301.4	90767.5	81268.4	80555
O43184	O43184	ADA12_HUMAN	ADAM12	Disintegrin and metalloproteinase domain-containing protein 12	7801.44	8420.76	10666.9	15794.6		2071.03
O43189	O43189;A0A140T9U3	PHF1_HUMAN	PHF1	PHD finger protein 1	6870.59	6858.72	6148.78	4359.49	5388.7	4441.8	6179.2	7151.34	1293.43	2655.19		1377.4	4142.02	4631.33	3853.94	3741.12
O43194	O43194	GPR39_HUMAN	GPR39	G-protein coupled receptor 39	1563.26	3833.17			8121.09	5745.75	3222.98	7572.34								4431.91
O43196	O43196;A0A024RCV8;A0A0G2JK88;A0A0G2JK42;A2ABE9;A0A140T982;A0A140T9A7;A0A140T9X1;A0A140T9J3;H7C2J4	MSH5_HUMAN	MSH5	MutS protein homolog 5		29115.4	19155.5			20748.8		15129.1		4602.32			13052.6	14875.1	7734.89	8324.97
O43237	O43237;B4E2E0	DC1L2_HUMAN	DYNC1LI2	Cytoplasmic dynein 1 light intermediate chain 2	219742	190030	194263	206748	99442.8	92437.4	92392.7	84565.1	82725.3	74513.5	69147.4	79365.7	90562.2	98703	99212.1	97614.9
O43242	O43242	PSMD3_HUMAN	PSMD3	26S proteasome non-ATPase regulatory subunit 3	239834	237584	270740	272067	271675	278190	278854	266990	262540	263077	251970	254767	293946	298749	302945	289574
O43248	O43248;J3KMZ0	HXC11_HUMAN	HOXC11	Homeobox protein Hox-C11					10326.4	3444.29			13897	7284.1	11254.4	8171.36
O43251	O43251;B0QYV1;A0A0G2JRD1;S4R3K7;A0A0G2JRA5	RFOX2_HUMAN	RBFOX2	RNA binding protein fox-1 homolog 2	35317.7	35410.6	33960	33353.4	47773.9	51021.8	53807.7	49597.3	35615.1	34847.9	35327.1	33541.4	29617.5	31209.2	32895.2	31000.9
O43252	O43252	PAPS1_HUMAN	PAPSS1	Bifunctional 3'-phosphoadenosine 5'-phosphosulfate synthase 1	215705	212003	196195	226339	131422	134926	138683	123929	99235.2	108631	75677.2	99421.7	165041	180339	198791	183555
O43257	O43257	ZNHI1_HUMAN	ZNHIT1	Zinc finger HIT domain-containing protein 1	1563.61	5607.54		5004.05	2536.52	5360.84	1561.03		5118.96	5333.97	7480.57	5101.43	2071.55	5201.24	6109.99	2408.42
O43264	O43264;F5H3C1	ZW10_HUMAN	ZW10	Centromere/kinetochore protein zw10 homolog	51952.8	54923.4	56195.2	57312.9	66324.1	73950.3	63434	68408.9	68719.6	69509.4	65599.9	66562.8	44141.3	49743.6	46342.9	47005.6
O43278	O43278;H3BVD9;H3BMB6	SPIT1_HUMAN	SPINT1	Kunitz-type protease inhibitor 1			2450.08					137261	128556				72585.8	70823.8	69203.6	78462.2
O43286	O43286	B4GT5_HUMAN	B4GALT5	Beta-1,4-galactosyltransferase 5	6401.83	11007.9	9140.79	6257	10405.1	6990.52	4781.53	5065.99	2808.13	7516.16	4952.88	3327.84	10212.7	9218.2	9607.53	12798.7
O43290	O43290	SNUT1_HUMAN	SART1	U4/U6.U5 tri-snRNP-associated protein 1	105400	92152.2	88175.9	100135	136395	133681	130444	139889	122984	110459	128435	124796	158748	150288	151962	161389
O43291	O43291;K7EQZ3;K7EKQ0;K7ESI5;K7EM91	SPIT2_HUMAN	SPINT2	Kunitz-type protease inhibitor 2	5725.52	3628.62	5786.01	7349.41					8879.18	7025.11	7694.82	7410.85	68971.9	80422.9	76310.5	84880.5
O43292	O43292;E9PPZ9;E9PLV6	GPAA1_HUMAN	GPAA1	Glycosylphosphatidylinositol anchor attachment 1 protein	89939.5	87307.7	101966	100400	92918.6	86543.4	82563.7	91016.4	63030.7	58132.3	56522.5	61793.2	54998.3	56645.1	59571	54942.8
O43293	O43293	DAPK3_HUMAN	DAPK3	Death-associated protein kinase 3	53160	64906.6	55703.8	60641.7	38356.3	39914.2	43531.9	38186.8	18637.2	21032.8	20571.1	22027.1	24134.7	28086	25182.8	24268.3
O43294	O43294;H3BSN4;H3BQC4	TGFI1_HUMAN	TGFB1I1	Transforming growth factor beta-1-induced transcript 1 protein	119109	106446	102710	112728	29031	17729.5	20622.9	25882.6		4019.55	756.718	3139.7	5789.56	4131.44	4018.05	11115.2
O43296	O43296	ZN264_HUMAN	ZNF264	Zinc finger protein 264											1202.06	696.239	1118.57		1258.64	1976.48
O43298	O43298;Q5JU97	ZBT43_HUMAN	ZBTB43	Zinc finger and BTB domain-containing protein 43	4396	4465.38	3274.05			2755.4			7324.9	4079.12	5800.37	4944.56	4221.1	5150.9		4825.44
O43299	O43299	AP5Z1_HUMAN	AP5Z1	AP-5 complex subunit zeta-1	8712.44	6772.66	9198.78	6571.97	7652.65	9063.73	6344.98	10067.9	4992.4	5120.84	7059.47	4614.89	4318.48	3641.68	2809.38	4302.49
O43301	O43301;A0A1B0GTF3	HS12A_HUMAN	HSPA12A	Heat shock 70 kDa protein 12A	22952.9	20826.5	22137.5	22072	35211.9	40410.1	34470.7	34662.3	25521.9	23352.1	21087.9	25717.9	26125.2	29221.4	31887.9	29046.3
O43303	O43303	CP110_HUMAN	CCP110	Centriolar coiled-coil protein of 110 kDa	7568.08	5912.65	9029.82	8830.96	6283.25	6946.27	4769.45	7292.65	7011.25	7166.56	8816.15	8825.65	5651.25	6971.69	5795.81	6622.43
O43306	O43306;F8VZJ5	ADCY6_HUMAN	ADCY6	Adenylate cyclase type 6	5183.97	3399.56	2049.71	3758.08	2530.16	3259.84	1962.93	1867.21	1804.8	1682.89		3879.1				838.604
O43310	O43310	CTIF_HUMAN	CTIF	CBP80/20-dependent translation initiation factor	21858.3	22282.7	22793.7	31969.8	23725.3	24613.9	20025.8	19289.9	13790.9	13863.3	17215.5	11820.8	6504.62	7632.25	8948.94	10768.7
O43314	O43314;A0A087WZV0;D6RBU4	VIP2_HUMAN	PPIP5K2	Inositol hexakisphosphate and diphosphoinositol-pentakisphosphate kinase 2	23163.5	26075.2	25549.5	27983.1	20802	20153.1	14680.5	20756.9	24371	22029.8	24543.1	22819.1	29711.2	26807.8	28421.2	26980.1
O43318	O43318;Q9UG54	M3K7_HUMAN	MAP3K7	Mitogen-activated protein kinase kinase kinase 7	182772	180334	220993	214765	252301	225624	236716	227578	265220	252081	235117	258700	212177	209260	213087	196689
O43324	O43324	MCA3_HUMAN	EEF1E1	Eukaryotic translation elongation factor 1 epsilon-1	135466	131293	123922	145968	79910.9	67584.2	87150.5	81464.1	190764	205787	170718	202225	126734	124483	131237	123740
O43325	O43325;H3BNK2	LYRM1_HUMAN	LYRM1	LYR motif-containing protein 1	7091.53	1254.5	3849.82	4239.07	3057.22	4491.12		4382.46	2974.11	992.932		2912.78	3424.59	2402.59	5477.75	3569.12
O43347	O43347;H0YHB7	MSI1H_HUMAN	MSI1	RNA-binding protein Musashi homolog 1					34056.2	17297.5	42949	31155.5	78617	77946.2	77861.9	76007.4	42788.8	46777.8	38239.2	34235.5
O43353	O43353	RIPK2_HUMAN	RIPK2	Receptor-interacting serine/threonine-protein kinase 2	34915.3	35986.8	23881.4	32592.1	27366	25269.6	19732.3	19806.6	17980.8	21162.2	18165.2	22613.8	31833.7	28775.8	32293.6	33314.2
O43374	C9J798;O43374;E7ERK1;F5GXT2;F8W6L0	RASL2_HUMAN	RASA4	Ras GTPase-activating protein 4	6211.29	7547.67	12531.9	6234.76	30970.4	36047.1	34848.4	34798.1	10680.2	6485.66	6893.74	9163.73	5487.78	9346.84	5082.56	8782.04
O43379	O43379	WDR62_HUMAN	WDR62	WD repeat-containing protein 62	12429.8	17546.2	17097.6	16110.6	18699.9	16258.5	20434.5	19449.3	17297.5	15227.4	16258.9	15105.3	9335.78	9636.79	12343	10073
O43390	O43390	HNRPR_HUMAN	HNRNPR	Heterogeneous nuclear ribonucleoprotein R	914858	978856	896360	922114	1118190	1136740	1207550	1148210	988870	1027900	951723	895437	964214	1008270	1024170	911195
O43395	O43395	PRPF3_HUMAN	PRPF3	U4/U6 small nuclear ribonucleoprotein Prp3	65407	65002.2	65701.6	72221.6	64490.6	67925.4	59915.6	63617.1	97438.1	88277.2	105448	103040	121660	114835	95983.6	106881
O43396	O43396;K7EKG2;K7EPB7	TXNL1_HUMAN	TXNL1	Thioredoxin-like protein 1	343581	331108	318189	321599	278855	280572	267242	257415	184115	179001	179036	185978	404095	387950	417038	402683
O43399	O43399;A0A087WZ51	TPD54_HUMAN	TPD52L2	Tumor protein D54	295132	314522	342243	318641	245951	229273	210623	245513	137400	130741	151080	142242	477628	453333	465712	457172
O43402	O43402	EMC8_HUMAN	EMC8	ER membrane protein complex subunit 8	346907	344985	325293	385349	457266	404275	442100	406303	420460	392004	391521	358470	382066	394829	345085	427741
O43414	O43414;H0Y4B0;F6QUN3	ERI3_HUMAN	ERI3	ERI1 exoribonuclease 3	49606.9	54369.8	49044.6	54133.7	94871.4	98484.4	94170.7	97168.2	79700.3	80254.9	83055	87821.7	86199	79218.2	81529.3	86646.9
O43422	O43422	P52K_HUMAN	THAP12	52 kDa repressor of the inhibitor of the protein kinase	12274.5	6435.37	11114.3	8295.71	14315.9	16555.9	12161.2	11903.7	10299	10254.6	7364.47	9756.18	11288.4	11787.7	11213.5	14155.9
O43426	O43426;A0A0D9SGJ6;J3KPK1;J3KQV8;C9JFZ1	SYNJ1_HUMAN	SYNJ1	Synaptojanin-1	15363.5	17378.6	16701.8	18820.8	13345.6	11659.3	17229.8	12676.3	19814.6	22144.4	21651.5	18716.5	7594.51	8143.66	7517.22	7466.27
O43427	O43427;E9PJW6;E9PSD3	FIBP_HUMAN	FIBP	Acidic fibroblast growth factor intracellular-binding protein	22820.6	22269	24025.1	24563.9	15304	17015.1	20960.9	18562.6	21788.1	19101.5	17483.4	21971.8	20862.9	18957.9	19985.8	22500.7
O43435	O43435	TBX1_HUMAN	TBX1	T-box transcription factor TBX1					4331.58				4513.84	5842.76	5298.27	3825.56
O43439	O43439;Q68DC6	MTG8R_HUMAN	CBFA2T2	Protein CBFA2T2		4999.01	2653.65						6290.47	4330.49		3299.64		2753.79
O43447	O43447;A6NM32;C9JQD4	PPIH_HUMAN	PPIH	Peptidyl-prolyl cis-trans isomerase H	143496	145919	131517	131826	273106	276061	259483	286620	246569	234063	230746	263414	304048	328479	279402	318951
O43451	O43451;E7ER45;A0A0J9YX77;A0A0J9YVZ3	MGA_HUMAN	MGAM	Maltase-glucoamylase, intestinal							16409.6	3963.59			6237.23
O43462	O43462;B9ZVQ3	MBTP2_HUMAN	MBTPS2	Membrane-bound transcription factor site-2 protease	7925.38	9373.14	10881.8	19863.1	4600.2	4454.01		2611.87	8181.79	8417.76	11165.6	12697.6	6742.24	2618.48	5570.33	4195.01
O43463	O43463	SUV91_HUMAN	SUV39H1	Histone-lysine N-methyltransferase SUV39H1	7550.27	6005.2	5720.57	6438.69	6219.98	8401.75	9694.4	6857.8	8732.76	9368.62	9833.93	8171.52	7477.49	6811.95	8055.08	6857.7
O43464	P83110;O43464;A0A0C4DG44	HTRA2_HUMAN	HTRA2	Serine protease HTRA2, mitochondrial	190918	201022	177723	186470	182429	177118	201673	121594	136978	142509	155340	123495	134578	144809	161024	140977
O43474	O43474	KLF4_HUMAN	KLF4	Krueppel-like factor 4											777.309		4394.79	3337.69	3114.53	1828.35
O43482	O43482;H0YKL4	MS18B_HUMAN	OIP5	Protein Mis18-beta	5752.95	4418.5	3536.4	5538.05	13120.3	13758.3	14701.5	14302.5	17146	16730.3	19753.3	19483.3	11692.5	10331.9	14385.5	11620.1
O43488	O43488;H3BLU7	ARK72_HUMAN	AKR7A2	Aflatoxin B1 aldehyde reductase member 2	86314.4	94322.1	71897.7	78216.8	64904.3	67292.8	56808.3	54614	71909.1	85563.3	59365.2	76576.5	84329.6	82393.4	95406.4	78063.7
O43490	O43490	PROM1_HUMAN	PROM1	Prominin-1	4206.35	12846											7811.82	6834.37	8848.35	9798.04
O43491	O43491;E9PHY5;E9PK52;E9PII3	E41L2_HUMAN	EPB41L2	Band 4.1-like protein 2	98681.4	100755	106389	115349	416357	386933	401543	415444	165742	169840	171840	177821	136357	134902	142341	141677
O43493	O43493;F8W8W7;J3KQ45	TGON2_HUMAN	TGOLN2	Trans-Golgi network integral membrane protein 2	51790.4	46360.9	42531.5	48300	29187.9	25028.3	31102.7	28531.6	18068	14704.2	14163.1	12183.6	18718.1	19916.1	16834.9	21634.3
O43502	O43502;H7C2Q5;J3QKK3;A0A087WZ35;H7C1R0;J3QR58	RA51C_HUMAN	RAD51C	DNA repair protein RAD51 homolog 3	12129.4	15457.3	19380	13161.1	30057.2	30518.8	30241.1	28675.3	40674.1	30783.5	29636.1	37797	35954.5	40143.3	39580.7	37176
O43504	O43504;A0A0C4DGV4;E9PLX3;R4GMU8	LTOR5_HUMAN	LAMTOR5	Ragulator complex protein LAMTOR5	14074.3	25386	20057.6	21737.2	23877.3	18537	22304.8	28660.1	31585.1	33281.7	55554.7	54730.7	22245.4	26107.9	26935.1	39090.2
O43505	O43505	B4GA1_HUMAN	B4GAT1	Beta-1,4-glucuronyltransferase 1	35864.2	42928.6	37307.9	32931.1	10218.3	10305.8	13132.7	12327.5	78551.3	85737.6	85172	76306.4	6871.44	4347.19	8313.98	4772.3
O43513	O43513;E5RIE8	MED7_HUMAN	MED7	Mediator of RNA polymerase II transcription subunit 7	17765.4	28323.3	16498.6	19150.6	25276	34479.5	23855.1	35312.9	21910.2	30045.4	27893.9	21970.7	24099.5	22431.4	19083.7	29756
O43516	O43516;E9PB87	WIPF1_HUMAN	WIPF1	WAS/WASL-interacting protein family member 1	25876.9	28267.4	22918	25617.8	12864.3	8619.17	13705.2	13037	15018.2	15755.2	15736.2	12368.8	882.588
O43520	O43520;K7ERI0	AT8B1_HUMAN	ATP8B1	Phospholipid-transporting ATPase IC	32213.9	37565.5	37459.8	40835.6			8234.9						4823.36	857.989	6728.54	4201.39
O43521	O43521	B2L11_HUMAN	BCL2L11	Bcl-2-like protein 11					2984.83	1498.6	2948.84	4229.34	5975.76	3866.78	5437.62	5210.38		4015.51	2298.1	2535.27
O43524	O43524	FOXO3_HUMAN	FOXO3	Forkhead box protein O3	8670.28	8789.13	7750.72	9186.78	5097.22	7047.1	3512.71	3196.5	9382.41	8630.16	11306	11743.3	6817.49	6623.8	6950.31	6110.08
O43542	O43542;G3V3Q2	XRCC3_HUMAN	XRCC3	DNA repair protein XRCC3	7968.44	6303.28	15463.1	9382.18	12820.1	11375.2	17831.3	12629.8	16352.8	12553.2	11037.1	13646.6	19499.6	17049.9	15703.6	13032.2
O43556	O43556;B7Z2R4;C9JR67;E9PEH6	SGCE_HUMAN	SGCE	Epsilon-sarcoglycan	6039.2	6355.42	6619.53	3407.34	7212.02	5935.23	7072.62	5120.19		1065.69	1621.31	1432.01		938.112
O43567	O43567;C9JYN7;C9J7B4;C9J8T4;C9JCY0;C9IY58	RNF13_HUMAN	RNF13	E3 ubiquitin-protein ligase RNF13	5323.28	4321.55	2810.59	5072.77		1678.56	938.986	4175.24	2811.03	3542.1	4785.97	4649.1	5477.42	7064.69		3577.43
O43570	O43570;B3KUB4	CAH12_HUMAN	CA12	Carbonic anhydrase 12					7381.07	6795.67	5351.74	4347.77		3263			8716.43	2935.8
O43572	O43572	AKA10_HUMAN	AKAP10	A-kinase anchor protein 10, mitochondrial	19833.4	16485.7	19700.8	21731.1	14405.2	19877.9	17211.9	18453.3	15606.6	14420.2	14837.6	12197.6	10593	10027.6	10328.9	13930.5
O43581	O43581	SYT7_HUMAN	SYT7	Synaptotagmin-7					3222.11				2596.65	6213.34		1827.08	5029.43	9027.74	6465.07	5338.49
O43583	O43583	DENR_HUMAN	DENR	Density-regulated protein	99633.4	106603	96429.3	91288.7	146138	138659	137324	162982	171689	162975	178643	186870	119694	108959	101687	103965
O43586	O43586;B4E1Z9;J3KPG6;H0YNR2;H0YLW8;H0YLM9;H0YKY3	PPIP1_HUMAN	PSTPIP1	Proline-serine-threonine phosphatase-interacting protein 1	38336.3	34242.7	31019	32838.4	21389.6	19754.8	18637.1	31314.1	10578.1		3708.74	8772.75			20738.6	24055.4
O43592	O43592;F8WDU6	XPOT_HUMAN	XPOT	Exportin-T	90618.5	92142.9	102429	98111.7	96910	99117.2	97952.1	93471.5	124999	116888	115954	125134	61637.2	61681	63256.1	60167.4
O43598	O43598;H0Y8X4	DNPH1_HUMAN	DNPH1	2'-deoxynucleoside 5'-phosphate N-hydrolase 1	49436	53406.1	45205.2	58033.1	62811.1	64799.2	58688	55283.6	193880	221471	251839	230596	107420	113377	132080	147423
O43609	O43609;D6RHD2	SPY1_HUMAN	SPRY1	Protein sprouty homolog 1									2431.15	1678.94
O43615	O43615;M0QXU7	TIM44_HUMAN	TIMM44	Mitochondrial import inner membrane translocase subunit TIM44	70469.5	78909.4	78830.5	79376.6	124133	138516	133206	128328	123412	118070	124656	119550	139214	133049	131072	135061
O43617	O43617;A0A087WYS5;A0A087WWM0	TPPC3_HUMAN	TRAPPC3	Trafficking protein particle complex subunit 3	142355	151215	151164	143428	140743	147243	152073	146282	155938	171454	155892	151085	123165	136471	131935	130463
O43633	O43633;M0QXX8;M0R1L7	CHM2A_HUMAN	CHMP2A	Charged multivesicular body protein 2a	155291	130672	145016	151022	45834.6	50865	35147.8	38459.2	92115.9	70832.5	86546.7	100051	155246	143565	152777	126654
O43638	O43638	FOXS1_HUMAN	FOXS1	Forkhead box protein S1				316.574	8593.62	1163.87	7743.19	3851.22
O43639	O43639;E7ERP6;E7EPF5;E9PEE2	NCK2_HUMAN	NCK2	Cytoplasmic protein NCK2	17621.1	13251.7	15355.6	17154.9	43864	40417.8	32580	46449	19899.6	22945.9	23276.3	20120.1	17870.3	20610.8	18459.4	21135.2
O43657	O43657	TSN6_HUMAN	TSPAN6	Tetraspanin-6	8016.29	7035.54	10774.6	4842.74	17757.2	16133	15187.2	17054.9	29012.9	37504.3	53080.7	37816.9	7242.98	5845.98	9814.26	8667.72
O43660	O43660	PLRG1_HUMAN	PLRG1	Pleiotropic regulator 1	69954.4	57414	72790.8	69040	102464	92770.4	93905	104291	125231	109673	115564	125550	97728.6	98521.1	103472	101626
O43663	O43663;H0YM42	PRC1_HUMAN	PRC1	Protein regulator of cytokinesis 1	57810.3	60635.1	63329.6	70583.4	50128.5	48421.9	48961.5	52391.4	65387.8	62124.5	66143.2	68057.2	70283.1	66503.6	73169.8	70434.5
O43665	O43665	RGS10_HUMAN	RGS10	Regulator of G-protein signaling 10	47705.5	44088.2	32974.3	51602.5	17584.3	13795.5	15171.2	20157.2	18589.9	21118.7	14592.9	19026	71184.6	70374.9	63937.3	56418.6
O43670	O43670;H0Y3M2;J3KRB6;J3QRS9;J3KTL1;X6R4W8;J3KRW6;J3QS27	ZN207_HUMAN	ZNF207	BUB3-interacting and GLEBS motif-containing protein ZNF207	255630	251273	277866	290104	319250	290016	257337	314642	280586	260822	241356	248361	302450	347306	301607	309237
O43674	O43674;E7EWP0;H0Y886	NDUB5_HUMAN	NDUFB5	NADH dehydrogenase [ubiquinone] 1 beta subcomplex subunit 5, mitochondrial	77598.4	68468.9	60640.6	68841.7	54851.5	55664.2	61201.2	63911.1	81857.7	79924.4	69278.5	71908.2	77303.3	85884.4	89707.5	83913.2
O43676	O43676;C9JKQ2	NDUB3_HUMAN	NDUFB3	NADH dehydrogenase [ubiquinone] 1 beta subcomplex subunit 3	141802	143859	124932	141789	93872.9	80258.3	85909.3	78255.9	138358	131037	126228	118430	133856	119562	136196	131628
O43677	O43677	NDUC1_HUMAN	NDUFC1	NADH dehydrogenase [ubiquinone] 1 subunit C1, mitochondrial	26317.9	21707.9	22172.2	18624.2	16181.6	13817.3	13105.2	13091.5	25174.4	28293.4	26687.6	24562.4	24233.2	33897.6	24485.7	17446.8
O43678	O43678	NDUA2_HUMAN	NDUFA2	NADH dehydrogenase [ubiquinone] 1 alpha subcomplex subunit 2	54545.2	55920.5	67023	58436.7	44689.5	43757.3	63038.2	39201.6	16336.7	20860.6	57731.2	21662.6	33784.2	26203.1	26572.6	24001.6
O43681	O43681;A0A087WXS7	ASNA_HUMAN	ASNA1	ATPase ASNA1	360089	382457	371914	384656	281735	318087	283832	295137	228005	240234	218474	227056	342291	339199	358462	340613
O43683	O43683;C9JQA4;C9JRC7;C9IYH4	BUB1_HUMAN	BUB1	Mitotic checkpoint serine/threonine-protein kinase BUB1	10211.6	10067.5	16014.8	13311.5	17998.8	14485.1	15999.6	17600.3	19225.4	20532.5	19140.6	19565.6	15121.2	16179	17513.6	18395.5
O43684	O43684;J3QSX4;J3QT28	BUB3_HUMAN	BUB3	Mitotic checkpoint protein BUB3	385888	367336	298798	314300	324129	296915	346594	297824	249486	304138	251997	270913	226514	240552	264373	243604
O43688	O43688;A0A0J9YXA3;K7EMK9	PLPP2_HUMAN	PLPP2	Phospholipid phosphatase 2	6470.09	9432.02	10173.2	8359.15	19044.1	15893.3	19929.8	16397.2					38610.9	35192.4	42245.7	56585.2
O43692	O43692	PI15_HUMAN	PI15	Peptidase inhibitor 15	7673.8	11765	5969.98	7430.19	2603.08	5416.84	6810.56	8531.71	6420.52	4791.3	5496.55	5508.09			4849.9
O43707	O43707;F5GXS2;H7C144	ACTN4_HUMAN	ACTN4	Alpha-actinin-4	3573820	3534410	3570950	3569690	1331160	1259240	1215190	1307630	548295	543548	516986	551045	1666840	1611490	1695020	1677310
O43708	O43708;A0A0C4DFM0;G3V4T6;G3V3B9;G3V5T0;A0A0A0MR33;G3V267	MAAI_HUMAN	GSTZ1	Maleylacetoacetate isomerase	34576.9	27088.5	27467.7	27425.2	142374	128132	121616	131550	69033.8	61396.2	63884.4	66344.8	34298.3	45795.1	37277.9	35792.9
O43709	O43709;F8WD67;E9PCQ7;F8WD87	BUD23_HUMAN	BUD23	Probable 18S rRNA (guanine-N(7))-methyltransferase	28818.9	26285.4	34663.1	31564.5	47294	51932.7	52830.2	51439.5	56053.2	57147.5	49712.5	57500.1	95392.4	93864.4	86104.6	81478.8
O43716	O43716;H0YIV9	GATC_HUMAN	GATC	Glutamyl-tRNA(Gln) amidotransferase subunit C, mitochondrial	21871.5	19045.8	18611.1	21557.9	17366.5	17379.5	17542.4	18309.6	28082.9	29876.6	40164.4	30220.2	30696.4	25826.3	30049.7	33151.5
O43719	O43719	HTSF1_HUMAN	HTATSF1	HIV Tat-specific factor 1	68534.1	66264	62389.6	69746.7	81137.8	83751.5	78556.9	83216.7	236210	246833	260213	239047	131860	139819	144505	150652
O43731	O43731	ERD23_HUMAN	KDELR3	ER lumen protein-retaining receptor 3	16595.6	17966.3	10468.3	14835.9	5369.62	6802.95	5363.34	7263.54	2468.42	2262.53	2389.49	4445.87	7954.67	9236.72	7890.04	5691
O43734	O43734	CIKS_HUMAN	TRAF3IP2	Adapter protein CIKS	4584.66	6670.36	6920.78	5903.54									1252.39	2178.19	1754	2092.8
O43739	O43739	CYH3_HUMAN	CYTH3	Cytohesin-3	45191.3	44590.5	30939.2	48599.9	64190	63259.8	55825.3	59326.1	23302.1	20991.5	19353.6	20410.7	23261.6	23675.1	25927	28818
O43741	O43741	AAKB2_HUMAN	PRKAB2	5'-AMP-activated protein kinase subunit beta-2	7658.85	11575	5891.17	9330.43	18299.3	18348.9	16202.5	17702.7	9691.3	9638.04	7518.81	9676.18	8522.36	6041.85	5323.71	6966.48
O43747	O43747	AP1G1_HUMAN	AP1G1	AP-1 complex subunit gamma-1	116249	130127	144865	143593	157611	172491	166329	163526	142096	139111	129977	147212	147080	142084	143926	140635
O43752	O43752	STX6_HUMAN	STX6	Syntaxin-6	21104.9	21391.3	19228.8	26865.4	23724.3	29304.1	29131.4	23870.3	16880.8	13944.3	15595.7	12872	22524.6	26772.8	19903.3	23637.4
O43759	O43759;B5MCD7;F8WCE4;A2A283	SNG1_HUMAN	SYNGR1	Synaptogyrin-1	16174.6	16435.9	19607.7	11740.2	20800.7	36940.4	26921.1	19303.9	43991.4	48376.9	46225.4	51645.3	14099.9	17970.4	24049.7	13770.5
O43760	O43760;K7ELS8	SNG2_HUMAN	SYNGR2	Synaptogyrin-2	66873.9	74745.8	93298.8	70790.4	119584	110754	106305	116699	119570	124165	118269	126226	188417	183784	189666	178307
O43761	O43761	SNG3_HUMAN	SYNGR3	Synaptogyrin-3	21868.9	32084.3	25288.7	27469.1	50675.9	51033.2	44540.7	49928.6	32402.7	27793.1	34587.5	33811	27277.3	48618.9	30388.6	28461.3
O43765	O43765;K7EMD6	SGTA_HUMAN	SGTA	Small glutamine-rich tetratricopeptide repeat-containing protein alpha	141668	126737	135807	145534	153336	137988	146703	154426	185369	166188	190576	180943	239706	236313	222985	249402
O43766	O43766;A0A1W2PRE7;A0A1W2PPM2;A0A1W2PQE9;A0A1X7SBR7;D6RCP8	LIAS_HUMAN	LIAS	Lipoyl synthase, mitochondrial	3192.28	5416.6		4833.94	7998.72	8440.89	8105.4	8923.27		7302.71	1308.81		5880.87	3110.29	4472.74	5957.93
O43768	O43768;Q5T5H1;A0A1W2PRU0;A6NMQ3	ENSA_HUMAN	ENSA	Alpha-endosulfine	107669	109849	106856	100905	173236	158664	121414	169824	393578	363218	392167	387915	145219	133339	122369	137620
O43772	O43772;C9JPE1	MCAT_HUMAN	SLC25A20	Mitochondrial carnitine/acylcarnitine carrier protein	23764.6	22654.4	25101	26181.4	13979.5	15832.5	15746.3	15712.9	39139.9	34964.3	35371.5	37572.8	16000.2	17915.4	17948.1	17374.4
O43776	O43776	SYNC_HUMAN	NARS	Asparagine--tRNA ligase, cytoplasmic	325713	318188	368591	337122	360590	361976	374652	345860	242105	236784	224468	239997	444857	435093	443602	451757
O43791	O43791;D6RDV6	SPOP_HUMAN	SPOP	Speckle-type POZ protein	4396.39	29590.2	12997.4	10651.3	13298.5	6738.23	9335.09	8926.89	9115.38	9901.62	9659.99	9452.04	9767.62	8025.84	9454.77	9259.12
O43795	O43795;E9PDF6;H7C2Y7	MYO1B_HUMAN	MYO1B	Unconventional myosin-Ib	96598.8	99892.4	101833	106086	147732	153959	144870	146925	58469.6	60754.8	55811.9	57181.3	109155	112970	107323	111646
O43805	O43805	SSNA1_HUMAN	SSNA1	Sjoegren syndrome nuclear autoantigen 1	23595.6	25784.5	30280.5	24004.2	9997.54	16323.2	10021.6	17362.2	70452.6	50542.2	68932.3	62865.8	30292.9	37294.9	26204.9	40443.3
O43808	O43808;F8WA85;B1AHN4;F8WEC6;F8WE74	PM34_HUMAN	SLC25A17	Peroxisomal membrane protein PMP34	14039.9	15661.1	15121.7	14553.9	31769	27811.5	27921.2	32508.4	35226.5	31412.6	29408.3	33866.6	9091.65	9555.28	9005.85	9687.92
O43809	O43809;H3BV41;H3BND3	CPSF5_HUMAN	NUDT21	Cleavage and polyadenylation specificity factor subunit 5	238514	246304	240993	229923	232409	277281	181144	155350	323799	359066	145743	315463	269434	263476	297632	263790
O43813	O43813;E9PHS0;F8WDS9	LANC1_HUMAN	LANCL1	LanC-like protein 1	223736	212764	213277	218268	204111	173385	205410	219143	133840	142942	146439	154364	134821	127752	147374	163324
O43815	O43815	STRN_HUMAN	STRN	Striatin	46910.6	49264.2	42828.1	50138.7	76356.7	77115	74787.4	78993.1	42272.3	47224.1	49548.6	48122.2	36629.8	35924.4	35872.5	36340.1
O43818	O43818	U3IP2_HUMAN	RRP9	U3 small nucleolar RNA-interacting protein 2	67344.9	77875.3	81157	78504.6	162450	158897	156475	157143	124926	134080	128661	141772	195637	203830	199403	210115
O43819	O43819	SCO2_HUMAN	SCO2	Protein SCO2 homolog, mitochondrial	48572.8	46480.6	39261.3	47522.7	38505.7	39138.8	47521.4	44576.7	100397	97559.3	89877.8	84548.2	63633.5	61641	59938.5	60793.8
O43822	O43822	CU002_HUMAN	C21orf2	Protein C21orf2	7701.4	6973.43	6461.66	4599.95		6622.14			7382.88	9415.26	5257.55	7522.36	9509.59	5889.1	6080.38	3638.58
O43823	O43823	AKAP8_HUMAN	AKAP8	A-kinase anchor protein 8	36667.6	31639.5	28735.1	34351.4	46426.6	43167.3	44534	39136.9	48425.3	43382.3	47771	46181	44636.6	49752.2	46429.1	49911
O43824	O43824;H0Y2S1	GTPB6_HUMAN	GTPBP6	Putative GTP-binding protein 6	12007.1	11531.4	11571.7	13175.2	7311.93	9272.03	7545.47	8148.18	18346.7	19631.4	18017.8	19292.7	13656.8	14774.8	13930.4	16359.5
O43826	O43826;U3KPU7;U3KQL4;U3KQS2	G6PT1_HUMAN	SLC37A4	Glucose-6-phosphate exchanger SLC37A4	27321.7	32819.6	35978.2	35906	30620.8	33309.8	36681.5	36576.5	56859.4	63155.1	44889.4	51315.2	47422.1	49182.1	50361.3	52657.1
O43829	O43829;J3QLI2;J3QL74	ZBT14_HUMAN	ZBTB14	Zinc finger and BTB domain-containing protein 14	6461.61	5114.57	14947.2	6558.99	7394.22	9712.11		7530.89	7552.75	6878.1	6698.16	7813.41	11033.1	5811.49	10465	7259.7
O43837	O43837;A0A087WZN1;A0A087X2E5	IDH3B_HUMAN	IDH3B	Isocitrate dehydrogenase [NAD] subunit beta, mitochondrial	67170.8	69916.9	68971.6	76186.6	115431	122241	110799	118061	143248	135396	106591	134482	123544	117650	132010	130438
O43847	O43847;G3V1R5;B1AKJ5;F5H7V1	NRDC_HUMAN	NRDC	Nardilysin	100393	102418	99099	107185	136337	144979	136717	141065	111710	110027	109131	106972	103178	99531	106680	112453
O43852	O43852;H0Y875	CALU_HUMAN	CALU	Calumenin	1725510	1479230	1676500	1813760	636018	520421	468224	572767	368023	354787	406770	389317	485601	473092	483629	471380
O43854	O43854	EDIL3_HUMAN	EDIL3	EGF-like repeat and discoidin I-like domain-containing protein 3	70927.2	68728.9	54591.6	62783	89944.6	97062.1	87751.7	85131.3	12475.4		3465.05	17145
O43861	O43861;K7EPH4;F6XUP2;K7ERE0	ATP9B_HUMAN	ATP9B	Probable phospholipid-transporting ATPase IIB	11085.5	14194.7	6047.97	3889.4	7542.21	4506.65	6129.44	8306.42			2473.26	4458.93	7319.33	4371.51	4009.53	8151.45
O43865	O43865	SAHH2_HUMAN	AHCYL1	S-adenosylhomocysteine hydrolase-like protein 1	111121	100834	129266	126428	148063	144435	140703	145040	118528	113427	115050	124087	68155	73356.1	75948.1	82950.4
O43896	O43896	KIF1C_HUMAN	KIF1C	Kinesin-like protein KIF1C	32352.8	34615	37109.8	35342.6	26320.8	24676	25329	22969.5	31681.9	29648	29813	28926.4	37670.1	37145.6	37819.1	34837.7
O43900	O43900;H0Y413	PRIC3_HUMAN	PRICKLE3	Prickle planar cell polarity protein 3						7413.32	4539.23	3978.03	1738.43	3007.13			5157.35	1911.43	6508.41	4653.19
O43909	O43909	EXTL3_HUMAN	EXTL3	Exostosin-like 3	4215.42	7167.94	5927.95	8159.64	12953	16190.8	13005.6	13653	5672.12	6629.66	5769.19	5074.83	10905.9	7174.91	8436.1	9968.29
O43913	O43913	ORC5_HUMAN	ORC5	Origin recognition complex subunit 5	21141.5	28656.1	18420.4	31466.9	37896.4	34165.1	37264.1	37597.6	53328.2	48356	49408	50505.3	50485.8	45212.3	42930.3	45089
O43920	O43920	NDUS5_HUMAN	NDUFS5	NADH dehydrogenase [ubiquinone] iron-sulfur protein 5	48695.6	45362.4	44728.6	54112.5	32203.7	31740.6	30798.4	22699.8	50692	42430	58501.1	46615.6	44015.4	47206.7	51575.8	49490.3
O43924	O43924;B8ZZK5	PDE6D_HUMAN	PDE6D	Retinal rod rhodopsin-sensitive cGMP 3',5'-cyclic phosphodiesterase subunit delta	12672.6	17583.3	15141.8	21936.2	11669.7	14381.7	7774.32	8799.75	55690	44256.2	37688.8	50364.9	29726.3	27041.4	21936.2	25318.2
O43929	O43929	ORC4_HUMAN	ORC4	Origin recognition complex subunit 4	34537.1	40788.3	33169.6	36556.8	50804.2	45873.8	51263.2	39675.1	63364.9	64704.6	60186.8	63748.4	54538.4	53180.2	59244.6	55650.6
O43933	O43933;A0A0C4DG33	PEX1_HUMAN	PEX1	Peroxisome biogenesis factor 1	19131.5	16433.9	20281.5	13839.1	11057.6	14244.1	10225.7	11485.9	19110.3	19590.7	18174.8	19157.4	14360.4	13440.7	11967.5	13808.8
O60216	O60216;E5RJK5;E5RFV8;E5RJW1;E5RIN7	RAD21_HUMAN	RAD21	Double-strand-break repair protein rad21 homolog	73259.6	69411.2	86860.8	90081.8	89079.7	91494.2	88491.4	90446.8	100605	104880	115243	98298.8	96568.8	95332.5	107775	96857.1
O60218	O60218	AK1BA_HUMAN	AKR1B10	Aldo-keto reductase family 1 member B10	1318.43	12678.4			3819.26		5244.41	3022.5	3635.9	4906.13	4653.61	6760.56			6547.92	6543.58
O60220	O60220	TIM8A_HUMAN	TIMM8A	Mitochondrial import inner membrane translocase subunit Tim8 A	6806	11924.3		8584.8	6225.67	5044.93	4536.23	5777.76	26541.4	17000.5	28307.7	29169.9	8524.37	8054.57	12859	16191.6
O60231	O60231;A0A140T947	DHX16_HUMAN	DHX16	Putative pre-mRNA-splicing factor ATP-dependent RNA helicase DHX16	36541.5	37560.1	39759.4	47060.4	60154.6	60743.2	58932.4	63058.9	77649	81319.8	79566.9	79481.9	83120.7	80554.1	80158.5	81001.2
O60232	O60232;G3V1B8;H0YEB6	SSA27_HUMAN	SSSCA1	Sjoegren syndrome/scleroderma autoantigen 1	82372.8	106049	106545	122847	127269	91183.6	98290	130588	184899	148767	170131	209244	155512	159093	165460	203215
O60237	O60237;A0A0A0MS24	MYPT2_HUMAN	PPP1R12B	Protein phosphatase 1 regulatory subunit 12B						3113.22				1166.4	1288.51	1694.7	378.942	1112.77		2749.87
O60238	O60238;H0YBC7	BNI3L_HUMAN	BNIP3L	BCL2/adenovirus E1B 19 kDa protein-interacting protein 3-like	29486.5	28425.7	32274.2	32626.8	22739.4	27306.9	30638.7	34366.4	6801.11	9865.56	12575.6	5516.99	7556.32	3522.49	7781.24
O60239	O60239;C9JK30	3BP5_HUMAN	SH3BP5	SH3 domain-binding protein 5	3555.92		4290.17	1871.92	3521.28	5724.85	3603.37	2833.91	1916.36	2096.32		2432.25	1299.68	3173.98	4401.14
O60244	O60244	MED14_HUMAN	MED14	Mediator of RNA polymerase II transcription subunit 14	22055.5	20615.2	24754.2	19060.4	25042.8	26269.4	23981.3	26228.1	24222.6	27235.6	23148.1	23718.8	26254.4	25063.4	26006.6	27250
O60245	O60245;H0YAH0	PCDH7_HUMAN	PCDH7	Protocadherin-7	8631.37	7220.26	7365.89	8430.15	6195.71	7795.31	7238.5	7757.75	11881.4	9480.06	8182.24	9553.36
O60256	O60256;E7EPA1;C9JDU5;C9K0K7;C9JDH0;I3L331;C9JJS3;I3L164;E7EW35	KPRB_HUMAN	PRPSAP2	Phosphoribosyl pyrophosphate synthase-associated protein 2	42686.1	43917.7	50558.9	50593.2	53778.7	41703.1	44790.4	45724.7	124885	124366	117779	116073	65921.3	63300.8	68529.1	61442.7
O60262	O60262	GBG7_HUMAN	GNG7	Guanine nucleotide-binding protein G(I)/G(S)/G(O) subunit gamma-7					5231.06	2353.53			10421.6	14516.5	15449.4	14034.6	11239.1	8847.49	11048.5	7203.12
O60264	O60264;P28370;B7ZLQ5;A0A0A0MRP6	SMCA5_HUMAN	SMARCA5	SWI/SNF-related matrix-associated actin-dependent regulator of chromatin subfamily A member 5	120432	126651	132560	124125	159666	176138	159707	163027	224351	221550	227728	227404	274108	262217	233556	244955
O60266	O60266;U3KQ91;A0A0A0MSC1	ADCY3_HUMAN	ADCY3	Adenylate cyclase type 3	7560.69	7115.61	10907.7	10436.6	5585.91	6296.88	5701.09	7672.56	4370.06	3255.43	4006.27	2997.08	7297.84	6648	7262.79	8615.8
O60268	O60268;H3BNA7;H3BMU3	K0513_HUMAN	KIAA0513	Uncharacterized protein KIAA0513	5049.3	2401.29	2561.16	4587.65	3307.28	2607.3	4330.47	482.357	1391.59	1240.78	6242.56	3662.91	918.727	3111.81	3995.98	1928.68
O60271	O60271;A0A087X2D8	JIP4_HUMAN	SPAG9	C-Jun-amino-terminal kinase-interacting protein 4	146768	144714	139314	151299	99406.1	95080.1	100414	97245.3	167851	164923	163261	162413	114379	104910	116063	104673
O60279	O60279	SUSD5_HUMAN	SUSD5	Sushi domain-containing protein 5	38520.4	38104.1	29881.7	47642	39958.8	41106	34702.5	43018.1	44401	35154.1	40890.3	45668.3
O60281	O60281;J3KNV1	ZN292_HUMAN	ZNF292	Zinc finger protein 292	8089.27	8114.24	7587.69	10558.1	9624.06	11859.2	9269.06	8629.33	8721.21	10268.5	10107.3	8728.21	16058.2	14990.5	13184.2	15206.2
O60282	O60282;A0A0G2JMZ6	KIF5C_HUMAN	KIF5C	Kinesin heavy chain isoform 5C				5770.03	11055	14471.7	12341.8	14256.9	19294	17792.1	20501.6	19428.7	11610.3	7661.18	7675.16	6880.98
O60285	O60285	NUAK1_HUMAN	NUAK1	NUAK family SNF1-like kinase 1			4043.88		8871.75	11253	4654.79	12420.9
O60287	O60287	NPA1P_HUMAN	URB1	Nucleolar pre-ribosomal-associated protein 1	28182	30297.8	29089.8	30699.7	42642	43265.5	41549.8	43597.6	57814.7	59473.2	56597	58716.2	64736.1	59933.3	55645.3	65431.8
O60291	O60291;B4DR12;K7EPJ5;K7EIM7	MGRN1_HUMAN	MGRN1	E3 ubiquitin-protein ligase MGRN1	14804	10585.4	11769.4	14073.5	9367.54	11643.8	10744	10905	10692.3	8361.63	9465.16	10399.3	9274.34	8103.25	12138.3	9406.74
O60292	O60292	SI1L3_HUMAN	SIPA1L3	Signal-induced proliferation-associated 1-like protein 3	27129.3	25284.3	27537.4	28995.6	10273.5	8134.86	6555.59	5501.97	9808.47	10592.8	8974.51	9488.37	13210.9	13151.8	10875.8	12114.3
O60293	O60293	ZC3H1_HUMAN	ZFC3H1	Zinc finger C3H1 domain-containing protein	8085.66	7992.68	6660.8	7895.75	9241.54	10003.7	11166.1	9775.95	17381.6	11788.7	15224.3	16489.5	14654.9	12890.7	11275.5	11555.5
O60294	O60294	TYW4_HUMAN	LCMT2	tRNA wybutosine-synthesizing protein 4	16731.6	15956	13257.5	14842.9	8770.23	9976.67	11313	9462.95	11139.7	12104.1	10904.1	10790.7	6603.66	3514.22	6824.99	4897.06
O60306	O60306	AQR_HUMAN	AQR	Intron-binding protein aquarius	120097	136200	140738	147768	177755	177606	189079	181537	197569	189483	184303	186660	159721	152788	155855	164968
O60308	O60308	CE104_HUMAN	CEP104	Centrosomal protein of 104 kDa	2044.96	4011.61	2604.61	1165.73				2998.75	3326.59	3759.08	4367.49	5502.37	2602.87	1409.68	1717.62	3424.47
O60313	O60313;C9JY58;H7C321;C9JMB8	OPA1_HUMAN	OPA1	Dynamin-like 120 kDa protein, mitochondrial	30439.7	22841.5	24931.1	13951.6	14018.7	18038.6	13543.9	13194.5	23568.1	29511	26304.9	25604.8	16630.4	15282.3	15825.3	13997.4
O60315	O60315;A0A1B0GVV8;A0JP08;A0A1B0GWI0;E7EUW9;A0A1X7SC99;A0A1B0GW50;A0A1B0GV02	ZEB2_HUMAN	ZEB2	Zinc finger E-box-binding homeobox 2	9513.78	8348.87	12872.1	14784.3					6777.52	4825.47	5793.2	5525.08
O60318	O60318	GANP_HUMAN	MCM3AP	Germinal-center associated nuclear protein	20302.9	20233.2	21527.3	19334.7	16298.4	17413.7	18240.4	14828.7	20493.6	21346.3	22717.9	21506.8	19777.9	17699.8	20232.9	16813.5
O60331	O60331	PI51C_HUMAN	PIP5K1C	Phosphatidylinositol 4-phosphate 5-kinase type-1 gamma	4836.7	6333.94	9631.94	8749.94	7084.36	5260.77			7274.44	5020.3	6140.38	5433.32	1286.97	3630.63		3502.04
O60333	O60333;Q4R9M9;A0A087WWA3	KIF1B_HUMAN	KIF1B	Kinesin-like protein KIF1B	47427.2	41984.6	42585	48320.7	32513.7	34671.1	31205	34599.2	38358.9	43666.9	37609.1	43105.8	36348.9	33992.2	38990.6	39290.5
O60336	O60336	MABP1_HUMAN	MAPKBP1	Mitogen-activated protein kinase-binding protein 1	19114.6	4803.05	4125.03	19880.8							1569.72			1394.33		1803.83
O60337	O60337;A0A0B4J206	MARH6_HUMAN	2024-03-06	E3 ubiquitin-protein ligase MARCH6	9472.42	6591.89	8089.05	6362.62	8859.3	14323.1	13635.9	13930.9	15832.1	15394.5	15456.6	12019	16250.2	14553.1	12222	11815.9
O60341	O60341;R4GMQ1	KDM1A_HUMAN	KDM1A	Lysine-specific histone demethylase 1A	47036.7	43186.8	49215.3	48984.4	80299.9	81743.7	79810.6	84384.9	78526	76793.1	68726.3	75099.7	70414.5	74876.3	74502	75920.6
O60343	O60343	TBCD4_HUMAN	TBC1D4	TBC1 domain family member 4	48466.6	41121.1	47417.6	48471.9	57116.8	55457	63449.4	54004.2	83445.8	79261	81481.5	82101.7	50344.7	50842.6	51475.4	52273.1
O60344	O60344	ECE2_HUMAN	ECE2	Endothelin-converting enzyme 2	12504.4	13849.4	15870.9	18262.7	17381.6	20432.3	21551.4	17640	24609.6	26200.3	17764.5	18972.6	33119.4	30452.4	36335.9	30165.5
O60346	O60346	PHLP1_HUMAN	PHLPP1	PH domain leucine-rich repeat-containing protein phosphatase 1	2739.67	4094.38	508.712	2181.99	4675.91			1355.3	2596.59	4479.13	2666.89	3197.31			3602.25	1931.61
O60347	O60347	TBC12_HUMAN	TBC1D12	TBC1 domain family member 12	5356.44	8915.79	5694.76	5182.28	4721.79	6080.76	4013.72	4695.88	3600.1	2015.19	3303.66	5257.58		3219.67	3407.81	1702.38
O60353	O60353;G5EA13	FZD6_HUMAN	FZD6	Frizzled-6	18052.1	16459	15896.8	16501.2	15452.1	19699.7	20022.6	19427.2	2107.54	3722.15	4885.19	1055.95	19645.1	16310.2	16208.6	18631.8
O60361	O60361;P22392;Q32Q12	NDK8_HUMAN	NME2P1	Putative nucleoside diphosphate kinase	1699570	1719530	1266930	1208620	1056270	1183670	1033750	908157	1128840	1336440	683482	1061020	726267	786073	996318	952182
O60422	Q9UBC0;O60422;O95948	ONEC3_HUMAN	ONECUT3	One cut domain family member 3											2303.16	3865.9	6045.46	5595.29	10025	4694.51
O60427	O60427;A0A0A0MR51;H7C2V0	FADS1_HUMAN	FADS1	Fatty acid desaturase 1	37706	36262.2	31168.8	39815.8	36053.5	34662.6	45199.8	39941.4	21507.3	20374.9	20432.5	17697.2	20289.2	20301.1	17487.9	16057.8
O60437	O60437;K7EKI8	PEPL_HUMAN	PPL	Periplakin	162220	296153	443437	498600	266043	279872	158180	277568	68076.6		142984		189443	235181	232638	204105
O60443	O60443;H7C3W1	GSDME_HUMAN	GSDME	Gasdermin-E	79949.4	77774	80124.3	90175.9	80496.8	80782.8	88216.7	81787.5	7248.2	5914.76	7707.73	8265.29	11634	11726.2	11304.3	12323.7
O60447	O60447;A0A1B0GUF4	EVI5_HUMAN	EVI5	Ecotropic viral integration site 5 protein homolog	17805.3	21290.6	19018.7	18356.1	10998.4	14317.3	8800.64	10312.8	16346.8	14798.6	16163	16330.7	12025.1	9662.74	10755.8	8951.92
O60462	O60462;Q7LBX6;X5D2Q8;A0A024R3W6;A0A024R412;C9JH98	NRP2_HUMAN	NRP2	Neuropilin-2	12818.2	7575.49	12265.1	9892.57					3857.53	3068.13	4304.98	2848.21	1463.28
O60476	O60476;Q5T9E3;H0Y543;H0Y7H1	MA1A2_HUMAN	MAN1A2	Mannosyl-oligosaccharide 1,2-alpha-mannosidase IB	34209.9	28844.6	25725.1	26807.8	26357	25897.8	15531	21009.3	25955.7	26927.2	29833	28136.9	25147.9	20124.8	24525.4	23557.4
O60487	O60487	MPZL2_HUMAN	MPZL2	Myelin protein zero-like protein 2	405.301												3976.48	4724.5	3019.28	1581.1
O60488	O60488;D6RF95;D6RD96	ACSL4_HUMAN	ACSL4	Long-chain-fatty-acid--CoA ligase 4	111294	125187	143605	151390	35003.2	32860.7	35777.7	36151.3	41513.6	36951.8	42163.3	41742.3	71925.1	70144.8	65559.3	73250.4
O60493	O60493	SNX3_HUMAN	SNX3	Sorting nexin-3	297344	422475	286805	331762	227412	222823	260653	200228	105431	134370	231586	109320	143693	148248	147329	143443
O60499	O60499;Q5U8S2;X6R2W0;F6RTM7;K7EIY4;K7EK75	STX10_HUMAN	STX10	Syntaxin-10	32786.1	39424.3	30343.5	43100.3	27240.1	35744.8	33794.3	35821.3	39575.4	32281.9	38514.1	33223.2	56083.5	51625.3	63195.4	58736
O60502	O60502;H7C3X0	OGA_HUMAN	MGEA5	Protein O-GlcNAcase	115809	117412	126876	133819	74320.1	77514.4	73619.6	80623.3	111980	106468	108933	107802	169357	169356	168140	162155
O60504	O60504;H0YB51;E5RJP2	VINEX_HUMAN	SORBS3	Vinexin	98605.7	93828.5	91272.5	91279.6	43536.5	37411.6	42242.9	37660.1	12500.9	10666.1	11103.8	7787.3	40876.3	47346.6	42125.6	46358.9
O60506	O60506;B7Z645;F6UXX1	HNRPQ_HUMAN	SYNCRIP	Heterogeneous nuclear ribonucleoprotein Q	547393	590763	506041	539118	395760	409475	410758	386304	403984	420384	339240	374080	668567	674751	678430	613143
O60507	O60507	TPST1_HUMAN	TPST1	Protein-tyrosine sulfotransferase 1	7172.26	7831.51	7978.37	9736.78	10662.4	12126.2	10706.1	6669.45	4283.72	4123.18	4450.73	6244.57	7976.73	4490.45	4155.96	5913.72
O60508	O60508;Q5SRN1	PRP17_HUMAN	CDC40	Pre-mRNA-processing factor 17	31518.1	35953.5	39452.2	35871.9	39254.9	36074.2	36884.2	41347.7	73091.5	66151.1	55434.1	67393	67442.8	64055.9	65347.7	66652.6
O60512	O60512	B4GT3_HUMAN	B4GALT3	Beta-1,4-galactosyltransferase 3	3954.96	4293.96	5387.69	6814.23	5796.57	4581.63	6571.75	5310.18	6645.73	11371.1	7748.8	7748.78	8026.34	10179.2	10435.8	7509.66
O60513	O60513;C9J3R8;E7ETS9	B4GT4_HUMAN	B4GALT4	Beta-1,4-galactosyltransferase 4	6656.58	10170	18443	9223.68	4001.57	8301.24	5435.02	4574.19	1756.77	6363.96	6760.05	4196.83		3022.6	10326.4	2441.27
O60518	O60518	RNBP6_HUMAN	RANBP6	Ran-binding protein 6	510189	505632	623476	607295	532192	530262	533992	586792	438374	470496	411428	495823	431935	365045	426752	413320
O60524	O60524;G3V5V3	NEMF_HUMAN	NEMF	Nuclear export mediator factor NEMF	52086.4	49305.2	50036.4	49476.9	64294.4	73075.2	68724.9	64917.8	43411.5	43273.9	40110.3	44807.7	74301.6	73837.7	61974.4	68277.3
O60547	O60547	GMDS_HUMAN	GMDS	GDP-mannose 4,6 dehydratase	46152.9	44660.8	50943.5	47978.5	37655.6	33995.5	35798.1	41960.7	71124.5	65839.2	73662.6	75666.8	29188.5	38555.4	47565.5	5058.25
O60551	O60551;Q5VUC6	NMT2_HUMAN	NMT2	Glycylpeptide N-tetradecanoyltransferase 2	25676.8	28337.6	36745.4	29888.2	17656.7	17468.8	18319.8	21180.7	11694.8	12063.7	8283.15	12318.3	12427.2	11807.9	11662.1	9753.67
O60563	O60583;O60563;C9JUL2;H7BZ27	CCNT1_HUMAN	CCNT1	Cyclin-T1	17255.4	11635.9	15970.4	19556.3	27826.4	23342.5	24936.4	27415.1	21303.2	22234.6	24253.4	25174	35411.5	37466.5	40514.6	36697.7
O60565	O60565	GREM1_HUMAN	GREM1	Gremlin-1	28184.1	27601.1	28009.1	32511.8							7413.58
O60566	O60566	BUB1B_HUMAN	BUB1B	Mitotic checkpoint serine/threonine-protein kinase BUB1 beta	94594.1	96634.6	97347.7	104410	94525.4	94670.1	105866	85961.4	112006	119366	105007	111477	133802	114773	127748	141973
O60568	O60568;H7C2S8	PLOD3_HUMAN	PLOD3	Procollagen-lysine,2-oxoglutarate 5-dioxygenase 3	132655	134559	135153	133857	143560	143875	149010	139470	62289.7	63250	55309.4	60891.1	78192.6	76744.9	78141.4	76557.8
O60573	O60573;B4E1E4;C9JEL3;B8ZZ50;B9A023;B9A044;B8ZZL3	IF4E2_HUMAN	EIF4E2	Eukaryotic translation initiation factor 4E type 2	69092.9	61305.3	75680	76754.3	61411.9	61619.8	51763.4	54985.6	67175.4	76968.5	64527.4	64139.5	53136.1	56010.1	64036.5	53148.1
O60583	O60583;F2Z2C9;F8WDY7	CCNT2_HUMAN	CCNT2	Cyclin-T2	19724.9	14887.1	14505.5	12813.3	19480.5	22869.9	27509.9	24693.2	17418.4	13272.9	15066.3	15277	20352.6	17326.9	18475.9	14408.8
O60610	O60610;A0A0G2JH68;A0A140T8Z0;H9KV28	DIAP1_HUMAN	DIAPH1	Protein diaphanous homolog 1	93403.9	94563.4	94873.1	99636.2	73739.4	71022.4	67268.8	78333.9	99357.8	99377.5	91516.3	93393.6	138124	141985	148341	136536
O60613	O60613;A0A087X1G7;A0A0B4J1S4	SEP15_HUMAN	SELENOF	Selenoprotein F	11783.2	10156.3	15030.9	12668.2	12796.2	14155	16802	15370.6	4869.09	9941.57	9948.96	11454.1	15380.7	13006.1	16878.3	13738
O60636	O60636;B1AKP1;B1AKP2	TSN2_HUMAN	TSPAN2	Tetraspanin-2	4287.24		3374.58							1839.04	437.235
O60637	O60637;H0YMH8;H0YKJ9	TSN3_HUMAN	TSPAN3	Tetraspanin-3	66771	107469	100890	118827	29188.7	22522.7	18437.2	25056.7	236798	214200	205365	219194	65800.8	71029	67223.3	65475.3
O60645	O60645;H0Y995;D6RB59	EXOC3_HUMAN	EXOC3	Exocyst complex component 3	67242.9	68976.2	67785.3	69818.5	36962.6	40710.5	39913.4	39598.6	51894.6	50199	49617.2	50044.2	34609.5	33618.5	31100.2	32867.6
O60658	O60658	PDE8A_HUMAN	PDE8A	High affinity cAMP-specific and IBMX-insensitive 3',5'-cyclic phosphodiesterase 8A	7343.76	4689.32	9767.65	4755.12	9763.64	4550.47	3708.28	10008.7	11056.5	9235.81	10679.4	7824.44	5788.86	8986.22	11900.2	7790.15
O60664	O60664;K7ERZ3;K7ER39;K7EL96	PLIN3_HUMAN	PLIN3	Perilipin-3	372932	340933	303968	359118	333244	325849	314035	327846	88760.3	81345.4	89383.3	90574.7	395352	415104	420288	396119
O60669	O60669;F8VS95;F8W0N3	MOT2_HUMAN	SLC16A7	Monocarboxylate transporter 2	11446.8	13421.7	13379.8	19702.6	10421.9	8364.52	14909	9322.29	1427.13	1114.73	1066.21		6224.4	9455.89	6848.12	11442.5
O60671	O60671	RAD1_HUMAN	RAD1	Cell cycle checkpoint protein RAD1	24681.3	24160.9	24493.9	27447.4	39109.5	43497.3	43473.3	33767.1	30051.2	34934.8	35791.8	33196.8	33654.9	22296.6	26244.6	27270.1
O60675	O60675	MAFK_HUMAN	MAFK	Transcription factor MafK	2994.31	6991.8				5221.14				3201.87	1919.51		2956.29	7416.46	5476.81	7516
O60678	O60678;A0A0A0MSN7	ANM3_HUMAN	PRMT3	Protein arginine N-methyltransferase 3	36432.2	33030.8	37080.1	32966.4	37971.8	37035	39907	39274.3	72171.3	77397	74055.3	74447.9	44069.5	41635.7	40940.5	40069
O60683	O60683;D6RIF5;D6RBB0;D6RA89	PEX10_HUMAN	PEX10	Peroxisome biogenesis factor 10	3335.76		3594.5	9845.01		3808.29			4388.61	3701.67	2351.74	3954.62	3137.36			3447.72
O60684	O60684	IMA7_HUMAN	KPNA6	Importin subunit alpha-7	160692	171472	220710	217175	186537	167210	186187	177439	204918	210611	218329	213855	175150	160169	175554	181580
O60701	O60701	UGDH_HUMAN	UGDH	UDP-glucose 6-dehydrogenase	663724	690432	612687	647747	143851	142988	139263	131826	37517.5	45410.7	40947	42747.6	130237	138841	140660	139977
O60704	O60704;B1AHJ5	TPST2_HUMAN	TPST2	Protein-tyrosine sulfotransferase 2	23758.6	24517.5	21859.8	20290.2	45841.2	41328.9	42174.5	43737	8145.36	8428.72	6449.06	11830.5	4095.35		1621.71	2155.06
O60711	O60711;E9PNX9	LPXN_HUMAN	LPXN	Leupaxin	15444	7565.69	9452.69	10553.1	7627.06	10918.7	11607.5	11471.7
O60716	O60716;E9PRE2;C9JZR2	CTND1_HUMAN	CTNND1	Catenin delta-1	154665	153242	164547	175919	133680	128591	122938	132475	93727.4	97616.4	96314.2	96752.5	177986	183265	191819	191526
O60725	O60725	ICMT_HUMAN	ICMT	Protein-S-isoprenylcysteine O-methyltransferase	56506.9	51613.9	45440.9	63402.8	40945.7	37239.8	27948	34817.4	42778.7	49213.1	57141.1	43756	60532.4	56395.8	46646.9	41813
O60732	O60732	MAGC1_HUMAN	MAGEC1	Melanoma-associated antigen C1					100736	110792	104586	109384
O60739;P41567	O60739;P41567;K7EM18	EIF1B_HUMAN;EIF1_HUMAN	EIF1;EIF1B	Eukaryotic translation initiation factor 1b	414061	376251	340174	413375	422337	396419	420855	394875	365715	430753	535376	384768	313312	337542	311696	345742
O60749	Q13596;O60749;H0YK42	SNX2_HUMAN	SNX2	Sorting nexin-2	116898	119172	111629	126228	145717	154734	149906	152402	245613	238282	241568	256564	168962	170316	161464	163263
O60762	O60762;Q5QPK2;Q5QPJ9;H0Y368	DPM1_HUMAN	DPM1	Dolichol-phosphate mannosyltransferase subunit 1	165493	169614	188857	164868	203798	213187	196657	211252	213693	211023	193469	187878	217063	210143	208588	211505
O60763	O60763	USO1_HUMAN	USO1	General vesicular transport factor p115	157088	151863	152409	153443	102305	101539	102701	101741	130532	127714	123206	132437	132086	130590	135361	123104
O60765	O60765;Q96LW1;A0A1W2PQE6;E5RHT5;E5RH89	Z354A_HUMAN	ZNF354A	Zinc finger protein 354A										1619.06			3319.53	2184.06	3832.11
O60779	O60779	S19A2_HUMAN	SLC19A2	Thiamine transporter 1		1835.05	1964.48		6231.58		4527.64	5022.87	4229.39	3623.76	3627.44	3931.15	3169.64	4421.76	5277.25	6240.06
O60783	O60783	RT14_HUMAN	MRPS14	28S ribosomal protein S14, mitochondrial	17999.7	14748.5	11546.2	13739.9	17901.6	6981.05	12302	13966.4	15006.7	8477.17	15284.5	9341.4	11631.6	16790.1	17162.9	15110.7
O60784	O60784	TOM1_HUMAN	TOM1	Target of Myb protein 1	51262.4	51063.8	44386.4	45449.8	92570.3	79775.5	75515.4	83096	48597.4	47258.5	47454.6	51118.8	25183.2	23512.9	26106.9	19749
O60814;P57053;P58876;P62807;Q5QNW6;Q93079;Q99877;Q99879;Q99880	Q99877;Q96A08;P57053;P58876;O60814;Q99879;Q16778;P33778;P62807;Q93079;P06899;Q99880;P23527;Q5QNW6;Q8N257;U3KQK0	H2B1C_HUMAN;H2B1D_HUMAN;H2B1H_HUMAN;H2B1K_HUMAN;H2B1L_HUMAN;H2B1M_HUMAN;H2B1N_HUMAN;H2B2F_HUMAN;H2BFS_HUMAN	H2BFS;HIST1H2BC;HIST1H2BD;HIST1H2BH;HIST1H2BK;HIST1H2BL;HIST1H2BM;HIST1H2BN;HIST2H2BF	Histone H2B type 1-K	7200360	7982980	5439690	6229780	6791850	7947330	6137690	5903630	8367590	7987080	12041300	9976940	12042100	10872300	9799720	10067600
O60825	O60825	F262_HUMAN	PFKFB2	6-phosphofructo-2-kinase/fructose-2,6-bisphosphatase 2	18515	18093.6	16565.4	17634.1	38344.2	40940.9	35806.1	39682.9	37502.5	35084.2	31633.8	34333.4	33247.1	33742.8	32501.2	34654.5
O60826	O60826	CCD22_HUMAN	CCDC22	Coiled-coil domain-containing protein 22	43729	48583.1	43023.7	53539.3	56967.8	57723.7	64186.6	59997.7	45941.6	51471.3	55317.4	50096.6	28958.9	27529.4	28437	29026.7
O60828	O60828;H7C053	PQBP1_HUMAN	PQBP1	Polyglutamine-binding protein 1	81635.2	75333.5	79795.9	77819.1	175250	148982	135455	161845	116216	97321.1	107946	114278	79214.5	79549.3	83298.1	75303.9
O60830	O60830;V9GYS0	TI17B_HUMAN	TIMM17B	Mitochondrial import inner membrane translocase subunit Tim17-B	27267.6	21783.3	25023.5	28690.3	62296.7	65250.2	73799.2	56968.2	96254.1	91632.7	89439.7	99548.8	30970.5	27845.2	19330.7	21684.9
O60831	O60831;A6NP52	PRAF2_HUMAN	PRAF2	PRA1 family protein 2	76176.7	50501.4	114466	106075	124730	116236	94674.6	119492	73176.6	63252	61093.6	73898	34287.5	41525.4	35380.5	35488.1
O60832	O60832;H7C2Q2	DKC1_HUMAN	DKC1	H/ACA ribonucleoprotein complex subunit 4	187090	190677	210276	214416	267470	264575	251674	258879	344694	330125	329106	330294	344124	357213	313979	327577
O60841	O60841;A0A087WUT6	IF2P_HUMAN	EIF5B	Eukaryotic translation initiation factor 5B	170723	180224	178766	178808	258068	270317	259471	263148	207328	204729	210582	210190	286375	282406	275336	288637
O60858	O60858;X6R9U5	TRI13_HUMAN	TRIM13	E3 ubiquitin-protein ligase TRIM13	1419.45		7321.59	6514.02	2187.68		4357.17	6729.45	5844.35	6485.08	3323.74	8010.13	8867.46	5640.53	9360.77	7167.34
O60869	O60869	EDF1_HUMAN	EDF1	Endothelial differentiation-related factor 1	488454	426606	468239	515088	475799	464243	500299	541174	514727	571650	597619	485241	516743	449589	488201	447387
O60870	O60870	KIN17_HUMAN	KIN	DNA/RNA-binding protein KIN17	23065.7	23960.5	20765.4	21985.2	37874.1	43827.9	38897.7	35796.9	52063	58606.9	57785.3	54018.3	38419.8	39481.1	37914.7	38663.3
O60879	O60879;A6NML8;K4DI95;C9J6U3	DIAP2_HUMAN	DIAPH2	Protein diaphanous homolog 2	41992.7	47799.7	40263.8	44699.8	42196.4	46656.8	45732.2	40565.2	48463	47805.2	46319.8	45585.8	31531.1	34943.4	34043.2	31118.6
O60884	O60884	DNJA2_HUMAN	DNAJA2	DnaJ homolog subfamily A member 2	206128	213638	199900	202455	232676	230551	220896	214403	233244	263808	260998	246820	288371	272820	307316	307008
O60885	O60885	BRD4_HUMAN	BRD4	Bromodomain-containing protein 4	60170	51766.6	54706.1	54564.3	52978.7	49702.2	52330.1	48677.3	77075.8	69632.8	75440.2	70517	34592.8	35764.3	37045.1	30604.8
O60888	O60888;C9IZG4	CUTA_HUMAN	CUTA	Protein CutA	117184	128355	77104.9	107999	85694.8	75671.8	74395	86550.5	67946.6	64133.6	70461.2	68181	47436.8	54638.1	68361	57081.4
O60890	O60890	OPHN1_HUMAN	OPHN1	Oligophrenin-1	20480	23435.1	16708	17882.5	10978	12427	17831.5	11946	5782.59	12771.5	6807.34	7934.63	4977.61	5310.18	6658.57
O60906	O60906	NSMA_HUMAN	SMPD2	Sphingomyelin phosphodiesterase 2		7269.75	10881.4	5863.3					13610.6	17002.8		13439.6	13635.2	16434.9	19836	17477.8
O60907	O60907	TBL1X_HUMAN	TBL1X	F-box-like/WD repeat-containing protein TBL1X	3132.85	1697.39	4178.62	6672.17	7976.3	5059.32	10863.8	7450.12	7839.78	5694.98	6108.4	4846.75	7226.08	3136.63	3592.25	3662.12
O60911	O60911	CATL2_HUMAN	CTSV	Cathepsin L2			2633.64			2083.47	2726.89	1979.87	2389.73	2303.24	4204.02	2283.01	3832.16		4788.91	2850.23
O60921	O60921;C9JCK8;C9JA95;F8WAW9	HUS1_HUMAN	HUS1	Checkpoint protein HUS1	12111.6	10123.3	11995.2	14164.9	17363.8	25270.9	24785.3	24820.4	18498.2	20979.7	20571.5	21147.6	15600.1	15090	15939.1	16197.2
O60925	O60925;E5RGS4	PFD1_HUMAN	PFDN1	Prefoldin subunit 1	196768	173387	169658	194876	275774	263060	257005	267402	160403	151374	171030	157497	189783	194628	180394	202597
O60927	O60927	PP1RB_HUMAN	PPP1R11	Protein phosphatase 1 regulatory subunit 11	18749.8	17131.3	34694.5	32362.2	25242.8	20696.8	9874.66	35239.9	13571.1	11016.9	15580.2	16117	12392	13673	14955.8	19774.6
O60930	O60930	RNH1_HUMAN	RNASEH1	Ribonuclease H1	9083.13	13323.3	11474.5	11809.2	8215.4	4043.9		11086.1	9824.02	7475.67	8117.15	8321.2	11433.3	11100.9	16322.5	15314.8
O60934	O60934;E5RGU1	NBN_HUMAN	NBN	Nibrin	68133	61488.8	75979.1	75790.5	76700.9	66760.1	63045.5	77994.1	99636.2	90473.6	104423	93885.5	32443.3	31823.8	35512.8	37462
O60936	O60936;H3BUP2;H3BM67;H3BUN4	NOL3_HUMAN	NOL3	Nucleolar protein 3	25902.6	24096.4	16379.1	25276.8	12734.6	14259.4		10244.1	6552.55		7501.05		28357.1	28791	33530.8	37585.2
O60941	O60941;E7EVB6;E9PEY4	DTNB_HUMAN	DTNB	Dystrobrevin beta			4977.54		4404.17	8062.79	6266.11	10631.7	4948.19	6182.97	9528.13	7341.86	5528.13	6851.18	4490.1	4301.04
O60942	O60942	MCE1_HUMAN	RNGTT	mRNA-capping enzyme	21151.4	20724.7	21064.4	22989	19409.4	15299.9	16752.7	18208	22219.5	25762.9	22744.1	22126.6	30603.7	29233	34829.2	35130.6
O75027	O75027;B4DGL8;A0A087WW65	ABCB7_HUMAN	ABCB7	ATP-binding cassette sub-family B member 7, mitochondrial	20692.3	20482	18995	17244.2	45111.6	44068.2	41645.3	40484.8	52946.2	54924.8	51815.3	45163	20945.7	23035.2	23547.3	21710.1
O75030	O75030;C9JBI8;A0A087WXU1;E9PKJ8	MITF_HUMAN	MITF	Microphthalmia-associated transcription factor	16719.8	15201.1	17045.1	19197.7	8256.78	9135.91		5661.75	2281.65	4209.62		3696.53		3014.18
O75044	Q7Z6B7;O75044;G5EA48;B7ZM87;Q5VZB4;A0A075B7B5	SRGP2_HUMAN	SRGAP2	SLIT-ROBO Rho GTPase-activating protein 2	24535.4	24929.7	23487.4	26219	24309.7	24031.3	26194.2	22351.3	23289	23575.1	23878.5	23687.9	16364	15861.9	16572.2	17179.6
O75051	O75051	PLXA2_HUMAN	PLXNA2	Plexin-A2	23822.9	15024.8	22303.3	13755.2	15014.2	22213.3	17526.8	15836.9	19310	13930	9999.87	16536.7	16284.6	15400.3	10690.7	15666.7
O75052	O75052;E9PSG0	CAPON_HUMAN	NOS1AP	Carboxyl-terminal PDZ ligand of neuronal nitric oxide synthase protein	6598.99	2581.08	6363.36	2387.57		1956.93		3149.34	7535.67	5138.81	6211.29	6067.84	7660.81	9364.65	7870.98	6084.43
O75054	O75054	IGSF3_HUMAN	IGSF3	Immunoglobulin superfamily member 3	9236.35			2402.18	21759	21582.3	24510.4	17407.5	19275.4	14814.5	14234.4	15901.7	15307.3	18010.2	19283.3	16089.7
O75056	O75056;D3DPN2	SDC3_HUMAN	SDC3	Syndecan-3	6800.87	5595.41	5015.65	5179.53		4665.12		1406.6	1942.58	1199.96	2988.96	1778.41	4118.72	3846.83	1346.11	3566.16
O75061	O75061;S4R305	AUXI_HUMAN	DNAJC6	Putative tyrosine-protein phosphatase auxilin	4953.06	5720.67	9736.74	7200.56	2691.31	4147.54	4545.55	4681.68	8454.33	6252.46	5719.12	7474.9	3599.86	3109.66	3634.41	3641.18
O75063	O75063	XYLK_HUMAN	FAM20B	Glycosaminoglycan xylosylkinase	28013.8	29932.1	22638	30249.1	29456.4	34193.2	30135.4	24732.3	26757	27716.2	23664.3	26753.4	17136	20806.4	20899.2	19197.6
O75064	O75064;E9PAK5;H0YEF0	DEN4B_HUMAN	DENND4B	DENN domain-containing protein 4B	6201.06		7290.86	7444.93	3698.84	6752.3	3538.73	4024.43	5741.14	2667.34		13028.6	3232.72	2484.57	2703.14	2368.34
O75071	O75071	EFC14_HUMAN	EFCAB14	EF-hand calcium-binding domain-containing protein 14	2585.6	3170.75	5693.31	2916.75		2624.97	4130.68	1101.8		3448.02		4972.48	8648.92	6603.96	4775.04	950.438
O75083	O75083	WDR1_HUMAN	WDR1	WD repeat-containing protein 1	1675650	1657950	1649760	1742920	696217	646379	688053	679368	235353	270232	267100	253490	595521	581116	648107	584703
O75084	O75084	FZD7_HUMAN	FZD7	Frizzled-7	6596.11	3706.95	7165.03	8215.69	11550.8	7697.81	9121.35	10340.8	3507.72	4177.99	7434.38	1668.76	4795.33	4682.03	7040.72	7285.41
O75093	O75093;Q5T0V4;Q5T0V0	SLIT1_HUMAN	SLIT1	Slit homolog 1 protein	4713.38		2247			3756.17	3376.48	4987.24		6986.14		7339.74			4362.11	5456.45
O75094	O75094	SLIT3_HUMAN	SLIT3	Slit homolog 3 protein	45607.5	44056.3	42370.2	47806.4	23466.5			25750						53092.9	56823.4
O75095	O75095;H7C557	MEGF6_HUMAN	MEGF6	Multiple epidermal growth factor-like domains protein 6	3752.42	4789.62	4887.13	3317.97
O75110	O75110	ATP9A_HUMAN	ATP9A	Probable phospholipid-transporting ATPase IIA	29381.8	37731.7	36037.2	25303	23636.8	42950.9	26491.3	25440.3	29287.2	27050.9	23084.9	24389.6	25890.3	25053.5	14650.1	20222.4
O75113	O75113	N4BP1_HUMAN	N4BP1	NEDD4-binding protein 1	20458.5	18119.2	14079.5	17126.7	22080.8	22619.2	17727.8	20646.5	28583.7	25742.7	25593.8	25185.4	20990	20775.2	21057.4	24281.9
O75116	O75116;Q14DU5;E9PF63	ROCK2_HUMAN	ROCK2	Rho-associated protein kinase 2	65080.1	65431	65533.9	66220.7	83935.7	84898.3	89593.5	86014.4	52379.8	51807.3	51482.9	53812.8	83030.3	79301.3	84485	80780.8
O75122	O75122;A0A0U1RQI6;E7ERI8;E7EW49;E3W994;J3KR49;H7C4I5	CLAP2_HUMAN	CLASP2	CLIP-associating protein 2	183082	169878	210007	204161	196383	219593	191964	199695	335955	336105	367869	357362	125278	123772	113834	117834
O75127	O75127;G3V325	PTCD1_HUMAN	PTCD1	Pentatricopeptide repeat-containing protein 1, mitochondrial	9830.78	12876.7	11628.8	10582.7	22035.4	21814.2	25450.7	20395.4	23523.8	20037.3	23910.5	20949.8	25903	23962.2	25411.4	25503.3
O75128	O75128;J3KR05;H7C1N2	COBL_HUMAN	COBL	Protein cordon-bleu					2793.6	2570.88	2967.57	2874.42	4017.61	3323.31	4016.23	3560.08	2798.91	3143.4	1752.46	2298.21
O75131	O75131;E5RHZ0;A0A087WYQ3;H0YB26	CPNE3_HUMAN	CPNE3	Copine-3	279424	283619	289153	286221	294991	294342	280663	301178	309583	324643	320549	325992	408385	406014	421290	406407
O75132	O75132	ZBED4_HUMAN	ZBED4	Zinc finger BED domain-containing protein 4	6342.54	4472.76	5929.78		11596.4	8888.3	8661.42	8929.83	11826.5	15903.1	15457.9	18101.7	13991.3	13048	14831.3	10744.1
O75140	O75140;H0Y770	DEPD5_HUMAN	DEPDC5	GATOR complex protein DEPDC5	2525.48	3467.21		6551.63		3214.16	8863.6	6651.47	5568.13	3683.85	4612.69	7532.78	4878.71	4589	6769.33	5702.82
O75143	O75143;J9JIF6	ATG13_HUMAN	ATG13	Autophagy-related protein 13	31826.6	33325	33322.7	42656.7	40617.3	43697	46302.8	41079.8	46557	40745.1	40405.2	52209.3	31702.8	32340.5	49929	29206.6
O75144	O75144;K4DIA0;A0A087X1L8	ICOSL_HUMAN	ICOSLG	ICOS ligand					7267.47	5328.03	9090.71	7012.19	3402.78	2422.75		4585.56	4850.49	4209.93	2588.76	4727.13
O75145	O75145	LIPA3_HUMAN	PPFIA3	Liprin-alpha-3	4631.11			10487.2	7210.95	7795.82	8255.71	8340.93	7805.87	5779.29	11352.5	11160.8	8060.08	10503.2	7018.77	7348.32
O75146	O75146	HIP1R_HUMAN	HIP1R	Huntingtin-interacting protein 1-related protein	23375.2	22598.2	24271.5	21338.2	65486.4	63362.3	62740.9	62041.1	32024.1	30353.4	28974	30724.5	57714.1	55073.7	60044.8	55687.8
O75147	O75147;A6NN50	OBSL1_HUMAN	OBSL1	Obscurin-like protein 1	38041.1	35582	36609.4	39127.9	19025.7	19858.2	15148.9	19939.2	28534.4	28990.7	30481.3	31151.9				17533.6
O75150	O75150;H3BP71	BRE1B_HUMAN	RNF40	E3 ubiquitin-protein ligase BRE1B	47679.3	47656	46551.7	48818.8	48759.3	47286.6	48524.8	48750.7	92027.3	90089.5	99446.4	93732.8	73120.8	71012.1	64784.9	72991.8
O75151	O75151	PHF2_HUMAN	PHF2	Lysine-specific demethylase PHF2	30625	29897.4	31837	26297.6	18416.7	15958.4	21296.5	18400.6	24160.3	28202.6	26663.8	36589	49341.5	50237.4	31855.3	44518.8
O75152	O75152;E9PQ61;A0A1B0GTU1;A0A1B0GUI2;A0A1W2PPR9;E9PBY7	ZC11A_HUMAN	ZC3H11A	Zinc finger CCCH domain-containing protein 11A	37885.9	39257.9	41199.1	44697.1	89244.7	91891.9	96781.6	95530.4	90963.8	92961.6	95009.6	86504.9	64608.5	66857.4	66392.2	63953
O75153	O75153;K7EIG1;I3L2B0	CLU_HUMAN	CLUH	Clustered mitochondria protein homolog	65158	71575.8	80158.6	76136.4	92670	99842	102185	101094	123577	125786	123496	120519	183028	185783	190212	181094
O75155	O75155	CAND2_HUMAN	CAND2	Cullin-associated NEDD8-dissociated protein 2	17555.1	23525	16814.3	20249.3		3956.15	6813.85		33233.8	28871.2	31871.9	30466.6
O75157	O75157	T22D2_HUMAN	TSC22D2	TSC22 domain family protein 2	21904.3	19318.7	22438.9	23457.8	25921.7	23379.8	22066.1	21666.5	11561.9	9498.08	9764.57	10448.3	8503.17	8186.77	9453.18	9155.89
O75161	O75161;D6RA06	NPHP4_HUMAN	NPHP4	Nephrocystin-4	1163.46				971.539		2930.82	1178.73	1108.81		1591.72	1277.22	4877.37	3800.86	3146.36	2464.5
O75164	O75164	KDM4A_HUMAN	KDM4A	Lysine-specific demethylase 4A	9256.01	12402.7	11563.9	8669.18	13564.3	14559.1	16754.5	14160.4	17749.4	17343.9	18703.5	15251.7	13203.5	11635.4	15681	10210.8
O75165	O75165	DJC13_HUMAN	DNAJC13	DnaJ homolog subfamily C member 13	108406	115129	111208	113168	82547.5	84994.4	83619.1	84966.3	64636.6	64549.6	64817.8	63043.5	65187.3	61320.2	67576.6	67528.7
O75167	O75167;J3KP75	PHAR2_HUMAN	PHACTR2	Phosphatase and actin regulator 2	18788.7	12923	15518.4	15941.1	9240.92	9190.23	8219.97	9274.81	6904.66	5304.83	7164.93	4636.09	8699.8	7810.14	5686.09	5518.58
O75170	O75170;T1ECW5;A0A0A0MSJ8	PP6R2_HUMAN	PPP6R2	Serine/threonine-protein phosphatase 6 regulatory subunit 2	23312.6	23149.4	28510.1	24925	19647.3	21859.2	22331.8	24435.3	22257.9	22951.4	20230.5	23716.3	24499.6	24097.2	27491.1	26578.2
O75175	O75175;H7C5J4;A0A0G2JN65;A0A0G2JPP0;H0Y5X7	CNOT3_HUMAN	CNOT3	CCR4-NOT transcription complex subunit 3	50939.6	44300.7	48769.3	51153.2	44695.6	46835.8	42487.8	46576.9	57754.2	61701	53779.9	56912.9	55198.9	50491	52849.7	48408.9
O75177	O75177	CREST_HUMAN	SS18L1	Calcium-responsive transactivator		1268.36	1702.6	1587.37	5115.9	3992.27	4847.12	3742.81	2584.98	1350.19		1518.61	1362.26		2428.2	3848.21
O75179	Q8IWZ3;O75179;H0YM23;H0Y4P6;E9PDP5;H7C2F5;H0YLQ3;H3BLS9	ANR17_HUMAN	ANKRD17	Ankyrin repeat domain-containing protein 17	78481.1	78677	76630.2	76029.4	104989	100752	102136	102149	107331	106930	107862	107907	79651.1	80092.9	81833.7	86977.9
O75182	O75182;M0R271	SIN3B_HUMAN	SIN3B	Paired amphipathic helix protein Sin3b	9585.13	8252.4	7967.99	9543.49	9014.83	10448.3	10387.8	8648.22	11637.5	10375.7	11097.3	8323.46	11197.1	11105.7	13541.4	10059
O75190	P25686;O75190;Q8NHS0;A0A0J9YX62;C9J2C4;C9JRD2;C9JXB9	DNJB6_HUMAN	DNAJB6	DnaJ homolog subfamily B member 6	108690	108803	117279	108471	87070.5	106406	91224.3	90628.8	155140	152520	170378	148900	113589	114357	104105	118088
O75191	O75191	XYLB_HUMAN	XYLB	Xylulose kinase	42240.5	50209.4	30643.4	31549.5	73945.9	68528.9	66385.2	66535.6	75746.2	73579.5	85679.1	76064.8	38531.7	32171.8	36797.7	43954.3
O75192	O75192	PX11A_HUMAN	PEX11A	Peroxisomal membrane protein 11A										2056.78		2362.56
O75204	O75204	TM127_HUMAN	TMEM127	Transmembrane protein 127	7483.6	10590.2	7882.01	8379.48	9943.51	8438.15		9622.04	6670.57	7810.55	5346.86	9043.65	14308.1	16231	13117.3	18512.5
O75208	O75208;H3BRC0;H3BPC6;H3BVA5;H3BNT2;H3BSJ5;H3BPW3	COQ9_HUMAN	COQ9	Ubiquinone biosynthesis protein COQ9, mitochondrial	35065.3	29641.3	26066.5	28764.9	49436.5	57771.4	44426	47827.8	59329.1	46121.5	51480.6	54628.2	53428.7	57263.5	51797	49205
O75223	O75223;M0QZK8	GGCT_HUMAN	GGCT	Gamma-glutamylcyclotransferase	78178.1	81810.5	81390	90227.6	132027	117893	100008	123083	118025	116687	111366	122923	108200	119297	118331	127929
O75251	O75251;F5H5N1;F5GXJ1	NDUS7_HUMAN	NDUFS7	NADH dehydrogenase [ubiquinone] iron-sulfur protein 7, mitochondrial	105749	95878.9	95033	95498.9	78249.7	86082.3	72665.7	65878.1	128942	126636	114567	111953	96957	91657.6	104674	93174.4
O75290	O75290;A0A0C4DG08	Z780A_HUMAN	ZNF780A	Zinc finger protein 780A	12979.9	5569.81		4660.71	16652.7	4768.65	12259.9	4132.29	11141.7	6929.42	31600.1	19309.7	17326.1	11824	13281.7	12145.4
O75298	O75298;Q7RTN0;K7EMR7	RTN2_HUMAN	RTN2	Reticulon-2	5832.59			7693.51	2890.48	5170.9	10050.9	12717.1	12836.5	11108	13352.9	11460.8	9370.31	8511.1	14502.3	8335.98
O75306	O75306	NDUS2_HUMAN	NDUFS2	NADH dehydrogenase [ubiquinone] iron-sulfur protein 2, mitochondrial	94652	92093	96200	103247	94993.8	93489.2	99045.6	98333.5	152772	147971	138668	138210	110578	117823	110647	108971
O75312	O75312;H7C0E5;H7BZM7	ZPR1_HUMAN	ZPR1	Zinc finger protein ZPR1	46352.1	49288.8	49156.5	50002.3	46220.1	37342	40334.9	39873.2	62987.6	63677.3	61172.2	66199.7	58473.6	56664.1	52703.8	56036.8
O75317	O75317	UBP12_HUMAN	USP12	Ubiquitin carboxyl-terminal hydrolase 12	1507			2022.58	3487.87	777.637			1789.79	976.149	567.295	804.355		1343.72		1028.4
O75319	O75319;C9JYA6;H7C0E6	DUS11_HUMAN	DUSP11	RNA/RNP complex-1-interacting phosphatase	11239.3	14106.5	7497.7	6831.53	7475.47	9256.7	14889.6	12887	6631.77	10548.8	12486.1	9244.66	5743.21	7580.62	7452.59	6992.92
O75323	O75323;H7C333	NIPS2_HUMAN	NIPSNAP2	Protein NipSnap homolog 2	59170	55958.8	57050.7	59924.2	73639.9	75686.2	67904	67522.5	86931.2	79613.2	66515.4	80955.6	68387.5	72918.3	76096.8	71250.9
O75326	O75326;F5GYX3	SEM7A_HUMAN	SEMA7A	Semaphorin-7A	208806	218535	229589	230797	26203.5	28432.6	26566.1	31684.6	82020.3	2652.4			7012.1	6000.29	4727.62	5396.38
O75330	O75330;E5RI30;E5RIH2	HMMR_HUMAN	HMMR	Hyaluronan mediated motility receptor	25599.7	22695.4	23918.6	26828.1	26972.2	24751.3	27903.9	30138	27308.8	26618.8	26807.3	29535.8	30810	31682	32238.6	31876.1
O75340	O75340;A0A024QZ42	PDCD6_HUMAN	PDCD6	Programmed cell death protein 6	179599	195578	204158	170983	120972	138226	133323	127708	171288	150780	150227	172562	202167	203290	197134	196849
O75342	O75342	LX12B_HUMAN	ALOX12B	Arachidonate 12-lipoxygenase, 12R-type			3674.91	4514.73	4469.7	8075.71	7218.65	8604.8				6527.08
O75347	O75347;E5RHG6;E5RJD8;E5RIW3	TBCA_HUMAN	TBCA	Tubulin-specific chaperone A	702661	709006	696952	745103	671794	619648	578802	660822	1371070	1299680	1403190	1415910	1102900	1129170	1131710	1132390
O75348	O75348	VATG1_HUMAN	ATP6V1G1	V-type proton ATPase subunit G 1	130015	136832	121096	140387	86210.7	89526.6	78093.3	85495.3	75477.8	78134.9	96493.4	85169.8	89895.1	103956	89375.7	101741
O75351	O75351	VPS4B_HUMAN	VPS4B	Vacuolar protein sorting-associated protein 4B	192111	223319	197945	197065	242172	243989	231619	224150	74695.7	98270.1	131212	84599.7	165351	181781	182670	173235
O75352	O75352;I3L295;I3L1D2;J3QW43;J3QRD5;J3KTK8;J3QQZ4;I3L261;J3KT75;I3L405;J3QS48;J3KSI4;I3L4E0	MPU1_HUMAN	MPDU1	Mannose-P-dolichol utilization defect 1 protein	42192.7	60803.2	54199.4	41779.4	34015.5	27818.2	36251.2	27979.4	35311.1	32662.9	27108.7	36533	23138.4	20264.3	15932.9	22628.7
O75354	O75354;H0Y6Q1;H0Y473;Q5QPI9;H0Y3D0	ENTP6_HUMAN	ENTPD6	Ectonucleoside triphosphate diphosphohydrolase 6	5234.14	8511.48	8411.67	9384.65	13553.8	10481.6	8936.95	11952	5069.31	4185.94	5305.76	5387.51	9854.1	8296.44	8576.36	12890.6
O75356	O75356;G3V4I0;G3V450	ENTP5_HUMAN	ENTPD5	Ectonucleoside triphosphate diphosphohydrolase 5	1716.21	1383.34		2677.25	550.608	5326	4320.24	3075.38	4405.93		4756.92	1523.81		2799.97	4167.84	5858.34
O75362	O75362	ZN217_HUMAN	ZNF217	Zinc finger protein 217	8246.73	7480.39	9568.13	7823.79	9963.32	8817.29	11079.2	12856.5	5013.32	4021.43	3138.72	5362.4	6227.23	7350.33	7352.9	6686.02
O75367	O75367	H2AY_HUMAN	H2AFY	Core histone macro-H2A.1	336418	386806	362459	415358	366593	386011	375785	383175	417071	370599	427317	443019	507536	480342	382938	448300
O75368	O75368	SH3L1_HUMAN	SH3BGRL	SH3 domain-binding glutamic acid-rich-like protein	230768	210495	165711	185501	146180	134827	143604	118763	104595	122422	133625	120123	75040	73405.9	77947.8	71960.4
O75369	O75369;E7EN95	FLNB_HUMAN	FLNB	Filamin-B	1773700	1836700	1766840	1787950	1607740	1530810	1559130	1676210	480325	479311	483007	496140	660907	667346	690362	660941
O75376	O75376;E7EW50;E7EVU5;A0A088AWL3;J3KS51;C9JAP0;J3KT44	NCOR1_HUMAN	NCOR1	Nuclear receptor corepressor 1	32260.7	33921.7	31956.2	35688.7	14537.7	17329.4	13057.8	11624.5	31077.6	35649.2	31031.8	32519.1	9687.87	6394.92	8775.83	10352.9
O75379	O75379	VAMP4_HUMAN	VAMP4	Vesicle-associated membrane protein 4	5767.07	729.227	2754.4	4875.62	6383.77	1275.2	2665.25	890.99	5777.27	2560.21	5788.72	3071.26	2485.93	3082.64	681.742	2468.62
O75380	O75380	NDUS6_HUMAN	NDUFS6	NADH dehydrogenase [ubiquinone] iron-sulfur protein 6, mitochondrial	101803	97577	83659.3	128464	100601	66888	65074.1	88628.1	103756	92196.4	127937	110448	98457.8	96392.8	101064	126262
O75381	O75381;K7EK59	PEX14_HUMAN	PEX14	Peroxisomal membrane protein PEX14	74081.2	65373.2	70007.3	74261.5	82077.6	86385.6	83331.9	84398.6	69069.9	74053.7	77951.3	68908	82495	85773.4	94310.8	81515
O75382	O75382;A0A1W2PPI7	TRIM3_HUMAN	TRIM3	Tripartite motif-containing protein 3	24316.6	28229.7	24372.1	25878.5	27422.8	33565.7	32927.3	25152.8	13855.8	11332.7	16452.3	13301.5	9922.65	17982.2	12600.4	10539.3
O75385	O75385	ULK1_HUMAN	ULK1	Serine/threonine-protein kinase ULK1	6137.53	2557.69	9175.54	5345.09	1285.31		9536.73	3944.93	6462.33	2887.64	3415.8	3098.17	4934.1	4730.9	3716.38	7028.52
O75386	O75386	TULP3_HUMAN	TULP3	Tubby-related protein 3	7420.17	5866.54	1895.67	4412.81	4911.8	3990.63	5532.44	5704.05	2574.13	2794.31	4308.68	5690.7	4215.83	727.639	4764.16	3767.63
O75390	O75390;B4DJV2;H0YIC4;A0A0C4DGI3	CISY_HUMAN	CS	Citrate synthase, mitochondrial	622605	622917	650907	666277	873261	903945	888227	904735	859913	892431	868358	834017	652912	671621	711987	653464
O75391	O75391;I3L0X5;I3L4C3	SPAG7_HUMAN	SPAG7	Sperm-associated antigen 7	47004.6	46373.5	46633.6	39017.4	28608.9	31487.1	23393.9	29727.5	45900.2	45172.9	50417.8	46575.5	47751.1	57067.8	52690.6	50599.1
O75394	O75394	RM33_HUMAN	MRPL33	39S ribosomal protein L33, mitochondrial	17065.3	18524.2	14604.2	27163	43485	31893.5	34653.7	29936	14618.7	15848.9	36245	11409.9	22831.4	19982.4	24543.9	18628.3
O75396	O75396	SC22B_HUMAN	SEC22B	Vesicle-trafficking protein SEC22b	408291	406095	442945	429054	399953	394094	374580	397345	155788	167004	158116	160961	135582	139236	128498	127043
O75398	O75398	DEAF1_HUMAN	DEAF1	Deformed epidermal autoregulatory factor 1 homolog		5872.73	4911.06				2143.44		6921.26	3943.96	6998.58	3960.76		3062.32	3813.31	6194.5
O75400	O75400;F5H578	PR40A_HUMAN	PRPF40A	Pre-mRNA-processing factor 40 homolog A	164477	160440	166248	177519	216676	206179	209045	228781	215463	216306	207102	215373	249044	253266	275004	231465
O75410	O75410;E5RJG6	TACC1_HUMAN	TACC1	Transforming acidic coiled-coil-containing protein 1	60822.4	51443.8	55477.6	62050.6	32975.8	34171.3	28850.5	37838.2	18439.1	14918.4	16888.1	18325	36688.2	38834	37425.3	40550.5
O75414	O75414;A0A0C4DG91;C9JQB1;C9J9V6	NDK6_HUMAN	NME6	Nucleoside diphosphate kinase 6	31283.8	22750.4	20500.8	24006.7	24437.7	25316.5	29145.1	29108.7	37396.3	36305.7	37054.1	41023.5	11219	13706.3	18857.7	17427.1
O75417	O75417;A0A087WXL3	DPOLQ_HUMAN	POLQ	DNA polymerase theta										1774.65	404.878					881.974
O75419	O75419	CDC45_HUMAN	CDC45	Cell division control protein 45 homolog	21630.7	18647	24923.2	26114.9	54719	59452	57516.9	47183.8	66307.4	62031.3	59154.5	63712	19122	17002.3	18301.9	17837.9
O75420	O75420	GGYF1_HUMAN	GIGYF1	GRB10-interacting GYF protein 1	7332.28	11647.6	4118.22	6182.19	7726.66	5429.1	9250.02	11094.1	3881.09	5738.24	5144.39	4652.41	3154.02	5864.48	2961.2	1809.12
O75427	O75427	LRCH4_HUMAN	LRCH4	Leucine-rich repeat and calponin homology domain-containing protein 4	13339.3	11794	12790	12148	14723.1	12946.7	15247	15871.9	7901.29	8920.47	7360.4	6936.74	7795.44	6718.84	8311.06	6301.34
O75431	O75431;C9JNK6	MTX2_HUMAN	MTX2	Metaxin-2	39171.6	41655.9	34645.1	45218.4	47105.3	61000.6	50000.8	49749.4	69195.1	69955.8	64670.9	71035.8	63995.1	60360.4	60726.4	66906.3
O75436	O75436	VP26A_HUMAN	VPS26A	Vacuolar protein sorting-associated protein 26A	425477	411108	455553	413731	292988	298581	283380	300067	302073	268627	230505	285593	285961	311040	284217	279793
O75437	O75437;A0A087X0A2;F5H2M4;A0A087WZJ7	ZN254_HUMAN	ZNF254	Zinc finger protein 254		7763.79	30569.6		19658		16018.2	48532.2		11066.4				30688.9		25686
O75438	O75438	NDUB1_HUMAN	NDUFB1	NADH dehydrogenase [ubiquinone] 1 beta subcomplex subunit 1	38186	39483.6	33739.8	28993.3	25560.4	25174.2	19993.6	23354.7	40305.9	36627.9	41333	40544.4	43585.9	46508.1	46834.3	43745.3
O75439	O75439;G3V0E4;F8WAZ6;F8WEA6;F8WBE1	MPPB_HUMAN	PMPCB	Mitochondrial-processing peptidase subunit beta	185764	175269	183180	200530	237779	238279	264238	243935	253667	262159	239861	252726	263423	241851	268180	268927
O75444	O75444;H3BP11	MAF_HUMAN	MAF	Transcription factor Maf						3478.4			5064.1	2770.86	8068.83	5338.22
O75446	O75446	SAP30_HUMAN	SAP30	Histone deacetylase complex subunit SAP30	8681.89	10191.6	10556	13032.2	16897.3	18590.7	17018.8	16048.1	12721.4	9697.74	15778.4	14881.9	13390.5	15621.1	12791.8	13691
O75448	O75448;A0A0B4J1W0;B4DDR8;F5GY88;F5H5K2	MED24_HUMAN	MED24	Mediator of RNA polymerase II transcription subunit 24	21519.2	27802.2	23745	19668.9	20213.5	24127.1	24806.1	25390	31493.4	29971.7	26451.1	30863.2	29848.4	30032.3	31920.8	34130.8
O75449	O75449;B7ZBC9;B7ZBC8	KTNA1_HUMAN	KATNA1	Katanin p60 ATPase-containing subunit A1	37476.8	31190.4	26835	23582.7	33421.4	42619	38557.2	43376.4	65428.1	64628.3	57121.3	61538.5	37424.1	36693.1	41760.2	35298.5
O75460	O75460	ERN1_HUMAN	ERN1	Serine/threonine-protein kinase/endoribonuclease IRE1								1145.82	2668.83	1469.95		1929.89	1351.94	868.826	2260.43	3897.67
O75461	O75461	E2F6_HUMAN	E2F6	Transcription factor E2F6	2716.69			11246.9	4503.33	6752.43	5952.44	5572.8	6000.54	5804.75	4110.04	3595.48	6856.38	5619.72	4047.73	3590.44
O75467	Q6AW86;O75467;Q96I98;M0R090;M0R3B5;M0R1X9;M0R0B1	Z324A_HUMAN	ZNF324	Zinc finger protein 324A	269440	285629	230747	191102	344923	365355	331390	329145	224687	280485	248283	272931	236243	259837	271954	252646
O75475	O75475	PSIP1_HUMAN	PSIP1	PC4 and SFRS1-interacting protein	195314	198328	182436	216385	161213	163862	169444	168622	195827	159161	229375	186172	242699	252001	217431	228786
O75477	O75477	ERLN1_HUMAN	ERLIN1	Erlin-1	419066	367883	376087	394700	192256	204433	200918	202407	75674.3	78173.8	80621.2	73239.6	222005	205620	206360	194829
O75478	O75478;A0A024R0Y4	TAD2A_HUMAN	TADA2A	Transcriptional adapter 2-alpha	2245.45	10527	6772.95	2320.11	9956.36	2369.65	7431.49	5145.02	5814.54	6158.94	5438.73	5829.8	4678.25	3235.67	5100.21
O75486	O75486;B4E1H0	SUPT3_HUMAN	SUPT3H	Transcription initiation protein SPT3 homolog	8946.26	11514.8	9159.5	3666.77					7731.79	10864.7	15356.4	11665	5998.83	7209.52	10354.3	7263.26
O75487	O75487	GPC4_HUMAN	GPC4	Glypican-4	10918.6	11176.1	13820.3	6523.66	58678.3	59835.5	58824.5	52278	25451.4	23607.9	27647.5	27103.7	13945.6	15880.7	16077.5	19559.1
O75489	O75489	NDUS3_HUMAN	NDUFS3	NADH dehydrogenase [ubiquinone] iron-sulfur protein 3, mitochondrial	82928.3	77366.7	76011.6	83679.8	73526.1	85610.2	83736.7	66389.6	110860	129210	115055	111206	86084.4	96318.6	97653.6	85683.4
O75494	O75494;Q6IQ42;R4GMP8;Q5JRI1	SRS10_HUMAN	SRSF10	Serine/arginine-rich splicing factor 10	118828	129666	99134.5	99405.8	89155.3	95853.8	91024.6	95295.1	59781.2	95192.4	98745	69463.7	60757.7	74698.9	70426.6	66672.5
O75496	O75496;H7C608;E2QRF9	GEMI_HUMAN	GMNN	Geminin	22878.9	20620.2	28295.6	27920.9	27008.1	20522.4	22099.1	22611.3	97132.1	86845	95405.9	100224	39111.8	37283.9	32739.9	37722.1
O75503	O75503;A0A024R644;A0A0A0MRU5;A0A1B0GTI0;A0A1B0GVL0;A0A1B0GWJ7;A0A1B0GUE8;A0A1B0GV94;A0A1B0GWI2;A0A1C7CYZ2;A0A1B0GTV7;A0A1B0GTR6;A0A087WZY0	CLN5_HUMAN	CLN5	Ceroid-lipofuscinosis neuronal protein 5	26728.3	24078.4	24031.2	31263.1	10562.8	37414.5	9847.5	6156.67	48534.8	41075.7	39685.5	40756.2	22324.5	21358.1	25237.7	21338.5
O75506	O75506	HSBP1_HUMAN	HSBP1	Heat shock factor-binding protein 1	13627.6					8722.8			7970.97	6690.65		16648.5	1597.46		4015.33	14933.3
O75521	O75521;A0A0C4DGA2	ECI2_HUMAN	ECI2	Enoyl-CoA delta isomerase 2, mitochondrial	741832	663737	627089	713500	158356	136836	135654	150151	193960	190827	195289	212529	99082.4	95414.1	100961	112343
O75525	O75525;E5RJZ9;E5RG12;E5RHD3	KHDR3_HUMAN	KHDRBS3	KH domain-containing, RNA-binding, signal transduction-associated protein 3	43582.4	47529	36890.4	39088	90236.7	89137.8	100160	83434.1	21227.5	20803.3	23393.9	19734.5	23411.8	31601.8	28943.1	19968.3
O75528	O75528;C9JMS0	TADA3_HUMAN	TADA3	Transcriptional adapter 3	8927.83	13879.4	12472	12883	17857	15633.7	14037.6	15202.8	26593	20832.5	25263	26755.8	15369.8	19353.8	15518.3	15553.8
O75529	O75529	TAF5L_HUMAN	TAF5L	TAF5-like RNA polymerase II p300/CBP-associated factor-associated factor 65 kDa subunit 5L	7403.3	9059.02	8157.91	6871.16	8541.39	10504.4	11682.4	9913.59	17007.7	19636.1	15313.6	18678.9	11233.9	11287.7	9960.02	11306.2
O75530	O75530	EED_HUMAN	EED	Polycomb protein EED	20786.6	22885.3	24091.3	25573.2	34241	34668.3	39491.3	37554.3	48327.9	46741.8	42400.8	43829.4	43906.5	40483.3	41412.5	49927.3
O75531	O75531	BAF_HUMAN	BANF1	Barrier-to-autointegration factor	452543	362904	371711	376477	373805	335862	224678	363445	310444	222598	278214	383123	698800	634719	382979	635742
O75533	O75533	SF3B1_HUMAN	SF3B1	Splicing factor 3B subunit 1	343450	337190	359465	372360	420623	399015	394565	418032	584439	565680	563016	589336	588050	611968	575399	576661
O75534	O75534;E9PLT0	CSDE1_HUMAN	CSDE1	Cold shock domain-containing protein E1	306977	318520	316699	317275	305882	305295	308046	299645	347262	369455	387252	377913	329426	321704	334433	344854
O75554	O75554	WBP4_HUMAN	WBP4	WW domain-binding protein 4	46164.3	36008.1	53584.1	43910.9	39831.3	25356.5	23567.9	34079.8	30872	36145.7	30519.2	38553.8	66134.8	57163.8	69361.1	62991.7
O75564	O75564;Q86XJ5;D3DWI5	JERKY_HUMAN	JRK	Jerky protein homolog	3455.98				8199.18		9886.83		9042.24	10903.9	15205.4				8909.76	10870.5
O75569	O75569;G5E9Q4;C9JMM3;F8WEG8	PRKRA_HUMAN	PRKRA	Interferon-inducible double-stranded RNA-dependent protein kinase activator A	50968.6	59798.3	53817.4	57622.2	83725.9	81930.7	75146.3	85889.1	40644.8	43016.5	54262.9	47013.7	45073.6	46973.9	44932.3	44750.9
O75570	O75570;X6RFD4;A0A087WZ41	RF1M_HUMAN	MTRF1	Peptide chain release factor 1, mitochondrial	3523.92	6760.81	5066.97	6961.36	4944.34		7281.71	11325.6	14948.6	11646.6	12489.5	17189	7757.85	12968.9	9364.43	5339.55
O75575	O75575;H7C0S8	RPC9_HUMAN	CRCP	DNA-directed RNA polymerase III subunit RPC9	14450.4	12541.6	9854.97	9631.09	7121.17	7802.1	12818.4	12672.2	18759.9	22707.8	22851.2	25900.1	12853	12545.5	15639.9	19909.9
O75581	O75581;F5H7J9	LRP6_HUMAN	LRP6	Low-density lipoprotein receptor-related protein 6	9704.17	15866.5	12357	11600	11288.2	12475.2	17415.5	15307.8	6953.27	4080.02	4637.35	6097.98	10018.7	5169.44	7011.81	4507.55
O75582	O75582;G3V2D1	KS6A5_HUMAN	RPS6KA5	Ribosomal protein S6 kinase alpha-5					3588.13	5420.86		3929.92	8260.82	10593.8	10663.8	11660.2	15423	17936.1	13293	13631.6
O75586	O75586;G3V4A5;A0A087WYL7	MED6_HUMAN	MED6	Mediator of RNA polymerase II transcription subunit 6	13174.9	12565	14693.4	17344.8	14058.2	19124.7	18622	18515.8	25604.5	25575.3	24103.7	22246.2	19699.8	19941.8	21306.3	17902.6
O75592	O75592;H7C3U4	MYCB2_HUMAN	MYCBP2	E3 ubiquitin-protein ligase MYCBP2	30430.5	27735.4	23670.2	27501.9	26189	25666.8	25618.1	21455.2	60112	61203.3	60660.4	60265.3	33341.7	29349.3	29312.4	27231.1
O75600	O75600	KBL_HUMAN	GCAT	2-amino-3-ketobutyrate coenzyme A ligase, mitochondrial	9899.71	13940.1	7753.75	10175.2	10474.8	6825.59	3966.33	7751.96	18261.6	17504.3	16633.3	19060.2	18931	19617	24214.8	22589.5
O75607	O75607	NPM3_HUMAN	NPM3	Nucleoplasmin-3	81654	97783.9	64612.6	67149.2	121353	124572	112292	109907	73442.2	75788.9	126533	81669.1	129071	141207	178362	160921
O75608	O75608;B4DP64;A0A087X1K9	LYPA1_HUMAN	LYPLA1	Acyl-protein thioesterase 1	162452	172240	98149	90693.5	75478.7	67367.1	76446.7	53509.1	69246.8	98443	39873.5	84045.8	41857.1	47787	60322.2	61603.3
O75616	O75616;J3QRV9;J3QSB2	ERAL1_HUMAN	ERAL1	GTPase Era, mitochondrial	35538.6	35824.3	41086.1	39811.3	55717.7	61007.9	69264.6	63890.3	41307.2	50122.6	42815.9	40004.1	51505.7	53674.8	58112.2	59033.6
O75629	O75629	CREG1_HUMAN	CREG1	Protein CREG1	6147.26		5441.21	9029.67	22766.5	14317.4	25619.2	21097.5	40215.2	39751.7	49077	44002.5	32710.8	35393.7	39062.7	44068
O75635	O75635	SPB7_HUMAN	SERPINB7	Serpin B7	14043.6	14607.5	11916.1	17176.4	23635	26506.8	17454.5	23588.6	3898.44	3050.45	2964.19	5822.99	7074.1	7507.99	4297.63	8019.34
O75643	O75643	U520_HUMAN	SNRNP200	U5 small nuclear ribonucleoprotein 200 kDa helicase	158797	158708	157601	163921	209355	216110	218511	210769	303831	307828	293521	300171	277851	280631	271815	269525
O75648	O75648	MTU1_HUMAN	TRMU	Mitochondrial tRNA-specific 2-thiouridylase 1	8583.33	7684.68	13074.9	12773	28178.5	25757.7	28382.2	26395.5	22508.5	24998.8	22558.1	25325.1	20208.3	17812	22308.6	21924.9
O75663	O75663	TIPRL_HUMAN	TIPRL	TIP41-like protein	109484	111874	110886	112307	172875	164768	161118	180278	168679	158326	172043	153881	97388.1	83333.1	80642.1	96963.3
O75665	O75665;A6NF31	OFD1_HUMAN	OFD1	Oral-facial-digital syndrome 1 protein	9999.06	8529.14	9101.87	11009.4	5452.39	4919.83	8934.01	7372.67	10444.4	10191.5	14373.6	11381.8	9958.31	5558.84	8553.51	7075
O75674	O75674;J3KQU4;I3L4I4;I3NI44;I3L1Q1;I3L3T4;I3L4G0;I3L4N3;I3L367	TM1L1_HUMAN	TOM1L1	TOM1-like protein 1	20602.4	36443.9	30601.3	31261.8				17551.5	40781.2	41687	35715.6	36163.7	55439.3	50976.3	50317.9	52333.3
O75676	O75676;A0A0A6YYC0;E9PJN1	KS6A4_HUMAN	RPS6KA4	Ribosomal protein S6 kinase alpha-4	41553	49311.9	47494.6	52365.3	26533.7	24512.3	32996.8	25659.1	27626.5	25397.2	25000.4	25735.6	54353.7	50656.3	51814.1	55121.8
O75683	O75683	SURF6_HUMAN	SURF6	Surfeit locus protein 6	43259.6	39524.6	41363.3	37940.3	69610.5	56577.9	60790.9	63435.2	64333.8	59984.4	64496.7	56322.5	89683.8	85656.8	83741	86019.7
O75688	O75688;B8ZZF0;C9JIR6	PPM1B_HUMAN	PPM1B	Protein phosphatase 1B	32780.3	35974.5	27834.9	30695.9	54515.3	55378.4	48690.1	59690.6	35997.9	34101.4	36755	37894.6	33538.6	31928.2	32923.8	34114.5
O75689	O75689	ADAP1_HUMAN	ADAP1	Arf-GAP with dual PH domain-containing protein 1									2074.13				4911.59	2316.81	2352.42
O75691	O75691	UTP20_HUMAN	UTP20	Small subunit processome component 20 homolog	33582.9	39965.2	38337.6	41618.4	46802.3	45133.1	45000.1	44569.8	59198.1	57039.8	57240	60306.5	69367.4	66987.5	53101	64547.2
O75694	O75694;E9PF10	NU155_HUMAN	NUP155	Nuclear pore complex protein Nup155	84536.3	86649.3	99557.4	105602	102967	98639.3	99776.2	96286.2	133180	136364	122895	129333	154286	154603	160356	159784
O75695	O75695	XRP2_HUMAN	RP2	Protein XRP2	60006	67876.7	65148.3	61754.2	63993.7	63236.1	60181.3	58226.2	40506.2	46247.1	40254	41220.7	22796.7	24114.8	24758.6	25143.4
O75712	O75712	CXB3_HUMAN	GJB3	Gap junction beta-3 protein		1580.24											1908.12	2864.98	1127.97	1829.82
O75717	O75717	WDHD1_HUMAN	WDHD1	WD repeat and HMG-box DNA-binding protein 1	167129	164692	182742	212313	160603	150185	159934	155836	272053	253897	272056	272390	264544	256577	277319	284600
O75718	O75718;C9JP16	CRTAP_HUMAN	CRTAP	Cartilage-associated protein	171690	173578	167631	181892	163708	162972	157709	181266	90313.1	93517.5	91448.9	89882.5	61627.5	58987.1	62791.2	54049
O75746	O75746;B4DGK6;H0YFB2;F8W9J0	CMC1_HUMAN	SLC25A12	Calcium-binding mitochondrial carrier protein Aralar1	62198	67880.4	71481	60298.6	53507.4	51960.8	49817.4	46574.8	47886	46356.1	42608.6	41746.6	45448.9	45387.9	43045.9	43119.4
O75752	O75752	B3GL1_HUMAN	B3GALNT1	UDP-GalNAc:beta-1,3-N-acetylgalactosaminyltransferase 1	12304.7	9296.14		9473.38	8262.49	2598.2	3980.08	3177.12					3996.02	4665.12	5339.37	3690.38
O75771	O75771;K7EN92;H0UID0;K7EN88;K7EMF1;K7EIL6;K7EJ58;K7EQU8	RA51D_HUMAN	RAD51D	DNA repair protein RAD51 homolog 4	596.212						2117.1		411.534			1034.88		516.824	748.637
O75781	O75781	PALM_HUMAN	PALM	Paralemmin-1	7186.92	5370.55	5877.19	11819.2	25117.8	22669.1	20671.7	25450.9	15552.6	12341.3	11653.6	11475.6	22348	24507.1	21855.6	24245.6
O75787	O75787;B7Z413;B7Z1I9;A0A1B0GWJ8;A0A1B0GU12;A0A1B0GVB9;A0A1B0GVW0;A0A1B0GUT7;A0A1B0GTU8;A0A1B0GTB0;H7C3E1;A0A1B0GVI9;A0A1C7CYW4;A0A1B0GVC7;A0A1B0GWD6	RENR_HUMAN	ATP6AP2	Renin receptor	55478.5	50832.9	47939.6	48343.3	67806.1	71527.7	73158.4	63671.8	56239.4	60517.3	62776	57454.2	47142.8	43335.1	44317.8	45866.7
O75792	O75792;A0A1W2PP97	RNH2A_HUMAN	RNASEH2A	Ribonuclease H2 subunit A	49680.4	72868.2	64142	71055.6	60334	42043.1	72831.4	50996.2	40936.2	49196.8	98435.7	43773.2	27372.4	32446.9	28849.2	34264.1
O75794	O75794;H7BZW7;X6RA30;X6RF82	CD123_HUMAN	CDC123	Cell division cycle protein 123 homolog	56672.7	59185.7	65656.4	69915	51189.6	56095.2	63125.4	50494.2	112380	122878	119153	126492	110604	97842	105456	106086
O75808	O75808	CAN15_HUMAN	CAPN15	Calpain-15	1302.55	4056.82	2683.02	2384.42	6930.58	1786.98	1631.71	2676.77	3998.05	3051.1	1957.53	3416.65	1267.87	4614.55	4563.58	3353.55
O75815	O75815	BCAR3_HUMAN	BCAR3	Breast cancer anti-estrogen resistance protein 3	18642.6	23739.7	22770.6	24188.3	6162.58	6197.55	7262.03	8115.36		1998.63	3819.43	2828.28	5226.06	7245.41	8404.14	5910.72
O75817	O75817;C9JYM0	POP7_HUMAN	POP7	Ribonuclease P protein subunit p20	9380.2	13192.9	13865.6	13938.8	15543.6	18136.8	18187.9	20950	28492.3	30952	35055.9	34845.8	25049.4	28148.3	24891.9	25996.2
O75818	O75818;A0A087X1N3;X6RLL4	RPP40_HUMAN	RPP40	Ribonuclease P protein subunit p40	33064.6	40118.8	37826.5	41640.5	70702.8	73634.9	73659.1	64812.5	76936.1	72031.5	71932.3	82623.8	64417.2	54847.7	55744.3	74157.5
O75821	O75821;K7ENA8;K7ER90;K7EL20;K7EP16	EIF3G_HUMAN	EIF3G	Eukaryotic translation initiation factor 3 subunit G	409886	399466	418650	418348	416289	381326	386739	404487	482295	505365	523778	506633	548438	525995	530194	544588
O75822	O75822	EIF3J_HUMAN	EIF3J	Eukaryotic translation initiation factor 3 subunit J	309485	302043	316108	323535	371705	338963	340462	360840	278661	251786	283799	292336	259908	259524	252424	261555
O75828	O75828	CBR3_HUMAN	CBR3	Carbonyl reductase [NADPH] 3	225680	221526	214567	234492	23019.1	21643.1	23325.6	24367.2	22973.6	19593	23039.8	12056.1		7741.89	8296.58	3082.68
O75832	O75832;B1AJY7;B1AJY5	PSD10_HUMAN	PSMD10	26S proteasome non-ATPase regulatory subunit 10	126888	114109	123476	133301	81663	79252.8	69036.3	82862.9	298566	285904	254870	297542	119165	113750	142985	141753
O75843	O75843;H0YJ08	AP1G2_HUMAN	AP1G2	AP-1 complex subunit gamma-like 2	24425.2	26025.7	33166.6	20301.9	43357.9	51151.3	62680.7	42519.8	23093.7	22501.4	23349	23255	38297.2	46646.8	39888.7	37760.6
O75844	O75844	FACE1_HUMAN	ZMPSTE24	CAAX prenyl protease 1 homolog	150735	157482	152349	145563	185075	187834	166714	177443	150625	133165	136009	134882	184314	190588	178544	190872
O75845	O75845;E9PQ91	SC5D_HUMAN	SC5D	Lathosterol oxidase	12923.2	9136.32	10303.7	14626.2	18920.6	22935.4	16405.4	17063	27086.7	30273.4	28113.6	26921.3	18854.9	16934.2	16554.7	17571.8
O75864	O75864;F5H3P7	PPR37_HUMAN	PPP1R37	Protein phosphatase 1 regulatory subunit 37	9190.71	8288.28	9695.9	8499.9	6601.61	6158.59	11123.3	7130.64	5082.13	4170.41	3979.72	2831.59	6992.98	8002.54	6489.92	7791.88
O75865	O75865	TPC6A_HUMAN	TRAPPC6A	Trafficking protein particle complex subunit 6A	2779.71	10569.2		8533.63		4807.21	2803.84	5379.91	13280.7	8726.56	12871.6	11302.9	7472.59	7905.93	4983.18	5785.22
O75874	O75874	IDHC_HUMAN	IDH1	Isocitrate dehydrogenase [NADP] cytoplasmic	230179	229746	158713	190975	263750	250987	270937	200621	102960	125977	113538	115899	151344	155198	171453	154959
O75879	O75879;D6RDU9;D6REA0	GATB_HUMAN	GATB	Glutamyl-tRNA(Gln) amidotransferase subunit B, mitochondrial	27530.3	35042.7	22067.9	34350.6	22948.8	22995.1	24658.1	24126.5	45563.4	42182.3	42778.7	36540	42274.9	40307.2	45733.7	46300.9
O75880	O75880;J3QL56	SCO1_HUMAN	SCO1	Protein SCO1 homolog, mitochondrial	82652.8	74584.3	80118.8	78147.7	66514	89583.1	65086.3	77813	147435	163370	157511	148612	121423	121525	127721	115030
O75882	O75882	ATRN_HUMAN	ATRN	Attractin	17499.9	14063.6	12613.8	15467.5	10765.9	11478.1	13912.7	11231.6	7314.21	8926.02	10974	9020.58	8316.3	11038.3	8263.87	8853.27
O75884	O75884	RBBP9_HUMAN	RBBP9	Putative hydrolase RBBP9	54688.9	60609.5	42542.5	60520.5	60873.3	66490.5	59447.6	59922.8	63809.3	61590.1	48493.4	59212.5	40013.5	36127.7	41890.4	39764
O75886	O75886	STAM2_HUMAN	STAM2	Signal transducing adapter molecule 2	65122.2	71305.7	68579.7	65201.3	55413.4	59965.5	58990.7	55112.5	20266.8	26300.9	23430	22334.5	33508.6	28232	32766.5	31082.5
O75891	O75891	AL1L1_HUMAN	ALDH1L1	Cytosolic 10-formyltetrahydrofolate dehydrogenase					10413.5	3120.89	3939.65	4342.83	7391.34	3557.74	2752.53	5387.51
O75896	O75896	TUSC2_HUMAN	TUSC2	Tumor suppressor candidate 2	18144.5	16623.6		14910.6	21838.2	25211.3	27162.5	24783.4	30699.6	26120.1	36428.6	26418.9	20318.7	21300	17580.8	19282.5
O75907	O75907;A0A0A0MR74	DGAT1_HUMAN	DGAT1	Diacylglycerol O-acyltransferase 1	9614.65	7488.75	10674.5	13113.8	25284.1	24341	20152.5	27200.7	5318.55	5915.85	3723.1	6171.89	15022.2	15413.9	14260.6	17311.5
O75909	O75909;G3V2Q3;G3V5E1	CCNK_HUMAN	CCNK	Cyclin-K	64595.9	66559.5	66175.5	69141.9	63889.6	60764.4	69531.3	60983.5	93144.2	77868.8	77179.9	78521.1	68970	73573.1	72335.8	68399.7
O75911	O75911;Q5SUY4	DHRS3_HUMAN	DHRS3	Short-chain dehydrogenase/reductase 3	26715.3	25282.2	23757	24403.4	6871.51				12909	11868.9	15660.4	12192.8	22033.2	20430	21955.2	19381.4
O75912	O75912;A0A087WV00;E9PFX6;E7EWQ4;E7EM72	DGKI_HUMAN	DGKI	Diacylglycerol kinase iota				6064.64			7080.1	5005.34	6142.41			5300.18	3916.15	4870.09		6590.61
O75915	O75915	PRAF3_HUMAN	ARL6IP5	PRA1 family protein 3	255225	297410	233046	251707	182333	185250	191037	171980	180513	172736	208033	176271	113205	93066.7	94717.7	97687.3
O75923	O75923	DYSF_HUMAN	DYSF	Dysferlin	80573.8	79467	73276.3	78013.6	22217.9	20953.1	21920.2	20647.9		4567.86	5317.14		11274.7	2770.28	8366.91	4034.33
O75925	O75925	PIAS1_HUMAN	PIAS1	E3 SUMO-protein ligase PIAS1	12912.8	12970.8	15840.4	12308.8	19798.3	24693.2	18599.1	20668.5	26689.2	25695.2	25735.6	32203.6	18857.1	23363.4	19402.4	22713.3
O75928	O75928;Q9Y6X2;B4DGW0;A0A087WUY7;E9PHH8	PIAS2_HUMAN	PIAS2	E3 SUMO-protein ligase PIAS2	9098.76	7839.93	12844.3	9095.25	10439.8	8918.52	11533.9	8849.7	15120.1	13234.5	12784.9	12650.4	18241.3	15641	15755	17043.7
O75934	O75934	SPF27_HUMAN	BCAS2	Pre-mRNA-splicing factor SPF27	36305.2	35830.7	37023.7	38647.7	59131.3	51126.7	53875.8	61266.5	39512.7	47038.5	70250.9	50219.4	38625.4	46161.2	49720.4	40169.3
O75935	O75935;X6RLR1;A0A0A0MRV8;X6RCK5;X6RA56	DCTN3_HUMAN	DCTN3	Dynactin subunit 3	175782	201669	169331	189482	117516	126822	114730	102464	104378	110907	103164	111787	62195.5	61623.3	69919	64464.7
O75937	O75937;S4R3J5	DNJC8_HUMAN	DNAJC8	DnaJ homolog subfamily C member 8	268623	312426	268445	292350	339200	334625	333192	341470	598741	648340	670974	604384	346536	352267	345674	339015
O75940	O75940	SPF30_HUMAN	SMNDC1	Survival of motor neuron-related-splicing factor 30	72448	63081.5	71217.5	72359.4	83175.8	73004.9	68688.1	82282.9	87831.1	88232.1	104518	97439.4	135688	117698	132591	117242
O75943	O75943;A0A0G2JNH5;A0A0G2JPT5;H0Y9J8;A0A0G2JP78	RAD17_HUMAN	RAD17	Cell cycle checkpoint protein RAD17	9225.63	8537.79	6426.68	7267.02	11696.2	12164.7	14412.4	11509.6	9923.77	10849.3	9937.94	8973.34	8760.85	10291.1	11320.2	12729.1
O75947	O75947	ATP5H_HUMAN	ATP5H	ATP synthase subunit d, mitochondrial	454842	409911	386692	394016	342417	357312	311252	306958	372488	360466	387152	364686	391379	420259	441259	393384
O75953	O75953;H0YFL9;H0YH04	DNJB5_HUMAN	DNAJB5	DnaJ homolog subfamily B member 5	7458.95	11931.9	9779.38	9830.55	28355.8	27332.3	30190.4	23622.4	8265.43	4914.55	3333.61	4431.25	7739.35	6690.12	8018.97	7721.57
O75954	O75954;B5MD23	TSN9_HUMAN	TSPAN9	Tetraspanin-9	14295.4	16216.9	8137.6	16121.9	19011.1	25195.6	19139.3	19703.3	4764.48	6046.95	4539.02	7276.41	10428.5	11099.7	10164.9	8697.01
O75955	O75955;A0A140T9W4;A0A140T9R1;A0A140T974	FLOT1_HUMAN	FLOT1	Flotillin-1	129324	123929	122376	124010	76086.9	83334.1	74825.5	84992.8	61551.2	50584.3	57562.1	52000.8	31621.4	34616.3	32375.6	31524.7
O75962	O75962;E7EPJ7;F5H228;E7EWP2	TRIO_HUMAN	TRIO	Triple functional domain protein	240747	239134	240579	256230	220631	221100	218898	215454	56188.8	62502.3	56173.1	53393.5	78227.1	73983.1	79583.2	85834.2
O75964	O75964;E9PN17	ATP5L_HUMAN	ATP5L	ATP synthase subunit g, mitochondrial	572362	614764	655160	613710	552212	593121	579329	531692	644738	666755	615917	609850	734499	795982	771591	674115
O75970	O75970;B7ZB24;F5H1U9;H0YH70;H0YGQ3;F8WDQ8	MPDZ_HUMAN	MPDZ	Multiple PDZ domain protein	27795.1	28982.5	28838.5	28433.9					12752.7	12264.2	12544.9	11779.6	7794.38	8575.74	12814.9	11881.3
O75973	O75973	C1QRF_HUMAN	C1QL1	C1q-related factor	2277.01	2028.17	3835.03	3288.22	3554.23	4831.97	5505.32	7869.97	964.454			1940.22
O75976	O75976	CBPD_HUMAN	CPD	Carboxypeptidase D	53633.2	49827.1	47285.2	49228.8	34741.8	34338.1	31576.1	34947.2	52024.4	55107.8	53937.6	53164.3	70301.8	66671.5	72577.6	67090.6
O76003	O76003	GLRX3_HUMAN	GLRX3	Glutaredoxin-3	1116950	1146100	995615	1030070	485341	484205	526135	425542	678671	797059	695805	717605	416030	390109	400781	376954
O76011	O76011;A0A140TA62;A0A140TA69	KRT34_HUMAN	KRT34	Keratin, type I cuticular Ha4	1991.11				6710.58	3438.05	2074.91
O76021	O76021;J3QSV6;I3L3C4	RL1D1_HUMAN	RSL1D1	Ribosomal L1 domain-containing protein 1	308856	344824	388895	368792	625938	679145	743206	648772	493502	521701	619791	578793	966298	925274	701207	785356
O76024	O76024;H0Y9G5	WFS1_HUMAN	WFS1	Wolframin	72523.7	68051	57126.8	66253.1	82002.9	78412.4	84667.9	77093.8	32138	31549.7	30792.6	30097.8	38067.1	41619.6	35446.6	37443.9
O76031	O76031;H0YM48	CLPX_HUMAN	CLPX	ATP-dependent Clp protease ATP-binding subunit clpX-like, mitochondrial	57009.9	61700.2	54698	54767.2	77159.6	79611.9	74319.9	74793.6	65853	60790.9	70159.2	57157.5	86623.3	82637.4	85582.7	82059.1
O76041	O76041	NEBL_HUMAN	NEBL	Nebulette	25126.2		28265.2		20807.8	20402.4	15170	20536.5	10353.2	8238.35	7505.07	8714.69	33088.1	36978.5	22589.7	31421.5
O76054	O76054;B3KRD8	S14L2_HUMAN	SEC14L2	SEC14-like protein 2	77039.8	79796.3	72299.6	84688.7	23537.8	23365	20160.2	22062	7204.23	6315.27	9913.13	7956.8	21049.9	21791.1	24343.1	22704.4
O76061	O76061;H0YB13	STC2_HUMAN	STC2	Stanniocalcin-2	43668.8	41195.9	60377	40952.3						1848.19	4024.65	5860.38			4396.7	8074.6
O76062	O76062	ERG24_HUMAN	TM7SF2	Delta(14)-sterol reductase	2515.37	2434.85	1404.26	3193.58					5005.46	10087.7	9858.95	5757.34	5179.98	4483.38	5037.41	6033.64
O76064	O76064;C9J858	RNF8_HUMAN	RNF8	E3 ubiquitin-protein ligase RNF8	6431.34	1195.49	4322.45	2317		4881.21		2949.24	8893.73	8245.55	6510.76	7286.59	3633.28	5024.65	3533.05	3573.04
O76070	O76070	SYUG_HUMAN	SNCG	Gamma-synuclein					43637.4	43094.7	32086.8	33990				3791.63	77243.6	83670.7	73592.7	72281.5
O76071	O76071	CIAO1_HUMAN	CIAO1	Probable cytosolic iron-sulfur protein assembly protein CIAO1	105533	122718	110387	106722	104730	97406.6	111620	103299	81337.7	94474.4	83491.9	108482	75648.2	70317.7	85387.8	90135
O76074	O76074;G5E9C5	PDE5A_HUMAN	PDE5A	cGMP-specific 3',5'-cyclic phosphodiesterase	56749.7	52909	59752.9	52592.6	14897.4	23371.2	20478.7	15612.3	15286.1	10068.5	10789	10842	7221.14	8874.1	9052.83	9947.87
O76075	O76075;B4DZS0	DFFB_HUMAN	DFFB	DNA fragmentation factor subunit beta	2473.41	1120.42	4223.74	3586.97	10000.1	3791.52	3485.06	1572.28	14912.2	15089.1	16417	16477.5	18971.8	21356	15186.1	13174.2
O76080	O76080	ZFAN5_HUMAN	ZFAND5	AN1-type zinc finger protein 5	13835.1	14303	19597	12564.6	6323.3	10578.2		5105.17	12455.2	15229.2	19168.8	20201.8	22495	19083.2	20788.2	27248
O76081	O76081	RGS20_HUMAN	RGS20	Regulator of G-protein signaling 20	31260.8	30713.6	24479	25929.2					4494.56			3538.64
O76082	O76082	S22A5_HUMAN	SLC22A5	Solute carrier family 22 member 5	2602.48	890.814	2228.43			2038.97		1575.24	2833.14	4088.3	6672.43	3607.07	2261.84			991.934
O76094	O76094;R4GNC1	SRP72_HUMAN	SRP72	Signal recognition particle subunit SRP72	109827	104889	111395	110853	164411	161184	161087	157064	121084	122787	128668	123481	149507	136880	136863	144051
O76095	O76095	JTB_HUMAN	JTB	Protein JTB	61769.5	46867.7	55647.1	49863.6	42108.1		35182.1	41468	38912.7	43610.2	86117.8	44483.4	49434	24228.1	32201.3	54912.8
O77932	O77932;F8WC68	DXO_HUMAN	DXO	Decapping and exoribonuclease protein	6841.36	7416.38	5544	3254.77	10434.4	11392.8	13059.8	8267.45	10264.3	5747.21	9262.97	10404.3	3756.48	3279.22	11909.2	2950.53
O94760	O94760;B4DYP1	DDAH1_HUMAN	DDAH1	N(G),N(G)-dimethylarginine dimethylaminohydrolase 1	178942	177223	189762	190484	118149	120089	118503	117987	78722.9	79085.2	96515.3	79560.3	61383.2	59499.9	59367	69097.6
O94761	O94761;A0A087WZ30;A0A087X072;V9GZ64	RECQ4_HUMAN	RECQL4	ATP-dependent DNA helicase Q4	9029.5	10015.8	14982.8	6160.44	26684.5	28693.1	27988	25901.9	15366.1	15585	12738.1	15265.7	26282.1	27751.8	25701.4	29286.1
O94762	O94762;J3KSV9;J3KS37	RECQ5_HUMAN	RECQL5	ATP-dependent DNA helicase Q5	6678.55	6108.13	6466.23	5113.75	9617.24	8607.52	9949.69	8746.54	12274.6	11516.8	12223.6	12127.2	10578.4	11031.6	12964.9	12542.6
O94763	O94763;I3NI51	RMP_HUMAN	URI1	Unconventional prefoldin RPB5 interactor 1	22452.6	19225.4	20519.1	20641.1	36685.2	34137.7	42072.5	42946.9	22532.2	24035	26253.2	23687.3	31008.5	32138	35406.7	32662.6
O94766	Q9NPZ5;O94766;A0A087WXU9	B3GA3_HUMAN	B3GAT3	Galactosylgalactosylxylosylprotein 3-beta-glucuronosyltransferase 3	22777.3	31539.1	20905.5	26271.6	10150.7	13106.1	11330.7	9143.13	18752.8	20205.1	22234.3	19699.2	16240.8	18586.7	19968.5	17973.8
O94768	O94768;C9JZJ1	ST17B_HUMAN	STK17B	Serine/threonine-protein kinase 17B	18182.3	19651.8	22219.1	21828.1	7628.43	10262.3	9489.44	9048.77	4645.53	7891.85	9403.9	4341.16	4894.77	3576.74	4469.7	5135.83
O94776	O94776	MTA2_HUMAN	MTA2	Metastasis-associated protein MTA2	164019	158682	178995	184458	222988	232829	237668	227431	255640	243620	297307	261931	228317	217153	179768	198049
O94782	O94782;C9JC88	UBP1_HUMAN	USP1	Ubiquitin carboxyl-terminal hydrolase 1	14259.3	21953.4	16991.6	22893.3	24097.3	26373.3	25060.1	23002.1	41450.3	43330.4	41555.1	45629.1	13758.8	11342.5	11256.3	11873.1
O94788	O94788;H0YMG7	AL1A2_HUMAN	ALDH1A2	Retinal dehydrogenase 2	55681.6	57642.1	30131.1	34617.9	37861.8	41767.8	47495.3	32401.5	90256.1	97840.6	86511.6	91153	2282.32
O94804	O94804	STK10_HUMAN	STK10	Serine/threonine-protein kinase 10	33115.2	37883.1	36446.4	37079.4	41914.3	40536.5	40455.4	45027.2	28808.7	23402	26793.1	25857.2	29587.9	29892.2	30679.3	34039.6
O94806	O94806;Q15139;F8WBA3	KPCD3_HUMAN	PRKD3	Serine/threonine-protein kinase D3	9281.62	7617.66	13637.9	10883.7	14087.6	18474.9	9026.85	17213	21274.3	19633.8	19243.4	17703.3		5825.09		2133.94
O94808	O94808	GFPT2_HUMAN	GFPT2	Glutamine--fructose-6-phosphate aminotransferase [isomerizing] 2	16510.7	19082.4	19275.6	18147.7	18741.7	14699.8	15986.1	16585.8	15224.6	13106.1	11611.8	13994.3	13020.7	15025.9	13629.4	13054.6
O94811	O94811	TPPP_HUMAN	TPPP	Tubulin polymerization-promoting protein					6065.64	5637.54	10421.8	5747.51	8496.35	7696.33	8943.69	4480.79	10491.4	7088.15	9576.78	9182.51
O94813	O94813;A0A087WYV5;X6R3P0	SLIT2_HUMAN	SLIT2	Slit homolog 2 protein		15133.4	20202.7	23931.3	4477.49	3915.31	7620.59	14203.7	30610.1	33096.7	32317.3	28730	17599	6444	1053.07
O94817	O94817	ATG12_HUMAN	ATG12	Ubiquitin-like protein ATG12	23198	25676	24060.3	24190.2	26117.1	27051.3	23798.4	19169	19214.1	12684.1	16812.7	14016.2	30246.5	29827.1	21128.6	24758.5
O94818	O94818;K7EQ17	NOL4_HUMAN	NOL4	Nucleolar protein 4				67157.7	46712.7	45097.9	54811.8	53699.5	78831.1	79882.4	67132.4	84325.8		72809.8
O94819	O94819	KBTBB_HUMAN	KBTBD11	Kelch repeat and BTB domain-containing protein 11	18204.4	12299	14638.5	15283.7	5985.33	4342.22	5361.68	3710.68	7817.57	8232.76	7416.78	6653.71	4279.42	7087.23	5855.84	5360.84
O94822	O94822	LTN1_HUMAN	LTN1	E3 ubiquitin-protein ligase listerin	29264	26864.5	30736.7	33423.8	53620.3	55862	51328.8	53300.4	30943.9	33107	31151.1	34851.3	10747.7	4443.2	7060.47	6861.32
O94826	O94826	TOM70_HUMAN	TOMM70	Mitochondrial import receptor subunit TOM70	97487	98975.2	98076.4	104078	162655	168915	160394	163302	130337	132694	137529	124721	124323	127872	130589	128104
O94829	O94829	IPO13_HUMAN	IPO13	Importin-13	13151.9	11514.6	16722.3	13481.3	12725.3	14579.4	14704.6	14813.5	13350	11555.6	12967.9	13840.8	7508.72	9558.8	9099	8407.09
O94830	O94830;E9PM60;E9PQY9;E9PP45;E9PPH8;E9PIF5;E9PKE6	DDHD2_HUMAN	DDHD2	Phospholipase DDHD2	9376.86	10413.6	11472.7	11443.8	10028.2	7928.78	13167.1	8819.93	11968.7	13952.9	13207.9	12588.2	7576.61	8743.18	9261.14	7858.99
O94832	O94832;K7EIG7;J3QRN6	MYO1D_HUMAN	MYO1D	Unconventional myosin-Id		14224.4		12646	16369.9	16202.6	14041.9	15312.7	34351.9	31927.9	31200.7	33637.1	30400.2	34289.1	36344.5	34738.3
O94842	O94842	TOX4_HUMAN	TOX4	TOX high mobility group box family member 4	33081.2	33288.3	26168.7	29078.9	42512	37833.9	41396.6	36875.8	35846.5	34232	33674.2	33113.1	35742	34491.3	37114	33041.1
O94851	O94851	MICA2_HUMAN	MICAL2	[F-actin]-monooxygenase MICAL2	516397	495136	507817	515058	376478	385603	358156	385197	77597.4	47680.7	62809	34345.3	107789	97219.3	99257.3	90369.8
O94854	O94854;A0A0A6YYJ5;A0A286YES6	K0754_HUMAN	KIAA0754	Uncharacterized protein KIAA0754	22907.7	17923.6	18322.7	22250.9	19686.8	25224.3	20643.4	17852.2	14607.4	12019.8	14519.9	11485.9	12865.5	13520.8	15632.8	10961.4
O94855	O94855;E9PC44;E9PDM8	SC24D_HUMAN	SEC24D	Protein transport protein Sec24D	147625	123168	138002	148386	36126	38565.5	38844.7	35812.5	35085.7	33787	32210.9	29440.3	32198.7	33645.6	32688.3	29502.2
O94856	O94856;X6RKN2;H7BY57;H7C0L6	NFASC_HUMAN	NFASC	Neurofascin	18774.3	15312.1	15354.2	19318.9	11902.9	12448.5	13357.7	13438.1		5874.45
O94864	O94864	ST65G_HUMAN	SUPT7L	STAGA complex 65 subunit gamma	11477.8	14118.8	13435.2	11301.7	15547.1	15864.4	18421.4	14823.2	16001.8	15661.3	17102.4	16887.5	14018.5	9663.64	10584.1	8661.39
O94868	O94868;E7ENZ2;E9PG19;H0YG35	FCSD2_HUMAN	FCHSD2	F-BAR and double SH3 domains protein 2	8509.84	9086.97	10129.6	8631.67	9881.04	7313.95	7087.17	9275.79	7352.15	6394.82	7286.45	7168.24	3647.76	3496.75	2572.43	5056.84
O94874	Q92845;O94874	UFL1_HUMAN	UFL1	E3 UFM1-protein ligase 1	344539	351302	370096	371799	230239	224486	223628	216976	258469	260705	256624	254337	337533	322110	337889	324413
O94875	O94875;H7BXR3;H7C1R7	SRBS2_HUMAN	SORBS2	Sorbin and SH3 domain-containing protein 2	18633.8	23083.5	17935.8	18363.5	9763.77	11804.8	12261.9	8243.51	6615.05			3369.28			7861.4
O94876	O94876;E9PC87	TMCC1_HUMAN	TMCC1	Transmembrane and coiled-coil domains protein 1	2850.68	4468.83	2983.81	764.892	11978.1	3622.89	4269.52	2547.24			1010.89		5843.84		2708.23	783.714
O94880	O94880;A0A0U1RRH6	PHF14_HUMAN	PHF14	PHD finger protein 14	38214.5
O94885	O94885;A0A087WW74	SASH1_HUMAN	SASH1	SAM and SH3 domain-containing protein 1	5833.34	5671.63	10075	5969.75	3092.12	3531.86	3961.93	5001.77	1378.89	3047.81	2836.52	1466.32	2539.23	3415.53	2467.56	2605.97
O94886	O94886	CSCL1_HUMAN	TMEM63A	CSC1-like protein 1	8759.24	10851.8	8532.14	8082.3	6435.63	8717.58	6227.88	6663.05	3186.02	4968.82	4497.41	4596.86		4323.27	3631.01	2716.66
O94887	O94887	FARP2_HUMAN	FARP2	FERM, ARHGEF and pleckstrin domain-containing protein 2	7488.27	6004.79	7335.31	5860.91	10588.5	9455.44	7327.2	8272.1	12416.1	11865.5	13817.6	11234.3	8687.27	7812.81	5160.75	7913.29
O94888	O94888	UBXN7_HUMAN	UBXN7	UBX domain-containing protein 7	32178.9	37710.7	32534.9	33158.3	30924.3	37516.7	32418	32736.7	56898.5	52621.7	51180.8	48554.5	53696.7	51831.5	52587.2	49363.7
O94889	O94889	KLH18_HUMAN	KLHL18	Kelch-like protein 18	4501.41			4014.3	13651.3	11368.2	14121.6	17510.5	10104.5	11011.8	8114.89	10049.8	6423.96	7641.48	8803.89	9233.37
O94898	O94898	LRIG2_HUMAN	LRIG2	Leucine-rich repeats and immunoglobulin-like domains protein 2	6683.68	5677.19	9957.31	2966.55					7830.17	8099.56	5774.17	5954.32	5942			2033.01
O94901	O94901;H7C019;C9K051;C9JS54;E9PHI4;C9JK55;C9JJU6	SUN1_HUMAN	SUN1	SUN domain-containing protein 1	34892.5	29252.6	17612.7	31107.5	30648.1	32881.8	29829	34849.9	15851.5	15578.8	17856.4	13241.2	46738.5	45525.8	43321.9	43023.4
O94903	O94903;H0YBG2;E5RFX7;E5RG77	PLPHP_HUMAN	PLPBP	Pyridoxal phosphate homeostasis protein	69548.4	67668.3	64271.8	70626.1	89567.8	86849.5	81683.2	83286.9	49789	55285.8	63375.1	53595.9	69130.3	66907.6	74953.8	73851.3
O94905	O94905;E5RHW4;E5RJ09	ERLN2_HUMAN	ERLIN2	Erlin-2	164192	135639	155803	178438	60455	59321.3	50494.5	63824.8	138906	110252	130932	135293	78371.4	76384.1	73096.9	76610.8
O94906	O94906	PRP6_HUMAN	PRPF6	Pre-mRNA-processing factor 6	83397.7	78826.1	89815.2	95772.1	100097	100209	102155	97168.2	139029	141749	138942	141202	153961	153440	162031	153154
O94907	O94907	DKK1_HUMAN	DKK1	Dickkopf-related protein 1	5868.03	10077.2	12939.8	12801				10082.1					14670.5	12902.5	14720.4	18975
O94910	O94910	AGRL1_HUMAN	ADGRL1	Adhesion G protein-coupled receptor L1	2390.78				5546.52	6409.06	4325.74	7368.56	3715.81		4744.42	4142.4	6822.88	6111.8	9160.49	4703.39
O94913	O94913;E9PKN0;E9PQ01	PCF11_HUMAN	PCF11	Pre-mRNA cleavage complex 2 protein Pcf11	22157.6	21833.5	24992.7	21536.2	23995.3	23805.5	20089.7	26248.8	31177.8	33005.3	26081.4	30791.8	27991.8	31452.9	28017.7	27438.3
O94915	O94915;H0Y9X0;A0A2C9F2R7;A0A286YEZ9	FRYL_HUMAN	FRYL	Protein furry homolog-like	51694.2	53334.4	53447.4	57301.5	57056	58088.3	57360.4	57030	16031.6	17583.8	16458.1	16031.4	33087.6	32687.9	33988.5	33861.1
O94916	O94916	NFAT5_HUMAN	NFAT5	Nuclear factor of activated T-cells 5	7804.02	9700.67	11629.6	10138.7	18777.4	18413.8	16607.5	19563.5	8091.96	7665.18	5871.53	8792.69	18797.6	18676.8	20615.5	20468.4
O94919	O94919	ENDD1_HUMAN	ENDOD1	Endonuclease domain-containing 1 protein	59365.5	51561	56875.2	61202.6	34090.1	36103.6	33873.7	31601.6	11192.2	11515.2	12161	10693.5	43425	42137.1	47214.6	44475.6
O94921	O94921;C9IYJ9;F8WF96;C9JWL6	CDK14_HUMAN	CDK14	Cyclin-dependent kinase 14	8234.87	4643.95	4967.35	7704.16	14021.8	11105.9	12058.2	14018	2009.65	5393.12	4192.67	5609.59	2617.88
O94923	O94923;H0YNP1	GLCE_HUMAN	GLCE	D-glucuronyl C5-epimerase	15889.7	14307.3	18744.9	15395.7	15798.6	19043.4	17344.1	17627.8	9732.98	8915.74	9642.05	9300.09	12003.7	15113.8	14024.1	11870.8
O94925	O94925;H7BZD1	GLSK_HUMAN	GLS	Glutaminase kidney isoform, mitochondrial	267637	269301	271959	277852	572399	556515	515653	574112	183215	161113	166250	163863	169292	165740	160216	176554
O94927	O94927	HAUS5_HUMAN	HAUS5	HAUS augmin-like complex subunit 5	13982.2	14009.9	13539.6	13527.6	11379.2	13189.3	9079.61	12711.1	21386.1	22656.6	20047.7	20623.7	16867.5	15216	18114.4	19241.5
O94929	O94929;A0A0C4DGA7	ABLM3_HUMAN	ABLIM3	Actin-binding LIM protein 3	19925.7	21108	13286.1	19497.9			4592.37						4869.82		2965.48	5560.41
O94941	O94941	RNF37_HUMAN	UBOX5	RING finger protein 37	5369.6	4618.43	2204.67			5118.93	3771.73	2431.14	3433.48	3309.37	2287.16		3691.76	3093.6	6789.72	6921.96
O94952	O94952;Q4G104;H0YIE9	FBX21_HUMAN	FBXO21	F-box only protein 21	9382.92	5158.37	8001.98	4756.06	10129.8	10018.6	10838.6	12265.7	9457.7	7281.78	8971.93	8581.74	9603.83	12954.5	12025.2	14092.9
O94953	O94953;F5GX28;A0A0C4DFL8;K7ES23	KDM4B_HUMAN	KDM4B	Lysine-specific demethylase 4B	4218.27	6531.39	9926.54	6194	4760.92	7400.31	2879.15	4158.86	12346.1	11007.5	11408.2	10746.4	8061.55	8552.59	6235.85	5948.13
O94955	O94955;H0YA85;D6RC79	RHBT3_HUMAN	RHOBTB3	Rho-related BTB domain-containing protein 3	12416	12966.8	14929.6	17229.3	23622.7	22220.3	25903.3	22490.8	4559.03	6107.02	4814.45	6587.01	14912.1	17341.9	16594	16409.5
O94964	O94964;H0YDM2	SOGA1_HUMAN	SOGA1	Protein SOGA1	25519.2	25741.6	27813.1	27667.9	16341.9	14712.8	16168.6	17192.2	7353.77	7414.75	8780.58	9505.25	11762.4	11846.3	12301.7	11960.8
O94966	O94966;A0A0A0MR08	UBP19_HUMAN	USP19	Ubiquitin carboxyl-terminal hydrolase 19	26126.5	28231.6	33277.2	32443.8	55660.1	52472.1	57010.5	52284.1	86505.7	84933.3	78626.9	75782.1	60604.2	62343.4	67359.3	65316.8
O94967	O94967;A0A0A0MRE6	WDR47_HUMAN	WDR47	WD repeat-containing protein 47	14664.5	15068.5	18105.7	15529.2	11384.6	11312.1	10896.8	9373.53	10270.8	13003	10135.8	11855.8	11131	12103.4	11300.7	10202.3
O94972	O94972	TRI37_HUMAN	TRIM37	E3 ubiquitin-protein ligase TRIM37	4032.54	7361.61	5485.65	6073.72	11734.1	17272.7	6267.82	13102.1	9173.59	7634.55	7657.35	10012.7	11353.2	10551.5	8938.6	10456.9
O94973	O94973;A0A0G2JS82	AP2A2_HUMAN	AP2A2	AP-2 complex subunit alpha-2	59721.9	53400.2	60947.2	57782.1	31629.4	29006.5	29370.2	25603.8	45301.4	49987.5	39796.5	48965	32307.7	31308.4	41216.2	32758.7
O94979	O94979;D6REX3;H0YAB3;H0Y8V7;D6RHZ5;H7BXG7;H0Y9K1	SC31A_HUMAN	SEC31A	Protein transport protein Sec31A	286107	289921	281205	297846	201209	203556	217425	199938	130540	138460	129189	124165	74178.9	75899.9	83517.8	77149.9
O94985	O94985;Q5SR54	CSTN1_HUMAN	CLSTN1	Calsyntenin-1	23905.3	23444.2	13772.3	20238.6	12999.1	12635.5	12783.4	12910.6	11703.7	17497.5	11241.9	11664.6	5484.27	5607.16	6830.6	5677.91
O94986	O94986	CE152_HUMAN	CEP152	Centrosomal protein of 152 kDa	21948.4	24693.5	18427.9	16926.9	9482.19	18866.3	15825.4	12372.5	13653.8	28703.2	3887.79	15738.5	12525.3	12168.3	7050.91	14655.5
O94991	O94991	SLIK5_HUMAN	SLITRK5	SLIT and NTRK-like protein 5		4581.85	1506.74	2420.61	1271.5				10620.3	12057.5	10484.3	9083.8
O94992	O94992	HEXI1_HUMAN	HEXIM1	Protein HEXIM1	72566.3	66548.9	65808.8	62060.2	81496.6	67565.5	57342.1	75866.3	61825.3	57004	62074.1	71248.4	101492	95378.2	92943.6	108534
O95049	O95049	ZO3_HUMAN	TJP3	Tight junction protein ZO-3						1519.4					3165.91		11434.4	15253.8	11812.8	12386.5
O95057	O95057;K7EN06	DIRA1_HUMAN	DIRAS1	GTP-binding protein Di-Ras1	5770.06	4694.46	5294.31	5681.48	4917.84	24286			7759.46	8339.58	6299.12	6789.99	12843	11334	10458.7	14968
O95059	O95059	RPP14_HUMAN	RPP14	Ribonuclease P protein subunit p14	38572.1	36424.5	40486.1	31394	48052.7	53694.8	45997.5	52656	65940.1	56962.3	56156.2	67944	59652.3	56389.3	56923.1	55589.2
O95067	O95067;H1UBN3	CCNB2_HUMAN	CCNB2	G2/mitotic-specific cyclin-B2	18047.9	14179.2	18630.7	20734.4	30341.8	33262.8	37099	34168.1	29518.9	25610.8	28481.1	30321.5	26937.2	23641.6	24126	27345.1
O95069	O95069	KCNK2_HUMAN	KCNK2	Potassium channel subfamily K member 2	18003.4	17428.2	18503.1	15683.1	5844.72	7719.38	12105.2	10805.9
O95070	O95070;E9PIZ0;A6NGW1;C9JST7	YIF1A_HUMAN	YIF1A	Protein YIF1A	33341.2	35645.9	39061.2	36912.9	41975.7	34440.9	43569.8	38208.2	28824	25087.2	23320.2	26260.4	10307	12069.7	17051.4	12078.5
O95071	O95071;E7EMW7	UBR5_HUMAN	UBR5	E3 ubiquitin-protein ligase UBR5	52717.8	52560.6	51593.1	51238.9	74464.5	72496.8	78848.9	78736.4	85171.7	82041	83095.9	80305.3	80074.6	80527.7	84713.1	83697
O95081	O95081;A0A0C4DG34	AGFG2_HUMAN	AGFG2	Arf-GAP domain and FG repeat-containing protein 2	9851.98	9979.79	14828.8	13151.4	11985.4	12649.9	11163.9	12205.2	5341.13	6401.56	7164.84	3525.24	8298	11329.5	6294.31	12547.7
O95084	O95084;E9PRR2	PRS23_HUMAN	PRSS23	Serine protease 23	80981.4	78459.5	86203	74737.3	19212.4					8567.79	4383.19	6307.13	16547.9		4308.65
O95104	O95104;Q9UPN6;A0A0A0MT33	SFR15_HUMAN	SCAF4	Splicing factor, arginine/serine-rich 15	60239.8	53710.1	59703.1	66484.4	59550.6	59741.9	59318.5	65602.3	115619	101486	104768	99665.9	52965.7	51988.1	49488.3	51727.5
O95139	O95139;A0A087WZX2	NDUB6_HUMAN	NDUFB6	NADH dehydrogenase [ubiquinone] 1 beta subcomplex subunit 6	36000.1	42897.1	50560.6	48851.6	44334.4	35537.4	33691.6	33941.3	58734.8	45845.5	42131.2	51491.7	49984.4	50727.4	49559	50796.7
O95140	O95140	MFN2_HUMAN	MFN2	Mitofusin-2	49686.8	53176.6	52390.9	58051.9	54959	58142.9	55407.1	58825	40709.6	44007.3	37820.2	40449.1	51294	45038.3	52202.1	47049.7
O95147	O95147	DUS14_HUMAN	DUSP14	Dual specificity protein phosphatase 14		6037.94	7790.29	13758.5	11468.3	6860.79	10054	5325.57	7312.55	6996.78	5895.45	8975.41		6362.63	5210.52	4542.25
O95149	O95149;H3BRI5;H3BQR0;H3BSK1;H3BTA6	SPN1_HUMAN	SNUPN	Snurportin-1	29038.5	32573.3	36986.8	33934	32692.5	34458.1	36680.3	36016.6	32668.1	27526.3	34983	35330.9	26836.1	23862.1	28844.5	28257.5
O95155	O95155;K7EP75	UBE4B_HUMAN	UBE4B	Ubiquitin conjugation factor E4 B	58936.8	56567.4	52711.1	65164	72309.7	72763.5	68641.5	75131.2	47729.7	45369.3	47328.5	46474.4	40136.6	42064.6	42351.2	42506.8
O95159	O95159;E9PJX1;E9PQ47;E9PJ47;E9PMQ3;E9PNY1;E9PQA5	ZFPL1_HUMAN	ZFPL1	Zinc finger protein-like 1	51007.3	41487.7	52492.3	56473.9	54292.5	48870.4	52724.8	71188.9	29437.9	25096.9	23454.8	34620.9	21642.7	28067.6	29295.2	37075.2
O95163	O95163;F5H2T0;H0YDF3	ELP1_HUMAN	ELP1	Elongator complex protein 1	48789	45910.1	45832.3	49796.3	54624	56108.7	58854.5	54630.1	90875.5	90426.2	86594	92430.6	68024.1	59388.7	65014.7	65320.8
O95164	O95164	UBL3_HUMAN	UBL3	Ubiquitin-like protein 3	2872.21	2155.51	5074.72	2730.56		3143.39		3247.1		1607.66	3193.13	1194.95	3163.33	1897.14		3532.82
O95167	O95167;A8MYJ8;Q6FGG4;S4R3T6;H7C2R1;H7C0D7;A8MVM8	NDUA3_HUMAN	NDUFA3	NADH dehydrogenase [ubiquinone] 1 alpha subcomplex subunit 3	62910.1	36378.6	68382.3	56843.8	41022.8	37675.2	28831.3	33025.9	91297	75563.6	65146.9	76315.9	73401.6	75805.3	79436.4	62529.5
O95168	O95168;F2Z3P9;C9JXQ9	NDUB4_HUMAN	NDUFB4	NADH dehydrogenase [ubiquinone] 1 beta subcomplex subunit 4	46518.9	51471.8	44049.9	38841.8	24200.5	37817.5	30652.1	23330.3	54806.5	56243.4	62142.3	55323.4	65363.8	63490.5	63948.3	57847.7
O95169	O95169	NDUB8_HUMAN	NDUFB8	NADH dehydrogenase [ubiquinone] 1 beta subcomplex subunit 8, mitochondrial	70655.4	72536.8	66845.7	72612.4	44765.3	49863.4	59320	54153.8	75048.3	81701.5	66015.1	73409.8	63259.5	78408.1	78070.6	79161.9
O95178	O95178;C9IZW8;C9JXM4;H7C5B8	NDUB2_HUMAN	NDUFB2	NADH dehydrogenase [ubiquinone] 1 beta subcomplex subunit 2, mitochondrial	47168.8	53309.9	59664.6	49519.1	39067.9		26672.6	34214.6	61266.3	76078.8	65597.1	62973.3	48116.8	57041.8	59113.1	56792.7
O95180	O95180;A0A1W2PQW2;A0A1W2PR14	CAC1H_HUMAN	CACNA1H	Voltage-dependent T-type calcium channel subunit alpha-1H											905.52				4603.76
O95182	O95182;M0R0N0	NDUA7_HUMAN	NDUFA7	NADH dehydrogenase [ubiquinone] 1 alpha subcomplex subunit 7	60250.1	47498.7	56807	69517.1	54612.4	44008.9	50122	45404.6	52193.4	42220.8	78032.5	48350.9	68349.7	67541.6	63778.5	63354.7
O95183	O95183	VAMP5_HUMAN	VAMP5	Vesicle-associated membrane protein 5	74069.8	80568.1	83744.7	86892.8	55289.9	61897.2	59954.8	40181.4	55688.8	48076.8	54817.2		58336.4	56143.9	57269.8	51373.7
O95185	O95185;D6RE16;E0CX15;A0A087X152	UNC5C_HUMAN	UNC5C	Netrin receptor UNC5C					3261.97			2145.37	5856.86	3157.32	2542.53	2065.85
O95196	O95196;A0A087WUT8	CSPG5_HUMAN	CSPG5	Chondroitin sulfate proteoglycan 5									9604.67	9000.85	8289.08	8997.82				2096.9
O95197	O95197	RTN3_HUMAN	RTN3	Reticulon-3	414616	384869	382369	434558	318787	333931	318123	316366	231332	322025	265542	263161	154674	144830	146635	154549
O95199	O95199;B4E372;B4DWG0	RCBT2_HUMAN	RCBTB2	RCC1 and BTB domain-containing protein 2	1869.19
O95202	O95202	LETM1_HUMAN	LETM1	Mitochondrial proton/calcium exchanger protein	126156	129609	116309	124299	95745	97510.4	93822	94149.4	170178	175878	166091	162277	187144	182027	175878	176187
O95208	O95208;I3L2B2;F6PQP6;E9PBC1;I3L356;I3L2H1	EPN2_HUMAN	EPN2	Epsin-2	17434.2	15953.4	17132.5	13909.6	19315.8	22390.9	19274.7	20966.9	17883.8	15843.9	15917.3	17235.2	19917.5	25318.4	24332.4	24560.7
O95210	O95210	STBD1_HUMAN	STBD1	Starch-binding domain-containing protein 1	36278.8	31018.3	34317.8	33794.9	18887.3	21533.4	16503.7	20509.4	10352.7	12694.3	13669.4	11159.4	22735.5	22734	22002.1	19720.6
O95214	O95214;E5RHU8;E5RIL0;H0YBC1;E5RJS9;C9JVM4	LERL1_HUMAN	LEPROTL1	Leptin receptor overlapping transcript-like 1			3588.96		4573.38	1498.06	3088.34	1141.7		1848.95	2453.3	1767.21	2890.65	1251.06		1755.73
O95218	O95218	ZRAB2_HUMAN	ZRANB2	Zinc finger Ran-binding domain-containing protein 2	156595	142933	155337	157099	198680	148799	155764	178801	314488	319348	330936	377202	151234	140061	161387	175619
O95219	O95219;F8W9T3	SNX4_HUMAN	SNX4	Sorting nexin-4	36428.5	36127.2	38532.5	34684.7	30401.8	36727.3	38593.3	31157.4	39281.1	42233.2	41799.2	39787.9	31382.3	32666.6	33770.9	31716.5
O95229	O95229;A6NH27	ZWINT_HUMAN	ZWINT	ZW10 interactor	15236.8	14347.1	18031.9	17367.5	28434.3	20678.3	22548.3	26009.7	29143.6	30055.8	28207.4	29591.3	19710.2	16101.9	18627.5	20179.8
O95232	O95232;J3KPP4;C9JL41;D6RDI2;H7C5U7	LC7L3_HUMAN	LUC7L3	Luc7-like protein 3	78887.5	89169.1	83137.4	80622.1	105509	102500	95130.2	101121	185053	212053	201384	193019	146803	145730	154442	144189
O95235	O95235	KI20A_HUMAN	KIF20A	Kinesin-like protein KIF20A	39121.3	36239.3	40829.2	45757.6	25481.2	29556.9	30867.9	30945.2	21375.5	21494.5	22718.9	21957.7	27065.4	24434.3	24751.8	27909
O95239	Q2VIQ3;O95239	KIF4A_HUMAN	KIF4A	Chromosome-associated kinesin KIF4A	65165.9	71917.7	74044.3	79153.4	134614	139843	137207	134825	83028.9	91198.7	91883.8	90806.7	94231.8	91123.5	89360.9	89554.3
O95243	O95243	MBD4_HUMAN	MBD4	Methyl-CpG-binding domain protein 4	6472.9	3342.63	5457.99	2726.67	1284.07	2655.93	2446.84	4329.74	4553.53	2951.95	4418.86	4277.13	4551.2	5175.36	3359.86	4566.53
O95248	O95248;G5E933	MTMR5_HUMAN	SBF1	Myotubularin-related protein 5	19986.3	21303.1	22550.6	24964.7	31447.5	32765.8	31573.5	30845.1	21843.8	19685.8	22382.9	20736.7	15160.1	17044.3	14208.6	13946.9
O95249	O95249;G5E9T8;K7EJC8	GOSR1_HUMAN	GOSR1	Golgi SNAP receptor complex member 1	48367.4	50637.5	51130.8	46342.7	42153	43215.8	39000.3	42044.3	34307.3	32533.9	34480.2	36235.8	46759.3	46221.8	42604.6	46533.7
O95251	O95251;E7EUP3	KAT7_HUMAN	KAT7	Histone acetyltransferase KAT7	23311.7	23540.4	29590.8	26608.9	46178.8	51319.2	55232.6	53044.7	47459.5	40184.7	43179.1	43749.8	50592.5	50729.5	47833.1	53290.8
O95258	O95258;F6SL11;Q5JY88	UCP5_HUMAN	SLC25A14	Brain mitochondrial carrier protein 1	2643.48	3780.28		3879.92		1682.78	1150.28		10400	9550.32	11499.2	11101.8	2108.12			1847.43
O95260	O95260;B4E107;B4DK25;H0Y5C2;F5GXE4;Q5SQQ1	ATE1_HUMAN	ATE1	Arginyl-tRNA--protein transferase 1	20478.8	19247.6	20989.8	23386.7	18552.3	17047.3	18715.6	18911.6	12017.6	10705.9	13787.4	14000.4	26505.1	28086	25954.4	28428.9
O95271	O95271;E7EWY6;E7EQ52	TNKS1_HUMAN	TNKS	Tankyrase-1	24602.7	12397.7	12009.8	11523.3	8131.74	10601.8	8016.66	9734.48	6131.57	10535.6	5476.4	8906.82	11048.6	14540.1	12506.5	8636.1
O95273	O95273;H3BQA6;H3BR23	CCDB1_HUMAN	CCNDBP1	Cyclin-D1-binding protein 1	22278.7	23974.6	22458.3	25399	12305.3	9679.92	13352.1	14157.7	11730.3	12434.8	13544.5	15573.3	14991.7	14654	15558.5	12964
O95292	O95292;E5RK64	VAPB_HUMAN	VAPB	Vesicle-associated membrane protein-associated protein B/C	109308	127182	117487	124972	179715	168765	178127	172034	115606	117718	133730	122697	105178	97661.3	91766	87443.4
O95295	O95295	SNAPN_HUMAN	SNAPIN	SNARE-associated protein Snapin	48856.6	57830	58194.9	43295.8	44483.3	42261.7	42538.9	41315	37723.4	35737.1	64538.9	33730.3	33154.8	37381	30267.8	43240.6
O95297	O95297	MPZL1_HUMAN	MPZL1	Myelin protein zero-like protein 1	66122	58587.4	55191.9	61158.3	40417.6	36808.8	45570.3	40124.9	37752.6	32463.2	28601.5	37179.4	48441.3	47212.3	47100.6	42564
O95298	O95298;E9PRJ5	NDUC2_HUMAN	NDUFC2	NADH dehydrogenase [ubiquinone] 1 subunit C2	155207	158193	169908	161777	113659	102442	121107	108477	178238	178421	170018	149557	157106	159914	156307	159276
O95299	O95299;E7ESZ7;A0A087WXC5	NDUAA_HUMAN	NDUFA10	NADH dehydrogenase [ubiquinone] 1 alpha subcomplex subunit 10, mitochondrial	159123	135836	149831	160725	107845	110458	76402.5	108241	159601	151382	132341	149769	179963	174080	182131	168551
O95302	O95302	FKBP9_HUMAN	FKBP9	Peptidyl-prolyl cis-trans isomerase FKBP9	110442	120031	95539.4	101675	52424.5	49184.6	52202.4	47530.9	20427.6	19770.4	19740.4	15937.4	37880.4	40932.1	44138.4	43242.2
O95319	O95319;E9PC62;Q5VZZ6;A0A1B0GU44;V9GYD9;A0A1B0GUN8;A0A0J9YXJ0;A0A0J9YX66	CELF2_HUMAN	CELF2	CUGBP Elav-like family member 2					3630.65	7870.77		18421	32773.2	24530.2	29848.5	26038.3
O95336	O95336;M0R0U3;M0R1L2;M0R261	6PGL_HUMAN	PGLS	6-phosphogluconolactonase	282917	302149	179860	185833	47181	47542.5	46847.9	34108.9	51360.2	87136.7	49276.9	61534.7	31134.4	34380.3	37118.2	35369.1
O95340	O95340	PAPS2_HUMAN	PAPSS2	Bifunctional 3'-phosphoadenosine 5'-phosphosulfate synthase 2	351604	341688	383777	381121	124595	127367	123914	112657	29142.7	32171.8	25623.2	32412.5	23842.2	31583.2	33078.1	30269.9
O95342	O95342;Q53S60	ABCBB_HUMAN	ABCB11	Bile salt export pump					3159.85			3499.69	2527.4	1582.85	2638.33				152.675
O95343	O95343	SIX3_HUMAN	SIX3	Homeobox protein SIX3	12022.3	9229.07	15910.2	13654.3											1904.58
O95347	O95347	SMC2_HUMAN	SMC2	Structural maintenance of chromosomes protein 2	142906	153460	161388	162909	194683	207409	198083	193102	182310	187212	175260	177245	81447.8	81185.3	86483.6	83807.3
O95352	O95352;H7C059	ATG7_HUMAN	ATG7	Ubiquitin-like modifier-activating enzyme ATG7	74730.2	68369.8	87596.5	81780.8	80001.2	75736.8	66766.2	80809	76139.3	68693.5	71784.8	71832.9	46745.6	41285.6	49824	46482.3
O95359	O95359;E9PBC6;Q4VXL4;E7EMZ9;Q4VXL8;H0Y911;D6RAA5;H0Y9Y7;E9PGB3	TACC2_HUMAN	TACC2	Transforming acidic coiled-coil-containing protein 2	29915.9	29954.6	31453.7	29725.5	14811.1	11583.2	17397.6	12838.2	11781.4	3377.31	8937.3	7529.84	26127.8	25687.6	26746	27904.5
O95361	Q309B1;O95361;B3KP96;H0Y626;K7ENN8	TRI16_HUMAN	TRIM16	Tripartite motif-containing protein 16	42061	37876.4	35450.8	38919.1	25497.8	26404.4	21692.9	30767.8	3056.38				18448.8	16965.9	22143.8	19599.4
O95363	O95363	SYFM_HUMAN	FARS2	Phenylalanine--tRNA ligase, mitochondrial	17090.2	11490.4	16919.8	16985	10015.6	13021.1	10656.2	9663.05	17400.1	19246.6	18537.8	22890.8	18193.2	17648.5	17225.8	18549.8
O95365	O95365	ZBT7A_HUMAN	ZBTB7A	Zinc finger and BTB domain-containing protein 7A	16537.3	12156.7	11980.1	16917.2	14181.9	10054.1	9517.21	12869.1	6009.67	7236.61	5644.48	8113.75	30004.9	31895	30455	32821.8
O95372	O95372;Q5QPQ2;Q5QPQ3;Q5QPN9;Q5QPN5;Q5QPQ1	LYPA2_HUMAN	LYPLA2	Acyl-protein thioesterase 2	91287.2	105222	67834	72717	69592.9	72256	76923.7	62911.1	36371	38544.8	37352.3	39682.2	53195.6	43699.1	56455.6	53133.3
O95373	O95373	IPO7_HUMAN	IPO7	Importin-7	304433	308889	344821	352042	362755	357781	356210	375542	315958	320122	306798	326471	270200	253873	261374	275837
O95376	O95376	ARI2_HUMAN	ARIH2	E3 ubiquitin-protein ligase ARIH2	17291.6	15595.2	17591.8	19765.4	23733.2	31731.2	33842.1	29016.9	41764.4	41356	40882	49557.1	22861.4	23469	22546.9	27533.9
O95379	O95379;D6RCM8	TFIP8_HUMAN	TNFAIP8	Tumor necrosis factor alpha-induced protein 8	23400.4	15954.2	16175.8	19139.2	5114.89	4690.4	9544.88	5385.12	7408.66	5656.52	9776.71	6202.74	7707.39	8865.91	8045.37	7982.1
O95382	O95382;H0Y894	M3K6_HUMAN	MAP3K6	Mitogen-activated protein kinase kinase kinase 6	11933.6	12797	14073.9	11001.3	5174.63	7870.68	7481.88	6574.53	8724.33	5603.98	3700.28	5437.28	7492.79	5477.19	4489.16	6382.06
O95391	O95391	SLU7_HUMAN	SLU7	Pre-mRNA-splicing factor SLU7	21566	23111.4	22319.1	19361.3	26784.8	25150	19019.2	28420.5	32524.7	32271.8	36003.8	35068.4	32096	30410	25524.4	27674.2
O95394	O95394;A0A087WT27;J3KN95	AGM1_HUMAN	PGM3	Phosphoacetylglucosamine mutase	158776	157730	176540	160551	98753.2	96517.9	106726	103182	113569	115325	111440	108624	107990	104974	116976	114712
O95396	O95396	MOCS3_HUMAN	MOCS3	Adenylyltransferase and sulfurtransferase MOCS3	168913	189269	177937	169302	260741	241489	244497	237516	158696	185826	145067	171388	146991	192143	225553	204167
O95400	O95400	CD2B2_HUMAN	CD2BP2	CD2 antigen cytoplasmic tail-binding protein 2	66812.7	67451.1	51617.5	64135.1	47362.2	52872.5	47807.5	46517.6	84086.3	99575.8	81063.8	92889.2	67282.2	73534.4	65990.7	69818.3
O95402	O95402	MED26_HUMAN	MED26	Mediator of RNA polymerase II transcription subunit 26	5495.02	4596.49	4050.83	7682.6	10009.6	5940.33	5866.67	8389.05	8349.08	5032.11	6394.07	7529.53	4315.22	4733.41	5105.71	6947.54
O95405	O95405	ZFYV9_HUMAN	ZFYVE9	Zinc finger FYVE domain-containing protein 9	6237.63	5630.27	9047.63	5164.91	4539.73	6607.16	7671.6	5137.65	6489.66	6613.55	5871.54	7258.13	5267.19	7358.77	7805.89	6685.34
O95407	O95407	TNF6B_HUMAN	TNFRSF6B	Tumor necrosis factor receptor superfamily member 6B				2046.78									11945	6110.75	8294.37	8160.68
O95409	O95409	ZIC2_HUMAN	ZIC2	Zinc finger protein ZIC 2									40245.1	43065.4	32330.8	36785.1	9360.8	13975.6	7210.86	10930.1
O95425	O95425	SVIL_HUMAN	SVIL	Supervillin	43220.4	39469.4	40668.4	42935.6	32262	35289.3	30689.3	30830.8	5198.69	7165.64	8498.21	7071.97	20609.1	18182.5	20608.9	20500.8
O95429	O95429	BAG4_HUMAN	BAG4	BAG family molecular chaperone regulator 4	28746.4	40862.7	39210.1	42758.6	32407.7	43761.6	44272.9	40201.5	48773.8	42142.8	49355.9	50552.7	52251.9	51205.1	44604	54881.1
O95433	O95433;G3V438;H0YJU2	AHSA1_HUMAN	AHSA1	Activator of 90 kDa heat shock protein ATPase homolog 1	258966	250298	232420	244623	416648	420589	396041	425501	370922	392929	350314	365988	478595	462568	494082	497203
O95453	O95453	PARN_HUMAN	PARN	Poly(A)-specific ribonuclease PARN	61739.4	61490.4	69493.2	63061.8	41161.8	40715.3	44748	44874.2	77576.3	72848.1	67635.9	74186.3	116391	116665	113378	123126
O95455	O95455	TGDS_HUMAN	TGDS	dTDP-D-glucose 4,6-dehydratase	1928.87				9987.14	3336.36	7379.8	7080.75	8786.17		6056.23	4234.67	7406.91	11869.5	9584.71	7932.1
O95456	O95456	PSMG1_HUMAN	PSMG1	Proteasome assembly chaperone 1	124041	113559	121692	138760	88022.1	90105.4	87748.3	82217.8	156254	160392	173128	186587	204623	192317	196043	232755
O95466	O95466	FMNL1_HUMAN	FMNL1	Formin-like protein 1	20388.1	29319.8	25549.8	19690.3	36743.4	40430.8	39162.8	41009.4		7398.88	7028.93		15337	11921.4	4156.87	13256.5
O95470	O95470	SGPL1_HUMAN	SGPL1	Sphingosine-1-phosphate lyase 1	84833.4	92489.6	87361	92208.3	133054	146153	119480	122938	48218.3	43488.2	43758.6	44062.7	98982	97309.2	93051.8	89103.3
O95471	O95471;I3L3X1;K7EP40;F5H496	CLD7_HUMAN	CLDN7	Claudin-7													2359.65	5336.68	3272.2	5229.36
O95476	O95476;I3L4B2;I3L4W0;I3L0X6;I3L3K5;I3L1D9	CNEP1_HUMAN	CTDNEP1	CTD nuclear envelope phosphatase 1	24787	27025.7	32251.2	25052.4	11423.2	20351.9	16928.7	15884.6	17026.4	11244.7	14084.3	18065.1	10230.9	13544.6	14712.4	16619.4
O95478	O95478;A0A0A0MQZ6;H0YAI9	NSA2_HUMAN	NSA2	Ribosome biogenesis protein NSA2 homolog	67270.4	52905.3	65564.9	59582.5	66142.5	70717.4	63203.1	67640.2	88121.9	77474.1	91654	90030	150284	140300	115089	132094
O95479	O95479;R4GMU1	G6PE_HUMAN	H6PD	GDH/6PGL endoplasmic bifunctional protein	12770.4	13214.6	14130.6	12708.7	7534.25	11025.4	7386.88	8596.65	4968.17	6157.33	2518.89	4657.54	6357.24	8840.25	8392.14	6173.52
O95486	O95486	SC24A_HUMAN	SEC24A	Protein transport protein Sec24A	52973.8	51588.7	51307.6	56669.2	25560.6	29395.1	27181	31131.8	38753	38989.1	35873.5	36582	39917.9	40115.1	42821.5	42523.7
O95487	O95487	SC24B_HUMAN	SEC24B	Protein transport protein Sec24B	90432	88772.5	100552	105263	73422.9	73084.6	71468.2	74858.5	88176.4	84414.2	82260.5	77388	104945	103892	117696	98078.7
O95490	O95490;B1ALU3;H0Y5C0;B1ALU1	AGRL2_HUMAN	ADGRL2	Adhesion G protein-coupled receptor L2	2866.34	12101.7	3519.47	7577.54	12351	14067.8	14353.6	12992.9	15002	16863.6	16090.3	17358.6		4361.97	4057.16	13085.5
O95503	O95503;B0QXZ6	CBX6_HUMAN	CBX6	Chromobox protein homolog 6	12747.4	17513.5	13699.9	13650.5	14598.7	15645.1	10392.1	12325.6	11014	10365.6	8647.41	8553.04	13876.6	17398.9	12191.2	13201.6
O95544	O95544;A0A0A0MR98;J3KTI3	NADK_HUMAN	NADK	NAD kinase	24295.3	24504.7	29595.9	28653.7	13034.2	14784.3	15907.8	17470	13435	10206.3	12110.6	13732.7	21892.9	19224.1	19160.3	20848.2
O95551	O95551	TYDP2_HUMAN	TDP2	Tyrosyl-DNA phosphodiesterase 2	22032	21160	14788.6	25775.3	25090.6	18688.2	16210.6	19906.2	50477.9	51400.9	37431.9	46449.3	30821.1	28227.2	29073.9	29746.5
O95562	O95562;Q5TIH2	SFT2B_HUMAN	SFT2D2	Vesicle transport protein SFT2B	36900.3	47205.9	42487.1	41725.8	32816	32099.3	23904.6	28946.9	45710.5	35341.1	40135.7	32888	43859.6	31165.1	32852.2	38768.7
O95563	O95563;Q5R3B4	MPC2_HUMAN	MPC2	Mitochondrial pyruvate carrier 2	61974.3	54872.4	51681.4	56444.4	71050.9	58272.8	65635.3	54894.2	111615	107940	110943	114611	35416.4	32700.8	36678.1	31677.9
O95568	O95568	MET18_HUMAN	METTL18	Histidine protein methyltransferase 1 homolog		1793.34			6398.4	6384.56	6287.37	2909.37	7577.68	4185.67	7021.06	10704.2	8899.51	7570.51	6017.73
O95571	O95571;M0QXB5	ETHE1_HUMAN	ETHE1	Persulfide dioxygenase ETHE1, mitochondrial	261366	287905	217131	218476	134472	136646	160488	130739	11338.3	14609.8	20762.1	11628.8	34098.1	45384.2	39531.5	46281.3
O95573	O95573	ACSL3_HUMAN	ACSL3	Long-chain-fatty-acid--CoA ligase 3	138625	141701	138956	144514	178231	177459	175074	175849	121709	121194	120575	110066	168334	166786	171520	167287
O95602	O95602;B9ZVN9	RPA1_HUMAN	POLR1A	DNA-directed RNA polymerase I subunit RPA1	28514.7	30259.1	31597.4	36262.3	58716	59482.5	54449.2	57576.7	68925.1	67724.8	68801.1	69557.4	58232.4	59264.9	52007.4	64126
O95613	O95613	PCNT_HUMAN	PCNT	Pericentrin	35983.4	34147	31637.3	34925.2	23849.4	21599.6	22232.6	22549.9	46612.3	45644.1	43406.6	46076	19782.9	18845.9	22335	20590.5
O95619	O95619;F8W0J4	YETS4_HUMAN	YEATS4	YEATS domain-containing protein 4	33048.7	27897.9	32656.5	32726.2	24278.8	25196.9	23821.8	24627.6	58977.2	54340.7	58618.5	61650.1	36856.7	37189.7	37078.9	31157.9
O95620	O95620	DUS4L_HUMAN	DUS4L	tRNA-dihydrouridine(20a/20b) synthase [NAD(P)+]-like					1516.55			3386.41	3166.07	2580.64	3086.31		1569.61	3940.06	1944.47
O95625	O95625;C9J2L2	ZBT11_HUMAN	ZBTB11	Zinc finger and BTB domain-containing protein 11	6362.91	5587.27	5152.3	7633.42	8592.96	7858.61	9968.61	7804.3	11316.8	11701.4	10151.9	12013.2	12850.1	13365.9	11254.1	12399.5
O95628	O95628	CNOT4_HUMAN	CNOT4	CCR4-NOT transcription complex subunit 4	24440.8	27163.7	24792.4	23508	19914.3	20470.2	23159.1	21808.7	29698.7	33088.2	30073.6	28532.4	21987.2	19649.1	23860	25805
O95630	O95630;C9JK83;C9JEK5;C9JZ93;F5H5B9	STABP_HUMAN	STAMBP	STAM-binding protein	40457.1	43559.8	44563.7	45425.8	70954	75287.8	63246.1	71909.1	48104.5	48693.4	50233.6	50916.4	53458.2	48404.2	47589.5	49223.2
O95631	O95631	NET1_HUMAN	NTN1	Netrin-1					11968.7	9091.39	7033.89	10598.5	4581.45		6343.37	5088		6020.61
O95633	O95633;A0A087X1Q2	FSTL3_HUMAN	FSTL3	Follistatin-related protein 3	5369.16	2129.2	2926.19	4049.29	3677.55		2787.45	1357.76								2131.53
O95639	O95639;B7Z7B0;H7C419;C9JEV9	CPSF4_HUMAN	CPSF4	Cleavage and polyadenylation specificity factor subunit 4	25020	26162.5	24187.4	28912	41584.4	36880.1	30212	40422.1	28690.6	28953.1	32896.7	37953.5	34343.6	32869.6	37795.5	47069.3
O95644	O95644;F5H4S8;K7ER53	NFAC1_HUMAN	NFATC1	Nuclear factor of activated T-cells, cytoplasmic 1					13586.4	16260.8	17561.8	18309.1	6768.95	8399.8	6266.1	5058.26	9491.76	11832.5	11862.5	9241.57
O95671	O95671	ASML_HUMAN	ASMTL	N-acetylserotonin O-methyltransferase-like protein	18813.5	18019.9	23116.2	18969.1	29687.5	30024.3	25376.2	26814	19393.7	14901	15343.8	17498.3	50474.5	50634	52528.4	49480.8
O95674	O95674	CDS2_HUMAN	CDS2	Phosphatidate cytidylyltransferase 2	21766	13082.1	36462.2	21157.9	23329.1	21669.4	24264.4	20711.7	30229.5	27117.8	25264.4	23099.3	21634	18250.2	19137.4	26496
O95677	O95677;F2Z2Y1;E9PLN6;E7ESD5	EYA4_HUMAN	EYA4	Eyes absent homolog 4				2804.13					12567.9	7946.84	10685.4	10635.3
O95678	O95678	K2C75_HUMAN	KRT75	Keratin, type II cytoskeletal 75				28825.7	44393.2	51769.2	47482.5	48739.2		9226.21	17755.5		16059.5	8836.29
O95684	O95684;A0A087WV25	FR1OP_HUMAN	FGFR1OP	FGFR1 oncogene partner	26675.4	29941.4	25789.8	30488.1	57368.2	52672.8	51865.2	51422.4	35404.7	34158.9	33639.8	34003.6	21458.2	17620.3	20391.4	20020.3
O95685	O95685	PPR3D_HUMAN	PPP1R3D	Protein phosphatase 1 regulatory subunit 3D	7096.08	5857.54	8275.97	9045.93	6277.69		4618.37	4965.84	4866.62	6843.44	5702.57	5109.07	3034.5	2543.45	3010.4	1652.96
O95696	O95696	BRD1_HUMAN	BRD1	Bromodomain-containing protein 1	11402.9	14621.3	10891	10584.8	19929.3	18571.2	19453.2	17910.7	22971.1	19010.2	18326.8	21172.5	26005.6	24401.2	24487.2	26690.1
O95707	O95707;K7EQV2	RPP29_HUMAN	POP4	Ribonuclease P protein subunit p29	25397.1	34179	28126.1	24756.2	34293.4	42569.4	37721.4	35129.3	58454	48873	46825.7	55175.6	54655.9	51857.1	46867.2	54917.9
O95714	O95714;A0A0J9YXQ8	HERC2_HUMAN	HERC2	E3 ubiquitin-protein ligase HERC2	26664.9	27673.1	30010.4	28366	27361	25776.9	28386.5	27423.9	31594.4	32910.9	33632.5	29331.2	37985.4	38860.4	40279.6	38628.5
O95716	O95716	RAB3D_HUMAN	RAB3D	Ras-related protein Rab-3D	4090.78	8606.86	9307.39	9484.85		3025.47			35271.8	43856.5	44956.6	33026.6	34190.2	40812.8	36637.5	48290.9
O95721	O95721;C9JAF7	SNP29_HUMAN	SNAP29	Synaptosomal-associated protein 29	79279.9	68348	71491	80918.1	145368	142496	132727	141888	109600	124215	126278	116729	67366.8	61881.4	62767.2	59877
O95747	O95747;C9JIG9	OXSR1_HUMAN	OXSR1	Serine/threonine-protein kinase OSR1	266134	296495	321714	281514	196221	236257	199912	217698	192616	174873	174494	182345	126890	138817	132717	138057
O95749	O95749;C9J6G3;C9J7M1	GGPPS_HUMAN	GGPS1	Geranylgeranyl pyrophosphate synthase	17524.6	16768.2	13231.2	11642.1	18171.9	16693.6	16506.2	14336.4	42078.7	38850.6	42772.4	41355.1	11105.8	10116	10075	13964.3
O95751	O95751	LDOC1_HUMAN	LDOC1	Protein LDOC1	62978.2	147199	45806	91114.4	38491.6	50779.7		39843.6	44567.7	45964.9	48126.1	41011.6	69072.6			69622.7
O95755	O95755	RAB36_HUMAN	RAB36	Ras-related protein Rab-36	4344.76			1798.33	4131.67				2980.93	1460.8		2267.6	1940.28
O95757	O95757;E9PDE8	HS74L_HUMAN	HSPA4L	Heat shock 70 kDa protein 4L	57454.2	55550.3	62299.4	61327.1	18053.1	3927	4119.97		260128	245038	244938	263774	86146.4	86017.9	91162.6	91205.1
O95758	O95758;X6R242	PTBP3_HUMAN	PTBP3	Polypyrimidine tract-binding protein 3	877949	892282	907650	972426	907356	921589	925208	889970	946123	829693	861108	884226	1044840	1086250	1154660	992291
O95759	O95759;J3KQ40	TBCD8_HUMAN	TBC1D8	TBC1 domain family member 8					3998.32	2972.61	659.868	3054.06					5500.79	4255.09	7435.76	6170.07
O95772	O95772;C9JKL2;C9JPX5	STR3N_HUMAN	STARD3NL	STARD3 N-terminal-like protein	43949.9	40755.7	33000.6	36201.7	48413	43051	53700.4	44631.3	24658.8	26803.8	27116	28900.6	29085.7	14020.4	13229	20354.3
O95777	O95777;F2Z2Y6	LSM8_HUMAN	LSM8	U6 snRNA-associated Sm-like protein LSm8	163494	169401	156810	163080	154062	157814	144068	169787	236201	257022	215492	254358	212701	225535	216556	225378
O95782	O95782	AP2A1_HUMAN	AP2A1	AP-2 complex subunit alpha-1	226043	215068	253516	255580	257597	249367	264654	258993	114014	121111	110747	113138	145105	152376	156402	155260
O95786	O95786;A2A376	DDX58_HUMAN	DDX58	Probable ATP-dependent RNA helicase DDX58	18968.6	19666.7	19774.4	22518.5	18678.5	17372.2	19800.4	19985.5	1173.9	3792.33	4028.19	4863.44	11575.7	14071	12841.3	12269
O95793	O95793;Q5JW30	STAU1_HUMAN	STAU1	Double-stranded RNA-binding protein Staufen homolog 1	143635	126046	125186	145226	235213	228190	227055	235991	144411	138868	152910	145798	161073	152157	147377	150462
O95801	O95801	TTC4_HUMAN	TTC4	Tetratricopeptide repeat protein 4	35316.2	31874.8	36052.4	32563.7	48916.7	55295.7	44376.4	44394.1	102200	105622	84128.3	103942	67721.6	69848.5	76063.5	79182.6
O95807	O95807	TM50A_HUMAN	TMEM50A	Transmembrane protein 50A	5334.88	5911.3	9072.8	5099.5	17260.2	6930.66	8180.14	14486.1		3624.27	2710.83	2497.39	2333.42	3725.64	3242.01	4380.22
O95810	O95810	CAVN2_HUMAN	CAVIN2	Caveolae-associated protein 2	5625.27	4560.76		9365.84	49879	43037.4	49281.4	44367.5				7298.82		16898.9
O95816	O95816	BAG2_HUMAN	BAG2	BAG family molecular chaperone regulator 2	181443	181933	160216	194112	332924	350870	379100	366459	114010	131930	130874	110711	289270	281017	318149	310161
O95817	O95817	BAG3_HUMAN	BAG3	BAG family molecular chaperone regulator 3	199663	171356	190808	209759	143664	125175	134553	148248	50996.3	51423.4	42756.2	49132.3	131375	126356	127507	127400
O95819	O95819;A0A0D9SEY1;A0A0D9SG62;H7C0P6;C9J840;E7EX83;H7C3Z6	M4K4_HUMAN	MAP4K4	Mitogen-activated protein kinase kinase kinase kinase 4	4167.08		1831.9	2108.43	5642.56			3147.27	3518.01	1216.99		4051.21	2531.29	5996.53	3244.55	3204.47
O95822	O95822	DCMC_HUMAN	MLYCD	Malonyl-CoA decarboxylase, mitochondrial	6442.84	8579	7142.11	6856.77	4614.81	5601.58	6877.79	5230.19	10542.2	9763.8	10596.8	7469.62	6845.41	7756.41	8438.58	7437.72
O95825	O95825;C9JZK8;H7C3I5;F8WF64;A6NND8;H7C3S0;A6NHJ8;C9JQD0;A6NMA8;C9K0F7;C9JAL0	QORL1_HUMAN	CRYZL1	Quinone oxidoreductase-like protein 1	24038.6	26124.3	22804.7	21993.8	23078.6	23813.1	23490.4	21712.8	13645.4	16037	21570.6	17202.2	13205.8	15570.1	12165.6	14504.5
O95831	O95831	AIFM1_HUMAN	AIFM1	Apoptosis-inducing factor 1, mitochondrial	102341	109596	105633	97712.3	100621	108557	100110	99995.3	320159	327725	326133	305718	137154	134156	128546	130138
O95833	O95833	CLIC3_HUMAN	CLIC3	Chloride intracellular channel protein 3					15731.8	11074.8	8667.65	9836.21					5158.86	3949.41	5384.15	7511.92
O95834	O95834;K7EKG3;A0A0C4DGQ7;K7EII6;K7EIK7;C9JRL6	EMAL2_HUMAN	EML2	Echinoderm microtubule-associated protein-like 2	18284.5	15436.8	13023.4	14306.3	13546.4	15570.8	14028.9	13843	16129.3	14834.4	15157.8	16423.5	50333.8	55225.5	62930.6	51157.1
O95835	O95835	LATS1_HUMAN	LATS1	Serine/threonine-protein kinase LATS1	17537.4	21299.5	22053.7	21066	20038.7	21435.8	21429.6	20788	28843.9	30988.7	28411.3	27227	13758.9	17372.7	14589.2	14149.2
O95848	O95848	NUD14_HUMAN	NUDT14	Uridine diphosphate glucose pyrophosphatase					5660.51				2909.39	4710.73	5426.57	3673.51	8866.83	8645.98	6125.58	9781.77
O95857	O95857	TSN13_HUMAN	TSPAN13	Tetraspanin-13	17141.9	15734.4	17470.5	18306	10588	13178.1	6457.24	14623.5	38192.5	38256.3	40412.1	39502.2	20355.8	18691.4	18405.7	26105
O95858	O95858;H7C285	TSN15_HUMAN	TSPAN15	Tetraspanin-15			604.877						3964.27		1463.28				1796.6	3430.5
O95861	O95861;A6NF51	BPNT1_HUMAN	BPNT1	3'(2'),5'-bisphosphate nucleotidase 1	74379.4	70149.3	90876.7	105077	123948	113114	120577	127745	221020	215699	202515	243259	107834	97075.3	111748	117377
O95864	O95864	FADS2_HUMAN	FADS2	Fatty acid desaturase 2	77742.4	85675.9	71340.6	74675	144853	152048	137245	140305	16060.2	18469.9	18911.1	15876
O95865	O95865;Q5SRR8;Q5SSV3;H0Y7N1;A0A140T971	DDAH2_HUMAN	DDAH2	N(G),N(G)-dimethylarginine dimethylaminohydrolase 2	69250.1	70263.3	70425.4	68582.9	132175	130289	134044	112324	12651.4	13380.5	21925	11283.3	17468.1	19981.5	20699.2	18956.7
O95870	O95870;A0A0G2JJD3	ABHGA_HUMAN	ABHD16A	Protein ABHD16A	18544.2	18918.4	17592.4	18371.9	19133.2	29914.6	22866.5	21991	13711.5	12339.8	15535.4	10726.6	17926.1	17411.4	16956.4	17521.2
O95873	O95873	CF047_HUMAN	C6orf47	Uncharacterized protein C6orf47	21598.7	31038.5	23892.9	22971	16291.2	9952.93	18709.4	15575	15646.3	14677.9	14715.9	17662.8	14090.3	12132.3	9585.04	13956.6
O95881	O95881	TXD12_HUMAN	TXNDC12	Thioredoxin domain-containing protein 12	282036	284003	256632	239373	320716	320258	321635	309108	122023	181599	189497	150582	233739	262570	238896	225242
O95897	O95897;K7EIS8;K7EKW2	NOE2_HUMAN	OLFM2	Noelin-2						2497.01	4168.47	4243.53
O95900	O95900	TRUB2_HUMAN	TRUB2	Mitochondrial mRNA pseudouridine synthase TRUB2	7018.89	7266.76	6059.35	4103.07	9648.23	8403.04	8482.78	11431.9	9989.28	10145.8	6451.65	8092.76	8248.48	6926.14	8807.53	10435.9
O95905	O95905;C9J316;F2Z2R1	ECD_HUMAN	ECD	Protein ecdysoneless homolog	54300.3	48520.7	52455.1	61047.8	49528.5	51166.7	43091.7	49891.5	67624.3	72756.4	73948.6	77054.2	38485.9	35741.9	40117.4	48086
O95926	O95926	SYF2_HUMAN	SYF2	Pre-mRNA-splicing factor SYF2	23153.7	18244.3	21128.7	28845.1	36017.6	23933.5	25374.3	33202.4	33985.1	29085.8	34722.9	40876.2	42411.4	48747.1	44341.7	48430.8
O95967	O95967;E9PRU1;H0YET5	FBLN4_HUMAN	EFEMP2	EGF-containing fibulin-like extracellular matrix protein 2	2930.01		5430.9
O95980	O95980	RECK_HUMAN	RECK	Reversion-inducing cysteine-rich protein with Kazal motifs	4264.55	5083.61	6199.59	5564.62	2231.77	7321.53	5527.04		3980.41	2800.46	2945.73
O95983	O95983	MBD3_HUMAN	MBD3	Methyl-CpG-binding domain protein 3	40856.5	37361.4	37109.9	36283.7	41747.9	43700.5	41511	46303.1	78818.3	59788	90137.7	82989.9	48501.9	50163.4	49289.2	47878.2
O95985	O95985;H0Y6W0	TOP3B_HUMAN	TOP3B	DNA topoisomerase 3-beta-1	16960.6	21774.6	17133.4	24986.7	20465.5	24441.4	21002.6	18862.9	28097.7	28875.3	25411.6	26858.8	27385	26170.5	29474.4	27210
O95989	O95989;A0A1W2PQS6	NUDT3_HUMAN	NUDT3	Diphosphoinositol polyphosphate phosphohydrolase 1	85665.9	75954.3	87531.4	80859.2	80623.2	71804.9	77132.6	82111.9	75784.9	65969.1	63720.6	73219.9	102740	102606	107696	102727
O95997	O95997;E5RJR4	PTTG1_HUMAN	PTTG1	Securin	11715.1	13887.9	13209.3	9396.41	16527.2	14728.4	19171.8	20789.6	12109.1	9640.32	16051.9	11365.9	12869.1	10819.7	13515.3	13232.8
O95999	O95999;A0A087WWW9	BCL10_HUMAN	BCL10	B-cell lymphoma/leukemia 10	73080	72025.4	78859.1	73445.7	83485.2	89172.8	80162.4	79203.8	65788.6	73231.8	70630.5	68250.2	89473.3	91207	88715.9	91796
O96000	O96000;H3BPJ9	NDUBA_HUMAN	NDUFB10	NADH dehydrogenase [ubiquinone] 1 beta subcomplex subunit 10	101029	108380	109335	107958	64159.9	80131.1	74004	76346	120764	115944	118097	118097	111245	120429	118067	121151
O96005	O96005	CLPT1_HUMAN	CLPTM1	Cleft lip and palate transmembrane protein 1	57146.3	63067.3	57516.2	58485.7	61840.2	68334.8	61822.2	66046.6	38745.2	39206.2	40165.6	40117	62352.1	60870	53879.5	60522.1
O96006	O96006	ZBED1_HUMAN	ZBED1	Zinc finger BED domain-containing protein 1	9981.03	11472.2	8982.97	4619.32	4097.16	4931.25		4261.5	10779.4	11515	11944.8	10402.5	8132	7097.44	5305.39	5627.86
O96007	O96007	MOC2B_HUMAN	MOCS2	Molybdopterin synthase catalytic subunit	27295.8	27843.3	26699.4	27663	34824.1	34898	36032.1	35903.4	31702.8	34836.1	38450.5	34770.6	12709.1	12895.2	12814.5	13213.4
O96008	O96008;K7EKG4	TOM40_HUMAN	TOMM40	Mitochondrial import receptor subunit TOM40 homolog	196135	180672	195642	197817	307777	281695	278888	294491	279989	287165	254825	254689	351435	321485	352526	319508
O96011	O96011	PX11B_HUMAN	PEX11B	Peroxisomal membrane protein 11B	95066.8	79886.7	110619	112115	89271.9	80719.8	85113.2	77468.1	84452.4	73694.7	66140.5	77610.3	68380.3	83099.1	75253.8	71646.4
O96013	O96013;M0R3G6;M0R2X4;M0R0L9	PAK4_HUMAN	PAK4	Serine/threonine-protein kinase PAK 4	54196.2	54041.8	57319.3	61720.4	82017.7	70503.8	72900.7	84786.2	61618.5	49915	55490	56170.6	66524.5	74712	76656.1	72902
O96017	O96017;H0Y820	CHK2_HUMAN	CHEK2	Serine/threonine-protein kinase Chk2	9529.31	11515.1	12725.6	10825.7	8430.59	7545.17	10027	8959.4	47024.6	42545.6	46224.7	41186	17235.2	20220.1	21506.3	19886.3
O96018	O96018	APBA3_HUMAN	APBA3	Amyloid-beta A4 precursor protein-binding family A member 3	4268.17	4452	4997.4	4180.07	5424.91	8449.91	15886.4	3366.76	2377.47	5096.27	5837.35	4164.15	6315.15	6620.61	6286.71	6549.07
O96019	O96019;H7C5S0	ACL6A_HUMAN	ACTL6A	Actin-like protein 6A	164564	151033	128829	133051	158909	144650	170319	149560	124673	143837	102175	134948	98706.8	95562.1	117310	99578.4
O96020	O96020;Q8WUE3;H0YBQ2	CCNE2_HUMAN	CCNE2	G1/S-specific cyclin-E2	1566.79		834.265	4348.29	4140.62	1301.22	3222.72	4283.49	2606.6	5046.07	4290.19	4501.25	1977.25	4912.39	3266.73	4323.79
O96028	O96028;D6R9V2	NSD2_HUMAN	NSD2	Histone-lysine N-methyltransferase NSD2	33230	27918.6	33660.3	37464.6	21475.5	23525.2	25213.5	27831.5	27472.8	22483.1	26270.1	25766.8	28640.8	26917.2	26094.7	31036.9
O96033	O96033;E9PKT9	MOC2A_HUMAN	MOCS2	Molybdopterin synthase sulfur carrier subunit	12924.2	13622.6	12844.7	16369.1	13680.4	16747.7	8434.68	10901.6	14603.8	15776.4	17535.1	19255.2	10254.5	7659.32	9428.37	8115.06
P00156	P00156	CYB_HUMAN	MT-CYB	Cytochrome b	33620.5	33895.1	34950.5	35681.3	61074.6	57628.1	55729.4	37858.7	28723.3	38253.6	40435.6	37104.7	19562.8	43491.4	22403.6	31788
P00167	P00167	CYB5_HUMAN	CYB5A	Cytochrome b5	60155	62264.4	46239.3	67843.2	129867	137844	136421	150498	130812	107541	105643	114856	25347	32489.1	33783.6	36833.1
P00338	P00338	LDHA_HUMAN	LDHA	L-lactate dehydrogenase A chain	4047880	4153460	4224860	4274230	4565160	4446270	4461440	4570240	2902440	3014520	2736020	2751770	3293350	3404850	3340650	3185320
P00367	P00367;P49448	DHE3_HUMAN	GLUD1	Glutamate dehydrogenase 1, mitochondrial	249978	245048	245288	235943	155987	138890	141937	146206	189889	192120	133101	186519	167260	169428	188126	169419
P00374	P00374;B4DM58	DYR_HUMAN	DHFR	Dihydrofolate reductase	169549	202453	186082	159253	90520.2	82044	99064.7	91137.1	71762.5	75504.9	138063	82637.9	71519.5	77864.7	61311.9	70697.8
P00387	P00387	NB5R3_HUMAN	CYB5R3	NADH-cytochrome b5 reductase 3	506949	535773	510069	521639	605676	635369	606898	604779	297767	278964	291034	284945	350765	317198	334574	325227
P00390	P00390	GSHR_HUMAN	GSR	Glutathione reductase, mitochondrial	95957.7	107467	94214.4	102134	132474	128031	140166	140246	102085	103314	87013.2	96855.1	269872	271238	298688	300258
P00395	P00395	COX1_HUMAN	MT-CO1	Cytochrome c oxidase subunit 1	6833.74	9294.92	8559.43	17861.1	10869.9	12924.3	5817.16	8117.4	6680.06	6778.31	11482.4	10948.8	6886.58	13844.8	14059.5	8095.45
P00403	P00403	COX2_HUMAN	MT-CO2	Cytochrome c oxidase subunit 2	433513	428482	346619	454517	367439	321230	378165	324048	485872	545311	528008	457907	373779	401846	498646	405811
P00414	P00414	COX3_HUMAN	MT-CO3	Cytochrome c oxidase subunit 3	5019.68	287.494	5335.86	6889.14	2876.05	4041.07		1020.83	1886.45	15213.5	2265.24	3787.9	4410.85	3827.42	4751.73	3812.85
P00441	P00441;H7BYH4	SODC_HUMAN	SOD1	Superoxide dismutase [Cu-Zn]	88323	59236.1	79219.4	90109.8	243275	227056	220198	278600	138028	142565	153573	118687	104693	126363	104146	131330
P00488	P00488;Q9NQP5;A6PVK5	F13A_HUMAN	F13A1	Coagulation factor XIII A chain	4008.73		7605.28	3953.41	14985.5	12049.1	17178.5	9715.17	1481.09	553.429	2740.76	1622.53	3325.22		3398.16	3996.53
P00491	P00491	PNPH_HUMAN	PNP	Purine nucleoside phosphorylase	309415	285259	301309	312823	258065	242982	236249	254409	319765	327725	267708	324154	303718	299681	341583	318431
P00492	P00492	HPRT_HUMAN	HPRT1	Hypoxanthine-guanine phosphoribosyltransferase	194868	218850	227837	197015	172088	147483	148274	171636	632120	648235	683536	692865	247938	248037	240719	269969
P00505	P00505	AATM_HUMAN	GOT2	Aspartate aminotransferase, mitochondrial	519026	512955	535768	536521	665773	595998	566306	672885	616887	579594	578397	637096	533470	527257	512942	529923
P00519	P00519	ABL1_HUMAN	ABL1	Tyrosine-protein kinase ABL1	9758.23	11771.1	18870.9	10707.7	11932.8	11041.7	9565.24	11866.9	13375.9	11775.2	10473.8	15127.7	11274.1	10254.5	8166.1	9749.29
P00533	P00533;Q504U8;E9PFD7;A0A1W2PRR9	EGFR_HUMAN	EGFR	Epidermal growth factor receptor	127346	126711	126149	126958	7985.11	9527.54	11428.7	6604.67	8240.19	10212.7	8581.89	9776.8	57329.2	52812.4	58124.4	58746.1
P00558	P00558	PGK1_HUMAN	PGK1	Phosphoglycerate kinase 1	1061310	1103760	1066560	1091990	1820740	1618450	1644380	1715670	879211	852618	1131560	939695	1015180	1127820	1090660	1098670
P00568	P00568;Q5T9B7	KAD1_HUMAN	AK1	Adenylate kinase isoenzyme 1	200815	199061	183965	207699	181719	180625	186221	168532	157802	166932	214438	159113	106507	130270	126370	131483
P00734	P00734;E9PIT3	THRB_HUMAN	F2	Prothrombin	30601.6	27156	27945.3	23548	29741.6	29699.9	31576.3	29430.8	8140.45	11943.6	10347.9	15967.8	9688.71	8335.55	10696.9	11831.6
P00738;P00739	P00738;P00739;A0A087WU08;A0A0A0MRD9;J3QR68;J3QLC9;H3BS21;H0Y300;A0A0C4DGL8	HPTR_HUMAN;HPT_HUMAN	HP;HPR	Haptoglobin						2803.38
P00747	P08519;P00747	PLMN_HUMAN	PLG	Plasminogen	5592.76	4336.54	10805.4	6149.55	8748.95		5901.1	5205.03	3755.87	7275.3	9200.18	6677.66	6427.58	3228.85	7093.41	4419.89
P00749	P00749;S4R3G7;E7ET40	UROK_HUMAN	PLAU	Urokinase-type plasminogen activator	20981.4	16794.8	13699.5	20381.9	9248.44	9064.51	7387.89	13522					6390.19	8941.85	8580.5	9855.41
P00750	P00750;B4DN26;B4DNJ1;E7ESF4	TPA_HUMAN	PLAT	Tissue-type plasminogen activator	4881.07	3605.7	1768.23	4002.18	3994.85	4844.46	7746.07	4152.86	2202.82	2181.51	3055.94	3031.27
P00813	P00813;F5GXW0	ADA_HUMAN	ADA	Adenosine deaminase	10036.5	13059.7	10661.3	14024.4	29024.8	29908.1	32585.9	29111.9	10688.8	8287.37	8722.83	8433.05	12414.4	13259.1	15347.1	13096.9
P00846	P00846	ATP6_HUMAN	MT-ATP6	ATP synthase subunit a	128336	110002	170055	109497	136743	130583	138378	150501	185796	153315	167230	158384	180135	174816	176763	184524
P00918	P00918;E5RID5;E5RK37	CAH2_HUMAN	CA2	Carbonic anhydrase 2					48178.6	48039.5	42200.7	45021.1	1321600	1378070	1124620	1272520	168502	163330	185968	162661
P00966	P00966;Q5T6L5;Q5T6L6	ASSY_HUMAN	ASS1	Argininosuccinate synthase				2320.7	174999	179138	167798	167660	29843.9	25406.3	21859.2	23499.9	68924.4	73840.8	80988.6	74061.6
P01008	P01008;Q8TCE1	ANT3_HUMAN	SERPINC1	Antithrombin-III	57999.3	57697	47682.1	50058	17410.3	27433.2	18604.2	26298.8	30534.7	45105.7	27000.2	35360.7	177988	190998	196875	218617
P01009	P01009;A0A024R6I7;A0A0G2JRN3	A1AT_HUMAN	SERPINA1	Alpha-1-antitrypsin	3459.29				5569.52	7169.33	7006.69	4522.43
P01023	P01023;P20742	A2MG_HUMAN	A2M	Alpha-2-macroglobulin	291603	293625	267508	237794	144126	119271	106880	102629	138932	207279	138591	185507	47310.4	28024.4	30657.3	24219.2
P01024	P01024	CO3_HUMAN	C3	Complement C3	49191.3	36942	34912.5	35029.1	26314.5	22773.7	26326.9	11961.5	34716.7	47625.6	29422.7	42995.1	9488.08	9944.17	10414.9	8211.13
P01033	P01033;Q5H9A7;H0Y789	TIMP1_HUMAN	TIMP1	Metalloproteinase inhibitor 1	22530.4	33466.8	15344.4	14431.4	91129	74690.6	75059.9	81027.3	8915.7	15614.8	9908.75	9839.65	21586	17665.7	17318.4	15618.3
P01034	P01034	CYTC_HUMAN	CST3	Cystatin-C	10609.6	16547.1	13723	17781.6	12721.3	8109.83	15831.9	14844.6	13243	11464	17670.1	13341.5	21490.3	17614.8	16374.9	21093.4
P01040	P01040;C9J0E4	CYTA_HUMAN	CSTA	Cystatin-A	26057.6	14702.5	16960.1	10725	44273.4	41877	40523.6	36119	5706.07	7626.81	4189.41	7916.42	42659.1	31952.8	39728.4	33794.4
P01106	P01106;A0A0B4J1R1	MYC_HUMAN	MYC	Myc proto-oncogene protein			7563.57	3229.74	8454.46	6045.01	6048.21	5724.62	10587.7	9111.18	13366.9	8656.52	13707.6	14428	13463.9	12941.9
P01111	P01111	RASN_HUMAN	NRAS	GTPase NRas	44416.4	30233	36482.4	35852.4	103735	69417.6	85377.8	92231	35749	36918.6	31346.9	46951.4	44830.9	43306.1	30389.6	46830.9
P01112	P01112;P01116	RASH_HUMAN	HRAS	GTPase HRas	121838	123828	115343	137530	95901.5	126309	96654.3	116973	93880.9	73620.3	81816.9	82753.1	103258	103408	97054.1	113828
P01116	P01116;P01111	RASK_HUMAN	KRAS	GTPase KRas	170770	213184	165249	212272	122956	168929	170380	176014	116390	88518	89235.1	97732.9	155142	160822	188967	163170
P01130	P01130;J3KMZ9;H0YMD1	LDLR_HUMAN	LDLR	Low-density lipoprotein receptor	58384.2	51853	50075.1	52069.9	22759	23015.6	25695.5	22952.4	12026.8	10825.2	12889.5	13027.4	24802.8	26917.3	25292.6	29405.1
P01137	P01137	TGFB1_HUMAN	TGFB1	Transforming growth factor beta-1	34597	33692.6	35066.9	36063.1	35095.1	34760.3	33209.9	30592.1	7063.43	6270.29	7165.19	9965.82	8699.29	12169	11180.5	14425.9
P01344	P01344	IGF2_HUMAN	IGF2	Insulin-like growth factor II	5630.56	4165.28	4969.38	7013.45	4618.61	4088.51	7992.6	4665.45								2212.59
P01591	P01591;D6RHJ6;C9JA05;D6RD17	IGJ_HUMAN	JCHAIN	Immunoglobulin J chain	2801.75				6338.92	5344.32	2345.69	3311.69			2107.98		1228.14	1772.51	1939.01	2447.93
P01833	P01833	PIGR_HUMAN	PIGR	Polymeric immunoglobulin receptor	20980.1	24117.4	13332.4		35981.1	16926.1	11893.3	10156.7	10752	3924.12	12442	5309.08	8889.26	5172.39		9981.22
P01834	P01834	IGKC_HUMAN	IGKC	Immunoglobulin kappa constant	1595.84	4743.35		1437.19	9200.69	8573.23	2144.95	2323.25	1116.53				2661.39	2771.51		1067.28
P01857	P01857;A0A0A0MS08	IGHG1_HUMAN	IGHG1	Immunoglobulin heavy constant gamma 1					5288.59	2459.84		5359.57	748.099			2300.37	5082.47
P01876	P01876;P01877;A0A286YEY1;A0A286YEY5;A0A0G2JMB2	IGHA1_HUMAN	IGHA1	Immunoglobulin heavy constant alpha 1	10118.6	17434.3	9559.72	3187.97	30633.6	15465.7	11791.4	8765.44	6048.21	5529.67		3448.09	6936.15	2423.12	4364.3	9572.07
P01889	P01889;A0A1W2PPR8;F6U0H7	1B07_HUMAN	HLA-B	HLA class I histocompatibility antigen, B-7 alpha chain	18231	14524.4	12937.6	13344.4		16182.6			4594.68	3845.74		2238.12
P01892	P30443;P04439;P01889;P30461;P30462;P30464;P18463;Q95365;Q04826;P30479;P30483;P30486;P30487;P30488;P18464;P30490;P30491;P30492;P30493;P18465;Q29836;P01892;P18462;P30450;P30512;P16188;P16189;P30455;P10316;P10319;Q29940;P30498;Q31610;Q29718;P13746;P30447;P05534;P10314;P16190;P30453;P30456;P30457;P01891;P30459;P30460;P30466;P03989;P30685;P30475;P30480;P30481;P30484;P30485;P30495;A0A1W2PP29;A0A1W2PQE2…	1A02_HUMAN	HLA-A	HLA class I histocompatibility antigen, A-2 alpha chain	245659	269979	249926	225400	100658	96375.4	97453.5	99489.9	86861.3	91621	99909.3	88969.1	131544	146746	153146	147591
P02144	P02144;F2Z2F1;B0QYF8;F2Z337	MYG_HUMAN	MB	Myoglobin							1838.28	2831.45
P02452	P02452;I3L3H7	CO1A1_HUMAN	COL1A1	Collagen alpha-1(I) chain	13771.6	11411.8	9003.14	7907.76	151214	128762	136973	145317		4032.86	1177.82	5298.15	14459.1	4758.02	16149	28989.6
P02458	P02458	CO2A1_HUMAN	COL2A1	Collagen alpha-1(II) chain	26940.6	16359.9	23093.8	20817.4	9418.57	10843.1	13969.3	16182.8	7341.1	3075.44	3802.75	5581.14	6448.72	3505.8	6060.64	7800.02
P02461	P02461	CO3A1_HUMAN	COL3A1	Collagen alpha-1(III) chain	9299.54	8705.32	4496.9	8840.21	13389.9	10115	8972.24	10440	4314.43	3076.96	4641.32	2688.63
P02462	P29400;P02462	CO4A1_HUMAN	COL4A1	Collagen alpha-1(IV) chain	20237.6	15918.4	11112.9	16925.7	24228.2	16839.8	20387.6	16249.3	5762.94	3836.88	7870.86	43841.5			22794.8	5035.27
P02511	P02511;A0A024R3B9;E9PR44;E9PJL7;E9PNH7;E9PRA8	CRYAB_HUMAN	CRYAB	Alpha-crystallin B chain	11370.6	10544.4	10389.8	8100.39	241630	226134	231432	226408
P02533	P02533	K1C14_HUMAN	KRT14	Keratin, type I cytoskeletal 14	375599	298866	226045	127665	421133	429472	517607	273239	193213	169611	78979	120462	272077	238736	186359	181558
P02538	P48668;O95678;P02538	K2C6A_HUMAN	KRT6A	Keratin, type II cytoskeletal 6A	60986.9	28351.5	20992	15723.2	45893	30525.6	36818.6	20055.3	24102.8	20570.3	11586.1	28925.4	21550.9	25050.8	19323.2	15042.2
P02545	P02545;A0A0C4DGC5;Q5TCI8	LMNA_HUMAN	LMNA	Prelamin-A/C	2477230	2631180	2446380	2515650	1342880	1367370	1369530	1352390	169380	162136	177603	167173	1462350	1500360	1493770	1509100
P02647	P02647;F8W696	APOA1_HUMAN	APOA1	Apolipoprotein A-I	39593.8	46148.7	23554	23200.6	19579		32173.6	13249.2	22421.1	34921.4	34862.9	33740.1	40586	24756.8	17945.2	16474.4
P02649	P02649	APOE_HUMAN	APOE	Apolipoprotein E	48684.5	49572	48034.3	52695.7	33610.4	27571.3	44423.1	27964.6	14713.2	19722.7	25553	27863.3	14590.2	16925.9	21585.7	14947.7
P02655	P02655;Q6P163;A0A024R0T9;K7ER74	APOC2_HUMAN	APOC2	Apolipoprotein C-II	4012.41	6715.17	5019.39	5552.52	3329	9168.14	4726.89	5597.42		917.802	2898.66				2175.29	3332.31
P02656	P02656;B0YIW2	APOC3_HUMAN	APOC3	Apolipoprotein C-III	4206.92	4183.7	2087.42	1890.81	2613.32	1083.96		2644.31	1154.13		1328.85	821.122	287.406	281.847		697.67
P02675	P02675	FIBB_HUMAN	FGB	Fibrinogen beta chain	22391.1	19694	19286.6	14228.9	60070.9	26357.6	29640.4	26595.1	18792.9	10711.3	18708.6	6484.39	9238.95
P02679	P02679;C9JC84;C9JEU5	FIBG_HUMAN	FGG	Fibrinogen gamma chain					27225.7		8931.01	7234.9			12711.5
P02686	P02686;E9PLQ9;E9PKX9;J3KS94;J3QQK6;H7BYR8;E9PMR5;A8MZH3;E9PQE7;H0YF02;H0YEA2;E9PLU9;J3QL64;E9PSE2;J3QKL5;F8WEU6;F5H7N4;J3KT34;E9PNZ1	MBP_HUMAN	MBP	Myelin basic protein	839.147			1162.74									1828.1	2259.29	662.205	4011.86
P02749	P02749;J3KS17	APOH_HUMAN	APOH	Beta-2-glycoprotein 1							2687.77		2751.22	2742.29	1845.11	2906.36
P02751	P02751	FINC_HUMAN	FN1	Fibronectin	2322610	1785640	1335770	1490160	224818	139820	108361	143318	24571	34880.4	74733.6	28015.3	24002.9	14278.3	14927.6	18182.7
P02760	P02760	AMBP_HUMAN	AMBP	Protein AMBP	20005.5	5149.77		9029.84	9722.62		4189.36	4218.72		19050.5
P02765	P02765;C9JV77	FETUA_HUMAN	AHSG	Alpha-2-HS-glycoprotein	1028090	813577	651622	667759	537571	484005	459640	337470	550931	751367	552805	775044	205217	139957	193615	106596
P02768	P02768;A0A0C4DGB6;H0YA55;H7C013	ALBU_HUMAN	ALB	Serum albumin	3120500	3163270	2025260	2277390	3450740	2799810	1656140	889870	2681440	3671890	2601860	3331030	1147830	1739420	835972	588676
P02771	P02771;J3KMX3	FETA_HUMAN	AFP	Alpha-fetoprotein	81264	75829.4	49887.2	49339.3	30818.5	25127.8	28658.1	15306	58957.2	92765.8	55993.1	70602.3	16906.8	8349.67	13810.4	7346.2
P02774	P02774;D6RF20;D6RF35;D6RBJ7	VTDB_HUMAN	GC	Vitamin D-binding protein	79528.8	65819	64268	43972.7	40500.7	26044	23288.3	30217.9	48464.9	56740.2	48901.8	77897.1	24403.9	16726.8	19130.9	17885.7
P02786	P02786;G3V0E5;H7C3V5	TFR1_HUMAN	TFRC	Transferrin receptor protein 1	220130	227560	221857	221873	416021	413668	430350	411100	134150	140412	128865	131387	415340	401370	424574	404151
P02787	P02787;H7C5E8	TRFE_HUMAN	TF	Serotransferrin	5091.94		3637.95	2950.68	4957.47	3783.89			3559.27	8067.11	3895.28	6333.16	1270.22	427.248	345.114
P02788	P02788;E7EQB2;E7ER44	TRFL_HUMAN	LTF	Lactotransferrin	306284	307946	261469	196727	632978	269172	196366	146927	263666	350104	266795	209658	181577	128922	144625	133520
P02790	P02790;Q9BS19	HEMO_HUMAN	HPX	Hemopexin	12914.4	14531.6	11155.5	14151.3			2545.56	8966.88		1945.07	4194.71	4938.12			1426.38
P02792	P02792	FRIL_HUMAN	FTL	Ferritin light chain	26859	21100.9	15573.5	27822.8	8671.14	11699.3	7525.41	9824.86	11265.9	13773.4	15407.5	8844.91	9306.11	5356.96	12852.6	8643.8
P02794	P02794;G3V192;E9PKY7;E9PRK8	FRIH_HUMAN	FTH1	Ferritin heavy chain	204141	166248	165846	174092	61021.1	58268.9	56818.3	62159.8	86412.5	96117.3	86043.4	82661.1	82636.9	94425.5	103139	84064.3
P02795	P02795;H3BSP9	MT2_HUMAN	MT2A	Metallothionein-2	515441	518468	652705	648623	222600	178089	109889	214462	5519.1			10939.5	70100.2	51554.4	89101.1	112701
P03886	P03886	NU1M_HUMAN	MT-ND1	NADH-ubiquinone oxidoreductase chain 1	24242.4	34541.8	38909.6	32395.3	33019.4	32050.6	30354.4	30676.2	41533.3	42519.6	48687.3	47791.9	41677.5	46477.6	48202	45089.6
P03891	P03891	NU2M_HUMAN	MT-ND2	NADH-ubiquinone oxidoreductase chain 2	28596.5	26266.5	27099	31753.2	27768.2	18206.8	21479.8	13843.1	23769.9	47487.3	34709.5	28719.9	36503.6	35467.9	27743.1	23799.4
P03897	P03897	NU3M_HUMAN	MT-ND3	NADH-ubiquinone oxidoreductase chain 3	18097.1	17740.2	15887.4	24326.2	15265.4	10955	21083.3	17367.8	26848.9	10354.2	20911	21833.4	21520.2	20941.1	14556.3	23326.4
P03905	P03905	NU4M_HUMAN	MT-ND4	NADH-ubiquinone oxidoreductase chain 4	24636.7	22782.2	23178.4	22093.9	21764.3	17745.1	18169.5	14495.4	26442.7	23916.6	27084.9	28680.2	30585.5	32561.8	29185.8	26076.8
P03915	P03915	NU5M_HUMAN	MT-ND5	NADH-ubiquinone oxidoreductase chain 5	33603	36652.8	32320.9	27309.7	24381.3	21098.9	28677.9	16563.4	29755.5	28969.1	28035.3	25967	28251	33879.1	33080.1	25718.2
P03923	P03923	NU6M_HUMAN	MT-ND6	NADH-ubiquinone oxidoreductase chain 6	22095	16808.5	17114.3	13580.5	16604.3	21263.7	16456.8	19133	18028.7	29298.3	24700.9	16604	12736.5	16286	19002	22181.8
P03928	P03928	ATP8_HUMAN	MT-ATP8	ATP synthase protein 8	41127.6	45990.4	41089.8	47169	36011.8	36494.4	40948.9	40449.6	64384.7	51484	74017	55536.2	85011.4	80979.4	73023.6	79411.2
P03973	P03973	SLPI_HUMAN	SLPI	Antileukoproteinase					14314.8	3747.34
P03999	P03999	OPSB_HUMAN	OPN1SW	Short-wave-sensitive opsin 1	11380.6	6973.85	8370.71	6159.49	12609.6	7706.87	9330.52	11268.4	6326.31	6663.47	6730.86	5993.28	5079.59	5999.47	6828.68	7575.48
P04003	P04003	C4BPA_HUMAN	C4BPA	C4b-binding protein alpha chain		7054.28	7839.83	8093.5		10943.1	8974.12	8631.21	12360.8	8255.24	7881.13	8013.36		6151.66	3468	7506.1
P04004	P04004	VTNC_HUMAN	VTN	Vitronectin	123283	61137.7	114782	105019	113573	100831	52279.4	129320	29929.9	11644.9	6033.82	15253.4	35655.9	19827.2	32910.4	24414
P04035	P04035	HMDH_HUMAN	HMGCR	3-hydroxy-3-methylglutaryl-coenzyme A reductase	4399.09	5598.16	3046.95	6716.25	6284.57	8762.74	8473.88	5804.19	7387.11	4956.58	7744.88	7217.38	5711.02	7056.58	6168.41	6829.37
P04040	P04040	CATA_HUMAN	CAT	Catalase	134306	125441	119392	120321	120867	118647	118401	107889	78403.6	77962.3	71717.9	74338.4	104772	119550	131503	111281
P04049	P04049;H7C155	RAF1_HUMAN	RAF1	RAF proto-oncogene serine/threonine-protein kinase	34969.6	40518.2	43864.3	38091	34556.3	29175.1	34079	27829.6	35308.8	33031.5	33058.7	37631.8	25512	27596	29651.5	29742.9
P04062	P04062;A0A0G2JLB3;A0A0G2JNZ5;A0A0G2JNZ0	GLCM_HUMAN	GBA	Glucosylceramidase	178306	184928	183530	163796	97857.9	99416.1	104679	109745	63761.2	62033.8	61259.8	63832.6	49861.7	47035.8	49550.7	44350.2
P04066	P04066	FUCO_HUMAN	FUCA1	Tissue alpha-L-fucosidase	32117.7	26324.6	32085.2	23924.3	17441.1	12144.1	16850.2	15416.7	35334	38881.8	32138.7	34175.9	28517.5	29787.3	32338.1	29787.1
P04075	P04075;J3KPS3;H3BR68	ALDOA_HUMAN	ALDOA	Fructose-bisphosphate aldolase A	3495990	3300510	3079040	3194760	2080660	1912710	2076910	1960720	2420960	2476270	2336710	2378690	2827460	2751380	2733920	2555720
P04080	P04080	CYTB_HUMAN	CSTB	Cystatin-B	770767	762219	820837	757509	417886	402957	390772	428317	834647	951224	815689	835895	666537	698507	719001	681465
P04083	P04083;Q5T3N1	ANXA1_HUMAN	ANXA1	Annexin A1	2342130	2440380	2412680	2288610	1881920	2060030	1904200	1890360	14097	12713.5	9210.35	9781.47	1888600	1866450	2101640	1856760
P04114	P04114	APOB_HUMAN	APOB	Apolipoprotein B-100	53188.1	74738.6	64663.4	56433.4	30179.4	28629.3	23590.9	26799.2	29057.7	31084.9	26650.7	28230.3	23122.2	15141.4	20083.4	15402.3
P04150	P04150;Q3MSN4;D6RDA9	GCR_HUMAN	NR3C1	Glucocorticoid receptor	27382.8	25092.4	29032.9	28755.4	22662.9	15064.3	17376.8	19010.1	8294.9	7960.88	9603.18	9337.11	5216.38	5571.26	6399.01	4610.04
P04156	P04156;X6RKS3;A2A2V1	PRIO_HUMAN	PRNP	Major prion protein	24178.8	23010.9	25887.2	22466.9	57334.6	45895.4	55567.2	64819.4	6201.39	8310.19	9436.36	7603.75	27698.2	24291.8	24183	25657.4
P04179	P04179;A0A0C4DFU2;A0A0C4DFU1;G5E9P6;F5GXZ9;F5GYZ5;F5H4R2;A0A0C4DG56;G8JLJ2;F5H3C5	SODM_HUMAN	SOD2	Superoxide dismutase [Mn], mitochondrial	99706.8	99135.2	107891	111240	198702	209765	207793	220622	193755	199072	183862	171971	143869	145792	149448	154272
P04181	P04181	OAT_HUMAN	OAT	Ornithine aminotransferase, mitochondrial	469297	425734	405386	445635	215624	214727	207953	203217	489483	519724	310610	464922	380798	362210	388507	386170
P04183	P04183;K7ERV3;K7ES52;K7ENW5;K7ERJ1	KITH_HUMAN	TK1	Thymidine kinase, cytosolic	57086.5	57917.7	68080.2	74215	212644	214793	209590	242773	81293.1	79243.7	85638.3	88972.4	211035	196760	211187	245399
P04216	P04216;E9PNQ8;E9PIM6	THY1_HUMAN	THY1	Thy-1 membrane glycoprotein	954671	948513	930354	974349	399804	373574	351030	437084	9600.02	3822.16	2175.69	2122.38			5979.74
P04217	P04217;M0R009	A1BG_HUMAN	A1BG	Alpha-1B-glycoprotein	21062.6	13460	8026.29	14487.9	5345.88	9645.94		1616.83	10871.5	19844.9	11085.3	18925.3	3231.12	4131.5	4783.71	1194.77
P04259	P04259;P48668	K2C6B_HUMAN	KRT6B	Keratin, type II cytoskeletal 6B	8633.65	6638.41	4033.55		4276.4	4804.34	5730.89		5890.21	3334.04	3630.23	3350.28	3728.22	7076.79	5038.77
P04264	P04264;P04259	K2C1_HUMAN	KRT1	Keratin, type II cytoskeletal 1	1391750	1062810	1033870	547207	683249	1121610	1058200	661318	672337	598789	293640	441934	800037	603292	423981	393932
P04350	P04350	TBB4A_HUMAN	TUBB4A	Tubulin beta-4A chain					17747.5	25329.4	19080.9	16964.4	26058.7	29341.9	30655.2	27121.1	36341.3	33749.2	40838.7	33823.4
P04406	P04406;E7EUT5	G3P_HUMAN	GAPDH	Glyceraldehyde-3-phosphate dehydrogenase	12905100	13746600	11121600	11864400	11388700	9483610	11913500	10416500	3415540	3900770	5217850	3900870	7076980	7689120	7114150	6555990
P04424	P04424	ARLY_HUMAN	ASL	Argininosuccinate lyase	52047.3	49369.4	55369.9	59443.9	46406.1	44754.5	39593.5	46605.7	10458.1	8880.67	9202.52	9750.17	47271.7	49714.9	51829.8	49747.3
P04626	P04626;B4DTR1;J3QLU9	ERBB2_HUMAN	ERBB2	Receptor tyrosine-protein kinase erbB-2	34938.4	32478.6	24082.6	26497.4	16469.2	28372.2	26057.4	26756.5	21611.1	20609.7	21804.4	16760	30565.4	29562	25397.5	31826.7
P04632	P04632;Q96L46;K7ELJ7;K7EKD8;A0A0C4DGQ5;A0A075B7C0;K7EIV0;U3KQE2;U3KPR7	CPNS1_HUMAN	CAPNS1	Calpain small subunit 1	708608	837390	537327	649990	399249	460152	422531	422566	97940.4	93889.3	122963	109196	439160	456269	470469	473377
P04637	P04637;E7EQX7;E7ESS1;A0A0U1RQC9;A0A087WT22;A0A087X1Q1;J3KP33;A0A087WXZ1;A0A087WZU8;E9PFT5	P53_HUMAN	TP53	Cellular tumor antigen p53	10297	3804.62	5469.46	2372.66	8110.19	8103.05	7179.77	7909.22	181451	146390	181595	163906	7077.21	6832.43	4397.35	3915.05
P04732	P04732;P13640;Q8N339;P80297;P02795	MT1E_HUMAN	MT1E	Metallothionein-1E	738134	351382	362527	775526	502191	192761	408768	194670	2102.88	16102	19489.3	10308.7	251357	86370.9	194718	271501
P04733	P04733	MT1F_HUMAN	MT1F	Metallothionein-1F	6889.54	28497.6	4569.15	4894.16	4647.89	23018.4	13939.2	4668.71	1064.7	561.545			1998.09	3612.33	8702.46	13680.5
P04792	P04792;F8WE04	HSPB1_HUMAN	HSPB1	Heat shock protein beta-1	1725950	1992530	1483980	1491690	2425450	2604480	2474040	2644140	51395.2	55743.2	53526.7	54873.4	1221650	1285780	1120110	1226070
P04818	P04818	TYSY_HUMAN	TYMS	Thymidylate synthase	122924	124660	142865	141910	413810	450892	455435	440498	145370	148597	144911	144426	146910	134989	139741	150598
P04843	P04843;F8WF32	RPN1_HUMAN	RPN1	Dolichyl-diphosphooligosaccharide--protein glycosyltransferase subunit 1	697722	707357	636275	652120	568924	597566	574882	564370	520683	539615	526574	480874	642136	633789	625392	609592
P04844	P04844	RPN2_HUMAN	RPN2	Dolichyl-diphosphooligosaccharide--protein glycosyltransferase subunit 2	392356	402169	335554	382204	335831	367833	345411	353152	296103	304942	252981	263186	347235	355918	319713	311898
P04899	P04899	GNAI2_HUMAN	GNAI2	Guanine nucleotide-binding protein G(i) subunit alpha-2	648397	638072	644338	702884	510025	499911	498518	474762	193120	189099	175751	202139	339743	321763	323774	375762
P04908;P0C0S8;P20671;Q16777;Q6FI13;Q7L7L0;Q93077;Q96KK5;Q99878;Q9BTM1	P04908;P20671;Q99878;P0C0S8;Q9BTM1;Q6FI13;Q16777;Q7L7L0;Q93077;Q96KK5;A0A0U1RR32;A0A0U1RRH7;H0YFX9	H2A1B_HUMAN;H2A1C_HUMAN;H2A1D_HUMAN;H2A1H_HUMAN;H2A1J_HUMAN;H2A1_HUMAN;H2A2A_HUMAN;H2A2C_HUMAN;H2A3_HUMAN;H2AJ_HUMAN	H2AFJ;HIST1H2AB;HIST1H2AC;HIST1H2AD;HIST1H2AG;HIST1H2AH;HIST1H2AJ;HIST2H2AA3;HIST2H2AC;HIST3H2A	Histone H2A type 1-B/E	3395420	3989190	2337830	2869220	2202970	3451070	2569750	2621950	3991960	3951030	5405040	4598340	4585840	4293410	4011920	3974970
P04920	P04920	B3A2_HUMAN	SLC4A2	Anion exchange protein 2	40588.3	39016.2	42528.5	41867.2	10066.2	6596.89	5759.27	7608.37	36692.2	34704.5	37194.2	34964.6	32308.6	30386.6	29497.8	33203.8
P05023	P05023	AT1A1_HUMAN	ATP1A1	Sodium/potassium-transporting ATPase subunit alpha-1	889557	909098	872875	846291	793410	820117	797916	819555	840889	825871	855231	825737	783514	806521	788612	814844
P05026	P05026	AT1B1_HUMAN	ATP1B1	Sodium/potassium-transporting ATPase subunit beta-1	108672	124921	115786	121371	137570	148263	139976	163242	39779.3	35760.7	38956.5	37461.4	76591.2	82231.8	79068.5	86384.9
P05067	P05067;A0A0A0MRG2;H7C2L2;H7C0V9;E9PG40	A4_HUMAN	APP	Amyloid-beta A4 protein	35812.3	42383	36617.1	38294.3	42071.2	44926.1	44391.7	50533.6	23412.6	25096.6	26573.6	28171.7	35972.8	37844.4	34340.6	35013.8
P05089	P05089	ARGI1_HUMAN	ARG1	Arginase-1	5901.11	6483.94	10386.6		3402.89	3608.88	6742.68	2598.72	4621.52	2898.31	1141.37	4625.62	4551.42	2501.66	3358.99
P05090	P05090;C9JF17;C9JX71	APOD_HUMAN	APOD	Apolipoprotein D	2106.58		4240.13										3285.87
P05091	P05091;O94788;H0YMG7;F8VP50;H0YKL3	ALDH2_HUMAN	ALDH2	Aldehyde dehydrogenase, mitochondrial	68541.3	69579.9	56845.7	57422.5	309817	365113	373750	334379	376028	406023	383652	344733	169688	189012	204491	175769
P05106	P05106;H3BM21;I3L4X8	ITB3_HUMAN	ITGB3	Integrin beta-3	3246.59	3550.95	5996.12	4539.64	3772.24	2640.44	4863.79	3775.69
P05109	P05109	S10A8_HUMAN	S100A8	Protein S100-A8	10431.6	6336.39	3611.11	6641.31	16160.6	8229.29	5774.36	8545.22	5192.05	4275.78		4724.4	2461.6	3443.98		4125.13
P05114	P05114;A6NL93;A6NEL0	HMGN1_HUMAN	HMGN1	Non-histone chromosomal protein HMG-14	199815	199715	252585	208302	120108	121318	131340	104227	221849	437921	513047	480645	479997	376032	320566	387310
P05120	P05120;H7C004;H7BYS2	PAI2_HUMAN	SERPINB2	Plasminogen activator inhibitor 2	120191	132043	164855	159599			4014.39
P05121	P05121	PAI1_HUMAN	SERPINE1	Plasminogen activator inhibitor 1	495059	481290	529946	593393	47148.1	59182.4	57030.3	62888.7			7207.1		14977.4	6304.1	7215.98	3177.5
P05141	P12235;P12236;Q9H0C2;P05141;V9GYG0	ADT2_HUMAN	SLC25A5	ADP/ATP translocase 2	1846000	2037060	2190500	2033000	2241430	2261490	2372330	2276340	2918000	2972050	2815790	2787240	1961660	1947600	2044690	2026920
P05155	P05155;H9KV48;E9PGN7;H0YCA1	IC1_HUMAN	SERPING1	Plasma protease C1 inhibitor	17404.1	14742.9	16514.8	11394.4	11861	9782.75	7876.49	14925.6	13860.6	19420.2	9851.58	22192.9	4084.79
P05161	P05161;A0A096LNZ9;A0A096LPJ4	ISG15_HUMAN	ISG15	Ubiquitin-like protein ISG15	60950.1	54621.7	43487.7	52164.5	53093.6	59248.4	50294.5	48443.8					141139	137547	157863	157437
P05165	P05165;A0A1B0GU58;A0A1B0GWI4;A0A1B0GWA1;A0A1B0GUX9	PCCA_HUMAN	PCCA	Propionyl-CoA carboxylase alpha chain, mitochondrial	14130.4	16749.6	14096.5	13530	14361	13508.1	14098.6	13803	22764.6	22111.6	22694.8	19129	15347.5	16357.9	16988.8	15674.3
P05166	P05166;E9PDR0;E7EUY3;E7ETT4;E7EX59;E7ETT1;E9PEC3;F8WBI9	PCCB_HUMAN	PCCB	Propionyl-CoA carboxylase beta chain, mitochondrial	13344.2	13251.4	16691.9	17691.4	11649.2	10890.5	16084.6	11265	20520.8	24507.5	21080.7	21365.6	17351.5	14855.6	16717.7	14918.9
P05187	P05187;P10696	PPB1_HUMAN	ALPP	Alkaline phosphatase, placental type					15947.5	17180.4	15307	21762.8							1601.44
P05198	P05198;G3V4T5;H0YJS4	IF2A_HUMAN	EIF2S1	Eukaryotic translation initiation factor 2 subunit 1	381155	417078	416925	415942	736479	754872	678056	721051	323428	329897	301882	326109	557735	546084	559745	587199
P05204	Q15651;P05204;A0A087WZE9	HMGN2_HUMAN	HMGN2	Non-histone chromosomal protein HMG-17	909969	314292	520164	884870	1114590	478623	508286	228303	189289	212402	601368	500587	764940	363651	335901	402660
P05230	P05230	FGF1_HUMAN	FGF1	Fibroblast growth factor 1	9140.07	13853	7403.45	12408.5	14359.9	16112.8	14757.6	14817.5						878.607
P05362	P05362	ICAM1_HUMAN	ICAM1	Intercellular adhesion molecule 1	10145.8	6234.53	3510.07	9230.25									7483.82	7505.3	8441.71	7334.79
P05386	P05386	RLA1_HUMAN	RPLP1	60S acidic ribosomal protein P1	364740	325342	232325	368622	239336	283304	184469	285433	335447	289428	422915	376918	510098	452444	455974	431426
P05387	P05387	RLA2_HUMAN	RPLP2	60S acidic ribosomal protein P2	1660440	1866160	1486110	1573890	1184060	1224850	1098690	1371900	1704090	1720110	2072920	2005110	2175340	2125940	2170060	1974860
P05388	P05388;F8W1K8;F8VWS0;F8VZS0;F8VW21	RLA0_HUMAN	RPLP0	60S acidic ribosomal protein P0	1200520	1170200	1301370	1326950	1164140	1091990	1191600	1109210	1086620	1204700	1040050	1039430	1206970	1177030	1258700	1208980
P05412	P05412	JUN_HUMAN	JUN	Transcription factor AP-1	20742.3	19543.1	31555.4	24507.3	24470.8	14497.7	18332.9	23431.7	10736.3	12464.2	14237.2	9495.39	2869.01	643.481	1549.42
P05423	P05423	RPC4_HUMAN	POLR3D	DNA-directed RNA polymerase III subunit RPC4	18811.7	10087.4	17091.6	19982	21624.8	15643.7	18251.4	19972.1	39143	35846.6	45819.6	38304.1	26728.8	23571.2	24887.2	24068.8
P05452	P05452;E9PHK0	TETN_HUMAN	CLEC3B	Tetranectin	4172.3	7532.28	4975.83	3225.84	2486.21	1838.88	4021.1	2664.07	1281.35	4710.52		2495.93	1240.31		3642.08	719.421
P05455	P05455;E9PGX9;E7ERC4;E9PFL9	LA_HUMAN	SSB	Lupus La protein	842403	872458	838170	864663	909498	927781	805784	944319	1535280	1434260	1468300	1525450	712556	728274	729111	726854
P05543	P05543	THBG_HUMAN	SERPINA7	Thyroxine-binding globulin	4504.26	7010.33	1877.23	4077.73	3005.3	2924.54		2141.81	3712.83	5254.53	3873.56	4467.46	4588.42	1391.17	3238.23
P05549	Q92754;P05549;C1K3N0;Q96SH1;C9JXZ2;H7C4N4;H7C5E5	AP2A_HUMAN	TFAP2A	Transcription factor AP-2-alpha	10295.2	16945.2	8352.88	16268.1					23352.5	20040.6	31043.2	17755.1	9028.23	8955.15	10172.4	6752.94
P05556	P05556	ITB1_HUMAN	ITGB1	Integrin beta-1	1940050	1842330	1797700	1891630	1027500	979355	915951	1030790	95158	88231.7	97574.7	96452	446530	439184	446006	465822
P05783	P05783;F8VZY9	K1C18_HUMAN	KRT18	Keratin, type I cytoskeletal 18	2815930	3064930	2647970	2763630	2442960	2511660	2648420	2797320	45105.3	50539.5	43739.8	50601.5	8663590	7519550	6969570	7277970
P05787	P05787	K2C8_HUMAN	KRT8	Keratin, type II cytoskeletal 8	9104920	9991890	8424060	8888620	10058900	10934800	10814300	11453400	167736	221059	158344	147920	42103900	38716600	38071600	36734200
P05997	P05997;A0A087WYX9	CO5A2_HUMAN	COL5A2	Collagen alpha-2(V) chain	12052.5	8304.32	8661.98	10005.5	5966.19	6585.21	7563.95	7186.03
P06132	P06132;A0A1B0GVZ4	DCUP_HUMAN	UROD	Uroporphyrinogen decarboxylase	241170	223268	248671	270096	196557	207741	196004	195842	139522	166292	137822	162962	113329	122833	128329	124801
P06213	P06213	INSR_HUMAN	INSR	Insulin receptor	11038.8	14671.9	9983.6	10012	10093.8	6237.49	7469.48	8214.16	15631.6	11548.7	13103.7	13094.7	11486.1	15668.9	15576.6	15879.7
P06241	P06241	FYN_HUMAN	FYN	Tyrosine-protein kinase Fyn	11336.7	13166	11840	9652	12466.8	5758.14	6456.51	3761.34	18422.3	13468.7	13293.2	15959
P06276	P06276;F8WF14;F8WEX7	CHLE_HUMAN	BCHE	Cholinesterase		3087.77	6743.16	4139.42							2634.36
P06280	P06280;V9GYN5	AGAL_HUMAN	GLA	Alpha-galactosidase A	16945.9	17200.5	15746.4	15557.1	17549.5	18596.9	19944	17954	137306	131484	118820	130549	26550.6	26398.2	30317.7	28569.4
P06396	P06396;A0A0A0MT01;A0A0A0MS51	GELS_HUMAN	GSN	Gelsolin	205869	182442	140556	162086	366612	367223	357586	381038	63032	67001.9	72860.8	58219	149945	195431	190650	168296
P06400	P06400	RB_HUMAN	RB1	Retinoblastoma-associated protein	86709.9	87110.2	104487	104624	52637.9	60821.6	54935.2	54895.4	54602.5	54121.8	50236.8	48217.4	79824.9	79244.6	77243.6	81919.2
P06454	P06454;B8ZZQ6	PTMA_HUMAN	PTMA	Prothymosin alpha	506258	835915	646380	566372	888370	890503	834519	731880	1002860	781503	957861	1126170	1760070	1977650	1748130	1998430
P06493	P06493;A0A024QZP7;E5RIU6;A0A087WZZ9	CDK1_HUMAN	CDK1	Cyclin-dependent kinase 1	227071	220409	253810	263611	497757	495215	495741	497988	422098	429903	400248	425462	483574	472468	505037	479230
P06576	P06576;H0YH81;F8W079	ATPB_HUMAN	ATP5B	ATP synthase subunit beta, mitochondrial	1680120	1869520	1696590	1693140	1548660	1601930	1547200	1515990	1493810	1563770	1514180	1418460	1727980	1811140	1805430	1685530
P06702	P06702	S10A9_HUMAN	S100A9	Protein S100-A9	12458.5				6214.07	7399.57	2430.67	3491.48		1720.17		5722.45	2609.38	1161.54		4674.57
P06703	P06703;R4GN98	S10A6_HUMAN	S100A6	Protein S100-A6	5589970	6450560	4544590	4934280	654607	672574	561229	725590					5246860	4981690	5268580	5438480
P06730	P06730;D6RBW1;H0Y8J7	IF4E_HUMAN	EIF4E	Eukaryotic translation initiation factor 4E	285884	298253	274586	283517	286677	281953	285928	281733	250437	278993	237786	261016	336293	351202	367109	341552
P06732	P06732	KCRM_HUMAN	CKM	Creatine kinase M-type		1672.19							7591.76	4880.63	7228.42	5131.43	4164.35	2581.99	7574.89	3261.27
P06733	P06733	ENOA_HUMAN	ENO1	Alpha-enolase	7386600	7951280	7589880	7577760	9530400	9182470	9483900	9715310	3992850	4225920	5065740	4662880	6600220	6609100	6160680	6628060
P06737	P06737;E9PK47	PYGL_HUMAN	PYGL	Glycogen phosphorylase, liver form	50749.9	54009.6	54481.1	55060.9	100745	111405	102931	106339	274979	261151	249280	261623	221397	229495	225069	206275
P06744	P06744;K7EPY4;A0A0J9YXP8;K7ENA0;A0A0J9YYH3;A0A0J9YX90;A0A0A0MTS2;K7EQ48	G6PI_HUMAN	GPI	Glucose-6-phosphate isomerase	674527	667023	658445	712602	883945	841796	881857	902528	1056710	1092760	1003620	1036670	1169600	1205750	1234050	1141960
P06746	P06746;E5RIJ0;H0YBJ0;E7EW18;E9PIC6	DPOLB_HUMAN	POLB	DNA polymerase beta	12187.6	14253.1	11310.8	15863.3	12143	12047.3	15663.4	16098.9	14912.6	10970.1	21532.2	12591.2	13878.4	15085.3	11399.5	12570.9
P06748	P06748;E5RI98	NPM_HUMAN	NPM1	Nucleophosmin	3036940	2941850	2956620	3011520	3880230	3716980	3557640	3879170	3867920	4074510	4234710	4099440	4083050	4132740	4205760	4187850
P06753	P06753;K7EQW8	TPM3_HUMAN	TPM3	Tropomyosin alpha-3 chain	1409990	1676240	1293450	1438190	1652040	1566280	1251810	1905570	877075	879289	834217	826663	1293680	1153780	960792	879030
P06756	P06756	ITAV_HUMAN	ITGAV	Integrin alpha-V	172434	168543	133941	150822	111887	115770	106373	117414	9789.14	9300.18	10881.8	11501.6	34023.9	32397.8	33715.9	37191.9
P06865	P06865;H3BP20;H3BU85;H3BS10;H3BTD4	HEXA_HUMAN	HEXA	Beta-hexosaminidase subunit alpha	67305.5	75181.4	75448.8	69454.9	65616	69257.5	64173.3	73601.7	84973.2	87821.2	78897.2	81058.8	29449.6	33545	35787.9	34607.5
P07093	P07093	GDN_HUMAN	SERPINE2	Glia-derived nexin	22409.9	23694.9	18265	22192.5	19720.5	20362.9	14889.6	16571.3	4151.22	6482.39	5230.82	3917.76	26927.3	28428.3	31006.4	31477.9
P07099	P07099	HYEP_HUMAN	EPHX1	Epoxide hydrolase 1	139151	149037	139929	136934	119963	140123	126917	130796	147142	140737	136664	139521	106132	104284	102441	102137
P07108	P07108;B8ZWD1;A0A0A0MTI5	ACBP_HUMAN	DBI	Acyl-CoA-binding protein	62870.3	66129.2	119640	95992.3	228298	199138	131373	209988	153246	111141	136062	188354	181437	231019	191947	233512
P07195	P07864;P07195;Q6ZMR3;P00338;G3XAP5;F5H155;A8MW50;F5H5G7;F5H245;A0A087WUM2	LDHB_HUMAN	LDHB	L-lactate dehydrogenase B chain	3196860	3128100	3434480	3385780	4411390	4351890	4139160	4256350	4891540	5127050	4839140	4735440	4995130	5067060	4993450	4935620
P07196	P07196;A0A0S2Z436;A0A087X0W2	NFL_HUMAN	NEFL	Neurofilament light polypeptide					54021.3	58142	51878.1	53619.7	40545.6	35092.9	44956.9	39854.9
P07197	P07197;E7ESP9;E7EMV2	NFM_HUMAN	NEFM	Neurofilament medium polypeptide		11343.8						72988.4	60939.2	60961.1	61127.5	66204.9
P07199	P07199	CENPB_HUMAN	CENPB	Major centromere autoantigen B	36061.9	32126.7	27956.7	34853	27944.2	28520.3	29503.6	30363.9	31896.1	25036	29149.2	27231.2	19504.1	20470.7	21625	21588.8
P07203	P07203;A0A087WUQ6	GPX1_HUMAN	GPX1	Glutathione peroxidase 1	59808.8	43601.5	88380.5	81400.1	92525.6	86075.3	95755.9	100189	65545.8	58133.6	58322.4	56734.8	81986.9	85293.7	97919.1	78322.5
P07205	P07205	PGK2_HUMAN	PGK2	Phosphoglycerate kinase 2	3473.58	7573.84		2626.53					1758.35	7326.06	8712.45	2797.96			5376.78	1234.83
P07225	P07225;G5E9F8	PROS_HUMAN	PROS1	Vitamin K-dependent protein S	4458.61	4781.42	3860.83	5380.39	1364.99	1028.79	3165.34	3175.44	1572.92	5163.66	6201.14	3601.23		4394.93	3506.99
P07237	P07237;I3L3U6;I3L514;I3L0S0;H7BZ94;I3NI03	PDIA1_HUMAN	P4HB	Protein disulfide-isomerase	1216880	1163960	1127490	1158720	1181880	1235810	1106780	1245710	577013	605724	585368	594806	1673880	1717520	1684030	1653610
P07305	P07305	H10_HUMAN	H1F0	Histone H1.0	10783.8	12739.4	5119.05	9466.21	2160230	2425880	1598940	2416800	179204	139205	188122	240521	1717850	1679340	765054	1199380
P07311	P07311;G3V2U7;G3V3F8;G3V597	ACYP1_HUMAN	ACYP1	Acylphosphatase-1	55171	47210.7	58930	48279.5	46329.4	44322.7	41603.4	38137.9	87871.3	93115.9	90062.4	92463.6	87982	101673	103668	96728.8
P07320	P07320	CRGD_HUMAN	CRYGD	Gamma-crystallin D				8398.81					16406	19533	19064.6	18563.4
P07339	P07339;A0A1B0GVP3;H7C1V0;A0A1B0GVD5;A0A1B0GW44;A0A1B0GV23;H7C469;A0A1B0GWE8	CATD_HUMAN	CTSD	Cathepsin D	1958250	2284830	1403310	1412130	167471	141323	174460	139508	112786	131803	102888	112780	58637.2	50715.9	63189.4	65555.3
P07355	P07355;A6NMY6;H0YN28;H0YL33;H0YNP5;H0YM50;H0YMD0;H0YN42;H0YMU9	ANXA2_HUMAN	ANXA2	Annexin A2	6997640	7300070	7172410	7021320	8091370	8343680	8062960	7872190	294653	292551	290806	292060	4600420	4541890	4540840	4620390
P07384	P07384;E9PJA6;E9PLC9;E9PIA9;E9PJJ3;E9PLX0;E9PSA6;E9PMC6;E9PRM1;E9PQB3	CAN1_HUMAN	CAPN1	Calpain-1 catalytic subunit	163936	156002	170398	180070	134699	144189	142168	131195	75096.3	73421.8	69686.4	73173.6	309254	307676	313976	308326
P07602	P07602;C9JIZ6	SAP_HUMAN	PSAP	Prosaposin	903005	795675	726098	748090	531147	513226	406318	540417	162471	159907	173664	199092	245497	238419	250759	278238
P07686	P07686	HEXB_HUMAN	HEXB	Beta-hexosaminidase subunit beta	583785	569212	517138	513050	84314.1	92912.5	85824	70017.5	235520	270979	227179	272077	386451	433495	434463	399101
P07711	P07711;Q5T8F0	CATL1_HUMAN	CTSL	Cathepsin L1	71429.3	61474.8	66496.9	67196.6	94643.6	76702.5	83522.1	91148.3	17770	23768.6	26015.5	16602.1	38710.8	38465.8	24004.4	35768.4
P07737	P07737;K7EJ44	PROF1_HUMAN	PFN1	Profilin-1	5397100	5501150	4661040	4545700	2880980	2416260	2554930	2580670	965049	1072560	1778700	1090250	2363600	2520470	2202760	2251280
P07738	P07738	PMGE_HUMAN	BPGM	Bisphosphoglycerate mutase	22921.6	29468.6	24468.3	22542.6	8053.6	10907.3	7774.12	8372.24	31480.1	30494.9	31021	27771.4	10062.8	8152.2	7060.67	8819.71
P07741	P07741;H3BSW3;H3BQB1;H3BQF1;H3BQZ9	APT_HUMAN	APRT	Adenine phosphoribosyltransferase	241367	280883	101745	90522.5	122711	120338	150271	103518	209408	283717	143948	206963	136250	140208	171824	162530
P07814	P07814	SYEP_HUMAN	EPRS	Bifunctional glutamate/proline--tRNA ligase	385792	386316	407901	404786	509408	499086	487519	522405	614327	611628	597496	623554	548622	509789	540299	520673
P07858	P07858;E9PNL5;E9PR54;E9PSG5;E9PKQ7;E9PHZ5;E9PJ67;E9PLY3;E9PS78;E9PQM1;E9PCB3	CATB_HUMAN	CTSB	Cathepsin B	676482	631068	500622	522467	456401	350646	392508	416550	21639	29586.2	38805.1	33001.5	103052	103079	95918	100390
P07864	P07864;F5H245	LDHC_HUMAN	LDHC	L-lactate dehydrogenase C chain					2555.82		3438.67		4514.8	3879.44	4254.54	3323.59
P07900	P07900	HS90A_HUMAN	HSP90AA1	Heat shock protein HSP 90-alpha	3467030	3518480	3462060	3532630	2679010	2417260	2610200	2690040	3776440	3780910	3669470	3814560	6759480	6872150	6868790	6612040
P07902	P07902;G3V3U5;G3V223;F2Z2X9;G3V4G9	GALT_HUMAN	GALT	Galactose-1-phosphate uridylyltransferase	13365	9142.07	6343.46	11592.2	11484.3	21795.9	17611.4	9585.42	12878.4	15325.2	12742.1	8308.85	10380.4	10168.9	10688.4	11929.3
P07910	P07910;B2R5W2;G3V2Q1;G3V2D6;G3V5V7;G3V4C1	HNRPC_HUMAN	HNRNPC	Heterogeneous nuclear ribonucleoproteins C1/C2	78898.9	77758.3	85773.4	70916.3	78919	70984.2	59052.2	71099.8	63869.5	74806	88568.2	86623	79255.3	57640.9	45330.1	45452.8
P07919	P07919	QCR6_HUMAN	UQCRH	Cytochrome b-c1 complex subunit 6, mitochondrial	79664.1	74621.5	71710.7	66633.8	127231	110291	85850.6	131181	101571	68374.4	116183	123228	139024	123430	123958	178651
P07942	P07942;G3XAI2;E7EPA6	LAMB1_HUMAN	LAMB1	Laminin subunit beta-1	147236	153234	135067	145001	54503.5	49315.6	45346.7	53572.4	27814.6	28022.3	28509.7	24054.4	31188.3	32595.2	28334.5	33011.6
P07947	P07947;J3QRU1	YES_HUMAN	YES1	Tyrosine-protein kinase Yes	46146.7	49227.8	47184.5	49655	87668.5	81473.1	82430.1	80623.2	35004	36705	34358.5	32009.7	52073.2	56711.3	55479.8	60666.8
P07948	P07948	LYN_HUMAN	LYN	Tyrosine-protein kinase Lyn	526904	500987	557950	520132	537300	526346	518002	459108	749579	691012	711399	705751	1133980	1050970	1114850	1112760
P07951	P07951	TPM2_HUMAN	TPM2	Tropomyosin beta chain	1936720	1951780	1538420	1867410	1252720	1295270	1110170	1365110	72397.9	62814.7	55744.4	52562.4	360247	305966	312788	350731
P07954	P07954	FUMH_HUMAN	FH	Fumarate hydratase, mitochondrial	313553	350791	340428	348259	351195	333816	346712	317783	153020	176869	228512	160446	184496	204872	198635	185829
P07992	P07992;K7ES46;K7EP14	ERCC1_HUMAN	ERCC1	DNA excision repair protein ERCC-1	43967.4	53386.6	37672.7	47540.4	49112.2	44436.9	43672.4	44695.3	42101.5	39006.5	44339.8	35486.6	20311.2	26584.4	33059.4	22222
P07996	P07996	TSP1_HUMAN	THBS1	Thrombospondin-1	830432	762221	629673	656524	104362	95174.2	91616.3	95338.8	20896.8	20329.7	24134	21901.7	38452.2	33640.1	30768.6	38155
P08047	P08047	SP1_HUMAN	SP1	Transcription factor Sp1	25829.3	18835.6	27396	23915.2	41009.7	25155.7	35763.9	35399.2	28503.5	30889.8	33995.1	37227.3	34102.5	18035.3	24916	37306.3
P08069	P08069;C9J5X1	IGF1R_HUMAN	IGF1R	Insulin-like growth factor 1 receptor	17106.4	14513.7	15027.3	14268.7	27405.4	28346.5	25582.5	28936.9	24134.5	19961.3	20594.2	21452.5	8024.78	9367.66	8722.74	9651.13
P08123	P08123;A0A087WTA8	CO1A2_HUMAN	COL1A2	Collagen alpha-2(I) chain	660.267		4430.72		1948.2	1114.07		3320.28				537.475	692.397
P08133	P08133	ANXA6_HUMAN	ANXA6	Annexin A6	895655	909016	857861	881006	409465	423153	420993	408502	261967	270136	254764	251812	172565	184270	192520	175847
P08134	P08134;Q5JR08;E9PQH6	RHOC_HUMAN	RHOC	Rho-related GTP-binding protein RhoC	35110.3	40476.9	36826.4	57326.8	48035.5	46533.1	54012	60310.9	7442.32	16642.7	14449.1	13288.1	45020.5	38039.7	36272.2	28696.7
P08174	P08174;B1AP15;H7BY55;H3BLV0;B1AP13	DAF_HUMAN	CD55	Complement decay-accelerating factor	45630.4	35523	39788.7	24832	23152	32153.8	18518.4	33502.3	20524.5	7763.47	19840.9	15583.1	14747.1	22409.6	16133.6	18864.5
P08183	P08183;P21439;H7C0M2	MDR1_HUMAN	ABCB1	Multidrug resistance protein 1			13972.4		25106.8	19451.4	23202.1	24255.3	13893.3	12804.3	12791.1	12028.3	10978.1	3785.69		1985.7
P08195	P08195;J3KPF3;H0YFS2;F5H867;F5GZS6	4F2_HUMAN	SLC3A2	4F2 cell-surface antigen heavy chain	517387	506411	519715	523720	710367	718380	758863	709342	215822	217934	211725	212427	643406	598841	633838	593083
P08236	P08236	BGLR_HUMAN	GUSB	Beta-glucuronidase	24072.2	22916.2	25308.6	23536.3	29044.3	34104.7	27040.4	33409.1	13617.6	11736.4	14087.1	12638.2	17519.6	15398	20535.6	16459.7
P08237	P08237	PFKAM_HUMAN	PFKM	ATP-dependent 6-phosphofructokinase, muscle type	86642.2	81945.9	94332.3	93400.2	116912	123856	115182	120645	114119	117842	112751	111179	180590	179496	197305	170920
P08238	Q58FF8;P07900;P08238;Q14568	HS90B_HUMAN	HSP90AB1	Heat shock protein HSP 90-beta	8334880	8441010	8306330	8664850	12960400	13112100	13196600	13182400	8605710	8898840	8757940	9083790	18632500	18705900	19140100	18422400
P08240	P08240	SRPRA_HUMAN	SRPRA	Signal recognition particle receptor subunit alpha	149852	150573	159399	158572	87481.2	85346.3	81289.9	78027.9	67811.2	63308.1	65347.6	65324.9	104328	100791	94259.6	97134.2
P08243	P08243;F8WEJ5;C9JT45;C9JLN6;C9JM09;C9J057	ASNS_HUMAN	ASNS	Asparagine synthetase [glutamine-hydrolyzing]	270246	305821	264077	298845	531818	545071	546707	524887	500117	540582	468010	507056	1124110	1025440	1154690	987379
P08247	P08247;H7C4W3	SYPH_HUMAN	SYP	Synaptophysin					4487.09	3371.83	6987.49	5157.09	17176.9	15534	15066.1	17460.8			879.072
P08253	P08253;H3BR66	MMP2_HUMAN	MMP2	72 kDa type IV collagenase	74181.8	79052.6	64939.3	52236	7243.95	11668.1	8875.13	8647.26			9342.4			21435.3		6279.85
P08254	P08254	MMP3_HUMAN	MMP3	Stromelysin-1	5458.85		4443.29
P08397	P08397	HEM3_HUMAN	HMBS	Porphobilinogen deaminase	57011.4	65102.1	46074.6	56259.6	40670.1	37594.2	38557.5	42029.7	79147.5	96667.5	91788.6	89470.2	53724.5	55699.1	64791.2	53994.8
P08473	P08473;C9IYX7;C9J9X7;C9JR96	NEP_HUMAN	MME	Neprilysin	43531	38606.5	48993.8	42461					5238.04
P08476	P08476	INHBA_HUMAN	INHBA	Inhibin beta A chain	8714.9	8847.92	10398.7	9136.33										3136.26
P08559	P29803;P08559;Q5JPU3	ODPA_HUMAN	PDHA1	Pyruvate dehydrogenase E1 component subunit alpha, somatic form, mitochondrial	153599	151598	137011	136963	207415	197326	215656	186645	283698	284754	279832	269568	129706	134656	138268	130242
P08572	P08572	CO4A2_HUMAN	COL4A2	Collagen alpha-2(IV) chain	95016.7	87345.4	65378.9	69489	57484.5	48503.6	52233.8	54479.4	8598.39	12588.8	9623.09	8484.17				5018.75
P08574	P08574	CY1_HUMAN	CYC1	Cytochrome c1, heme protein, mitochondrial	189491	224166	191705	192623	386468	354929	381264	362257	216216	247799	222952	260081	427877	424338	452685	447179
P08579	P08579	RU2B_HUMAN	SNRPB2	U2 small nuclear ribonucleoprotein B''	271048	267433	248617	290328	299449	339770	290345	309752	407458	420512	439400	413004	426072	407469	449779	414055
P08581	P08581	MET_HUMAN	MET	Hepatocyte growth factor receptor	267696	275544	285069	287316	60898.4	68803.7	56862.5	62717.5	22342.9	26373.7	38569.2	33472	147228	157259	155427	164919
P08582	P08582	TRFM_HUMAN	MELTF	Melanotransferrin			7865.19	8377.52	27193.9	27076.1	25541	30204.6	1494.89		2033.67	9085.92	20001.5	20302	24620.1	26068.8
P08603	P08603	CFAH_HUMAN	CFH	Complement factor H	8503.93	13915.7	4740.28			10347.6	12824.5		4312.65	4185.44	4963.87	5580.14	3124.42	5495.76	5126.71	3687.83
P08621	P08621	RU17_HUMAN	SNRNP70	U1 small nuclear ribonucleoprotein 70 kDa	400602	411723	381656	358493	442766	466333	449532	484880	501610	520238	504928	456242	430158	485771	442883	419381
P08648	P08648	ITA5_HUMAN	ITGA5	Integrin alpha-5	362758	359607	327283	368578	67076.6	62117.5	58901.9	63040.9	8829.71	10216.1	12763.3	11297.8	27494.8	27711.3	27255.1	30869.8
P08651	P08651;A0A286YEX4	NFIC_HUMAN	NFIC	Nuclear factor 1 C-type	55890.5	53622.1	61360.7	57554.2	54145.4	59672.9	63678.1	55833.8	10454.7	7157.73	7803.31	6968.58	49015	48393.9	47051.9	47164.7
P08670	P08670;B0YJC4;B0YJC5	VIME_HUMAN	VIM	Vimentin	27302700	27489000	26781000	28474300	10828700	10423600	10356000	10447900	2208510	2154040	2444980	2288770	8127.77	5396.95	9353.67	6597.89
P08697	P08697;A0A0J9YY65;C9JMH6;A0A0G2JPA8	A2AP_HUMAN	SERPINF2	Alpha-2-antiplasmin	25099.2	21725.3	25373.1	15491.3	18475.1	12455.9	11872.6	6834.87	16536.5	28468.1	23618.9	29011.3	9035.7	3165.72	4254.68	3874.23
P08708	P08708;H0YN73;H0YN88;A0A075B716	RS17_HUMAN	RPS17	40S ribosomal protein S17	712017	707283	589245	794461	629028	637964	576013	646202	611532	540804	853337	700829	799845	767235	715417	792247
P08727	P08779;P08727;C9JM50;K7EMS3	K1C19_HUMAN	KRT19	Keratin, type I cytoskeletal 19	20433.4	30192.4	77516.3		226629	132824	321667	232175	95875.7	28245.8	102431	23410.2	4849820	4770440	4755140	4807000
P08729	P08729	K2C7_HUMAN	KRT7	Keratin, type II cytoskeletal 7			1767.58	7992.17		17134.3			4639.69	3194.4			106182	94999.9	99212.3	92261.5
P08754	P08754	GNAI3_HUMAN	GNAI3	Guanine nucleotide-binding protein G(k) subunit alpha	104072	109525	115405	115888	234841	241281	224372	228337	127579	131650	143027	133049	140232	137745	141041	147393
P08758	P08758;D6RBL5;D6RBE9	ANXA5_HUMAN	ANXA5	Annexin A5	2833090	3049940	2874300	2826380	2046200	2217220	2061860	1944680	854891	915297	829687	877012	1060630	1095210	1131490	1056410
P08779	P08779	K1C16_HUMAN	KRT16	Keratin, type I cytoskeletal 16	17789.3	9657.98	4413.58	6899.8	11612.6	8193.45	7750.25	4211.72	6518.14	3040.9	3101.95	5441.96	5084.96	6163.66	6368.5	4428.02
P08865	P08865;A0A0C4DG17;C9J9K3	RSSA_HUMAN	RPSA	40S ribosomal protein SA	1622520	1675090	1175290	1600400	1138410	1173000	1130550	1111930	1625550	1711340	1368920	1536330	1562380	1517690	1596380	1537340
P08962	P08962;F8VV56;F8VWK8;F8W022;F8VNT9	CD63_HUMAN	CD63	CD63 antigen	320660	345326	476347	359717	173855	152232	161358	164433	87754.7	86404.2	79183.5	82144.5	79013.8	77044.5	80244.5	64710.4
P09001	P09001;E9PF06;E7ETU7;H0Y9G6	RM03_HUMAN	MRPL3	39S ribosomal protein L3, mitochondrial	39469.1	38784	39452.1	42218.9	37928.4	40380.9	39058	37230.7	56415.9	47367.2	36920.6	43952.3	47679	52109.7	56889.2	51014
P09012	P09012;M0QZG7;M0R268;M0R221;M0QXK2;M0R2B8	SNRPA_HUMAN	SNRPA	U1 small nuclear ribonucleoprotein A	287806	263537	245160	259069	313348	282365	271839	305522	293171	268151	236823	249344	283850	277187	303843	268427
P09038	P09038;A0A087WUF6;A0A0A0MQV6	FGF2_HUMAN	FGF2	Fibroblast growth factor 2	75679.5	80043.3	78758.2	94161.1	19500.7	16530.6	17869.6	13118.3	13884.2	10598	8724.5	17159.9	24724.1		8035.53	12195.3
P09104	P09104;F5H0C8;U3KQP4	ENOG_HUMAN	ENO2	Gamma-enolase	122030	127943	102838	122696	84373.3	67530.7	75737.5	82938.4	12720.6	13592.3	10791.6	13564	20294.8	23551.7	26058.1	29668.8
[truncated: 8,232 more rows]

## Sheet: DIA 20min
Protein.Group	Protein.Ids	Protein.Names	Genes	First.Protein.Description	D:\Astral\qymp1_00218_qy_dia_20min_rpe1_1.raw	D:\Astral\qymp1_00220_qy_dia_20min_rpe1_2.raw	D:\Astral\qymp1_00222_qy_dia_20min_rpe1_3.raw	D:\Astral\qymp1_00224_qy_dia_20min_rpe1_4.raw	D:\Astral\qymp1_00226_qy_dia_20min_u2os_1.raw	D:\Astral\qymp1_00228_qy_dia_20min_u2os_2.raw	D:\Astral\qymp1_00230_qy_dia_20min_u2os_3.raw	D:\Astral\qymp1_00232_qy_dia_20min_u2os_4.raw	D:\Astral\qymp1_00234_qy_dia_20min_293t_1.raw	D:\Astral\qymp1_00236_qy_dia_20min_293t_2.raw	D:\Astral\qymp1_00238_qy_dia_20min_293t_3.raw	D:\Astral\qymp1_00240_qy_dia_20min_293t_4.raw	D:\Astral\qymp1_00242_qy_dia_20min_hct_1.raw	D:\Astral\qymp1_00244_qy_dia_20min_hct_2.raw	D:\Astral\qymp1_00246_qy_dia_20min_hct_3.raw	D:\Astral\qymp1_00248_qy_dia_20min_hct_4.raw
A0A024RAC6	A0A024RAC6	A0A024RAC6_HUMAN	ELOA	Elongin-A		3609.27	1882.56	3114.1	4480.5	11769.6	7591.34	3067.8	4367.32	2418.02	4074.52	4681.2	3898.96	1992.71	3290.26	5605.78
A0A024RCL3;A0A0G2JJ55;A0A0G2JK11;Q96QC4	A0A024RCL3;A0A0G2JJ55;A0A0G2JK11;Q96QC4	A0A024RCL3_HUMAN;A0A0G2JJ55_HUMAN;A0A0G2JK11_HUMAN;Q96QC4_HUMAN	MICA	MHC class I polypeptide-related sequence A	44756.9	62874.3	55015	60889.6	49327.4	54885.5	56488.8	53138.6	17966.2	16660.4	17091.4	13362.1	47670.9	40226.3	56456.9	49584.5
A0A067XG54	A0A067XG54	A0A067XG54_HUMAN	ATP11C	Phospholipid-transporting ATPase	2940.88	2728.14		1484.47	1230.54	1237.48			2233.77	2321.02	2534.54	3475.58		1657.9
A0A075B6E5	A0A075B6E5	A0A075B6E5_HUMAN	ENAH	Protein enabled homolog (Fragment)	8351.59	8423.83	16711.6	10175.6	8416.79	8973.96	16082.9	8280.35	12636.8	8244.54	14449.4	11823.9	11743.9	12675.2	8408.68	14758.9
A0A075B730;A0A087X1U6	A0A087X1U6;A0A075B730	A0A075B730_HUMAN;A0A087X1U6_HUMAN	EPPK1	Epiplakin	17482.9				16303	25587.8	26711.1	21216	25226.7	29315.4	32544.8	26222.1	52415.3	42699.7	53340.6	45325.5
A0A075B749;A0A087WVF8;A0A087WVQ4;A0A087WWK4;A0A087WWY1;A0A087WX83;A0A087X041;A0A087X229	A0A075B749;A0A087WWI2;A0A087WVF8;A0A087WWY1;A0A087WVQ4;A0A087WX83;A0A087WWK4;A0A087X041;A0A087X229	A0A075B749_HUMAN;A0A087WVF8_HUMAN;A0A087WVQ4_HUMAN;A0A087WWK4_HUMAN;A0A087WWY1_HUMAN;A0A087WX83_HUMAN;A0A087X041_HUMAN;A0A087X229_HUMAN	PDE4DIP	Myomegalin	6390.81	2233.01	4941.58		3078.88
A0A075B768;A0A075B785	A0A075B785;A0A075B768	A0A075B768_HUMAN;A0A075B785_HUMAN	KIAA1468	LisH domain and HEAT repeat-containing protein KIAA1468 (Fragment)	35827.7	28650	17736.4	25213.9	27311.5	23545.2	25567.9	41253	35788.7	34294	35708.7	44154.5	18911.9	24206.2	24751.6	24091
A0A087WSV8;E9PKG6;H0YD18;V9HW75	V9HW75;A0A087WSV8;E9PKG6;H0YD18	A0A087WSV8_HUMAN;E9PKG6_HUMAN;H0YD18_HUMAN;V9HW75_HUMAN	HEL-S-109;NUCB2	Nucleobindin 2, isoform CRA_b	72546.1	55944.4	61136.9	71766.3	42921	32325.7	19945	38281.9	52030.4	16900.8	35564	21139.4	21244.8	23982.7	23634.8	24485.4
A0A087WT39;V9GYI1	A0A0J9YYD9;V9GYI1;A0A087WT39;A0A087WZP9	A0A087WT39_HUMAN;V9GYI1_HUMAN	LIME1	Lck-interacting transmembrane adapter 1													9799.27	8119.78	10333	14306.9
A0A087WTA5	A0A087WTA5	A0A087WTA5_HUMAN	EIF2B4	Translation initiation factor eIF-2B subunit delta	1303.26		2690.89		3954.68	5222.54	10766.8	7253.36	2855.64	4656.23	3484.95	3788.14	2549.35	1549.54	2552.85	3811.28
A0A087WUD1	A0A087WUD1	A0A087WUD1_HUMAN	ZNF787	Zinc finger protein 787	3030.06		1988.85		2902.71		6711.33	5780.33		7836.08	4702.32			6814.75	9174.83
A0A087WUL2	A0A087WUL2	A0A087WUL2_HUMAN	PSMB3	Proteasome subunit beta type-3 (Fragment)	33342.4	28153	34946	31742.9	18916.1	32134	9485.96	21252	20414.6	19334.9	13240.9	19494.5	15693.4	15581.7	22458.7	22079.4
A0A087WUL4;A0A087WX23;A0A087WZG9;B4DSP0	B4DSP0;A0A087WZG9;A0A087WUL4;A0A087WX23	A0A087WUL4_HUMAN;A0A087WX23_HUMAN;A0A087WZG9_HUMAN;B4DSP0_HUMAN	PEG10	Retrotransposon-derived protein PEG10	63199.2	35785.4	60749	65792.5									12093.3	9508.52	6292.55	17198
A0A087WUW5	A0A087WUW5	A0A087WUW5_HUMAN	PTBP1	Polypyrimidine tract-binding protein 1 (Fragment)	8500.08	9612.68	9568.45	7795.32	2317.9	5892.27	3784.14	11763	8254.47	6815.65	5137.45	3925.51	4208.23	3140.35	8144.85	7439.53
A0A087WVF4	A0A087WVF4	A0A087WVF4_HUMAN	CHD1	Chromodomain-helicase-DNA-binding protein 1 (Fragment)	1293.58							1674.94	3606.72	3367.87	3947.4	4382.07	2963.66		3499.21	4251.78
A0A087WVI6	A0A087WVI6	A0A087WVI6_HUMAN	NEDD4L	E3 ubiquitin-protein ligase NEDD4-like	7956.63	9024.19	3615.74	5691.17				6247.86		2140.93		2684.13			4191.26
A0A087WVP4;A0A096LNK9;B5MCI0	A0A096LNK9;A0A087WVP4;B5MCI0	A0A087WVP4_HUMAN;A0A096LNK9_HUMAN;B5MCI0_HUMAN	SMTN	Smoothelin	64524.7	53425.9	56107.8	65839.3	34113.4	27401.5	43370.7	29615.8	2478.48	4932.92			14672.8	15172.2	21370.1	20963.5
A0A087WVV1	A0A087WVV1	A0A087WVV1_HUMAN	PSMB2	Proteasome subunit beta type-2	11492.1	7675.77	12237.2	21794.7	28467.5	17080	13324.7	19299.8	10297.2	18443.6	12592.1	9134.68	15044.2	16550.8	9151.8	13458.2
A0A087WVZ6	A0A087WVZ6;H7C4X9	A0A087WVZ6_HUMAN	ZMYND8	Protein kinase C-binding protein 1	21464.5	21088.8	24455.7	26230.6	43265.8	33672.7	24303.2	32860.9	24320.1	21221.8	22634.1	18335.4	16058.1	18713.6	22355.6	20004.3
A0A087WW96;A0A087X2E3	A0A087WW96;A0A087X2E3	A0A087WW96_HUMAN;A0A087X2E3_HUMAN	SYN2	Synapsin-2										2750.25	2536.41	581.951
A0A087WWB9	A0A087WWB9	A0A087WWB9_HUMAN	RAB13	Ras-related protein Rab-13		6846.84	3916.05		5550.79	11535.6	2861.91	2566.32	3777.2		3384.89					3308.8
A0A087WWF5;K7ESB6	K7ESB6;A0A087WWF5	A0A087WWF5_HUMAN;K7ESB6_HUMAN	CSNK1G2	Casein kinase I isoform gamma-2 (Fragment)									1953.93				6805.39
A0A087WWU8	Q5HYB6;A0A087WWU8;J3KN67;Q5VU61	A0A087WWU8_HUMAN	TPM3	Tropomyosin alpha-3 chain	2947210	2863780	2702730	2921950	2654200	2554410	2409570	2807580	1461310	1482470	1443040	1505910	2153750	2201980	2094290	2126370
A0A087WWW7;E9PGF5;H0Y4U1	A0A087WWW7;H0Y4U1;E9PGF5	A0A087WWW7_HUMAN;E9PGF5_HUMAN;H0Y4U1_HUMAN	TNS1	Tensin-1	80976.6	63853.2	66354.5	85013.3	64662.5	40924.6	19907.6	62531.5
A0A087WXX8	A0A087WXX8	A0A087WXX8_HUMAN	SDHB	Succinate dehydrogenase [ubiquinone] iron-sulfur subunit, mitochondrial (Fragment)	7850.78	4816.39	8889.2	4548.9	11139.7	10300.8	5436.25	4433.11	10461		8417.64	6418.37	4395.65	5182.44	5658.57	9491.86
A0A087WY03;E5RFV3	A0A087WY03;E5RFV3	A0A087WY03_HUMAN;E5RFV3_HUMAN	SREK1	Splicing regulatory glutamine/lysine-rich protein 1	119865	110846	83591.9	80652.3	96202.2	98237.9	115574	73145.5	128094	129814	89519.2	104211	97717.7	95353	103342	87632.8
A0A087WY61;H0YFY6;K4DIE0	A0A087WY61;H0YFY6;K4DIE0	A0A087WY61_HUMAN;H0YFY6_HUMAN;K4DIE0_HUMAN	NUMA1	Nuclear mitotic apparatus protein 1	59580.2	59227.5	69147.2	48380.8	78243.4	87726.1	75937.6	87585.8	164555	118542	149670	145664	76634.8	62874.6	71702.3	54293.3
A0A087WYL5	A0A087WYL5	A0A087WYL5_HUMAN	SEZ6L2	Seizure 6-like protein 2	5565.21	3326.96	6022.32	3154.73	10170.9	11499.3	12386.8	11225.2				4913.69	14333.2	10065.3	16824.3	16135.1
A0A087WYP7	A0A087WYP7	A0A087WYP7_HUMAN	TBL3	Transducin beta-like protein 3	3490.83		7162.05	3041.34	3795.96	8129.59	6856.52	3618.74	5358.28	6035.6	4264.74	3100.09	3003.89	5913.96	5155.76	8583.58
A0A087WZ13;E9PAU2	E9PAU2;A0A087WZ13	A0A087WZ13_HUMAN;E9PAU2_HUMAN	RAVER1	Ribonucleoprotein PTB-binding 1	132599	119901	162534	168424	151614	135309	150037	147601	102121	109268	199689	101679	163743	180766	137167	152085
A0A087WZ32;A0A087X038;A8K727	A8K727;A0A087X038;A0A087WZ32	A0A087WZ32_HUMAN;A0A087X038_HUMAN;A8K727_HUMAN	PLEKHA2	Pleckstrin homology domain-containing family A member 2	33016.4	30189.5	46067	55714	2938.14	1990.79	8517.59						5739.36	457.169	1709.86	2498.36
A0A087WZ89;A0A0G2JRP0	A0A0G2JRP0;A0A087WZ89	A0A087WZ89_HUMAN;A0A0G2JRP0_HUMAN	CYFIP1	Cytoplasmic FMR1-interacting protein 1 (Fragment)	12271.5	12551.7	12651.9	13226.4	27465.1	25596.5	23846.5	17778.7	11116.8	9267.74	14215.7	7009.22	10249.3	9853.86	9556.65	10005.7
A0A087WZQ8	H2E272;A0A087WZG2;H7C3Z8;H7C074;A0A087WZQ8	A0A087WZQ8_HUMAN	MST1R	Macrophage-stimulating protein receptor													8621.06	4973.76	7038.48	6852.33
A0A087WZR3	A0A087WZR3	A0A087WZR3_HUMAN	BRCC3	Lys-63-specific deubiquitinase BRCC36	4463.73	3171.75			3144.09	4227.84	1945.96		5145.9	3132.97	4568.74	5551.91	2754.84	3453.1	2350.89	3853.22
A0A087WZT3	H3BTW0;A0A087WZT3;H3BV85;A0A0B4J295;H3BVE0;H3BPT9	A0A087WZT3_HUMAN	BOLA2	BolA-like protein 2	19862.7			24144					14999.2	25257	23017.8	20410.4			28501.9	21027.7
A0A087X091	A0A087X091	A0A087X091_HUMAN	WDR13	WD repeat-containing protein 13 (Fragment)	41479.5	45721.9	31952.1	33104	25447.7	23275.4	13070.2	24563	21658.8	27388.4	12752.4	23908.6	10139.9	9320.24	22405	13921.5
A0A087X0H9	A0A087X0H9	A0A087X0H9_HUMAN	RBM26	RNA-binding protein 26	30370.9	14028.8	23651.6	25640.8	56297.8	53508.9	29334.6	43026.5	57712.4	32995.1	27371.3	41160.5	31286.7	40110.6	33038.7	22894.6
A0A087X0K9;G5E9E7	A0A087X0K9;G5E9E7	A0A087X0K9_HUMAN;G5E9E7_HUMAN	TJP1	Tight junction protein ZO-1	25542.2	26038.3	22432.5	28718.5	25065.6	20323.1	19593.6	33273.4	14382		11377.5	16134.6	36313.1	24448.9	28352.7	26507
A0A087X0N3;Q5W149	A0A087X0N3;Q5W149	A0A087X0N3_HUMAN;Q5W149_HUMAN	NOL4L	Nucleolar protein 4-like		2250.18			3336.95	3213.66		5859.23
A0A087X178;A0A1W2PRQ0	A0A1W2PRQ0;A0A087X178	A0A087X178_HUMAN;A0A1W2PRQ0_HUMAN	FAM49B	Protein FAM49B					2971.87	2309.06	1980.41				609.03		1003.24
A0A087X1S3	A0A087X1S3	A0A087X1S3_HUMAN	HUWE1	E3 ubiquitin-protein ligase HUWE1 (Fragment)	13031.3	18969.1	26358.7	23061.8	42468.5	38488.6	32807.9	49943.4	36352.9	21476.5	25197	31044.5	11005.6	7468.9	10023	12077.9
A0A087X1X7;E9PRY8	A0A087X1X7;H0YCK7;E9PRY8;A0A0J9YXU2	A0A087X1X7_HUMAN;E9PRY8_HUMAN	EEF1D	Elongation factor 1-delta	16001.8	17165.1	20714.5	14308.5		7008.46	11881	9260.04	23325.5	21578.6	30494.3	23633.1	33895.7	35317.6	31057.6	37993.1
A0A087X2C4;H0YAH0	A0A087X2C4;H0YAH0	A0A087X2C4_HUMAN;H0YAH0_HUMAN	PCDH7	Protocadherin-7 (Fragment)	14528.7	23250.2		14068.5					20362.1	14439.3	23802.2	18492.9	7798.68		4299.96
A0A087X2D8	A0A087X2D8	A0A087X2D8_HUMAN	SPAG9	C-Jun-amino-terminal kinase-interacting protein 4	61294.1	60070.7	61954.2	57982.6	39528.7	45259.4	27135.9	39338.8	62609	71817.5	53618.9	57197.5	42789	30667.5	32035	34970.9
A0A088AWN3	A0A088AWN3;H7BZ79;Q5JUD3	A0A088AWN3_HUMAN	DOCK9	Dedicator of cytokinesis protein 9	7889.99	13761.4		6185.59				4050.87	5578.85		2969.3	3304.59	14372.1	10844.2	10149.7	11938.8
A0A096LNH6	A0A096LNH6	A0A096LNH6_HUMAN	DOCK1	Dedicator of cytokinesis protein 1	1849.32			6427.1	4976.33	7289.98		7906.83	8401.15		6136.69	8034.2	3660.91	7535.91	6281.49
A0A096LNL9;A0A096LNW1	A0A096LNW1;A0A096LNL9	A0A096LNL9_HUMAN;A0A096LNW1_HUMAN	ATRX	Transcriptional regulator ATRX (Fragment)									81401.3	94011	73734.1	80684.4
A0A096LNX8	A0A096LNX8	A0A096LNX8_HUMAN	SCARF2	Scavenger receptor class F member 2	47874.2	29544	39435.4	40480.3	39894.6	42463.7	32045.8	49006.8	24446.5	19882.7	22095.7	18613.7	5857.66
A0A096LP01	A0A096LP01;A0A096LPB2;A0A096LPB8;A0A087WZV9	SIM26_HUMAN	SMIM26	Small integral membrane protein 26	18745.4	25228.5	27607.1	25676.8	25600	25868.3	18123.4	21694.8	35367.3	37132.3	34371.9	35282.7	30647.8	25855.9	29311.6	25407
A0A096LP07;A0A096LPJ3;A8K070	A8K070;A0A096LPJ3;A0A096LP07	A0A096LP07_HUMAN;A0A096LPJ3_HUMAN;A8K070_HUMAN	GPS1	COP9 signalosome complex subunit 1	36226.3	36738.9	27467.8	41454.3	42107.7	45507	52151.6	39394.4	37946.1	49471.8	42757.7	40486.5	32881	31673.2	28932.4	34639.2
A0A096LP25	Q6ZSR9;A0A096LP25;A0A096LNZ0	A0A096LP25_HUMAN	AAK1	AP2-associated protein kinase 1 (Fragment)	137914	126624	139192	140402	130930	115193	131155	148922	45985.8	38371.1	40046.7	42107.6	25212	23745.5	29956.8	32633.5
A0A096LP69	A0A096LP69	A0A096LP69_HUMAN	CD99	CD99 antigen	6699.29								7796.35			7305.01
A0A096LPH6	A0A096LPH6	A0A096LPH6_HUMAN	ZNF638	Zinc finger protein 638	18940.8	24196		8116.94	19930.3	26813.3	25109.8	15131.8	14075.5	20479.9	13015.4	17356.9	21768.5	12062.4	19230.4	12679.6
A0A0A0MQS0;E9PM57;F8W9L8	A0A0A0MQS0;F8W9L8;E9PM57	A0A0A0MQS0_HUMAN;E9PM57_HUMAN;F8W9L8_HUMAN	PHF20L1	PHD finger protein 20-like protein 1	7028.74	3423.29	6412.04		11508.6	10407.5	7833.06	8034.69	7490.68	9234.84	5880.61	5075.17	9656.61	9922.76	9029.05	10581.6
A0A0A0MQS2;F5H0Q6;K7EM61	A0A0A0MQS2;F5H0Q6;K7EM61	A0A0A0MQS2_HUMAN;F5H0Q6_HUMAN;K7EM61_HUMAN	CLASRP	CLK4-associating serine/arginine-rich protein	17103.7	15027.7	5897.67	15208.9	22506.8	25957.9	25332.6	17302.7	18288.5	30589.9	17050.5	16672.7	16516.9	17919.6	22770.1	18051.4
A0A0A0MQT0	A0A0A0MQT0	A0A0A0MQT0_HUMAN	RBP1	Retinol binding protein 1, cellular	12667.9	12454.3	3252.64	6078.65	27563.4	22165.3	27758.2	26609.6			693.597		21074.5	7844.2	15625.4	11466.7
A0A0A0MQW0;A0A0C4DGV1;H0YN19	A0A0A0MQW0;H0YN19;A0A0C4DGV1	A0A0A0MQW0_HUMAN;A0A0C4DGV1_HUMAN;H0YN19_HUMAN	MYEF2	Myelin expression factor 2	125460	152062	124521	158719	74876.5	64780.1	80879	71497.8	29571	34134.5	60479.6	27861
A0A0A0MR08	A0A0A0MR08;B5MEG5;E7EST9	A0A0A0MR08_HUMAN	USP19	Ubiquitin carboxyl-terminal hydrolase 19 (Fragment)	32659.3	30775.3	40498.2	27306.2	54404.2	52298.1	58811.6	60423.4	73293.5	66137.4	80085.3	63248.5	63968.3	78815.3	68373.2	67972.4
A0A0A0MR33;A0A0C4DFM0;G3V267;G3V4T6;G3V5T0	A0A0C4DFM0;G3V4T6;G3V5T0;A0A0A0MR33;G3V267	A0A0A0MR33_HUMAN;A0A0C4DFM0_HUMAN;G3V267_HUMAN;G3V4T6_HUMAN;G3V5T0_HUMAN	GSTZ1	Maleylacetoacetate isomerase	43528.8	48716.9	56262.8	59418.6					120234	114786	101916	102518	58926.4	54579	63531.8	67580.9
A0A0A0MR59;A0A0C4DG68	A0A0C4DG68;A0A0A0MR59	A0A0A0MR59_HUMAN;A0A0C4DG68_HUMAN	PUM2	Pumilio homolog 2	18885.7	16246	24406.1	16854	30980.3	18084.8	23913.6	25959.9	14609.1	16599.1	12863.3	12339.7	19270.5	15886.7	21574.1	24520.2
A0A0A0MR60;G8JL96	G8JL96;A0A0A0MR60	A0A0A0MR60_HUMAN;G8JL96_HUMAN	PTPRS	Receptor-type tyrosine-protein phosphatase S	4322.21	6066.13		7670.22	3544.06	2209.83	3660.07		5012.54	6344.9	3068.21	4295.04	2303.82	4963.48	4123.04
A0A0A0MR66	A0A0A0MR66	A0A0A0MR66_HUMAN	RBM10	RNA binding motif protein 10, isoform CRA_d	15682	21551.9	11806.8	15729.1	28683.6	23796.4	28355.8	27961.5	29829.9	20212.8	29503.9	22545.3	25600.8	25818.8	29143.4	23153.8
A0A0A0MRB5	A0A0A0MRB5	A0A0A0MRB5_HUMAN	MADD	MAP kinase-activating death domain protein	24119.6	29333	17507.2	20646.9	37316	38303.2	24967.4	24722.2	19977.4	19869.3	20396.3	15049	23918.2	21421.2	19803.9	24984
A0A0A0MRE1;B4DJ07	B4DJ07;A0A0A0MRE1	A0A0A0MRE1_HUMAN;B4DJ07_HUMAN	EXOC7	Exocyst complex component 7 (Fragment)	41506.3	34591.3	44474.4	39995.8	69654.5	68521.3	67628	66804.2	37000.2	39434.4	31253.5	39601.7	12995.4		7625.42	10148.6
A0A0A0MRH8;A0A0A0MSH9	A0A0A0MRH8;A0A0A0MSH9	A0A0A0MRH8_HUMAN;A0A0A0MSH9_HUMAN	CHD1L	Chromodomain-helicase-DNA-binding protein 1-like	2797.37	7780.98	2282.01	8020.77	11300.6	4935.82	9955.39	2838.21	4054.56	5283.14	9503.54	10424.4	5736.1		4362.8	7585.72
A0A0A0MRJ1;H0Y5V1;H0Y6V3	H0Y5V1;H0Y6V3;A0A0A0MRJ1	A0A0A0MRJ1_HUMAN;H0Y5V1_HUMAN;H0Y6V3_HUMAN	CDC42BPA	Serine/threonine-protein kinase MRCK alpha		1820.16					2486.08						2834.57	3268.33	2639.97	3298.7
A0A0A0MRL6	F8W8M4;A0A0A0MRL6	A0A0A0MRL6_HUMAN	ABLIM1	Actin-binding LIM protein 1		13945.9		5727.54	9994.43	35002.4	48065.4	50225.7		1299.54			1529.98	2255.93	3587.18
A0A0A0MRM8	A0A0A0MRM8	A0A0A0MRM8_HUMAN	MYO6	Unconventional myosin-VI	87334	125363	102971	98416.6	67305.2	71602	83142.2	67682.3	77546.1	77835.6	81406.6	78202	125540	128465	125509	112394
A0A0A0MRM9	A0A0A0MRM9	A0A0A0MRM9_HUMAN	NOLC1	Nucleolar and coiled-body phosphoprotein 1 (Fragment)	148938	143808	166394	137794	131448	114923	105135	141922	199860	136716	178806	199020	329815	291836	304713	292530
A0A0A0MRP6	A0A0A0MRP6	A0A0A0MRP6_HUMAN	SMARCA1	Probable global transcription activator SNF2L1	14990.5	11350	11587.8	15749.7	11745.2	19377.1	18262.1	16104.9	16910.9	29300.3	16489.6	22864.5	10832.9	13172.3	12791.6	10840.7
A0A0A0MRT2	A0A0A0MRT2	A0A0A0MRT2_HUMAN	WAC	WW domain-containing adapter protein with coiled-coil	4768.67		5949.91	3721.03	5915.69	7617	4232.27	10971.2	4113.62	1273.97	2143.09	6006.97	6803.75	4111.22	8539.8	7124.13
A0A0A0MRY4	A0A0A0MRY4	A0A0A0MRY4_HUMAN		Uncharacterized protein	3577.26			3103		8906.17	2507.47		3942.73				2685.84	6200.04	5907.11	4935.44
A0A0A0MS29;E9PQX8;H7C433	A0A0A0MS29;E9PQX8;H7C433	A0A0A0MS29_HUMAN;E9PQX8_HUMAN;H7C433_HUMAN	MFF	Mitochondrial fission factor	28694.5	29374	28784.1	21915.5	35211.9	36044.9	26708.4	32491.5	17450	25903.9	25486.1	17989.4	11930.1	23694.7	18575.9	16391.6
A0A0A0MS31;C9JB29	A0A0A0MS31;C9JB29	A0A0A0MS31_HUMAN;C9JB29_HUMAN	CASP8	Caspase-8	2481.55			4735.19	15093.6	6455.08	10164.6	14250.2		3544.77	1570.67		4355.05	9301.6	11594	13313.9
A0A0A0MS74;H0YM31	H0YM31;A0A0A0MS74	A0A0A0MS74_HUMAN;H0YM31_HUMAN	PCK2	Phosphoenolpyruvate carboxykinase [GTP], mitochondrial		7365.58	13124.9	10404.7	40675.7	37586.1	32671.9	32624.9	10784.2	7244.6		9567.85	10523.9	15662.9	25145	17339.5
A0A0A0MSA7	A0A0A0MSA7	A0A0A0MSA7_HUMAN	EIF4G3	Eukaryotic translation initiation factor 4 gamma 3	24735.8	27998	34923.1	30925.7	12589.4	14711			39874.3	27466	32847.4	46637.5	14891	18379.6	26033	11668.4
A0A0A0MSB8	A0A0A0MSB8	A0A0A0MSB8_HUMAN	EXOC7	Exocyst complex component 7	13715.4	17741.6	14278.6	15778.2	7447.44		8612.3	9537.28	11079.3	9747.74	18612.1	9937.44	7270.22		11451.9
A0A0A0MSH8;A0A0A0MSW9;D3DQ30;E9PAZ4	D3DQ30;A0A0A0MSH8;A0A0A0MSW9;E9PAZ4	A0A0A0MSH8_HUMAN;A0A0A0MSW9_HUMAN;D3DQ30_HUMAN;E9PAZ4_HUMAN	TTC39A	Tetratricopeptide repeat protein 39A (Fragment)						2769.43							1989.6	1031.29	2124.61
A0A0A0MSJ0	A0A0A0MSJ0	A0A0A0MSJ0_HUMAN	DDX42	ATP-dependent RNA helicase DDX42					2646.81			28290.9	3193.4			2001.43	3003.45	3444.09	4882.44
[truncated: 11,266 more rows]

## Sheet: DIA 48min
Protein.Group	Protein.Ids	Protein.Names	Genes	First.Protein.Description	D:\Astral\qymp1_00186_qy_dia_48min_rpe1_1.raw	D:\Astral\qymp1_00188_qy_dia_48min_rpe1_2.raw	D:\Astral\qymp1_00190_qy_dia_48min_rpe1_3.raw	D:\Astral\qymp1_00192_qy_dia_48min_rpe1_4.raw	D:\Astral\qymp1_00194_qy_dia_48min_u2os_1.raw	D:\Astral\qymp1_00196_qy_dia_48min_u2os_2.raw	D:\Astral\qymp1_00198_qy_dia_48min_u2os_3.raw	D:\Astral\qymp1_00200_qy_dia_48min_u2os_4.raw	D:\Astral\qymp1_00202_qy_dia_48min_293t_1.raw	D:\Astral\qymp1_00204_qy_dia_48min_293t_2.raw	D:\Astral\qymp1_00206_qy_dia_48min_293t_3.raw	D:\Astral\qymp1_00208_qy_dia_48min_293t_4.raw	D:\Astral\qymp1_00210_qy_dia_48min_hct_1.raw	D:\Astral\qymp1_00212_qy_dia_48min_hct_2.raw	D:\Astral\qymp1_00214_qy_dia_48min_hct_3.raw	D:\Astral\qymp1_00216_qy_dia_48min_hct_4.raw
[truncated: 11,933 more rows]

[truncated: 2 more sheets: Astral TMT, Eclipse TMT (RTS-MS3)]
