# Supplementary material for: TMT-Based Multiplexed (Chemo)Proteomics on the Orbitrap Astral Mass Spectrometer
Source: Mol Cell Proteomics. 2025 Apr 8;24(5):100968. doi: 10.1016/j.mcpro.2025.100968 (PMC12127577; doi:10.1016/j.mcpro.2025.100968)
Supplement: Supplemental Data 3 [file mmc3.xlsx]

## Sheet: info
This data spreadsheet contains proteomics data of human-yeast hybrid proteome at protein level used for Figure 3.

## Sheet: Astral DIA
Protein.Ids	Genes	Organism	dia_1	dia_2	dia_3	dia_4	dia_5	dia_6	dia_7	dia_8	dia_9	dia_10	dia_11	dia_12	dia_13	dia_14	dia_15	dia_16	dia_17	dia_18
A0A024R0Y4	TADA2A	HUMAN	79169.2	83387.2	81969	85183.7	86868.4	88834.9	87776	87151	84912.3	76315.5	81360	97812.3	86762.8	92565.5	82099.3	86923.9	88945	92729.6
A0A024R1R8	TMA7B	HUMAN	4503970	4312260	4788730	4159660	4370570	4092360	3502920	3656670	4569620	4435600	3973450	3993570	2662940	5357430	4826660	3890520	3482170	3232200
A0A024RBG1	NUDT4B	HUMAN	90399.9	101627	87947.4	84443	91240.4	89667.5	97928	89069.7	107256	75637.9	82126.8	86698.6	98169.9	104458	110771	82839.7	85013.7	92210.3
A0A024RCL3	MICA	HUMAN	58668.2	60485.6	59668.7	65605.3	38311.2	57354.2	53638.4	48493.6	43496.8	54606.9	39398	47923.8	55272.6	60456.5	54305.1	60096.4	68803.6	55968.7
A0A067XG54	ATP11C	HUMAN	433062	442532	436342	466574	464779	441415	398566	437763	449445	458858	451139	420202	446703	439066	423540	447650	446398	351748
A0A075B6E5	ENAH	HUMAN	12450.1	10101.2	13312.9	12188.6	10612.4	13445.6	10349.5	9690.97	11454.1	3278.54	5514.35	11982	2743.52	9730.1	7904.09	11803.9	4882.28	4961.65
A0A075B6F9	NOSIP	HUMAN	748637	765621	772356	748871	790564	713616	736700	727969	726563	753097	705520	763759	705510	727625	723835	700826	768596	712024
A0A087WUE2	TACC3	HUMAN	15482.3	11899.2	18318.8	13184	13558.4	15811.3	13723.5	10685.7	11278.2	13934.8	13399	14924.2	12766.1	9858.5	11700.2	14603.9	10005.4	11887.3
A0A087WUW5	PTBP1	HUMAN	49962.9	43416.9	50385.6	42569.8	46935.7	40077.6	46845.3	47726.5	54218.8	51481.1	26942.5	36795.3	42686.2	58086.8	50018.4	34764.1	54290.8	36141
A0A087WUZ3	SPTBN1	HUMAN	3083910	3005750	3057800	3080720	3066160	3059760	2996140	3014530	3067430	3030780	3007720	2954480	3002810	3033410	2974950	3027120	3031610	2950180
A0A087WV05		HUMAN	1061350	1051060	1088790	1061970	1062430	1042670	1039150	1061260	1031640	1017330	1043760	1023360	1030460	989277	1102680	1024590	1067130	1042170
A0A087WVD1	LENG9	HUMAN	77877.9	87611.8	84179.6	87991.9	70481	104020	78062.5	96853.4	85355.3	80327	77230.7	100759	73546.4	103973	79172.8	81702.5	80017.1	74628.5
A0A087WVZ0	MPC1	HUMAN	1425.31	753.668	2606.05	NA	4078.8	NA	4039.44	NA	3502.88	5014.93	1850.58	NA	3955.54	1344.9	1151.22	4131.41	2660.88	3579.33
A0A087WWP8	RSBN1	HUMAN	61632.6	77316.6	73133	81654.3	60483.9	75110.8	66989.7	59635.4	75946	62042.9	59806.2	72072.4	58870.7	64584.9	69249.6	71377.8	72017.9	62058.9
A0A087WX69	PYCR2	HUMAN	200642	211041	185390	222768	226947	209564	248119	244444	203397	233208	243433	235992	237451	219012	248477	209220	241225	225694
A0A087WXL6	VPS11	HUMAN	102743	96949.6	89879.4	113962	99184.6	101964	93807.9	96738.4	87283.8	88832.9	81491.6	100465	84145.3	95238.6	93569.4	89227.8	98122.9	104776
A0A087WXX8	SDHB	HUMAN	62467.7	73184.3	70540.7	53226	51129.6	69972.9	67584.5	49866.9	66816.3	57373.4	62863.2	76178.8	54118.1	63544.9	63002	52654.6	66629.3	50312.3
A0A087X0H9	RBM26	HUMAN	2294470	2263730	2208110	2259400	2301720	2265840	2257850	2210550	2252250	2262800	2175450	2282700	2208480	2241850	2248140	2327170	2348090	2194250
A0A087X1S3	HUWE1	HUMAN	211658	206574	158275	192527	208289	169864	169410	177171	194163	205361	186168	156135	185342	184848	151815	148596	191901	169128
A0A087X2C4	PCDH7	HUMAN	72650.6	68757.4	64577.8	71791.8	78568.7	62106.1	71859.3	65025.4	74746.9	69784.6	77538.7	66803	64995.1	72733	64938.9	73078.1	66442.5	65390
A0A096LP01	SMIM26	HUMAN	172399	167423	161645	165891	163381	174770	187471	160196	155745	160950	177044	180687	181599	170598	146379	170424	190143	183692
A0A096LP07	GPS1	HUMAN	742428	757502	724688	740918	759892	771627	700526	721442	727878	738348	736786	726304	708084	767914	715292	745312	707217	722263
A0A096LP25	AAK1	HUMAN	188977	184787	183528	168827	182378	194981	194585	186392	182986	184335	185053	187922	171866	188589	187987	183844	173209	181964
A0A096LP39	TRIM39-RPP21	HUMAN	61136.2	61980	62831.7	59497	75111.2	57754.7	66907.1	60282	63314.8	65606.6	61240.6	60391.7	58062.9	54247	64071.7	60738.6	73237.2	60300
A0A096LP59	ATRX	HUMAN	28727.8	33914	37598.6	21589.2	28458.4	15383.4	17791.5	24627.1	28790.4	29532.2	35379.6	27744.4	27570.7	22172.5	24535.7	28100.3	29325.9	31256.5
A0A096LP69	CD99	HUMAN	25539.2	24421.6	25459.3	20924.9	37182.6	20669.5	18843.5	29416.9	33361	22216.7	21612.9	22692.2	15946	29494.4	27369.9	20294.3	27599.6	18572.7
A0A0A0MQS0	PHF20L1	HUMAN	138142	117338	151192	152431	145472	104544	82714.8	134562	145967	138476	117321	91322.6	128084	122132	139284	77136.5	122563	96392.4
A0A0A0MQW0	MYEF2	HUMAN	785231	803600	793565	833058	811988	847671	831452	820309	818389	839464	811302	858693	844643	801526	829006	840130	832103	873185
A0A0A0MRI2	SNX6	HUMAN	1171270	1187030	1141770	1154750	1171550	1140150	1197060	1141770	1147000	1125190	1195300	1230190	1200760	1116110	1137210	1138820	1108020	1151210
A0A0A0MRV4	PRXL2B	HUMAN	20013.7	26876.4	22087.7	21166.9	18295.1	36318.6	17957.6	22443.3	18629	18303.2	24279.4	24988.5	22647.6	22109.7	25425.5	25015.9	28101.9	25902.1
A0A0A0MSA7	EIF4G3	HUMAN	468248	450123	467589	451149	463625	442192	439010	433577	466641	457026	424187	435454	434039	445894	456379	454664	441771	428571
A0A0A0MSA9	PVR	HUMAN	460438	529228	507856	452078	504439	501171	518946	507369	482537	484104	495699	510383	501699	476617	533396	514600	517594	528925
A0A0A0MTR7	RNF213	HUMAN	205914	208366	206195	207257	197235	216886	215320	209480	211330	209698	215060	204393	205303	207491	202785	207218	207081	195464
A0A0B4J203		HUMAN	1138850	1196750	1244090	1141250	1314590	1330600	1287170	1294960	1272750	1255430	1321570	1254870	1251440	1206790	1306640	1392600	1351210	1255090
A0A0B4J2A2	PPIAL4C	HUMAN	235318	213514	305134	260789	203737	239808	328505	297894	256807	250650	271316	247522	320434	203122	281757	293687	290408	249283
A0A0B4J2D5	GATD3B	HUMAN	3741040	3656840	3749760	3853900	3796930	3682970	3738000	3656770	3664760	3550370	3688590	3723770	3705820	3658950	3771240	3694000	3714190	3619900
A0A0C4DFW2	ING1	HUMAN	2222.09	686.022	NA	3522.59	NA	2801.16	2237.68	6005.14	4555	6476.16	3860.4	1322.97	2560.46	6932.69	3994.31	3113.23	5409.07	2457.22
A0A0C4DG33	PEX1	HUMAN	155693	164031	156348	158470	159121	153809	147400	152198	158232	152528	150091	148241	149661	161941	157139	155510	158229	147815
A0A0C4DGH8	TTC8	HUMAN	15177.9	19981.4	22803.5	18348.9	25973.7	22304.1	20609	20727.8	24170.1	18831.4	21159.1	22102.1	19464.8	19350.4	18166.7	18872.3	16078.6	23008.9
A0A0C4DGP1	SAGSIN1	HUMAN	40138.6	34947.1	48871.8	50066.2	43927.6	43653.6	36158.9	39720	26475.9	45995.8	38363	39919.1	32240.2	57247.7	43909	44223.4	48006.8	27533
A0A0D5XQ77	HLA-DQB1	HUMAN	54664.6	63010.5	39107.3	58323.4	58990.7	36044.9	53679.8	49289.2	56045.1	59416.8	45114.5	59314.2	60546	66530.4	53200.9	67546.9	52973.1	44359.9
A0A0D9SER5	CDK11B	HUMAN	777801	780652	768892	761620	775143	776420	797060	768171	806375	753677	769176	772717	780983	776874	783653	762076	731907	746084
A0A0D9SEY1	MAP4K4	HUMAN	716536	649785	665227	700884	710644	716989	683742	698138	694381	710780	719704	690256	664900	694771	714213	739197	658503	706851
A0A0D9SFE4	DNM1	HUMAN	122415	112172	115188	113956	113532	117396	110672	108910	111697	114655	113550	104677	124038	129482	109102	116492	114944	115106
A0A0D9SGE8	PHF6	HUMAN	41198.5	37387.4	34939.7	31209.5	23300.8	32693.2	30422	25726.2	35056.2	31430.8	13000.3	31005	32359.3	28909.7	45695.4	25240.3	38714.7	20788.5
A0A0G2JIA5	VARS2	HUMAN	302456	304180	302982	272725	286388	281573	266823	261351	300007	287574	282290	255325	266016	270183	266545	263749	253191	265234
A0A0G2JJL1	WDR46	HUMAN	707507	782971	730078	731616	734163	710651	778728	735606	765136	718537	650876	711407	702464	792393	731755	684788	736116	687135
A0A0G2JJV3	HLA-DPB1	HUMAN	54082.8	45516.8	50209.3	70692.4	50450.3	68577.1	NA	58318.5	47372.6	52759.9	44106.1	46432.6	63513.6	57346.6	64077.2	51046.8	59616.5	67053.9
A0A0J9YXF2	PON2	HUMAN	730347	708952	732403	717460	715076	734406	654199	666766	720815	688777	680240	628583	666591	754233	727212	675453	685350	696279
A0A0S2Z4L3	PROS1	HUMAN	66239.4	70414.3	67570.4	63795.6	67960.6	64322.7	71741.4	58955.8	60353.3	70111.9	68242.2	74583.5	63983.2	60678.9	64836	76669.8	72836.7	68714.4
A0A0U1RQJ2	DST	HUMAN	30604.5	26691.6	26603.5	20024	25936.1	32214.5	35376.4	32012.4	28415	29250.5	31471.8	22261.4	24115.6	26268.8	28868.6	25073.3	34066.5	28055
A0A0U1RQL9	ERVK3-1	HUMAN	142128	138101	141495	147063	140393	139731	156026	133066	140466	140767	150535	151575	125235	141615	142472	152165	141502	126723
A0A0U1RQX8	CBL	HUMAN	329697	321998	334982	316305	346859	331829	332237	314184	334235	319923	333708	310951	302446	319633	318038	314556	328848	330955
A0A0U1RRE5	NBDY	HUMAN	31568.1	29981.3	30738.4	28969.6	32402.2	33433.1	33205.6	32037.4	37954.1	36816.3	40298.2	35556.5	23902.3	29738	28019	36238	42631.8	32216.3
A0A0U1RRL7	MMP24OS	HUMAN	13216.3	11954	15800.8	12360.9	10953.8	15498.3	14571.3	14890.4	16110.6	10511.7	9405.41	7012.93	15876.3	13005.6	12913.8	28544.4	13950.3	13554.5
A0A0U1RRM4	PTBP1	HUMAN	12277900	12135000	12303900	11854100	11936600	12110300	12260500	11539300	12009700	12238300	12128400	11788700	11949400	11790200	11879100	11271400	11868900	11558100
A0A140T8X5	STK19	HUMAN	23151.9	23823.6	32236.6	23619.3	24913.7	24596.1	31313	22293.3	20284.2	32330.9	25526.1	25138.7	20439.2	25682.7	20180.6	21396.9	31007	30040.3
A0A140T913	HLA-A	HUMAN	1138350	1135490	1148630	1203160	1068160	1107730	977084	1085240	1136170	1152300	1055630	1134940	1140740	1141800	1135730	1115950	1090370	1035430
A0A1B0GTJ8	ARID1B	HUMAN	259823	263317	257652	280062	268402	276847	278008	276160	256143	266268	283787	255459	263045	274626	261980	267248	256964	268853
A0A1B0GTL5	RAB11FIP5	HUMAN	111229	135378	124016	133253	136263	127958	127271	125466	123506	121948	125727	124737	124929	133516	129029	130584	110865	131449
A0A1B0GTU4	PXN	HUMAN	39222.3	38482.5	35750.9	38801	42053.2	47992	51652.1	44573	36563.7	42514.8	57431.3	46029.9	41807.4	48589.9	49001.5	47768.8	50913.1	37795.9
A0A1B0GTW6	EPB41L1	HUMAN	92364	85316.8	81157	81531.1	83866.6	97189.2	81133.9	85419.3	86679.5	81645.2	85344.2	81700	93825.2	89535.9	80441.1	87843.4	82448.2	83103.8
A0A1B0GTZ5	ASAH1	HUMAN	308927	305456	312370	304178	305453	304916	281965	285784	310631	298140	299642	270744	294411	302999	295051	274192	302779	281276
A0A1B0GUI1	RALGAPA1	HUMAN	261132	243234	235781	248872	254557	246508	247718	263251	242530	244942	244794	274672	226493	261449	241596	255071	252633	253406
A0A1B0GUN3	FBRSL1	HUMAN	42057.1	35188.8	30510.7	30993.6	31807	38074.7	29528.3	35569.3	30486.9	33011.1	52748.3	28428.9	48451.6	30130.7	38940.6	40648.1	41925.2	38456.4
A0A1B0GUS7	UNC13B	HUMAN	100509	105423	100990	104450	103206	104041	93477.7	112308	97796.2	111251	103255	100524	101712	100545	106551	105312	100460	102148
A0A1B0GVL4	FAM193A	HUMAN	38155.7	43621.6	44482.3	47145.5	44611.2	43167	41193.6	36425.1	40557.8	38770	36567.5	40692.9	41969.8	34279.8	42148.8	47248	33981.9	41263.4
A0A1B0GW05	DPY19L1	HUMAN	158186	178843	204837	180398	169617	203403	157672	115882	146897	169057	133602	143150	135665	207167	204152	209127	149433	127929
A0A1B0GW23	ABHD14A-ACY1	HUMAN	121052	113674	109478	110802	117057	117298	120245	113616	116519	115710	121144	126560	116268	107170	118773	110908	116930	108720
A0A1C7CYX1	MIDEAS	HUMAN	98050	93718.4	119835	104564	110952	90229.7	94669.6	85565.8	92436	105050	91270.8	103821	97681.8	95449.4	87610.6	102679	90464	96558.7
A0A1C7CYX9	DPYSL2	HUMAN	863829	940601	892407	903309	902463	858011	891342	904706	912573	881232	891724	895930	909178	907943	891474	860276	883448	869432
A0A1W2PQS6	RPS10-NUDT3	HUMAN	587160	631561	551764	667750	592192	555456	658367	628453	732989	672038	624640	574711	539718	615653	563949	599335	514963	622712
A0A2R8Y424	PRRC2C	HUMAN	32616.8	36402.7	38478.7	31472.1	38665	37969.8	38989.7	40418	30643	32530.7	28628.7	33354.6	27832.1	36245.7	30356.7	33829.1	44445.2	37486.7
A0A2R8Y4H2	SEPTIN3	HUMAN	321144	370884	367319	366111	371974	377483	356592	378330	380353	353992	373887	379159	355669	380867	354859	389581	361834	347597
A0A2R8Y4Z8	CCDC9	HUMAN	541573	528939	578262	552052	569169	534773	560894	524962	541743	577526	545985	560525	515024	595467	534937	563173	532648	570404
A0A2R8Y5Z7	CHD4	HUMAN	1263280	1313300	1298510	1320550	1305770	1303840	1232780	1144730	1267870	1265090	1204910	1228030	1228210	1344620	1273730	1201220	1241930	1213390
A0A2R8Y6N0	SMARCA4	HUMAN	722206	760262	799630	775382	783764	768938	756833	722681	798830	817359	751650	750180	800088	875811	781692	772066	731769	749812
A0A2R8Y6S7	GRIP1	HUMAN	21509	21253.9	22798.7	28078.6	24675.2	28709.7	21898.1	27341.6	34820.6	27658.9	23565.6	28197.6	31436	27520.6	21858	10400.6	31758.9	18117.1
A0A2R8Y731	RPS27	HUMAN	591426	578054	549259	581554	600217	633639	606217	498081	546096	577458	572825	530368	586894	669484	525677	344782	336622	564884
A0A2R8Y783	EPB41	HUMAN	31464.4	32662.2	26305.1	32103.2	37117.8	34551.7	26886.5	37714.6	42177.8	36670.6	28557.2	20906.8	38207	29571	25629.7	32372.5	30159.2	32408.6
A0A2R8Y7E6	ATXN2	HUMAN	429331	413914	399383	400686	415560	416284	401652	402940	430101	401293	391427	402452	406429	432432	408795	425528	405932	376352
A0A2R8Y7T2	DDX3X	HUMAN	4938460	4988830	4995810	5025060	4915380	4908130	4942300	4932790	5060150	4878190	4879670	4903880	4802000	4824560	4888360	4852550	4719270	4649250
A0A2R8Y7V5	BRCA1	HUMAN	284294	289266	290304	277834	283649	279044	277938	275427	303945	274268	282275	276950	274101	282165	291083	287495	284054	289935
A0A2R8Y8D9	PROSER3	HUMAN	69172.2	61976.1	63417.5	75045.9	68748.4	68423.6	51513.9	59606.7	68951.7	63280.9	61360.9	60071.3	52396.2	65865	60218.4	56693.2	66305.1	65343.9
A0A2R8YD40	CHD4	HUMAN	2223820	2167450	2183060	2201930	2128020	2192220	2094090	2104730	2198730	2184030	2074870	2085190	2094430	2218120	2179940	2126300	2101920	2132520
A0A2R8YF65	DPP9	HUMAN	300627	271032	279412	274857	294054	266675	293352	276986	274115	280423	274085	288174	284275	266866	292573	287471	271638	281001
A0A2R8YH03	TASOR2	HUMAN	266295	262503	270115	256929	262285	282957	278934	260394	260739	258471	265695	270629	253620	257346	263309	260957	256800	259477
A0A2Z4LIS9	FOXO3B	HUMAN	24628.8	25968.3	20683.7	20312.6	13116.6	20026.8	15579.5	14895.4	21327.4	17071.8	11497.8	23858.8	15916.6	13357.3	23503.8	12821.1	14162.4	17157
A0A3B3IRU2	SNU13	HUMAN	15495.8	33298.8	76898.9	25901.1	8548.88	20148.5	25185.3	14303.8	44277.3	17273.6	14717.8	40532.9	20157.9	8383.95	34661.7	33385.1	17558.2	23400
A0A3B3IRW6	QSER1	HUMAN	208859	199341	198602	187853	203898	199609	204879	182535	191285	195333	204525	191776	205158	194738	190848	204276	189777	196070
A0A3B3IRZ4	IQSEC1	HUMAN	155781	148360	138985	151955	137694	151039	106025	134016	152559	160999	140057	139930	135559	135437	124824	158856	140259	131431
A0A3B3ISB6	MYT1L	HUMAN	127534	160193	NA	172367	NA	NA	NA	143831	NA	138975	NA	194123	NA	NA	NA	NA	157323	NA
A0A3B3ISF0	LARP1B	HUMAN	96722.3	87608.3	111011	98551.9	89305.2	101174	108507	83487	109087	97558.3	94650.6	91680.3	85559	100868	89917.7	99982.4	105093	105776
A0A3B3ISJ8	CLIP1	HUMAN	NA	65560.7	NA	NA	NA	NA	NA	NA	NA	NA	NA	NA	NA	NA	NA	NA	NA	NA
A0A3B3ISV4	VKORC1L1	HUMAN	612218	661142	616536	593790	589998	606006	536645	617664	612483	582291	573610	565653	598717	609626	581719	546481	557101	557061
A0A3B3IT28	KIF1A	HUMAN	301171	322242	296772	317643	297262	309889	299597	277993	310333	303187	289884	292350	305543	326231	297477	292887	298369	284055
A0A3B3ITJ4	HNRNPL	HUMAN	15543700	15758100	16093600	15850800	15831000	15586100	15642100	15202700	15530700	15910400	15524500	15366200	15255800	15690400	15941200	15399300	14898100	14596900
A0A3B3ITT1	RAB12	HUMAN	503280	511080	538179	496586	500718	508097	530324	519804	544679	499977	546232	538039	525113	537219	530310	542257	523581	498524
A0A3F2YNX8	PCMT1	HUMAN	3750510	3583760	3743040	3504680	3596100	3591200	3553020	3405500	3665300	3717780	3343210	3538040	3576760	3544010	3719950	3221620	3320800	3238360
A0A494BZV2	MPRIP	HUMAN	503486	495507	514334	508085	524126	505089	513086	513065	497231	501031	493799	473545	494491	485098	493199	509161	489504	487256
A0A494C0R8	CLUH	HUMAN	698450	724741	704958	709978	715907	723088	675868	693004	711129	713508	680191	705907	700763	698671	699128	698054	705946	692569
A0A494C151	ANKRD20A1	HUMAN	55134	53092.9	62707.7	56391.1	36286.9	43211.4	52147.1	52970.1	53597.6	52625.3	53130.8	47457.2	46993.8	57121.8	46119.9	51584.8	47744.2	48363.1
A0A494C1F2	NUP214	HUMAN	704126	624970	671946	674349	648544	609454	628787	652333	643886	601787	639612	616135	645434	646860	621708	668581	613040	599484
A0A499FI31	SART3	HUMAN	1129030	1113860	1123220	1099400	1105920	1136820	1131730	1106500	1115590	1120640	1100720	1107100	1126910	1141260	1119010	1101660	1100880	1065090
A0A499FI48	PDIA4	HUMAN	5098610	5068690	5112740	5207880	5026770	4978680	4834760	4949230	5058220	5098380	4745720	4588760	4676010	4842320	4982490	5004030	4851020	4811070
A0A499FIJ6	MRTFA	HUMAN	119900	111435	119776	122339	107996	127313	121089	124284	113452	109841	124411	130969	125226	119757	115853	131882	119315	121577
A0A499FIZ0	WDR26	HUMAN	535246	569580	581757	581048	591490	598498	577357	595117	573964	588564	566514	599089	584120	572946	574046	583317	579218	574801
A0A590UJF9	LRP8	HUMAN	24209.1	19079.6	30268.4	34157.7	26373.7	31630.3	25368.3	38465.2	35987.5	38464	32571.8	17834.8	29905.3	22031.7	29159	31501.6	35165.1	27165.2
A0A5F9UQ55	FBXW4	HUMAN	60857.9	54978.5	59425.2	50513	62298.4	62149.8	66291.9	65707.8	55977	65950.2	53526.7	68362.7	59902	58404	63356.2	60042.5	59963	58813.6
A0A5F9YFS9	SPCS1	HUMAN	100305	98243.2	91934.8	90518.5	119479	123405	140984	123629	118420	118282	137571	123746	112968	105389	119544	130316	128786	168728
A0A5F9ZGY7	UFSP1	HUMAN	12549.7	NA	NA	17167.9	NA	20230.3	11804.3	7972.54	7992.58	15458.4	21411.1	18708.8	NA	NA	NA	19682.5	6410.23	23534
A0A5F9ZGZ5	ANK2	HUMAN	103624	120722	115914	121446	116510	116371	121462	115137	112046	110316	107018	120012	109896	120104	109477	110196	112747	122858
A0A5F9ZH18	ANK2	HUMAN	105030	102201	114940	105661	118351	101679	120996	108966	108710	109326	113231	100439	117129	103626	97949.2	102714	106272	105904
A0A5F9ZH80	BTD	HUMAN	207131	253373	227955	231334	237824	287673	247740	255478	253919	242136	223527	244362	254695	257099	269320	229252	261691	254312
A0A5F9ZI63	EED	HUMAN	632545	625867	636269	621387	630649	636860	616891	622135	636033	629280	626356	618696	628929	650783	620949	615338	642428	604496
A0A5S6SZ32	PRIMPOL	HUMAN	22111.1	22406.3	28191	23689.5	29350.4	15670.7	27408	32389.4	17198.1	20167.8	20558.4	16060.4	19634.8	18136	24290.4	26159.3	19868.7	20547.6
A0A669KAY5	DUS4L-BCAP29	HUMAN	23548.8	18439.3	29419.2	23611.9	27861.5	20664.8	8232.52	10592.2	17938.6	20037.5	19907.8	11727.1	6379.78	14116.9	22618.8	13990.7	14582.7	5837.6
A0A669KBF1	PRX	HUMAN	185769	196316	158658	183186	179373	168380	139453	176459	184455	161902	188371	146443	157707	183405	187652	176291	161203	171695
A0A6Q8PF05	MSI2	HUMAN	270267	249046	224427	247045	202539	239279	245966	228948	259279	217831	224436	205844	195479	240722	250692	206339	201851	198233
A0A6Q8PF18		HUMAN	86639.7	94083.1	93246.6	97364.4	83509.8	100320	83772.4	87254.5	87744.2	79621.8	102818	88820.1	85807	90136.6	90322.6	86597.9	91079.2	85326.5
A0A6Q8PFF8	CHMP1A	HUMAN	19407.5	15354.6	20578.3	23590.6	25739	14746.8	29000	25912.7	22762.3	19449.7	23672.9	29901.1	18986.8	21301.6	21294.6	21908.8	14792.8	22199
A0A6Q8PG85	CHMP1A	HUMAN	909276	984543	885839	957192	955100	910207	963506	1027160	908061	820942	948689	980435	972993	916911	921050	933437	925396	964595
A0A6Q8PH63	INF2	HUMAN	113760	116911	128063	119260	109952	106454	125779	114572	113273	132700	113593	117171	90424.2	98991.2	99572.1	99433.5	110170	122680
A0A6Q8PHK0	TRIP12	HUMAN	358595	351523	348399	337125	370654	343247	356017	350076	350877	347639	351000	344769	360369	342695	356137	343518	347598	336548
A0A6Q8PHS8	INF2	HUMAN	111538	105790	122190	114751	102327	110253	108589	102190	91229.4	111920	108467	101610	108661	112993	97525.2	105340	116939	101529
A0A7I2V2E3	MARK3	HUMAN	136039	125427	136424	136002	137249	127575	132438	126007	141801	123226	129699	126672	140132	134719	139849	127228	130208	135115
A0A7I2V2H0	XPO1	HUMAN	1843260	1886550	1879630	1844040	1844460	1900320	1885290	1897240	1927830	1843080	1869090	1854630	1905600	1868060	1876820	1871220	1859860	1828930
A0A7I2V2T7	POMT1	HUMAN	82701.6	83248.9	84694.2	82016.9	83959.5	86982.2	78898.9	77987.3	83914	89620.6	81248.7	87470.5	79005.8	83102.6	79827.5	80825.3	95355.1	76130.9
A0A7I2V327	NDUFA10	HUMAN	1784760	1726260	1619650	1742360	1686620	1762590	1840190	1741200	1670680	1770730	1801860	1646490	1674220	1634710	1697570	1729180	1603620	1737100
A0A7I2V334	HNRNPA1	HUMAN	NA	6357.34	4773	4828.68	6458.38	5790.51	8764.19	8980.38	6193.97	6323.15	4423.27	7350.45	NA	8567.84	7941.7	8072.05	3560.24	8444.1
A0A7I2V372	CSPP1	HUMAN	27818	25654.7	21824.4	32303.6	24412.9	20217.2	22403.6	21562.5	21896.2	21666.2	22081.5	21572.2	19853.6	22277.9	21208.3	24886.4	24324.4	36222.1
A0A7I2V380	STAT5A	HUMAN	196628	206327	184889	203203	186503	203007	175417	199845	167945	213955	200114	189210	215691	196000	194276	185129	202810	227021
A0A7I2V3R4	LOC122319436	HUMAN	7902.89	6756.94	7926.81	9867.41	13829.4	3749.99	8063.68	7707.58	10831.3	6373.66	7520.92	11630.7	NA	7439.35	8637.38	8669.55	11760.3	5734.69
A0A7I2V3S3	EIF3E	HUMAN	3645980	3621310	3707960	3700910	3736460	3671290	3677890	3724000	3668760	3711900	3680570	3669570	3658070	3678210	3730940	3662730	3585410	3595530
A0A7I2V5J8	NPM1	HUMAN	2729400	2863730	2918470	2884580	3000580	3036690	2837500	2987760	2916490	3022240	2940720	3085200	3018770	2942560	2930390	2910740	2870120	2959180
A0A7I2V5Y5	KIF23	HUMAN	549489	558528	561152	542756	568494	543808	560156	539641	556538	560500	562340	555192	563079	566346	580011	576662	555680	557153
A0A7I2V6B9	XPO1	HUMAN	3937750	3823180	3810570	4095260	3857850	3888710	3809890	3742160	3869370	3897720	3842330	3937040	3864070	3908390	3778580	3959070	3990550	3697870
A0A7I2YQ88	PABPC1	HUMAN	4989440	4957560	4996530	4925460	4919880	4774160	4884610	4439650	4861590	5146690	4701220	4599650	4606690	4989820	4812730	5048700	4835520	4269470
A0A7I2YQV8	SYNCRIP	HUMAN	232340	232709	206124	218043	209000	191351	191076	199065	221838	217410	179015	165511	174071	214530	192558	183131	171544	175526
A0A7P0N7C4	ZNF142	HUMAN	22997.5	18246.5	19836.5	18628.3	28390	20965.8	24791.2	22661.8	30990.4	27652.5	22052.3	22902.4	22827.3	18551.5	19086.7	23392.2	20289.8	20902
A0A7P0T810	ALG8	HUMAN	1119710	1009700	978982	1014880	987739	998579	947499	1065740	926016	955748	909263	967636	1015840	944216	1085370	1022560	1170950	995477
A0A7P0T856	IFITM2	HUMAN	24071.3	15457.2	16264	12788.9	13426.3	14126.9	13438.7	14724.6	11445.4	21344	9035.45	12141.5	12556.9	14391.5	13207.6	13188.6	7045.19	13967.9
A0A7P0T890	DST	HUMAN	173809	168614	165134	174783	171079	173763	164999	177660	181021	171893	171897	173414	170896	167677	179134	176061	169163	165359
A0A7P0T8N8	TCERG1	HUMAN	1850440	1848200	1885170	1849110	1817190	1797710	1825130	1794290	1805250	1784050	1801640	1782980	1741580	1800670	1782390	1810240	1741860	1700510
A0A7P0T8W4	CUL4B	HUMAN	13546.3	13863.8	9101.2	14559.6	14188.7	13148.3	NA	18254.1	15263	17884.9	7786.24	10104	15326.8	11461.1	19200.4	10334.7	6110.7	9362.07
A0A7P0T9K5	CIC	HUMAN	115532	108948	109472	120362	119140	109079	118401	113788	125791	106442	107565	115542	119088	120035	126914	110180	112604	117364
A0A7P0TAE3	AKAP8L	HUMAN	775467	799088	754538	773852	814295	810218	817202	817319	846176	790660	833414	839764	870812	810304	797684	825041	828521	858286
A0A7P0TAK7	DDB1	HUMAN	4575980	4595990	4625260	4512260	4482290	4564750	4486870	4438630	4473820	4501560	4485750	4410800	4444740	4479490	4422570	4438500	4420880	4338480
A0A7P0TB55	ACADM	HUMAN	3676960	3603820	3785990	3724160	3722930	3674100	3730870	3834560	3651920	3692550	3655480	3724940	3701540	3746110	3737870	3773320	3761080	3794570
A0A7P0Z491	ASPM	HUMAN	50264.5	51706.3	49539.7	49725.6	54035.3	57470.7	55170.5	54950.3	51169.7	59480.4	48913.5	50986.6	57526.2	52067.6	56560.1	56837.6	53256.6	50367.5
A0A7P0Z4A8	ANTXR2	HUMAN	41316.3	30895.2	42664.9	34830.1	30939.2	38748.4	31794.6	36223.1	31670.7	40044.4	39506.6	25540.8	31239.1	38792.3	41372.4	33028.1	24415.5	36604.4
A0A7P0Z4M5	CC2D1A	HUMAN	36793.6	31534.8	39561.5	31785.8	33066.2	25689.9	28263.7	29428.8	37444.9	29946.5	40836	33828.8	28296.6	26816.3	33135.9	39819.6	29695	24580.2
A0A804HI88	AKAP7	HUMAN	29149.4	31949.8	28553.4	39829.1	34728.5	19755.5	30137.6	20826.4	28758.8	27569.7	32787.5	35719.5	27866.4	28154.4	39904.7	26284.2	31581.5	30255.8
A0A804HIC4	EVI5	HUMAN	71227.4	62293.7	52888	57688.7	68342.4	65209.1	59545.9	63269.2	63648	64979	56104.4	69402.9	68565.5	63457.9	60350.9	63595.6	60814.9	58932.6
A0A804HIT3	POMT2	HUMAN	82822.8	72253.6	73409.4	77179.6	79376.7	75795.7	84446	83116.6	74842.5	82814.5	80808.6	78455.5	85773.8	77399.8	77016.2	90590.4	80518.3	82548.7
A0A804HJ31	MCCC2	HUMAN	1723650	1741770	1670980	1695160	1736950	1662660	1739550	1733540	1750350	1712820	1683770	1769910	1691000	1606450	1667250	1671090	1783880	1752310
A0A804HJG7	CLASP2	HUMAN	517947	510949	505539	519270	536402	495341	510576	507849	529148	528504	524125	508227	505830	524245	532683	504992	515692	490927
A0A804HJX8	HECTD4	HUMAN	123467	103540	116441	102969	106153	120317	114241	115512	115263	106588	111413	110943	108201	110331	103543	109191	115747	108585
A0A804HKD7	RABGAP1L	HUMAN	204245	190325	202602	201994	201424	207008	199206	201703	205046	207888	200906	201454	194950	201829	209067	204944	188661	206337
A0A804HKI2	LRPPRC	HUMAN	7102500	6970020	7095710	6987430	6847960	6907850	6655440	6740290	7047040	6847860	6746390	6821330	6816870	7049050	6775410	6629340	6768790	6450860
A0A804HL54	IARS1	HUMAN	4853610	4956510	4780380	4870010	4793840	4868440	4886710	4847570	4774540	4902150	4838980	4750940	4890600	4729810	4822590	4747180	4865620	4788580
A0A804HLC1	ATL1	HUMAN	115205	117551	121119	125452	124620	120430	118644	125838	111156	124791	124167	123452	112214	115063	130725	117902	120616	125745
A0A8I5KU76	ERP44	HUMAN	1833420	1832490	1878580	1870450	1903590	1824160	1908490	1868490	1970830	1836660	1840780	1906370	1880340	1888700	1850190	1864010	1863420	1854410
A0A8I5KUR7	SLC22A5	HUMAN	26729.3	19701.2	19162.3	21575.4	21712	21774	25378.6	22743.6	18172	21957.4	NA	19753.4	26814	24526.3	26393.7	18041.9	29275.3	33673
A0A8I5KWQ7		HUMAN	1745710	1638330	1775180	1671610	1701810	1755100	1744040	1684350	1820440	1686550	1659700	1725920	1659550	1631590	1701220	1718430	1680530	1713720
A0A8I5KX04	PCF11	HUMAN	262619	280076	269091	270520	278466	275295	257512	257926	278180	263773	257719	269867	261372	257609	266843	264162	253333	246043
A0A8I5KX72	NKRF	HUMAN	1499140	1571580	1580030	1556920	1521080	1550300	1539120	1557330	1532670	1563210	1534970	1541930	1584880	1527110	1584740	1532810	1517960	1542310
A0A8I5KX85	CDV3	HUMAN	2676160	2555450	2654390	2739740	2470750	2556360	2385630	2632210	2655890	2602320	2545480	2473940	2496030	2592840	2674440	2523920	2519040	2556650
A0A8I5KZ40	RAPGEF2	HUMAN	24299.9	20066.6	25121.9	29772.4	28323.4	22149.1	24023.5	23676.6	29380.1	20228.3	36152.9	30215.4	27354	25635.9	24540.6	26328.1	21328.7	27868.1
A0A8I5QJP2	NSD1	HUMAN	138961	133941	140481	129729	137671	134544	140378	140265	127070	127969	136934	140775	145396	139068	139412	135642	140962	138794
A0A8Q3SHI9	GOLGB1	HUMAN	NA	114109	NA	NA	NA	131163	NA	NA	122541	NA	108853	NA	108084	NA	114241	120437	120485	113005
A0A8Q3SHP9	MTCH1	HUMAN	920138	931539	885146	897062	904464	914223	952264	947733	926832	891161	935208	933349	883175	865317	881158	921823	891294	951182
A0A8Q3SIE7	FANCL	HUMAN	52429.7	50529.1	48539.9	42963.2	42778.1	43882.9	43830.7	45552.6	46963.9	44717.2	38045.1	51333.1	48728.7	46960.8	42846.5	51389.5	54721.2	55716.1
A0A8Q3SIN7	VANGL2	HUMAN	51337.9	56848.4	52533.7	50650.8	53713.8	52193.4	54301.9	60934.2	52552.6	47759.3	56723.1	48408.1	57023.3	50415.5	49584.5	47336.7	55688.5	53333.1
A0A8Q3WKK5	NUP58	HUMAN	1089570	1067660	1073380	1143770	1060650	1143690	1064780	1089590	1142140	1076010	1175310	1045890	1075320	1117960	1033280	1137000	1025680	1068330
A0A8V8NBT1	NUP160	HUMAN	937498	952640	939353	901274	921074	915136	889274	913195	963798	872888	923179	910648	882230	927394	918875	880053	904416	877390
A0A8V8TL47	PALD1	HUMAN	236589	227145	203846	232907	225315	224376	220961	239272	202539	215825	229477	227369	236401	229701	222320	249237	219034	232250
A0A8V8TM05	VPS45	HUMAN	398607	405195	412909	411424	417582	414281	403003	419064	428630	399205	396452	393916	399835	402570	425458	398019	407477	416049
A0A8V8TM76	TAP1	HUMAN	28877.4	36092.7	41868.7	35177.3	37886.9	25034.3	44285.3	40435	29049.4	39006	40429.8	44626.3	37564.9	38410	42960.8	30757.8	31753.9	32544.8
A0A8V8TMQ1	FXR1	HUMAN	3055230	3042160	3090080	2956680	3056540	3022460	3085460	3043080	2986320	3038640	3054920	3023680	3106230	2955200	3037550	3037610	2952070	3076480
A0A8V8TMS0	POLR3F	HUMAN	210415	220147	227557	227289	215372	222554	205493	220051	220449	235621	231323	233921	213734	219253	236844	203331	220149	223427
A0A8V8TMS3	PLEKHA7	HUMAN	85475.7	87105.9	81859.9	79390.2	86168.2	88663.8	78543.5	88800.8	86020.8	84289.2	83650.3	81159.6	84739.7	82054.9	85372.7	82435.8	88034.1	84351.2
A0A8V8TP51	PTPRJ	HUMAN	34659.8	28727.9	23118	30702	22737.4	27302.9	23395.1	28972	23209.2	20226.2	32822.3	25374.8	30369.2	19595.3	21476.8	23943.5	15008.4	32783.1
A0A8V8TPI8	GOLGA4	HUMAN	184045	181053	174890	177634	196197	200552	187920	188358	185314	189073	181319	200948	188067	194255	194176	190153	180682	189796
A0A8V8TPV5	PHIP	HUMAN	502125	504689	480681	522275	520921	507596	503204	506321	517696	519774	516302	505886	515358	494311	517240	511359	504620	498216
A0A8V8TQP8	ARF1	HUMAN	9761900	9285520	9326140	8751980	9868400	8834950	7793350	8759900	9619600	9082880	9153210	8789760	8744320	8349260	9348540	8219210	9006740	8362370
A0A8V8TR54	CHD3	HUMAN	1444770	1464730	1387790	1409990	1487280	1496210	1488990	1433660	1453480	1470390	1440550	1473890	1467110	1433890	1434720	1425150	1447440	1421670
A0A8V8TR92	BIRC6	HUMAN	292698	303168	309880	303792	301320	297208	284151	297337	306968	293598	287639	302623	304947	314302	295095	303544	299947	302546
A0A994J3I9	FIP1L1	HUMAN	768574	841706	921254	803474	844960	872094	816466	843877	879187	810999	876892	775190	843037	884679	781720	866741	800935	849923
A0A994J4R3	H1-10	HUMAN	5428970	4968770	5110030	5193440	4818270	4814400	4641430	4721990	5243110	4780740	4706060	4895870	4513290	4953920	5038010	4705390	4658860	4072180
A0A994J4Y3	SRRM1	HUMAN	3087730	3040170	3102060	3120940	3158020	3015430	2865740	2872460	3008830	2946150	3025640	2889510	2804630	2895690	2944500	2959590	2884460	2909490
A0A994J4Y8	PGAM5	HUMAN	416271	427865	416689	403966	424094	420613	433553	426382	449078	419401	452986	415990	430128	420151	425008	401866	457053	403790
A0A994J549	SH3GLB1	HUMAN	862634	895773	876109	901851	840135	836618	828963	803331	874960	846674	838209	840650	841811	884544	880473	837931	901346	772682
A0A994J5B1	EPB41L2	HUMAN	1285040	1300610	1300390	1276450	1310700	1288320	1266540	1315360	1362350	1274650	1269520	1282800	1285440	1284430	1283220	1280500	1243770	1266630
A0A994J6L2	MGA	HUMAN	207990	203796	218648	202599	202737	207335	214075	214955	209748	209422	208521	207365	197212	213761	207531	198667	206200	210163
A0A994J6Y9	SMARCA4	HUMAN	1216740	1221300	1246650	1221560	1207480	1241610	1233600	1225010	1224990	1221490	1184590	1212880	1208260	1197590	1231900	1209220	1169580	1196860
A0A994J705	HMGA1	HUMAN	25169.2	27580.7	22659	38485.2	34061.2	35786.3	38375.2	27390.8	30120.3	28770.9	28341.8	34470.8	27608	26139.9	26246.8	25204.6	30856.4	36232.2
A0A994J720	GRIPAP1	HUMAN	258745	270433	279272	266723	267739	270745	262256	259954	280238	276986	274324	277909	269959	276775	263287	269982	251075	244791
A0A994J749	IMPDH	HUMAN	10641500	10217200	10693200	11144000	10709100	11017000	10401500	10618300	10677500	10749400	10490700	10462600	10489900	10636200	10773900	10939100	10648400	10330300
A0A994J7H4	NPLOC4	HUMAN	39702.5	40208.9	57086.9	47631.3	57348.2	66036.3	70406.7	49361.3	57395.1	61326.5	80874.2	62014.5	72142.1	67711.8	28910.9	40408.1	74308.1	51484.2
A0A994J7I5	KHDRBS3	HUMAN	656619	602001	659195	663201	657410	684739	645664	631741	703329	654621	626892	680898	652987	625561	676018	648812	644951	646293
A0A994J7X3	VASP	HUMAN	36917.1	37367.3	37677.5	24960.4	24343.5	33469.4	31674.2	37264	16127.6	28181.2	38552.8	35210	42027	22226.1	22673.9	47336.2	22902.2	33502.9
A0A9L9PXE4	SF1	HUMAN	574907	592500	574903	631095	563994	573217	580422	602687	547355	599368	576681	579414	590300	541188	547637	567562	561415	571563
A0A9L9PY23	HNRNPH1	HUMAN	11885700	11468100	11964500	11897100	12000800	11851400	11729200	11493600	12418300	11401800	12469400	12243700	11117300	12332500	12497100	11994700	11927500	11692800
A0AA34QVE6	UBAP2L	HUMAN	11245.5	8495.43	13407.8	12425.8	8170.08	9240.79	10926.9	7808.76	11645.5	8271.09	6099.3	5964.33	NA	6632.64	9566.46	NA	6917.81	6336.16
A0AA34QVG9	ADO	HUMAN	316568	305053	325205	329269	297020	314666	290409	325087	324846	321826	301155	286629	292369	331867	327113	306013	284091	286107
A0AA34QVL7	DDI2	HUMAN	579098	575761	553156	570311	579398	595463	545897	579802	585525	548389	600194	568624	545655	613040	598103	581928	542812	490922
A0AA34QVV3	CHTOP	HUMAN	4403230	4228900	4024290	4032730	3987290	3916600	3488050	3936610	4102600	3455540	3405780	3065660	3241580	4281270	3894460	3346580	3566260	3354690
A0AA34QW01	BRD7	HUMAN	93139.4	84622.6	80462	96182.3	89198.3	88537.5	99658.3	95980.5	97023.5	87834.4	90714.2	97601.2	98528	92998.2	93113.2	95192.5	93231.9	86209.1
A0AVF1	IFT56	HUMAN	64595.9	45997.7	53320.6	59832.8	58174.4	59929	38028.7	49130.7	47786.3	57006.7	42536.4	37153.4	40910.3	37623.8	57698.8	55928.4	48388.1	44110.1
A0AVT1	UBA6	HUMAN	808361	817741	809308	802378	840938	827630	836984	793760	830723	806042	855822	780482	809262	807066	803901	845772	794408	795076
A0FGR8-2	ESYT2	HUMAN	734010	723191	725769	714906	731066	735637	703790	714289	701949	706508	690132	697333	713428	711312	726414	724118	717135	718985
A0JLT2-2	MED19	HUMAN	7272	10985.6	3617.1	7790.63	4063.25	1370.82	6039.58	7259.17	6192.23	4906.38	8254.93	5707.58	NA	5420.8	2800.18	6130.7	2224.36	7943.74
A0JNW5	BLTP3B	HUMAN	45934.9	55410.7	41871.7	55365.3	42376.5	39923.2	48785.3	49315.5	44123.1	55231.3	48997.8	37553.1	48399.4	47402.9	52176.4	44917.4	37003.8	42198.7
A0MZ66	SHTN1	HUMAN	114532	106235	122291	120707	108162	107147	117458	107716	121643	119731	106884	107084	116918	119478	122753	121735	116768	111531
A0PJW6	TMEM223	HUMAN	269514	236537	242896	246519	247761	236565	245541	234905	242256	283175	223647	248902	248127	277818	251909	250144	246627	239062
A0PK00	TMEM120B	HUMAN	17320.9	17887.7	21835.7	18697.9	22204.6	21159.1	24057.9	26469.5	21653.5	22106.3	30787.2	23467.7	23909.4	12359.2	22656.6	26808.6	24409.9	28028.9
A1A4S6	ARHGAP10	HUMAN	63113.4	66637.7	62304.1	60102.2	58571.6	61115.9	61281	63235.8	55366.6	59026.1	61766.5	56136.6	56196.5	62461.2	56380.7	56781.1	54305.1	69793.6
A1L020	MEX3A	HUMAN	69030.9	70653.1	85058.5	73745.1	76269.2	82682	84542.5	81953.4	82862.3	96535.4	84940.1	82827.3	86235.8	88766.6	87617.4	79397.2	96643.2	84340.6
A1L0T0	ILVBL	HUMAN	595425	589824	576314	585971	596335	585884	627248	623853	607846	608717	602544	609906	581985	619638	641058	586710	611138	597275
A1L188	NDUFAF8	HUMAN	38622.8	37823.7	37763.2	37881.3	39454.4	37726.4	32856.2	34275.4	37211.8	43543.6	37853.8	32602.2	30209.1	41663.5	33285.8	35169.6	34693.9	37067.4
A1L390-3	PLEKHG3	HUMAN	23929.1	18796.6	14720.1	20166.9	21811.6	24419.9	12761.2	23724.6	22097.8	14625.5	17401.1	18410.4	14139.9	22742.9	17917.6	15477.2	12167.1	12938.3
A1L3X0	ELOVL7	HUMAN	46481.9	36818.4	48157	49178.8	46917	46153.3	49880.2	39874.3	39923.6	45578.6	52935.3	43987.6	50825.1	36457.7	43549.5	39431.5	37562.3	36554.8
A1X283	SH3PXD2B	HUMAN	344625	338492	353641	343511	359959	349348	370605	347843	355147	364710	365001	374354	364897	364263	356120	359533	345024	354016
A2AJT9-2	BCLAF3	HUMAN	75994.8	86476.1	102377	85617.7	81937.5	81867.8	76439.7	69231.2	93452	109519	77949.2	96922.4	68591.9	81516.2	87586.5	78651	87142.3	91389.8
A2RRP1	NBAS	HUMAN	143612	145013	151803	147263	158153	147463	152213	152265	152960	161301	151632	148272	142421	151706	154493	158084	141751	149814
A2RTX5	TARS3	HUMAN	108355	120948	115813	125107	125161	126404	132118	123761	118108	125846	133002	120159	107909	129103	120258	130886	110765	113188
A2RU67	FAM234B	HUMAN	48424	48819	43033	56055.4	47099.2	48204.9	44902.3	41796.7	52305.2	51067.3	48882.3	37957.3	40608.3	51047.4	45339.8	52129.6	46474.6	45973.4
A2RUC4	TYW5	HUMAN	32722.1	35776.3	39595	28255.5	43142.7	39673.4	37901.6	43922.4	27781.9	34817.9	31344.2	34867.8	43602.2	37945.4	33386	24700	40284.2	30906.1
A2VCS9	MAP9	HUMAN	7387.59	7874.03	10270.5	6601.87	10208.3	5195.22	11768.4	6857.76	10085.7	7327.99	9366.3	7481.64	5408.82	5095.97	6364.33	6586.99	11679.4	7216.31
A2VDJ0-2	TMEM131L	HUMAN	66111	54274.5	59261.8	61579.2	58724.6	69298.2	51280.8	61905.2	57217.1	66134.7	66109	72744	63490.1	58579.1	58045.7	56633.3	58437.2	60973.8
A3KMH1-3	VWA8	HUMAN	508569	506354	525654	516267	514502	508074	515714	501085	494629	503583	513035	500958	510148	491778	498006	499074	500080	518367
A3KN83-2	SBNO1	HUMAN	141144	145726	142697	141018	140948	148106	156068	143732	166682	144060	141257	149521	151700	141060	134193	150248	146278	161980
A4D1E9	GTPBP10	HUMAN	322891	322578	328577	314215	324971	352018	304972	313645	320906	318107	319218	325937	320006	298884	330371	336594	316499	279640
A4D1P6-2	WDR91	HUMAN	204761	186036	187492	190417	166353	186970	173024	159206	177311	181152	163934	153229	157367	164902	179699	164105	179874	149367
A4D1S0-2	KLRG2	HUMAN	135437	133123	148431	148724	159312	156197	155981	156891	168832	152839	153965	158802	176186	159630	164368	157657	167420	158823
A4D1U4	DENND11	HUMAN	167961	165414	144684	155542	162789	172019	174754	165741	152227	160389	166926	150373	151208	171603	156848	180802	151282	166527
A4FU69-3	EFCAB5	HUMAN	NA	NA	NA	NA	NA	NA	NA	NA	NA	NA	NA	NA	NA	NA	NA	28387.3	NA	4678.32
A5D8V6	VPS37C	HUMAN	259441	225032	219008	224112	255205	247433	221584	203181	217979	252869	215677	212425	219346	251404	228183	200467	217488	216237
A5PL33-3	KRBA1	HUMAN	71320.7	45912.1	50209.9	56857.2	44904.1	58141.5	60011.6	46585.7	31095	58037.6	74755.7	41504.4	77961.3	57681.3	54595	44103.8	51344.5	73788
A5PLL7-2	PEDS1	HUMAN	53047.6	51691.6	43832.8	57291.2	51569.6	52072.6	52096.8	NA	51105.3	56320.9	66540.8	57330.3	41955.1	59691.3	44561.1	36853.9	57258	46239.1
A5PLN9-2	TRAPPC13	HUMAN	167482	127422	164219	256710	278576	302157	127029	215141	73941.3	236744	111200	112228	216873	290151	330014	321341	341860	281789
A5YKK6	CNOT1	HUMAN	820720	847003	854019	822558	839173	846056	854746	868765	838403	850875	840710	808086	825520	840811	859635	868160	829882	802153
A6H8Y1-6	BDP1	HUMAN	51841.6	50563.2	50708.2	52439.1	52161.5	54053.9	54957.8	56843.5	50573.6	57713	52489.3	55049.3	51189	54922.3	48543.4	49500.6	52658	55687.5
A6NCS6	C2orf72	HUMAN	75330.3	60009.3	61767.6	65470.8	66708.8	70218.6	61576.2	71991.3	55939.1	71252.4	60097.4	56972.6	67405.9	73754.9	68936.8	67352.7	72743.9	56837.5
A6NDB9	PALM3	HUMAN	53826	55245.4	66132.9	74991.2	48675.8	50938.4	46488.1	51869.7	69378.8	58793.9	56182.5	50183.2	43739.8	61371.2	56844.6	42017.2	49661.9	62979.7
A6NDG6	PGP	HUMAN	897867	915511	902316	934107	910522	877431	874012	890172	893774	932689	860710	872708	851838	923773	950280	807331	875865	854037
A6NDK9	GOLGA6C	HUMAN	NA	NA	NA	235498	NA	226555	NA	NA	NA	NA	239737	220675	NA	235558	NA	204623	NA	194626
A6NDU8	RIMOC1	HUMAN	372103	282900	345271	426524	360445	315223	336374	337454	321484	381089	298194	347365	350599	399309	322496	387233	333589	352651
A6NED2	RCCD1	HUMAN	61258.7	50781.9	62434.6	68086.1	56131.6	52223.1	56148.9	62350.1	48221.8	50953.8	58012	65172.1	49179.4	49376.7	54676.6	69935.6	68888.5	63240.7
A6NEM5	PIGK	HUMAN	126278	166322	134510	143730	136694	143930	178975	169227	135525	160604	157492	136588	156945	145051	146670	138481	149831	162646
A6NFI3	ZNF316	HUMAN	28661.7	24841.5	21287.3	22632	25137.7	24262.7	32333.2	25238.8	25130.2	25246.9	31921.8	29016.1	29038.9	32067.7	21894.9	24343.4	25194.2	22530
A6NHL2-2	TUBAL3	HUMAN	55209.2	36284.9	31236.8	58821.5	33185.7	26880.2	42395.1	32553.8	60843.1	24359.3	32366	36507	29440.1	34444	40818.4	55642.4	36353	31285.1
A6NHR9	SMCHD1	HUMAN	796922	784973	785532	780125	782946	797082	789530	777230	792872	787708	782148	790867	773344	800105	775678	786424	796728	794122
A6NHX0	CASTOR2	HUMAN	51983.3	48600.8	51861.7	49832.6	53599.7	43893	57820.4	52430.5	49011.9	53924	60148.9	44292.4	52584.8	48076.2	59073	51019.8	48137	50037.5
A6NIH7	UNC119B	HUMAN	290950	300362	292061	305824	319530	298703	302559	310290	303127	321143	292711	295231	290244	290345	277674	302119	303175	311419
A6NJ78	METTL15	HUMAN	314579	320168	253523	323700	282033	295540	283466	272294	322426	295523	299479	317910	293378	292259	263558	280872	363462	263052
A6NK58	LIPT2	HUMAN	118470	138809	126388	131997	135519	131832	127594	136188	138735	137392	147409	137014	128680	135388	120555	137538	135579	134268
A6NKD9	CCDC85C	HUMAN	55009.2	46019.4	55144.3	52347.3	52114.6	52021.3	63178	55482.5	53175.5	62912.1	58193.5	62424.8	58982.5	44512	46874.6	49279.5	61716.8	64914.5
A6NKF1	SAC3D1	HUMAN	189816	193106	194031	191598	182678	203455	204992	189178	179416	177722	196001	174796	197050	183914	163510	186796	179915	206758
A6NKT7	RGPD3	HUMAN	NA	NA	NA	NA	NA	NA	NA	NA	NA	NA	NA	NA	NA	37800	NA	NA	NA	NA
A6NNZ2	TUBB8B	HUMAN	NA	576978	NA	NA	NA	NA	NA	NA	NA	NA	NA	NA	NA	NA	NA	NA	NA	NA
A7E2V4-3	ZSWIM8	HUMAN	76160.4	69803.3	66628.4	76534.7	75098.3	76654.1	72914.3	71484.4	77448.5	83942.8	67097	79358.2	68817.7	74031.5	60690	69188	71116.8	63427
A8CG34	POM121C	HUMAN	63299.2	78160.4	90615.2	88401	90568.2	85560.7	114580	100027	79170.1	81441	98029.3	100238	110974	97771.7	92553.1	91858.8	90157.9	94927.5
A8K855-2	EFCAB7	HUMAN	55394.1	55345.8	45570.6	55048.4	51889.1	56037.8	46367.7	54798.9	50670.8	46748.4	55127.5	55177	52813	56321.5	60094.2	57102.5	62084.3	56359.8
A8MQ02	AFDN	HUMAN	126765	107604	80007.9	98034.8	100080	89181.6	94422.3	106294	110150	115382	91949.7	78427.4	110461	102710	123286	108719	101559	117996
A8MT69	CENPX	HUMAN	80107.4	90276.8	85081	93414.4	66560.4	89305.9	84987.6	103063	86472.9	113020	94736.8	86450.6	94706.7	91652.9	87770.3	95192.9	99208.3	90196
A8MVW0	FAM171A2	HUMAN	71582	78441.5	79364	86563.1	83907.5	91183.2	80521.2	80027.7	95179.8	78932.5	83164.3	80896.8	78346.5	90527	77149.9	86398.9	86614.4	83805.9
A8MWD9	SNRPGP15	HUMAN	8013680	8514380	7564280	7680720	8201190	7869880	7710610	7852130	7517810	7706540	7488440	8749280	7602130	8104320	7881340	6414650	8043250	7814180
A8MWY0-3	ELAPOR2	HUMAN	38497.5	46952	28781.5	32479	34648.1	27306.6	29064.4	35123.7	41396.8	40413.6	31820	38956.3	35836.6	43489.3	39177.8	32208.1	35365.1	28199.2
A8MXP9	MATR3	HUMAN	10298500	10514500	10264500	10685100	10507500	10284000	10377200	10592200	10333600	10422200	10287700	10435100	10589900	10242300	10401100	10093000	10599000	10502300
A8MXV4	NUDT19	HUMAN	781570	787142	798314	781206	801471	812832	815040	881027	750969	777217	783006	794254	825622	725383	797960	793963	826789	870435
A9IYQ1	PDS5B	HUMAN	54444.6	76729.3	62408.3	58901.8	59142.7	61497.6	66596.4	73644.2	76555.7	79907.8	74158.2	59169.6	82252.8	72457	52421.9	63490.1	62698.6	68902.6
A9UHW6-2	MIF4GD	HUMAN	183215	161461	147218	177117	162049	166479	186371	159333	158514	167388	161758	168871	157560	178357	146559	165327	168680	147844
B0AZT5	NAA50	HUMAN	149167	163654	173693	158187	137876	154630	155771	157566	171807	142979	126162	151330	144100	161098	151997	154977	130954	153386
B1AHC3	PRR5-ARHGAP8	HUMAN	100762	103532	99528.4	104494	105501	99634.1	98923.2	103971	103189	102242	109665	111547	107810	106158	105811	111851	101549	103303
B1AKR6	DYNLRB1	HUMAN	648034	656406	684327	696132	664387	665814	660556	641691	733898	682963	606177	730432	661734	744447	678708	691575	604156	711543
B2RTY4-2	MYO9A	HUMAN	47138.7	43173.5	50382.9	34028.6	44539.7	36446.9	40403.8	37583.1	44500	42892.2	38244.2	36004	40355.3	39746.1	45120.7	46257.4	40984.6	44175.9
B4DJI7	SNX11	HUMAN	46600.3	66627	47544.3	57822.5	51517.1	52756.4	52345.9	56604.3	67064.9	41771.5	39518.4	61764.4	61539.5	49151.7	43349.5	50413.3	59036.4	61037.6
B4DL54	CHURC1-FNTB	HUMAN	255060	266070	234990	244602	244258	250768	257402	233023	214632	223789	247781	253520	235416	257701	255769	228543	228668	251389
B4DLN1		HUMAN	78030.7	84809.2	92968.7	95321.6	72445.9	99931.9	77667.6	94509.3	83771.7	96761.3	80866.1	92713.2	73608	97439.5	77379.6	71002.8	102900	94742.8
B4DR80	STK24	HUMAN	668939	705509	648567	672183	709188	675959	732637	743203	675344	673560	683083	721776	653939	636481	744850	677917	677961	594500
B5MCX3	SEPTIN2	HUMAN	1997360	1960800	1913660	2047180	1947640	1902320	1952750	1938080	2008260	1908930	1891420	2040470	1963910	1962240	1926660	1918830	1889490	1831190
B5ME19	EIF3CL	HUMAN	1212800	1196890	1222050	1207080	1176730	1167530	1111230	1150490	1206460	1178240	1160210	1128010	1130140	1205440	1144590	1136060	1109950	1049360
B7Z7M5	POT1	HUMAN	24075.4	20345.7	25249.5	24528.4	17467.9	26402.6	21725.1	16835.9	21730.1	18130.7	14480.5	18302	24977.8	21709.2	13694	27974	19000.9	24244.3
B7ZAQ6-2	GPR89A	HUMAN	185251	140033	174732	173048	204489	203302	178636	162507	165299	184052	199688	185717	144734	163956	157237	178521	173339	161542
B7ZM99	MTHFD1L	HUMAN	1814470	1775590	1761040	1778900	1732730	1744700	1714580	1677120	1763650	1716790	1665060	1742640	1717600	1789930	1766140	1721020	1675060	1625960
B8ZZS4	ANKZF1	HUMAN	260108	263100	239036	267435	254483	234565	275670	241124	258149	276260	254418	262338	252066	257068	260348	273344	257187	268841
B9EGQ5	WIZ	HUMAN	38476.2	43344.5	36197.2	61429	46904.1	44249.7	39387.1	33925.1	51450.6	36539.3	51910.2	43546.2	42247.6	54981.8	54194.9	53081.5	42352.7	52584.1
C4AMC7	WASH3P	HUMAN	318511	327338	330915	332545	342831	341002	335541	326932	328406	345392	333946	335234	316137	379370	324377	318248	331186	323932
C9J2V2	IKBKG	HUMAN	188966	168145	175832	188367	178666	166181	186314	189345	193153	165209	178700	195366	177806	173470	192602	191416	206701	181414
C9J6P4	ZC3HAV1	HUMAN	748660	769869	744518	782787	765225	742143	753445	779324	770104	756220	771900	749521	769112	737325	763405	765365	752440	753541
C9J798	RASA4B	HUMAN	41386.8	31212.6	33966.2	40043.3	29088.7	38424.3	23704.4	35378.1	22581.8	NA	22816.6	37710.2	29743	31710.8	31829.8	43670.8	41797.3	22123.3
C9JBE1	DNPEP	HUMAN	39748.2	63424	42488.2	67303.5	43859.8	62578.3	50092.2	50256.6	59620.3	53572.9	51330.3	41863.3	48718.5	56092.7	48224.1	47205	52655.6	38347
C9JEL3	EIF4E2	HUMAN	260647	275965	269488	274264	240392	272398	292837	268500	316168	268137	263784	271794	288977	285661	263049	269629	293848	269144
C9JLJ1	TBL1XR1	HUMAN	449668	497926	485924	515218	494157	478222	491563	478296	459882	470858	455591	449263	430090	472455	483998	468034	447623	489841
C9JLW8	MCRIP1	HUMAN	393881	407147	402702	418737	399543	426235	411165	421438	406280	408435	393208	397878	423647	397171	418047	397014	411350	418551
C9JME2	FARP1	HUMAN	91334.4	88813.6	85130.8	81862.9	78466	86858.9	89181.5	92811.7	86446.7	85870	85786.1	91355.8	76619.4	89069.4	88975	74921.8	84664.2	79770.9
C9JRL4	MDH1	HUMAN	4776.22	7058.64	10851.4	6781.09	5868.08	1427.6	NA	5264.09	3170.79	10981.4	5422.77	5119.91	6263.94	7152.16	3687.32	8582.17	NA	NA
C9JRZ8-2	AKR1B15	HUMAN	1656830	NA	NA	NA	NA	NA	NA	NA	NA	NA	NA	NA	1897620	NA	NA	NA	NA	NA
C9JSZ1	FUBP1	HUMAN	2669020	2656070	2716680	2709250	2156170	2537080	2576260	2792660	2340520	2938530	2461230	2684380	2434220	2400340	2527270	2868660	2412340	2551420
C9JT21	TSFM	HUMAN	137428	115714	114995	139620	107564	132959	128581	116252	135678	143953	111229	142787	151634	142928	125430	149948	125911	118792
C9K0J5	RAPH1	HUMAN	123799	119389	127247	111078	103913	118517	126991	118783	105079	101018	104099	108786	102438	108729	108986	112486	107157	100030
C9K0K7	PRPSAP2	HUMAN	549987	552758	540820	503062	471864	478449	470629	437348	487213	522700	469088	430562	416392	441219	458813	435577	497614	458767
D3DQV9	EIF4G2	HUMAN	1751190	1718070	1710710	1745710	1739160	1712590	1698260	1721150	1750150	1683860	1681020	1671230	1712830	1737760	1744270	1684450	1678010	1685510
D6R9W4	DBN1	HUMAN	21883.5	20725.1	10068.2	31758	11413.7	20652.5	27562.2	14963.5	31364.2	24642.4	24048.1	19259.2	21773.3	12352	25633.1	19503.5	23132.7	23894.1
D6RDK6	OCIAD1	HUMAN	740998	659752	743391	712629	596692	580844	640155	562528	739108	671521	604156	575641	557170	698664	662079	529977	606595	422785
D6RF23	RACK1	HUMAN	1056190	817894	859044	881749	920571	871561	823454	787342	757230	783573	760470	784153	757948	828074	782814	825993	644416	659963
E2PSN0	RBM26	HUMAN	53790.8	62245.2	65244.7	49628.8	58408.2	48706.1	62361.5	64635	50154.6	59976.6	48892.8	60995.5	56608.1	64546.1	52998.6	58284.6	50676.9	45288.6
E2QRG8	REEP5	HUMAN	543863	704682	733951	858455	851434	808899	566444	841422	892036	649972	782229	762819	789842	809652	841973	662791	807643	792816
E5RFJ1	NSMCE2	HUMAN	675772	695342	673452	666045	655546	623316	665275	623958	671166	653906	655007	659075	626463	658912	689586	661192	622690	599197
E5RI56		HUMAN	419872	411401	448906	461622	439063	428112	423506	443162	436579	435800	485302	427350	400917	412273	425056	438840	445469	457061
E7ES60	RAB34	HUMAN	101019	106629	88606	83441.5	96365.7	82851.5	94916	95406.9	77822.8	80551.7	82415.3	88905.5	84523.5	80156.8	85218.1	83249.8	78087.8	100947
E7EV59	ATP6V1C1	HUMAN	56012.6	62833.1	77477.5	73847.6	66728.6	56036.5	62353.1	74529.9	65611.8	67233.7	52699.2	59267	83468.7	53503.4	71590.2	64259.7	55953.5	74993.7
E7EVH7		HUMAN	574276	587747	615456	599897	576170	593545	580229	555914	569802	567621	547581	570545	560864	575440	592042	562770	613910	577660
E9PAV3	NACA	HUMAN	555050	565552	527707	521052	569934	491090	520566	525852	538897	515470	516973	573649	494524	551418	556345	511184	547903	480252
E9PB61	ALYREF	HUMAN	12303500	11797300	12129400	11819800	12390600	12247700	11924100	12106300	11948800	11915000	12043300	11714500	12056800	12166900	12088800	11988700	12237500	11513400
E9PBE3		HUMAN	22907.7	18497.3	19377.5	16665.8	21333.7	23789.7	18211.1	20744	21087.1	17707.9	26111	16952.4	20534.2	21237.7	23285.9	20422.5	18987.8	26458
E9PCX7	NNT	HUMAN	35359.5	37390.3	34440.2	44067.4	37469	28353.5	32683.9	38170.8	37749.5	31072.4	29353.4	37539.7	34373.9	33507	24482	35371.5	31943.1	40797.4
E9PDP5	ANKHD1	HUMAN	142647	170701	141859	155040	164537	148108	153906	139556	149381	146891	145027	156014	167289	148445	148717	130360	128314	165540
E9PEI0	CDCA2	HUMAN	16104.4	9438.46	13833.9	7226.06	10209.2	9644.18	12710.4	12569	12186.8	8486.58	11651.5	11178.2	8615.82	10378.2	7779.49	9924.14	14153.7	8018.03
E9PGM1	EIF4G1	HUMAN	3660110	3727880	3695870	3832690	3740210	3656420	3630900	3730960	3774600	3818580	3659630	3740430	3693350	3725890	3736030	3681250	3743340	3572450
E9PI99	NFYC	HUMAN	1190860	1185080	1227640	1220850	1250880	1209290	1243180	1205480	1212030	1313130	1110710	1239590	1321360	1274110	1247600	1222030	1237710	1244820
E9PK54	HSPA8	HUMAN	851122	856293	916767	1036830	1049810	908341	928244	864580	966640	994614	921302	904492	918156	1067720	1035720	1061080	809860	989544
E9PN89	HSPA8	HUMAN	2202590	2438920	1943080	2346760	2228240	2181960	2179510	2134060	2165470	2051840	2141050	1961080	1969680	2298980	2143560	2028860	2304500	1966560
E9PNE2	ALG8	HUMAN	44149	49977.6	39833.7	66582.5	61890.2	31942.5	66373.6	43848.2	41527.1	54777.5	51462.8	46711	61614.7	60752.8	52085	52122.6	49899.8	43468.2
E9PNM1	FDFT1	HUMAN	194482	182121	183816	189029	205157	185626	198369	184787	200260	189824	194843	196811	173926	198278	172220	183302	193834	181596
E9PRG8	C11orf98	HUMAN	925784	881300	893949	880847	851387	858662	909903	846142	875878	904486	869830	924157	875867	888002	893579	906865	945165	821523
E9PSI1		HUMAN	736442	712406	714353	739536	739034	733941	701922	701124	775699	730690	770456	733905	720220	750826	716962	677664	709160	687699
F2Z333	FNDC10	HUMAN	73729.9	85540.5	87498.8	98349.3	91062.6	89501.7	77120.4	80933.8	105380	81495.3	69303.3	92286.7	81667.5	79554.4	91097	89592.4	84853.9	68157.8
F5GXJ1	NDUFS7	HUMAN	282601	340104	375570	336531	330371	299010	247633	273546	378890	308462	251457	205673	216714	358698	308460	264878	226821	235388
F5GYH4	FADS1	HUMAN	29666.5	23577.7	19243.6	23292.8	30674.2	23505	15587.2	13165.3	23210.1	21598.9	29500.3	18329.2	27253.8	28357.1	23136.7	26577.6	29402.1	25396.6
F5GZG1	RAP1B	HUMAN	184614	156403	150157	187131	190530	164539	152215	171629	187762	167890	167746	141391	178885	171331	201464	154945	175418	159277
F5H136	TCP1	HUMAN	663274	677742	641908	676921	685584	686767	653208	711125	652905	643569	672558	665836	649322	686949	635157	650515	665441	676400
F5H562	ATP7B	HUMAN	105095	121556	109878	101104	117244	116432	111794	137753	120403	99271.6	112092	118912	131588	110552	117265	127750	122642	119663
F5H578	PRPF40A	HUMAN	206166	230835	225729	174886	219909	200983	212106	212359	203738	232680	218513	161948	242098	189670	199155	212220	225066	179602
F5H5P2		HUMAN	690298	627312	645527	666744	657346	616340	630116	614772	653472	631695	648298	677963	616294	628661	654803	594710	632469	612957
F5H867	SLC3A2	HUMAN	76405.8	78448	81480.4	77997.5	97091.1	83984.4	68358.4	77310.9	77943	78469.7	81429.1	102530	81715.2	74121.6	85878.1	77035.2	86057.8	103710
F6U1T9	PPP3R1	HUMAN	358354	442430	421613	379291	397789	374584	332109	407854	474428	397669	461869	417224	347673	486700	506530	359399	348762	362301
F6VXF5	PES1	HUMAN	31087.3	29727.8	36621.3	32154	39576.8	36515.9	25992.3	26757.3	29220.6	22531	23538.5	15426.7	25269.5	32727.9	30759.9	32472.8	28696	14499.4
F6WQW2	RANBP1	HUMAN	4287850	3830420	3688790	4122300	3668510	4222710	4301530	4367140	4103550	3867510	4080120	4199020	4085820	3534890	3856160	4369490	3850900	4477450
F8VRH0	PCBP2	HUMAN	92463.7	76517.2	71669.6	90242.3	78223.2	83895.2	64544	70955.5	67950.5	71654.7	57565.1	59881.8	57078.9	77457.1	75225.6	66402.6	53057.2	51816.4
F8VU39	BAZ2A	HUMAN	755829	762399	755478	741912	756719	734244	783405	771062	763577	756934	794028	764611	750755	761919	762484	778165	755909	794218
F8VX10	KANSL2	HUMAN	97612.9	105258	79468.4	96424.8	82115.9	91786.3	97548.4	103218	82709.2	102497	103292	86491.8	80080	102291	81162.5	99131.2	86682.6	91794.2
F8W1B5	EMX1	HUMAN	31953.5	29165.3	34681.3	37801.5	35398.9	31814.9	34525.1	28386.5	35791.3	36683.4	36262	29585.6	29292	20700.4	32056.9	20183.1	26604	33498.2
F8W1H0	C17orf49	HUMAN	49938.9	59983.3	51738.3	53895.6	56661	52470	55667	54999.2	57212.3	54445.4	49220.2	62849.4	60741.4	57037.7	70044.3	62113.7	53431.9	55871.6
F8W6M3	ZDHHC3	HUMAN	113838	106371	86016	91826.6	85801.6	97913.5	98396.5	105601	71466.7	88733.9	95410.9	107458	108443	78132.2	89714.9	102163	100764	100942
F8W7S5	RRBP1	HUMAN	30785	42899.5	30869.2	43336	45450.2	37781.2	51220.5	37752.3	37643.7	38330.4	42059.9	40635.9	41908.5	46564	38817.5	34849.3	37830.9	30719
F8W7U8	MRE11	HUMAN	1177200	1154500	1162350	1157540	1138290	1167760	1131200	1135760	1137770	1145400	1210050	1158410	1166580	1157850	1168360	1146000	1133930	1118210
F8WD26	LMO7	HUMAN	152895	161850	152371	159401	156736	155930	160821	151865	151308	149294	157608	145222	152498	145234	147207	153730	157714	159909
F8WDK9	PDCD6IP	HUMAN	20691.1	22681.3	13637.1	19398.8	21546.7	19685.5	20371	24445.6	19795.1	18839.6	22269.7	19214.8	16436.5	18570.4	22967.4	24119.5	11554.3	15964.3
G3V2C6	ITGA7	HUMAN	30935.4	31078	29024.6	27071.8	30321.2	25845.6	22703.3	29269.5	36778.4	23515.6	26724.8	26208.2	35673	25039.1	25532.2	33846.6	28626.4	27152.4
G3V2Y4	SHMT2	HUMAN	561305	568754	602851	625492	614570	580479	624651	628506	586242	527325	584352	570612	592652	622660	605915	582316	612929	574760
G3V325	ATP5MF-PTCD1	HUMAN	161288	174484	189760	172513	159860	163170	163380	162902	167106	159195	169795	168583	154182	168284	180381	156625	171324	158002
G3V328	ATXN3	HUMAN	56033.2	51998	59267.5	59838.8	60816	54897.1	37161.3	55073.5	62743.3	55922.3	45472.4	69723.5	38522.6	61020.3	48646.6	50731.8	52450.3	44079.5
G3V4X5	PSMA3	HUMAN	186341	172700	202952	185050	204630	199377	188989	199645	198766	192736	149604	179406	190684	178799	167274	167243	167918	202270
G3V5V7	HNRNPC	HUMAN	34066	34364.8	24864.7	38189.9	33597.4	25993.3	38816.7	26860.4	25310.7	28718.8	29307.3	24707.8	27752.1	27340.8	29664.9	24039	34908.8	28769.8
G3XAJ6	RFTN1	HUMAN	64889.9	65910.1	63095.4	58859	68785.4	61985.9	53875.9	56818.3	55602.9	52902	63013.9	62485	58798.4	58491.2	55512.6	56859.7	59353.1	53060.3
G5EA09	SDCBP	HUMAN	121889	126239	97584	105587	95399.5	112749	99357.3	109666	90483.5	97841.6	117819	108623	89814.9	102282	112162	99094.5	106920	97665.1
G5EA36	CDC27	HUMAN	400676	392308	383483	403762	376144	382823	388248	386758	385522	397117	388873	378377	403539	413708	396692	393586	388542	398865
H0Y3N9	PHF8	HUMAN	1067610	1044860	988726	1055120	1030170	1043090	1013180	1029690	1040030	1034490	993414	1070250	990693	1009470	1016670	1015990	1008020	1084860
H0Y4E5	COMMD3	HUMAN	109679	110811	131605	114322	100120	99341.8	96966.3	111945	127841	116883	90529.3	112628	89177.2	104834	107011	87046.3	86682.1	76340.4
H0Y4V9	LARP4B	HUMAN	22287.8	11250.2	18503.9	15980.6	21648.4	16782.1	27520.1	13722	30675.7	20341.7	13999.7	16216.1	18850.7	NA	29270.3	NA	17404.2	20692.9
H0Y4W2	TRRAP	HUMAN	369383	366946	360760	361914	359885	357854	364302	353088	359692	366477	367374	368407	369157	372875	365822	374409	362721	366187
H0Y5R6	UROD	HUMAN	3790.9	5544.53	5138.75	NA	4338.65	NA	NA	NA	NA	1852.4	3472.05	NA	NA	2057.53	849.106	4806.35	1965.75	NA
H0Y8U8	AFDN	HUMAN	1155570	1154410	1171450	1157380	1191300	1169830	1174320	1175290	1166810	1187610	1192030	1208080	1187120	1191930	1183400	1194380	1194520	1173760
H0Y9Y2	BOD1L1	HUMAN	581383	562963	561588	537744	563966	548738	570223	573837	561380	545495	583909	517231	581964	566769	552821	588969	551788	563948
H0YB62	DGLUCY	HUMAN	44105.1	50872	42880.1	44682.1	49736	38373.8	45211.8	42090.2	34633.8	43181.5	37613.5	33262.8	62759.9	44568.5	42866.5	41328.2	44222.7	37886.4
H0YC18	TMEM67	HUMAN	87487.9	101900	83906.2	99668.8	103742	95534.4	89263.3	99592.8	98808	101276	80569.5	71102.4	82076	110608	83570.2	84348.1	80498.3	92838.6
H0YCF5	MAP3K11	HUMAN	NA	NA	NA	95293.9	75666.1	NA	NA	83903.6	78150.7	77886.7	61734.8	NA	91140.4	NA	91412	NA	NA	NA
H0YDM4	HOOK3	HUMAN	127335	135128	118789	127442	127563	124485	126968	134776	126574	134056	131296	127163	118504	128998	123677	125449	125331	113806
H0YIC9	PRKAG1	HUMAN	291146	298796	293074	279028	274220	264004	260228	271171	275395	321275	300232	281097	243411	287702	264800	285018	256399	268453
H0YIV9		HUMAN	189274	213771	210173	188786	193792	201548	165564	185245	207315	191323	178350	198133	178025	212851	207066	198675	176382	167584
H3BLY3	CIR1	HUMAN	273836	286125	257456	257512	236381	257110	286131	255762	263248	278733	245882	261997	255463	276332	274338	254018	244887	243634
H3BN98		HUMAN	178141	148395	214908	180284	176614	121328	118036	164832	173264	143268	110755	122039	113015	161080	142826	89345.6	105603	85128.3
H3BNN8	CMC2	HUMAN	20844.7	18408.8	23161	17200.9	20313.3	19659.9	31334.2	14460.7	14190.3	23635.3	23379.4	22574.4	27571.7	12041.5	14827.5	23194.8	18648.3	14949.6
H3BPE1	MACF1	HUMAN	399497	392934	411581	400509	412021	398831	399994	392289	410235	398935	415761	390918	391678	400634	404912	397358	403261	386111
H3BU86	STX16-NPEPL1	HUMAN	191776	220168	201231	188690	170327	224395	191258	178526	205814	204811	206834	213150	179593	182413	188827	199698	196111	186213
H3BUB6	SCAMP2	HUMAN	623706	559182	580758	597080	606132	538064	574140	576514	613309	493527	608474	560081	564342	562737	545088	516970	610578	569340
H7BXP1	NKIRAS2	HUMAN	100425	87413.1	104236	91904.1	82636	85431.7	86444.5	70743.5	79969.5	101035	82257.1	75037.2	67541.7	90059.9	92726	75770.8	64171.2	71385.6
H7BY16	NCL	HUMAN	26630	26420.3	39688.1	33966.5	31440.9	30714.3	30784.1	34311.8	30588.8	31642.9	29419.5	24185.2	37605	36023.1	33085.2	30515.9	33299.1	35640.7
H7BY36	EWSR1	HUMAN	35813.7	45766.1	32828.4	42317.9	37302.1	46489.6	47894.5	33564.5	39902.5	35731.5	33955.5	39225.2	52139.5	42233.4	35494.3	37254	47830.9	32670.7
H7BYY1	TPM1	HUMAN	987640	971919	964111	967195	948805	989068	916629	917765	1000420	894429	884161	891429	882179	953750	930344	930949	952892	869235
H7BZG0	UGGT1	HUMAN	75251.1	71843.9	71653.4	66830	82863.8	71512	68948	79701.4	68395.3	70372.1	67476.2	75946.4	76957.1	67691.5	79436.3	79680.3	66423.7	68705.4
H7C0S8		HUMAN	135889	167003	161360	122905	119923	158233	135081	140896	121894	141069	143888	153674	147871	166792	146939	134745	117730	149291
H7C1Q1		HUMAN	49561.2	52674.7	51383.5	62255.6	55666.8	47112.6	49743.4	54591.7	54637.7	51919.8	59520.1	41957	49696	57178.5	50135	48780.8	39990.9	46077.6
H7C1W4		HUMAN	129251	113131	120611	114658	114438	116966	130281	104136	120240	109129	119214	120426	126555	124232	119456	124406	124599	117488
H7C3M7	FARP2	HUMAN	148610	144453	143417	141058	132014	132639	139274	131742	136282	160132	150329	144790	138481	132883	149394	142262	149878	134467
H7C417		HUMAN	1435730	1363480	1393540	1351080	1570330	1373990	1343500	1328090	1409420	1406960	1349840	1324210	1236570	1550320	1419640	1323810	1409250	1342530
H7C561	SF1	HUMAN	97530.4	72148.3	114417	55523.1	67302.1	73380.8	85734.9	102352	70886.5	135574	87871.6	84841.6	104084	74104.2	94021.2	118738	66527.8	113715
I3L1Z9	ANKFY1	HUMAN	11230.2	NA	NA	NA	NA	NA	9091.49	3991.04	6136.77	8303.46	8707.4	NA	NA	NA	NA	NA	NA	NA
I3L3B0	C1QBP	HUMAN	1391060	1095490	1298460	1293250	1237110	1057770	935058	1064730	1265870	1036700	1009910	1113510	1027070	1261220	1086850	1044310	1075510	901294
I3L4N8	ACTG1	HUMAN	108833000	111195000	103169000	108559000	105638000	109925000	99174700	105370000	105292000	102466000	104059000	98119300	101239000	109534000	89935300	101199000	93912200	92849800
I3L506	SCPEP1	HUMAN	27334.3	27350.2	22579.5	22695.9	27431.8	33210	29835.8	29070.4	30858.6	21807	25314.7	30200.4	29852.1	32851.7	29751.9	31008.4	25085.6	27072.4
I3NI02	GOSR2	HUMAN	38600.7	34589	44394.8	41651.1	37785.2	47156.2	34147.6	47672.7	50032.9	33491.7	41029	44096.7	42652.4	48144.3	40057.7	43565.3	48914.5	47829.7
J3KN67	TPM3	HUMAN	NA	NA	NA	NA	339619	NA	NA	217880	NA	418485	398832	353267	240183	NA	NA	NA	NA	NA
J3KNZ9	FBRS	HUMAN	346185	316514	357863	381725	381125	369315	339674	345994	360996	362245	375304	381741	341543	391356	357982	350039	330322	342858
J3KP75	PHACTR2	HUMAN	36877.7	30052.6	34739	33440.1	40825.4	37433.4	47817.3	39743.3	44276.1	36913.2	38948.5	41009.9	45547.4	43170.1	36703.5	39595.3	49680.6	43759
J3KPD3	RBM7	HUMAN	45423.7	38559	47644.3	33736.1	45959.2	35514.5	38903.8	40572.8	39403.5	51072.6	50597.7	25481.7	44424.6	46654.7	30904.9	48527.1	39719.6	43439.8
J3KQ26	ARMC5	HUMAN	32365.9	23452.8	28715.6	38321.6	30205.9	21031.6	27993.8	23932	32988.8	27233.9	26667.9	41726.7	26125.9	33834.7	33762.6	35806.4	27483.7	24116.5
J3KQY1	MRPL22	HUMAN	295439	312206	299225	330927	247486	316778	238570	283029	348312	308015	294614	272514	246517	348209	331775	277719	306486	264716
J3KS23	CBFB	HUMAN	271328	224245	257912	233265	216529	240639	219476	231561	267594	225118	221142	221315	181928	287215	251351	250660	220422	189078
J3QR07	YTHDC1	HUMAN	1527480	1513020	1525340	1484490	1550820	1530970	1562740	1570120	1558940	1570110	1558410	1583650	1574930	1494500	1491530	1494790	1597960	1453240
J3QR91	CYB5B	HUMAN	1715470	1800470	1670900	1830000	1754580	1741490	1812560	1738990	1696710	1829480	1804850	1737470	1762600	1557060	1861000	1793800	1809740	1870030
K7EKE6	LONP1	HUMAN	2288530	2179060	2242770	2282930	2161740	2208920	2155050	2202180	2289040	2277360	2198500	2129940	2190680	2220500	2261570	2156470	2191690	2143940
K7EKP8	ACOT7	HUMAN	21999.2	22033.9	24329.5	28472.8	21566.2	22300.3	22580.7	26012.2	19242.5	20381.5	26249.7	16163	16968.1	24739.3	22572.9	18002.5	24409.6	17441
K7ELC2	RPS15	HUMAN	50605.4	47245.7	53801.8	44767.2	47359.5	51242	57328.4	58606.8	49082.8	45783.6	47274.9	46102.2	53138.4	46764.1	49265	36483.9	56020	49317
K7EM13	PRKAR1A	HUMAN	888444	929870	937850	894487	883664	907978	877582	865906	916062	924998	897332	873015	877767	910777	902003	869763	874494	869746
K7EM73	CAPNS1	HUMAN	386020	395754	309841	378129	381087	357679	386660	416432	392320	407242	421554	421822	392594	348410	280427	335062	361098	382281
K7EPJ5	MGRN1	HUMAN	63237	55763	60489	51740.4	54666	47172.2	50190.2	57555.2	53092.5	49548.9	55268.1	57396.8	61900.8	57660.2	48686.4	44201.8	60130.5	41457.8
K7EQ03	RBM42	HUMAN	762854	840881	822369	780239	767597	792750	803415	801722	829329	754087	794271	723762	760776	789068	733375	828132	765387	715550
K7EQB6	LIG3	HUMAN	20649.1	34817.9	20193.9	17076.6	20482.3	18680.8	16485.3	12154.1	15714.6	21428.2	12116.6	16697.5	15204.2	24299.5	21448.4	15166.2	11941.9	10914.3
K7EQN6	ZNF536	HUMAN	128651	113003	127594	120750	128764	90486.1	114535	106380	122012	124028	118745	100876	88960.6	116006	119721	112143	96264.1	138279
K7ERC8	KDSR	HUMAN	151822	158333	152980	152558	151085	165441	152822	162941	168519	141421	154546	164547	161575	155828	181861	141567	159225	149213
K7ERV3	TK1	HUMAN	74087.4	66689.3	69284.3	81323	68245	80112.2	72795.8	91290.2	78042.4	84885.5	67571.1	78475.5	64068.1	75450.4	67904.1	81254.4	61888	68756.1
L0R6Q1	SLC35A4	HUMAN	1187260	1273120	1273890	1193950	1145780	1130800	1146850	1154000	1261990	1243590	1161190	1222990	1124740	1189970	1148230	1143320	1224410	1190910
L0R8F8	MIEF1	HUMAN	561732	485220	526419	558533	565307	500515	538363	516553	529049	529739	546798	526559	534125	547021	533598	542567	489685	569273
M0QX69	UBE2M	HUMAN	23118.8	25327.9	27933.1	23618.1	19782.6	30130.8	28594.3	24169.5	17218	20854.4	31770.6	33780	26232.7	25922.5	17173.5	29715	25555.5	26875.7
M0QXB4	COPE	HUMAN	605874	588211	605848	588432	570419	573804	551873	565429	634318	598550	499150	568143	508375	580898	586990	564928	568551	554922
M0QXT0	USF2	HUMAN	195445	154427	160005	120292	137236	151419	142309	152667	162607	198451	149971	159593	116819	86389.7	136535	104645	138770	167127
M0QXZ5	ZNF428	HUMAN	39401.1	30905.7	33156.1	34964.9	34863.7	40805.6	21229.3	33237.2	40632.2	31381.5	31800	22494.3	21167	34499	28497.9	30702.1	17862.2	22080.6
M0QZM1	HNRNPM	HUMAN	619293	541764	518171	546421	562801	581016	469340	544055	633368	624231	501267	560540	461776	597040	625991	491428	459775	352009
M0R019	HNRNPM	HUMAN	54570.4	59098.6	70556.7	59950.1	64236.9	41000.6	63793.3	48271.8	61673.6	60641.2	66419.5	72445.4	71440.5	66774.4	69685.6	60248.3	56760.8	69028.2
M0R054	SAE1	HUMAN	133518	139324	134163	126680	115794	131836	151314	122605	121867	154027	130189	156876	160199	108702	141026	162891	129415	160674
M0R213	NAPA	HUMAN	38305.2	33987.5	43377.7	42492.8	51361.4	47145.9	40127.1	45463	55768.3	44649.1	58927.2	38424.9	55519.2	45531.6	39207.3	41542.3	42959.9	51644.2
M0R2C6		HUMAN	594620	577857	559585	559427	594726	612501	571066	591159	602532	570682	591313	558764	598978	575644	612795	600086	595987	590978
O00115-2	DNASE2	HUMAN	336910	334801	347225	339901	361717	328056	304177	327548	318265	333658	333857	319000	304812	357641	331268	333746	344756	312988
O00116	AGPS	HUMAN	1306510	1336550	1351570	1392460	1362480	1370380	1382560	1359310	1414470	1348960	1398800	1408870	1394540	1417230	1389810	1357560	1362890	1346390
O00139-2	KIF2A	HUMAN	890647	930659	939149	955093	914874	894860	901114	923023	942015	916169	908735	931331	904985	888916	919043	912210	904187	890726
O00148	DDX39A	HUMAN	1943620	2134110	2091420	1974770	1960830	2026230	1984180	1820780	1994490	1915330	2010470	1926730	1936860	2074430	2097750	1936440	2017180	1782050
O00151	PDLIM1	HUMAN	2181160	2109230	2153810	2170720	2212670	2226990	2131100	2146940	2113110	2165040	2142110	2114460	2108490	2112480	2161540	2062890	2087680	2166280
O00154-4	ACOT7	HUMAN	1111370	1051510	1124410	1107760	1108400	1101970	1027450	1140520	1083450	1062600	1049340	1082480	1018490	1045710	1115890	1133040	1083430	1080970
O00159-3	MYO1C	HUMAN	879983	854618	852534	880998	891000	894315	900844	884446	890110	896194	884709	872710	857117	877768	907225	894870	883650	879406
O00161	SNAP23	HUMAN	653976	652098	695575	674715	651491	771479	661172	663771	721281	739557	711456	618916	641495	656931	669358	719906	659485	684668
O00165-2	HAX1	HUMAN	558986	579018	503216	524749	570655	557281	518323	513459	553073	547022	554682	531997	547235	565594	557759	487496	570868	507166
O00165-5	HAX1	HUMAN	859194	870254	903816	891862	870331	908386	882440	873834	907849	879059	871577	908176	894325	877877	870125	933919	890847	872600
O00170	AIP	HUMAN	646636	650658	665410	648785	652896	691470	642132	644942	679037	652978	625720	656494	678553	637318	630267	688132	705833	619717
O00178	GTPBP1	HUMAN	934894	1021900	992098	975336	955162	1011800	1006710	956914	1011960	992160	984444	949993	950378	966765	951087	1019180	1009040	925368
O00186	STXBP3	HUMAN	1093720	1052330	1087430	1093710	1078290	1082060	1039360	1059670	1094820	1076510	1070480	1033580	1048380	1031850	1017560	1012470	1037340	1008880
O00189	AP4M1	HUMAN	99943.1	103269	71035.5	107051	129883	93572.4	101464	90271.6	135397	97346.2	130242	118417	106388	87024.8	94060.8	77799.2	70834.4	73574.4
O00192	ARVCF	HUMAN	62212.8	61168	65057.2	64633.3	64853.7	70025.2	66744.3	63948	69708.6	58691	57959.9	75473.9	62032.9	65279.9	56471.7	61011.2	60515.2	64982.9
O00193	SMAP	HUMAN	99758.8	81360.9	92938.2	100723	114284	100595	96929.3	90279.5	94611.7	91886.9	86125.1	98989.5	88807.6	98853.7	86570.5	88719.3	96735.7	95194.8
O00203-3	AP3B1	HUMAN	1010840	1029450	1001170	984358	977536	997112	973441	990290	969723	980449	1004810	985852	982340	1001840	999807	986743	971655	918673
O00213-2	APBB1	HUMAN	139908	128293	127476	134099	138407	130211	122196	120574	139322	143059	134490	118807	124787	135123	125067	128159	120980	124412
O00217	NDUFS8	HUMAN	1842130	1897120	1942230	1868920	1883560	1877300	1910700	1791650	1884890	1854580	1906100	1884850	1936160	1861490	1984120	1623020	1942710	1856570
O00231-2	PSMD11	HUMAN	1919900	1909280	1911190	1925840	1866200	1859830	1832030	1901350	1955610	1892780	1946650	1840340	1787560	1869120	1828640	1833270	1793230	1791340
O00232	PSMD12	HUMAN	1877910	1851520	1804880	1766010	1867620	1858030	1674720	1814870	1812490	1830080	1728980	1738080	1650530	1812610	1732080	1761360	1723250	1673940
O00233-2	PSMD9	HUMAN	325957	383121	305045	315857	307760	305704	313237	292353	345904	315059	306277	335184	321600	290672	306924	313081	325603	319734
O00244	ATOX1	HUMAN	3039840	2471090	2979790	2819810	3192030	2887790	3215000	2653960	3010760	2740330	2489530	2658070	2460290	2564110	2602080	2872250	2819610	3157020
O00255	MEN1	HUMAN	235786	236924	231264	278634	264342	276590	235664	314512	236843	251037	282305	266019	264357	242864	256355	251050	310151	284348
O00257	CBX4	HUMAN	219974	203420	198254	217704	222481	220774	187948	206539	215697	226394	218926	197017	214214	200515	222390	218663	216932	160974
O00264	PGRMC1	HUMAN	12176800	11220400	11389600	10889200	11191900	10459100	10678100	10464000	11206300	11398500	10744500	10397600	10612100	11053200	11051500	10886200	10197500	10415400
O00267-2	SUPT5H	HUMAN	1341160	1399290	1403740	1360590	1366670	1353470	1327260	1363810	1363200	1346990	1363150	1343790	1290590	1363470	1342120	1351020	1326650	1309900
O00268	TAF4	HUMAN	186532	184654	196059	176916	181102	189321	184435	194845	185601	196183	185146	183742	194025	195877	199568	201275	173808	184025
O00273	DFFA	HUMAN	1084390	1048080	1041230	1057750	1112910	1065460	1069970	1066620	1122040	1102460	1044170	1060680	1071600	1058170	1093790	1058930	1025880	1054100
O00287	RFXAP	HUMAN	110817	100013	109702	116685	120717	116827	123738	119982	120082	134021	110978	117263	123433	118404	116602	124242	119209	104032
O00291-4	HIP1	HUMAN	322534	324691	304329	309493	309468	313039	327062	311074	317202	320215	305712	302026	311119	308007	299152	314767	292200	291582
O00299	CLIC1	HUMAN	4909880	4734630	5228770	4901700	4961690	4824630	4849680	4894990	4979010	4768860	4728460	4086170	4990060	5026760	4894820	4906050	4723510	5160940
O00303	EIF3F	HUMAN	2730390	2817230	2904730	2739680	2787590	2694420	2577380	2792160	2577600	2680730	2553230	2830120	2639720	2729610	2758460	2727860	2777430	2568330
O00308	WWP2	HUMAN	82996.8	70334.1	74794.7	71549.6	75950.3	78118.8	78490.6	81134.3	86935.6	75551.9	72857.8	77261.6	67212.8	86211.5	64026	63012.7	73735.2	75447.5
O00311	CDC7	HUMAN	21735.4	17461.4	15351.5	13314.7	19299.9	17517.5	21981.6	13846.9	21021.3	24186.3	17646.4	14448.7	19610.6	21647.6	17150.3	11107.8	6803.47	13653.7
O00330-3	PDHX	HUMAN	1092030	1105060	1089930	1114470	1073730	1096180	1117940	1134190	1102560	1094050	1073170	1109780	1136480	1091870	1077760	1062260	1142690	1104970
O00399	DCTN6	HUMAN	291087	298332	264690	232272	306037	267546	279369	290546	277272	259964	289876	254784	289511	295578	266514	282681	275077	270302
O00400	SLC33A1	HUMAN	451643	477775	437244	420877	442969	428521	475380	503018	432799	428193	475941	502224	455540	434206	426745	462152	440456	462927
O00401	WASL	HUMAN	193493	179490	181548	182673	195913	198077	189640	182960	183112	192533	190392	193513	179637	184222	192425	195313	181899	177476
O00410-3	IPO5	HUMAN	2777410	2835910	2739320	2778110	2739260	2807250	2734970	2786800	2821400	2752390	2825800	2733240	2755990	2748510	2730340	2814800	2763840	2845850
O00411	POLRMT	HUMAN	270415	280014	295030	287778	310641	310263	300332	298170	287751	295753	307203	305106	290689	297218	309271	290925	288195	295611
O00418	EEF2K	HUMAN	154319	153128	164836	161629	182583	170587	168781	156251	164097	168249	156542	155728	153125	170713	154086	159190	176896	158905
O00422-2	SAP18	HUMAN	10173500	10408200	10637500	10756600	10945100	10967600	10595200	10499200	10941000	10912400	10445700	10721800	11020000	10505200	10532800	11018700	10275900	10229700
O00423-3	EML1	HUMAN	73516.5	68417.4	73783.4	59093	66982.2	63759.4	70871.1	59550	79065.6	63493	62617.9	57779.7	61973.5	65219	74274.7	70666.4	64697.1	65295.8
O00425	IGF2BP3	HUMAN	1672870	1608350	1635400	1656800	1674530	1671340	1730810	1638420	1650220	1682760	1724830	1662450	1635460	1616450	1637730	1718250	1637030	1610400
O00429-2	DNM1L	HUMAN	790658	808279	784383	794838	796384	765787	782323	755389	772155	783778	746661	780044	769557	780752	793124	801927	777900	734415
O00429-6	DNM1L	HUMAN	73665.6	59888.3	59171.5	73364.6	61462.9	68997.5	66458.3	68871.5	77715	66300.1	57920.6	60694	73989.8	68555.8	52622.5	71830.6	56916.1	77904.5
O00442-2	RTCA	HUMAN	742955	707983	712331	735450	677546	697589	679378	684907	717494	677320	687886	689635	676037	722129	673011	692152	669502	666507
O00443	PIK3C2A	HUMAN	486805	464403	445478	472846	492824	467339	500126	488243	481149	451755	480055	501613	490103	464127	468392	462885	458161	475051
O00458-2	IFRD1	HUMAN	25173.2	24120	31578.8	28910.3	25039.1	36077	29032.2	30054.5	25151.9	26964.2	39016.5	26176.1	29661.7	36192.9	36671.4	48887.5	47090.8	30500.7
O00459	PIK3R2	HUMAN	208578	210307	201989	209911	187623	209728	203671	193811	204395	221954	199790	191172	189846	207679	212445	196265	202539	201425
O00461	GOLIM4	HUMAN	238279	227016	223545	221492	221585	212811	220955	236374	260368	240394	218286	220980	242345	234265	233008	237153	242298	194427
O00462	MANBA	HUMAN	92778.7	85117.1	99586.8	86934.3	79380.1	75829.3	108464	81658.7	93007.1	88286.8	81427	99014.3	77853.7	84601.4	77841.1	86837.9	81103	64126.4
O00468-3	AGRN	HUMAN	90696.4	106488	97500.2	85486	86852.7	108358	89830	92042.6	113714	93626	113414	104867	101757	96310.4	104376	100499	110795	99065.3
O00469-2	PLOD2	HUMAN	1166990	1155110	1142300	1101170	1136390	1164940	1083740	1119070	1093650	1139700	1084390	1082990	1123890	1176090	1146760	1139950	1137170	1095500
O00470-2	MEIS1	HUMAN	177519	198386	191369	212491	185979	185082	169335	178789	170802	189897	194835	186004	185384	213193	220859	181367	184664	176468
O00471	EXOC5	HUMAN	362389	364243	363174	353421	346218	350266	334430	371659	361803	329557	345622	334852	366738	351509	361817	333230	346620	329884
O00479	HMGN4	HUMAN	606866	645287	713901	714641	729202	687046	759857	795956	741831	745656	660875	764200	722162	755928	752124	711458	685806	805296
O00483	NDUFA4	HUMAN	12666.9	11731.4	16713.9	17100.3	16940.7	9649.67	9669.14	12123.9	21864.8	17886.6	6426.41	21583.8	12018.8	19774.8	18100.4	12595.8	12653.3	10362.7
O00487	PSMD14	HUMAN	2574270	2395800	2673750	2526130	2505450	2676690	2616900	2598730	2505430	2611190	2717140	2613640	2570630	2520580	2606200	2579000	2642590	2529280
O00488	ZNF593	HUMAN	559573	571334	528738	582219	573274	541426	477210	493797	501617	573981	533857	532258	535791	615400	592891	614767	527633	469373
O00499-10	BIN1	HUMAN	53179.5	45216.2	51234.1	58043.6	47479.9	45799.2	59802.8	45626.6	52406.4	53073.1	52337.3	57384	51125.5	49787	51932.7	44517.3	54036.8	51533.1
O00505	KPNA3	HUMAN	1913490	1878010	2272940	2620550	1752640	2292950	2307010	1944070	2328610	2104800	2443710	2269620	1872430	2384740	2239640	1932430	1758810	2383300
O00506	STK25	HUMAN	435313	346282	413917	391173	384682	435445	416078	412321	451376	341721	339930	419154	394270	416995	412205	401958	358331	392118
O00512	BCL9	HUMAN	37440.4	39329.3	32860.2	35974.3	30727.8	26344.7	27826.9	27227.9	30444.5	29863.5	31491.4	29929.3	27587.5	35334.5	28168	32128	31432.2	28911.6
O00541-2	PES1	HUMAN	2045150	2026040	2049920	2073170	2110290	2088900	2116570	1994510	2044470	2027280	2050800	2087980	2075570	1964580	2026460	2014920	2108020	2049470
O00559-2	EBAG9	HUMAN	18217.4	18681.3	16276.4	21749.9	21819.8	10521.2	20060	17126.8	20233.3	26611	17537.1	18670.9	15407.3	19145.8	21736.5	17447.9	21452.3	16948.3
O00560-3	SDCBP	HUMAN	51272.2	32005.7	45565.5	41744.8	49313.9	33277.2	42733.3	42323.6	35206.6	35731.1	45426.2	45845.9	46998.6	38911.5	30822	39645.9	43862.8	55932.3
O00562-2	PITPNM1	HUMAN	22767.5	24330	22047.8	22921.7	28199.8	22947.3	33383.7	25599.8	22833.8	20892.5	31811.8	22535.8	26515	23463.3	16283.4	19518.6	27107.4	25176.4
O00566	MPHOSPH10	HUMAN	974347	986902	939804	983669	971037	1015490	1004790	977540	975687	972319	978239	963249	981628	973563	983488	1000400	989927	980765
O00567	NOP56	HUMAN	3195020	3270510	3288730	3133260	3231020	3228870	3104240	3036540	3265440	3359710	3160730	3050150	3123230	3311920	3085340	3071070	2968060	3008190
O00571-2	DDX3X	HUMAN	4291560	4254580	4050010	4193130	4137460	4182150	4012310	3981280	4031190	4275600	4146320	3756670	4204230	3658620	4103100	3782710	4137940	3971640
O00584	RNASET2	HUMAN	665356	618795	626396	642826	604172	629466	626610	659630	627094	617708	572468	630731	620493	600723	608045	619878	655057	646679
O00592-2	PODXL	HUMAN	1183470	1220430	1256530	1213700	1285230	1220300	1248000	1199910	1302040	1287080	1179550	1230830	1150910	1274500	1213330	1244910	1293780	1157090
O00623	PEX12	HUMAN	48295.6	51184.1	55497.1	46387.7	48225.1	39910.6	39438.2	44789.2	50748.7	42210.3	54083.6	54724.3	48191.9	49922.8	48437.4	45120	48741.4	42917.1
O00625	PIR	HUMAN	343898	368997	366293	349263	350474	365441	386144	344330	379813	319157	363116	359350	374597	376893	345916	366072	364372	341706
O00628-2	PEX7	HUMAN	18131	17059.5	16256.9	22493.6	14261.9	17500.5	15458.9	22023.3	21446.6	15922	15642.7	25209	19199.2	16834.2	22821.5	25300	24159.2	14793.5
O00629	KPNA4	HUMAN	4389580	4581930	4584030	4566720	4345320	4536290	4708850	4780840	4542140	4577520	4384060	4547850	4672440	4590700	4575050	4659380	4312300	4451090
O00716-2	E2F3	HUMAN	1329.32	2315.7	6485.47	2194.98	1802.24	2549.8	3938.97	NA	2800.32	NA	708.766	3762.85	NA	NA	3368.63	459.597	1167.33	NA
O00743-3	PPP6C	HUMAN	1676640	1710760	1589050	1599690	1583530	1610690	1568170	1547480	1648880	1561410	1590790	1591050	1699660	1585260	1649140	1577790	1612730	1539080
O00746	NME4	HUMAN	892616	840016	884612	872485	912568	868309	862904	812586	893043	855424	860602	830077	803660	911822	860245	839162	833645	788450
O00748-2	CES2	HUMAN	10812	8545.06	20127.2	13756.1	7033.65	11273.3	19421.6	10783	18859.7	21871.5	16274.5	13909.2	9804.01	21465.4	17338.3	13122.5	18672.6	16557.6
O00750	PIK3C2B	HUMAN	44151.9	42254.8	40459.2	42858.7	41740.8	33192.4	43161.3	37854.2	50575.8	46494.7	45730.3	46845.7	43632.9	44214.6	38486	52818.3	35443.4	41666.9
O00754-2	MAN2B1	HUMAN	449299	448951	455433	459895	469160	431978	482401	466796	429988	450019	441550	461623	469707	460374	469759	468751	464522	452221
O00762	UBE2C	HUMAN	399249	418630	399123	462371	402021	398899	412908	397743	419633	425673	413090	393942	383915	418794	382079	440674	365919	373829
O00764	PDXK	HUMAN	623932	627734	637044	628840	619239	607717	492736	554783	668228	649720	574300	578671	464646	613004	565903	566251	496173	467154
O00767	SCD	HUMAN	209143	263552	259003	302031	284210	292853	240983	236075	294194	231356	275021	226622	228790	282199	285072	242549	279203	180480
O13516	RPS9A	YEAST	11603100	10502700	11273500	6931570	7499890	7007290	6710840	7345010	10677300	10620000	9813030	9513680	10077700	12440100	12929500	12424400	12648100	12708100
O13547	CCW14	YEAST	NA	NA	NA	4075.03	6601.75	4353.64	6900.3	9926.61	8393.23	14534.1	7440.71	14156.1	15863.5	14114	9739.63	21332.2	18507	31537.8
O14455	RPL36B	YEAST	NA	NA	NA	366640	396643	349558	326594	357889	638091	620112	566643	602830	545760	766118	796164	809702	727653	722414
O14467	MBF1	YEAST	NA	NA	NA	430451	372131	412349	533331	539374	678405	661920	686593	787939	746290	804946	1017110	1010140	1007740	1160820
O14494	PLPP1	HUMAN	44932.1	44596.3	58961.7	53524.2	69222.8	58722	53124	33088.4	55392.1	40813.3	60988.7	51662.9	52512.3	58982.1	56382.2	44949.7	46455.6	44445
O14495	PLPP3	HUMAN	58477.2	72957	71875.9	62048	75201	65333.2	70408.9	51390.9	63392	84182.2	77595.5	65637.7	57146.8	65604.1	68858.5	61490.3	54030.9	66946.9
O14497	ARID1A	HUMAN	742193	763815	760005	758633	782311	767480	774085	760203	760170	756925	756663	748209	753214	751812	759415	727825	771440	761219
O14519-2	CDK2AP1	HUMAN	186817	222090	212453	209147	211187	206974	224316	210487	203345	199325	209995	217696	216670	203676	222081	216469	216626	229893
O14521-2	SDHD	HUMAN	844727	858940	911120	867441	832862	866290	828850	803477	851371	800746	862529	781422	779070	882694	841041	838419	836852	640351
O14523	C2CD2L	HUMAN	54013.4	58571	53321.8	55020.3	61111.7	50825.5	52974.7	70322	61494.2	55646.2	66264.9	50462.9	54052.5	63415.8	59346.7	53522.8	60987.1	50988.5
O14530	TXNDC9	HUMAN	342319	352777	353805	366322	341552	349073	323486	343846	342011	363064	371588	336180	339920	384795	342962	361718	342416	341703
O14531	DPYSL4	HUMAN	297963	296766	307208	307229	313272	328056	311963	300202	298642	313228	310071	306851	311624	320658	310693	292392	309937	327009
O14545	TRAFD1	HUMAN	245010	253447	247581	228264	248063	242449	216060	250213	250693	249430	222577	236154	242630	246027	240017	219662	249135	232026
O14548	COX7A2L	HUMAN	11395.5	20704.9	31880.4	10287.4	12760.6	13761.4	16814.9	19822.7	21638.3	21996	13276.8	21386.4	16528	27973.1	18769.6	11313.4	27361.1	17995.9
O14562	UBFD1	HUMAN	927620	921094	883761	906792	939860	918799	911653	914304	914885	960197	903325	950723	969102	941452	934376	1018090	934144	922709
O14569	CYB561D2	HUMAN	150221	216819	199246	163870	184437	203481	180125	199260	218951	208844	231086	230521	222369	194836	175005	212287	164376	202697
O14578-4	CIT	HUMAN	249265	249119	252004	253021	248578	263409	243286	257650	250402	264124	252871	259626	259883	252542	257259	246079	251635	250083
O14593	RFXANK	HUMAN	38754.5	37830.6	30068.4	25855.2	36897.5	40634.2	31263.2	38483.3	27714.6	29722.8	39317	35424.4	37203.6	33595.4	31301.3	25053.2	35656.3	28759.1
O14617-5	AP3D1	HUMAN	820550	823165	871751	760310	825814	821468	792862	819215	784019	829164	818399	807995	795416	829302	806729	826484	742281	785180
O14628-4	ZNF195	HUMAN	22815.6	16024.9	22061.1	20716.2	22676.1	22235.3	23004.5	25659.4	25652.8	19784.7	26891.2	14375	26748	19748.4	25468.2	20259.6	29950.5	21820
O14639-2	ABLIM1	HUMAN	79187.4	75136.9	84394.3	82361.8	93027.8	81379.9	84711.6	77699.7	81705.6	85393.3	76779.7	80741.8	75591.5	82014.9	70575	77207.9	86295.4	94162.7
O14640-2	DVL1	HUMAN	138953	144126	125818	165806	155309	170102	161259	152067	129620	177165	156211	160094	140313	166519	138906	142635	167819	140291
O14641	DVL2	HUMAN	1000820	1011710	979265	994814	977042	1008060	1000480	961878	1029990	992525	992132	1029030	927770	988554	1025220	1007480	1008580	978713
O14646-2	CHD1	HUMAN	721658	711024	711342	743264	715006	735827	699746	711030	715363	690507	701115	723631	689351	721485	725094	724547	732678	692481
O14647	CHD2	HUMAN	138017	147179	140307	140918	145772	147904	134255	137035	140948	133194	141237	138499	139142	135925	139294	135623	144877	134402
O14654	IRS4	HUMAN	3475570	3517200	3524360	3569320	3490620	3414810	3480330	3486180	3432810	3464720	3565550	3469910	3594010	3479490	3467800	3547280	3538470	3568660
O14656	TOR1A	HUMAN	161678	147756	164429	174803	137889	150624	124323	134594	140921	127687	118335	142386	140705	158783	156096	133605	160671	152120
O14657	TOR1B	HUMAN	223962	220505	232692	229491	243656	250629	252096	242758	241436	249235	211048	234890	248514	237865	236823	224215	245071	236400
O14672	ADAM10	HUMAN	472913	472486	497841	474258	494160	460608	461751	480263	475908	457937	451565	466985	483511	496427	491560	536198	497454	437383
O14681-3	EI24	HUMAN	39655.3	40215.5	49152.4	48035.4	25790	44443.7	35924.2	47100.6	44131.6	41433.6	43502.5	36559.4	47778.7	34302.5	27984.4	48894.5	27936	30084.9
O14683	TP53I11	HUMAN	309590	330451	296504	299588	363568	314388	332209	275894	328209	305038	316358	327737	335579	317060	316734	313969	344625	323541
O14686-3	KMT2D	HUMAN	199367	204085	201862	209434	199639	210154	192882	203554	198309	201016	206959	199318	218204	208155	189249	207899	196936	199324
O14715	RGPD8	HUMAN	102924	105297	106335	96564.4	115717	96323.1	98904.2	99859.7	99497.5	106521	101531	101490	105380	129633	122037	89905.2	114530	108460
O14727-2	APAF1	HUMAN	165762	181108	164873	177285	173586	167842	169686	186165	180946	174614	164374	168585	173203	176041	174568	167406	169740	179266
O14730	RIOK3	HUMAN	234725	248012	209734	214112	233609	254059	241455	238595	259315	227351	236431	214346	234860	231481	229272	229476	221442	226722
O14732-2	IMPA2	HUMAN	69707	101829	79624.2	79276	67076.7	84489.7	80155.2	76156.5	69487.6	83965	74553.3	67719.7	79936.7	73198.7	72113.6	66247.6	80756.6	65620.9
O14733-4	MAP2K7	HUMAN	291177	308256	290553	304354	297823	300818	302143	310950	268463	291131	304465	311936	306401	298273	305531	279004	308856	276426
O14734	ACOT8	HUMAN	154066	141838	144290	149448	143609	152064	131975	147404	134607	130657	140781	130395	138321	136692	134133	133840	141712	124505
O14735-3	CDIPT	HUMAN	784670	783632	890452	772874	827153	776428	780474	808979	658811	738127	887554	835128	794170	625147	696431	925991	690901	783225
O14737	PDCD5	HUMAN	5244590	5203880	5118280	5061760	4913810	5034100	4893330	4870970	5427800	4880510	4841960	5063540	4848970	4986410	4986460	4340450	5012430	4376340
O14744-2	PRMT5	HUMAN	3451090	3501760	3420940	3511330	3498500	3495960	3434240	3523050	3464470	3484850	3503280	3499250	3392770	3432230	3514110	3499540	3405360	3345800
O14745	NHERF1	HUMAN	690115	699567	711595	823560	737276	761892	773068	730321	703416	759785	750208	768946	748775	736168	737678	665735	767909	774569
O14757	CHEK1	HUMAN	209193	237665	254964	267712	243641	229449	259315	243386	262452	258828	234380	226736	234775	264690	245890	257687	236286	257121
O14763-2	TNFRSF10B	HUMAN	36050.6	32527.1	23240.8	48826.4	40208	45513.1	49100.4	55740.4	53600.1	71120	36556.4	43375.4	50228.6	41995.6	55967.1	39054.4	86476.8	35706.5
O14772	FPGT	HUMAN	395576	380996	400995	368685	349709	359628	390304	345090	422288	398782	379522	358054	371867	420161	390195	419946	377275	373177
O14773	TPP1	HUMAN	2828170	2830720	2841660	2911380	2898100	2942390	3032860	3044640	2895100	2889020	3043180	2974700	3146250	2951450	3002400	2949220	2977750	3094900
O14777	NDC80	HUMAN	591204	561240	573058	577209	567542	579832	560604	570099	584455	583613	588452	583260	575779	593203	601917	588814	558487	578976
O14782	KIF3C	HUMAN	12317.2	10558.6	9315.45	9713.71	12711	8795.68	9537.38	6322.62	10998.8	14007.1	10153	10745.1	10456.3	7750.14	8495.24	10059.7	15291.7	9525.09
O14786	NRP1	HUMAN	123154	122730	115503	126659	122641	115354	111255	105376	133305	109584	114295	116666	107160	115979	118814	115628	112413	117446
O14787-2	TNPO2	HUMAN	828201	821552	843838	748708	844251	853689	816141	829164	844388	894217	804368	816175	797475	871612	817111	853121	849996	829593
O14802	POLR3A	HUMAN	525469	527634	532942	533773	545152	539662	514996	549183	526795	539764	531204	544134	526596	535494	520522	536328	530930	532367
O14818	PSMA7	HUMAN	6269720	6473930	6469970	6564550	6135760	6035820	5830550	6139160	6266410	6266720	6183510	5840810	5914400	6521880	6362380	6013190	5941100	5834230
O14818-2	PSMA7	HUMAN	278599	309758	285643	286902	272526	260379	300063	276005	290145	236478	262467	288938	257519	277875	301420	289396	279742	259609
O14828	SCAMP3	HUMAN	903278	862178	863144	894395	857055	851391	798564	835345	890997	885330	840893	858845	772564	876182	878972	787207	792054	697211
O14832	PHYH	HUMAN	352897	370707	309434	335002	352506	335437	367284	360010	362515	381940	389050	388205	365849	338469	359772	393657	359286	377914
O14867	BACH1	HUMAN	62632.3	55643.1	58256.1	62563.2	66052.2	71387.6	51953.6	61360.9	52343.3	62363.2	55502.9	56209.2	60153.6	55295	60156.4	46181.8	58224.2	58299.9
O14874	BCKDK	HUMAN	669425	722057	677925	725446	739121	654873	708722	756279	727863	699298	745617	761570	709812	724026	715230	748593	641003	732099
O14880	MGST3	HUMAN	412384	487580	415768	471911	398432	424562	423502	420016	538832	438402	371297	428406	413021	489844	439400	408186	416544	320033
O14893-3	GEMIN2	HUMAN	164897	191126	177672	186697	177607	168799	181096	182598	170824	172675	173799	170127	176800	168647	184557	168187	170479	154138
O14907	TAX1BP3	HUMAN	64389.9	73159	70396.9	66883.1	66950.2	82127.8	65575.2	71921.3	75074	36998.6	65495.5	70870.1	54279.3	61778.9	56092.4	50757.2	52085.2	68975.8
O14908	GIPC1	HUMAN	604387	560407	607940	626840	584131	505016	571349	586803	619406	563667	595715	559405	588575	568656	583181	601842	562253	546104
O14910	LIN7A	HUMAN	531541	568324	524478	520060	503533	527499	567685	531629	543949	542422	537651	500582	536751	520383	538539	562494	513511	559680
O14920	IKBKB	HUMAN	91411.9	88861.3	91511.4	81752.9	95104.2	91221.5	92798	93063.8	96630.1	91202.5	92412.9	77812.1	91963.1	99343.4	90392.4	93035.3	84147.4	79697.4
O14925	TIMM23	HUMAN	369009	360065	355299	340306	371254	326242	318264	315440	341544	336599	357279	349676	303314	340564	372952	323622	303178	332823
O14929	HAT1	HUMAN	893374	888563	875842	888564	877057	898054	829935	848069	870200	960997	844516	827439	822793	918960	880650	830990	844889	821505
O14936	CASK	HUMAN	486472	490611	482581	486090	473080	498140	476302	504840	474073	483232	486077	482448	475181	492120	480274	483078	490746	487327
O14939-4	PLD2	HUMAN	28861.7	30855.1	26793.5	30353.7	25995.1	30795.8	24816.5	26723.4	26007.3	32115	26399.4	28240.7	28813.1	32479.7	34462.3	34691.8	31120.4	35126.8
O14949	UQCRQ	HUMAN	115716	641661	576907	568267	596733	386740	676061	676613	599088	203276	657736	649148	478229	709334	623745	526897	328945	727730
O14950	MYL12B	HUMAN	2047200	1978280	1786830	2277230	2167510	2149680	2043470	1963160	2213030	2127460	2182280	2084000	1871800	2068830	2047820	1745250	2231880	1751150
O14964	HGS	HUMAN	820647	821238	803297	817057	807574	827166	825394	809428	805529	817269	771368	805493	777849	814314	809376	768713	793203	762176
O14965	AURKA	HUMAN	125827	129306	125592	125048	121264	133895	123689	128012	133668	126325	139427	132019	124090	124111	123274	135429	122784	136620
O14966	RAB29	HUMAN	184004	165378	178957	175878	184093	176466	187072	166996	161406	191991	180953	173568	187360	188741	165090	178443	161226	191703
O14967	CLGN	HUMAN	586407	596257	606578	614312	581312	592245	600620	615273	574088	602614	565895	530587	592183	637374	609710	584208	622149	589200
O14974-2	PPP1R12A	HUMAN	933162	988359	980358	972594	956346	958390	966791	882153	1006320	977889	942283	965520	954854	969607	950985	982742	932556	987759
O14975-2	SLC27A2	HUMAN	57345.7	46572.5	55888.3	66161.5	51708	52580.9	52774	56632.6	62083.8	55427.9	55236.9	53008.4	49398.3	45614.4	65372.7	61223.4	62703.9	41069.2
O14976	GAK	HUMAN	180704	175853	165406	185894	180763	176569	190086	177326	172097	181136	183251	172294	180015	175613	182980	174814	180996	165125
O14979-2	HNRNPDL	HUMAN	12500300	11721100	12899000	12230800	11363400	11971400	10336500	11054900	12479700	11691500	12723100	12903200	10475700	12422700	11753000	10424200	10661900	10942900
O14980	XPO1	HUMAN	903211	878684	870519	886179	895542	896471	979466	822617	977539	882263	929271	893505	986336	932680	854378	829744	865638	991771
O14981	BTAF1	HUMAN	125466	136011	141111	144236	143454	155462	136946	142506	140815	144372	133416	123295	141486	142610	143019	146097	151004	135553
O15013-4	ARHGEF10	HUMAN	56024.7	47323.2	50785.6	56847	47327.6	51677.8	48644.2	43799.7	58331.4	49321.9	46015.3	52107.9	42362.3	43111.9	50659.6	47686.2	47272.8	49076.8
O15014	ZNF609	HUMAN	212966	187959	189124	182376	204825	166455	188520	196861	210106	189427	204587	209870	180970	205007	200646	187764	185083	181977
O15015-1	ZNF646	HUMAN	52210.6	36742.8	56059.4	51521.8	55347.1	41274.6	52257.1	45052.8	58080.4	49194.1	49441.1	52129.8	65199.9	67654.1	51329.5	55071.6	46765.7	55935.8
O15020-2	SPTBN2	HUMAN	919793	921826	972690	909949	933660	946541	913501	946580	951161	933157	949115	947365	945022	968962	944516	938334	947081	906246
O15027-5	SEC16A	HUMAN	545622	533370	565378	545937	572861	556177	546852	549793	580033	591321	556239	568046	549087	568339	539660	549649	539531	558354
O15031	PLXNB2	HUMAN	321138	306077	298894	291605	316440	286922	288698	293466	303902	315996	288141	283767	296720	307262	300052	295507	284978	294916
O15037	KHNYN	HUMAN	32358.8	41019	35947.2	47192.8	31412.5	31488.2	43872.2	47023.1	34290	44919.8	49128.5	60159	38498.3	43091.6	51624.9	48001.8	48470.5	53253.3
O15042-2	U2SURP	HUMAN	2559690	2483520	2404680	2582110	2474350	2444360	2545320	2442130	2403210	2500560	2468920	2503050	2482220	2467630	2451140	2518270	2519940	2483230
O15047	SETD1A	HUMAN	291671	287581	282942	287946	288400	283518	273871	279910	303136	291470	278928	281983	274769	285903	281707	295000	293055	257497
O15056-2	SYNJ2	HUMAN	18412.5	15637.7	14354.4	9621.52	11121.6	10653.7	17470.5	14176.3	22788.9	18062	13816.4	16476.7	19075.2	11714	14939.2	16938.5	14242.1	19007.1
O15060	ZBTB39	HUMAN	128656	125217	109821	122803	117826	115659	116585	115036	108960	123663	120899	110367	108644	120813	114313	128496	111333	123185
O15062	ZBTB5	HUMAN	24740.1	35109.4	28106.8	35299.9	30626.6	34995.8	NA	36072.2	39397	41445.7	38008.8	30500.2	29901.3	27190.8	34076.5	38286.1	30364.7	26527.6
O15066	KIF3B	HUMAN	79272.2	76102.4	88432.6	82516.1	76385.2	81388.2	82109.4	84457.2	86276.7	87748	84080.5	68449.4	82398.7	93957.1	88345.6	84287.6	81520.4	80110
O15067	PFAS	HUMAN	2706780	2830380	2667320	2813150	2712140	2711040	2707480	2663000	2712480	2689650	2720760	2562690	2586200	2748000	2671130	2761120	2712910	2710950
O15069	NACAD	HUMAN	NA	465625	417079	NA	NA	NA	430709	NA	NA	NA	414483	NA	NA	NA	NA	440405	NA	377757
O15075	DCLK1	HUMAN	78576.9	60357.2	85071.8	61550.4	69221.9	77200.5	88866.2	68450	76715.5	61918.7	54299.6	86382.7	67361.9	61775.7	71086.5	79352.6	77677.6	69976.3
O15078	CEP290	HUMAN	2575770	2475040	2254400	2434240	2499110	2537750	2190060	2382840	2444370	2371680	2373530	2502760	2415950	2445040	2454450	2635690	2520460	2215840
O15084	ANKRD28	HUMAN	193567	194252	199061	198324	200977	216119	198296	197697	201603	186689	208648	192154	192153	182726	186816	195423	198919	212968
O15085-2	ARHGEF11	HUMAN	107758	110215	116110	101619	105482	110307	120473	103086	91109.2	90408.1	105693	104960	98577.9	108417	99615.7	106405	110012	111157
O15091	PRORP	HUMAN	414957	398333	386604	398644	446145	432296	443174	450443	441162	434013	427407	423860	384769	420080	427772	442629	405098	449041
O15111	CHUK	HUMAN	255646	257751	259379	253006	270895	253041	257561	238856	263070	265814	247729	259362	244587	252012	259768	264290	243886	262170
O15116	LSM1	HUMAN	751542	766789	748602	657300	809576	795783	783218	724232	738738	736986	770638	758213	787619	710159	788312	825140	811672	803427
O15118	NPC1	HUMAN	318927	329853	311914	313606	338672	315751	317973	314062	325269	331049	332886	322286	335350	308560	322077	348193	320251	309246
O15120	AGPAT2	HUMAN	134305	147082	138948	139226	119836	154930	129960	129218	134620	133983	135393	130858	138887	134823	131496	127409	137785	136385
O15121	DEGS1	HUMAN	449236	443001	444118	476267	473726	468166	443193	480930	448921	455701	489378	471070	480230	441044	437097	482777	440407	478009
O15126	SCAMP1	HUMAN	784019	808577	801185	783674	818855	762434	759089	808987	836658	798001	791534	746315	761492	775052	782673	771557	795200	791499
O15143	ARPC1B	HUMAN	945739	955367	952673	991135	965588	976499	1021900	1045990	929201	1002870	1002280	985002	977848	947728	1038720	1027390	967333	1006190
O15144	ARPC2	HUMAN	2423260	2403190	2517800	2486160	2402680	2447470	2598620	2475110	2292690	2506380	2513000	2590460	2551920	2464720	2512850	2563380	2619430	2770210
O15145	ARPC3	HUMAN	592742	603077	564785	581068	580596	610861	590406	555405	614072	529103	567829	570502	545894	593430	588392	560678	559671	545530
O15155	BET1	HUMAN	159107	153537	216400	190556	120992	171041	148398	141258	161612	159038	167069	162106	181391	104126	132263	169013	118404	123270
O15160-2	POLR1C	HUMAN	1286070	1263170	1286050	1443810	1334670	1264770	1324640	1327600	1299610	1315250	1317740	1215290	1342640	1316380	1244010	1396760	1302350	1251240
O15162-2	PLSCR1	HUMAN	79875.9	85082	84235.7	70803	91750.9	65158	72889.2	63669.1	77250.4	74878.9	65755.7	65028.8	61969.8	80708	47684.3	64378.4	73320.4	61351
O15164-2	TRIM24	HUMAN	465880	501509	466569	459046	459693	466377	473801	467932	464681	467685	461994	466957	465912	476575	464358	486794	461184	482055
O15169-2	AXIN1	HUMAN	55994.2	51203.1	53632.7	46844.4	60908.3	53221.1	51418.5	54144.5	54082.6	52755	56927.9	53003.7	55754.5	55976.3	53551.1	56493	56467.9	48788.4
O15173	PGRMC2	HUMAN	2600590	2375190	2466070	2402980	2443080	2517180	2172480	2450220	2499820	2584040	2544910	2398380	2429030	2486580	2612790	2389890	2431540	2281680
O15182	CETN3	HUMAN	181898	260182	160907	164013	170464	209277	158741	132394	188068	178933	132943	143127	156480	201010	171150	133372	145373	101264
O15212	PFDN6	HUMAN	2325140	2356000	2382810	2468470	2463050	2358170	2377940	2523300	2384540	2387670	2577830	2285540	2432610	2324860	2476150	2656610	2390030	2472040
O15213	WDR46	HUMAN	542478	543610	526958	550446	557048	541466	551280	522062	543850	565788	544623	525987	536146	569361	527741	535452	542332	544524
O15217	GSTA4	HUMAN	235913	220212	199606	222323	243866	237825	248648	258531	255822	242685	248457	227848	238164	234927	227489	269639	244997	252057
O15228	GNPAT	HUMAN	591318	600136	571272	605047	613455	611996	627724	594284	596861	602052	596439	590946	631953	590017	594124	591389	593509	594162
O15230	LAMA5	HUMAN	56548.1	63946.5	64300.5	60040.7	66704.2	59823.1	63472.8	59405.8	60478.7	59901.2	64052.6	61310.1	56634	59992.5	63453	67129.2	57026.3	54479.8
O15234	CASC3	HUMAN	307928	333894	314942	329871	351662	325031	323356	320281	351200	284092	327276	296954	305138	340272	342811	357097	308028	329628
O15235	MRPS12	HUMAN	1018950	1026750	1086120	1058180	968718	1046990	1018400	1110160	1027340	1103920	1020920	981743	1040230	1054490	1040460	1094880	1056440	1024760
O15254-2	ACOX3	HUMAN	186223	196416	158916	178103	167351	165011	144836	170842	171759	170776	157403	182910	176651	162382	170889	172559	166341	161576
O15258	RER1	HUMAN	28614	33572	30321.8	43071.3	29325.5	31589.5	36568.8	53543.8	28136.2	26218.9	31332.3	41686.7	27137.2	29840.3	29969.8	32051.3	27913.5	30646.9
O15259-2	NPHP1	HUMAN	NA	NA	NA	NA	NA	NA	NA	NA	NA	NA	NA	NA	NA	NA	8371.39	9278.08	NA	NA
O15260	SURF4	HUMAN	982724	1012740	1032660	1096680	1034250	1071780	980126	924874	1000940	1054670	996459	1021160	939561	1035280	1030520	991493	940198	933454
O15265-2	ATXN7	HUMAN	44461.6	38549.1	44777.6	37125.1	42420.7	51447.9	46598.6	38755.9	42357.8	56210.5	38989.9	43171.6	34579	36904.6	40592.5	57309.5	41891.1	28721.6
O15269	SPTLC1	HUMAN	525138	511833	527713	524707	501997	520808	518726	507449	519221	526636	536226	505686	529361	514464	520018	504218	496100	516523
O15270	SPTLC2	HUMAN	451600	434491	441257	446350	437303	445470	444414	443749	432477	438900	448142	450959	447144	437656	461079	438718	462130	431681
O15294	OGT	HUMAN	779493	772386	745958	781757	784629	810370	818574	806798	775958	772313	803180	802023	739041	820853	787113	766528	796218	803656
O15297	PPM1D	HUMAN	45548.2	51462.3	51504.6	51801.4	51515.6	46524.5	53252.7	70260	52479.4	58999	46276.8	59588.7	44499.5	44470.7	46314.7	45014.2	49777.3	52013.7
O15305	PMM2	HUMAN	520831	524999	522237	508368	493843	516965	497644	485349	496802	495766	516127	520659	488573	509971	505244	505587	507641	488001
O15318	POLR3G	HUMAN	14757.6	21739.9	23422.2	20310.7	18877.3	24502.6	22863.9	22342.9	24187.4	19995.2	22949.6	18898.1	20583.7	25177	25173.5	23886.4	25651.2	18569.5
O15344-2	MID1	HUMAN	433960	427986	419838	449858	451771	393034	444682	441541	439356	443356	447630	432669	424583	431930	444352	419827	448760	417455
O15347	HMGB3	HUMAN	9636780	7625500	7288300	8051030	8674300	9599870	8914770	9773370	7171040	7689960	8552070	9208910	7681520	8428690	8814780	9137790	9429960	10325500
O15350-11	TP73	HUMAN	18407.3	9769.75	10722.2	10209	15124.8	17308.2	18777.6	20757.4	17085.9	14886.4	14844.6	10147.6	16338.1	12480.6	6848.76	18778.7	16569.6	15060
O15355	PPM1G	HUMAN	2595540	2673840	2553970	2638950	2534760	2502130	2493830	2407200	2602100	2528040	2493890	2524980	2378390	2520520	2462200	2539340	2395320	2442540
O15357	INPPL1	HUMAN	157151	153699	141493	152850	155707	161208	154220	152825	147542	146724	150676	160648	158224	158988	154757	156390	151899	155614
O15360	FANCA	HUMAN	125914	123746	138056	122844	128565	119389	115890	118025	127616	131841	122007	130342	135638	131668	117806	114054	124985	121147
O15371-2	EIF3D	HUMAN	3849740	3791970	3889950	3945280	3739680	3771190	3893450	3859970	3888620	3691390	3754200	3737100	3665560	3803250	3821430	3690660	3888160	3762810
O15372	EIF3H	HUMAN	2524660	2558500	2509130	2542570	2452230	2564320	2493530	2396590	2479140	2506870	2528200	2407340	2498060	2511330	2449160	2445410	2507900	2507460
O15379	HDAC3	HUMAN	192645	191092	201042	203966	194778	204240	191412	187798	201020	205685	202299	208652	184819	198385	190252	208000	200750	215638
O15381	NVL	HUMAN	780235	795224	770632	797226	821774	796154	786371	785506	813030	789504	783920	817591	795749	802582	771053	799235	817420	796277
O15382	BCAT2	HUMAN	467948	482497	430729	439275	513631	498890	519424	535420	477568	522303	503819	537133	529102	519487	504098	542002	520917	535842
O15392-4	BIRC5	HUMAN	278472	306003	344962	301395	302730	340615	367096	351174	360126	313222	314044	306284	328918	294954	350425	341633	347623	356481
O15397	IPO8	HUMAN	734877	758011	699249	732322	741442	744423	758061	736179	754460	713106	720469	741531	747723	748218	733113	726365	752978	750112
O15400-2	STX7	HUMAN	522867	541312	546800	524112	541749	562469	541268	517794	545046	576452	568048	612172	515641	506578	554902	498294	463963	566138
O15409-2	FOXP2	HUMAN	17686.7	35747	36830.1	29571.1	21780.9	34224.7	22965.8	24880.4	34546.7	22872.4	25842.1	29140.2	24735.1	28512.2	26526.3	25815.1	22069.5	34625.9
O15417	TNRC18	HUMAN	105651	90233.3	85035.3	89833.2	87567.2	85434.5	81312.7	88708.8	90109.2	89317.3	72637.3	81785.6	83469.4	95759.6	98171.8	78491.7	83593.9	87124.6
O15431	SLC31A1	HUMAN	300353	355010	324670	364225	358340	360728	374562	356429	327998	333028	375046	368714	347538	324667	357689	319881	300596	398398
O15439-2	ABCC4	HUMAN	271315	290674	265924	279224	275121	279830	268388	278034	274423	276285	264312	279701	274975	275518	291207	266261	265556	252462
O15440-5	ABCC5	HUMAN	95560.4	100089	74797.6	69906.9	78935.4	87826.3	73627.7	77932.1	82594.9	93732.3	86515.5	83035.9	79516.6	92693.7	88643.5	92894.5	87890.6	75942.3
O15446	POLR1G	HUMAN	1143840	1194680	1249380	1173680	1225280	1184550	1127740	1168390	1222710	1196770	1180710	1125710	1114480	1300920	1277150	1190360	1140400	1158640
O15460-2	P4HA2	HUMAN	482626	489103	481849	474254	484902	485576	481574	473655	475590	466384	487724	488367	456064	484551	483415	480825	464514	495674
O15484	CAPN5	HUMAN	3272.96	14615.7	9572.27	10025.8	9911.11	18415.1	15189.2	13296.7	5830	13925.6	6433.67	12513.5	13277.9	12119	13183.2	13321.6	6539.69	5516.25
O15488-2	GYG2	HUMAN	61798.1	66184.2	56366.5	50300.3	56285.2	61676.9	51658.6	59890.1	56827.7	57090.7	51641.2	60360.8	48876.1	59573.8	55482.9	61313.8	57432.5	51409.6
O15498	YKT6	HUMAN	1034310	1003230	990467	1004280	1012560	1021820	1000290	1025390	1046160	1074510	997962	964348	976962	1029010	1037080	991365	970117	990645
O15504	NUP42	HUMAN	510953	542595	541139	524244	562773	533707	498860	541781	543726	558306	451205	563545	520149	573314	552728	554841	579036	549405
O15504-3	NUP42	HUMAN	20561.5	11895.1	14405.7	15142.5	11167.7	11362.6	13530	15925.7	13750.9	9248.14	15842.7	18224	21320.6	22002.9	24052.1	9504.28	17495.3	15559.2
O15511	ARPC5	HUMAN	597781	597217	625146	552829	637194	610583	610368	563459	599889	608025	619267	605296	622878	582505	584985	610576	656840	586803
O15514	POLR2D	HUMAN	584460	537765	474007	465761	453333	396094	494772	447390	431113	357813	491240	576868	492327	428111	446022	511378	504490	478409
O15525	MAFG	HUMAN	79737.5	77443.8	69263.1	83883.1	74688.7	79013.4	80587.4	74542.7	71759.7	65149.9	78733.5	80694.2	80920.2	84379.2	84923	67995.1	80815	66409.1
O15530-2	PDPK1	HUMAN	220922	211954	188105	202662	208817	199170	196719	209765	222316	213061	209178	181479	198946	212756	207900	198942	190842	183216
O15533-2	TAPBP	HUMAN	139383	138268	139638	135651	134432	121358	138349	128135	124070	121453	128915	133704	125068	130185	134256	129162	129761	148193
O15541	RNF113A	HUMAN	229137	221236	243870	216262	255018	223687	224848	233379	233312	231635	221192	231687	237118	227957	259801	246839	234432	223017
O15550	KDM6A	HUMAN	115619	114942	110087	122179	116480	107189	114399	114526	109582	116995	121798	123015	110834	122028	108933	116637	122446	123320
O43143	DHX15	HUMAN	4597720	4630910	4672200	4577660	4496000	4461300	4518730	4626780	4551530	4456220	4573780	4600990	4385680	4561560	4506370	4489080	4415270	4373960
O43148-2	RNMT	HUMAN	1537850	1507580	1493890	1502310	1420790	1516140	1575420	1451140	1620700	1507640	1500700	1458210	1482740	1461300	1594050	1551270	1502640	1433410
O43149	ZZEF1	HUMAN	99342.5	110205	107599	101864	93394.4	96660.9	100196	99038.6	100735	104823	108109	103396	100795	98350.9	103764	100094	105440	100269
O43150	ASAP2	HUMAN	94801.9	85872.7	76277.5	81218.3	84010.2	66673	72683.2	66991.9	83875.1	86363.3	77436.3	75415.2	55876.8	98875.9	75622.6	75269.8	61842.2	75983.4
O43156	TTI1	HUMAN	166017	175472	161513	166345	159865	161880	176574	173693	161705	158165	160972	162546	157625	161556	162954	170094	164042	172581
O43159	RRP8	HUMAN	410170	405632	434225	419504	396699	394759	433421	436891	409991	381877	435424	432374	399575	410851	417793	417499	385235	421519
O43164-2	PJA2	HUMAN	79615.5	92032.3	83152.5	88883	85519.5	88290.1	83978.3	79453	89462.1	94511.2	86904.4	86035.5	90932.2	97110.4	87515.1	83691.5	79817.7	77270.6
O43166	SIPA1L1	HUMAN	49831.8	55277.3	47482.4	52458.6	51977.4	52492.5	49207.1	44623.9	50935.9	51473.6	46617.9	55945.5	59982.8	51873.3	55628.5	57216.9	50943.6	49018.4
O43167	ZBTB24	HUMAN	49924.9	65480.2	61493.8	49601.9	43882.6	66270.9	78401.8	43658	65098.1	66111.9	55844.2	52718.2	47396.4	66724.6	57042.3	38631.9	62624.4	50067.7
O43172-2	PRPF4	HUMAN	752358	797179	785017	822518	792722	786534	784330	828799	766978	786296	837253	807096	825546	813009	814728	820838	803220	808781
O43175	PHGDH	HUMAN	10027000	10146100	10205100	9720620	9902250	9695810	9805450	9570190	9509200	9594550	9985590	9952330	9465400	9962860	9562480	9565120	9829670	9706570
O43181	NDUFS4	HUMAN	588189	637046	637121	636865	654167	609697	660859	642502	673345	601674	587938	634609	597547	538816	638120	583455	572226	487336
O43237	DYNC1LI2	HUMAN	265644	222969	225196	225719	239649	244340	212939	212802	239152	247883	221667	212024	212455	223474	226914	231032	175079	202882
O43242	PSMD3	HUMAN	1287760	1386660	1384260	1334560	1331950	1321760	1263230	1297420	1394380	1339410	1304570	1336630	1184010	1362890	1312600	1247890	1294980	1145820
O43251-6	RBFOX2	HUMAN	713099	741674	742938	788705	771773	714556	737050	744947	766128	729729	760856	752250	722605	748779	751171	768481	749132	752502
O43252	PAPSS1	HUMAN	967327	908942	908602	949683	936203	960744	962787	968894	895978	946086	951184	963104	948032	922694	945826	955258	934498	945935
O43257	ZNHIT1	HUMAN	208921	205629	199236	191768	221110	209398	190999	204789	193172	178609	215432	227919	193573	209617	202783	194024	205488	200705
O43264	ZW10	HUMAN	823140	834145	833765	821741	823269	800224	809720	807801	825977	807638	795045	840395	798380	796191	823792	826415	810365	817808
O43272-1	PRODH	HUMAN	5527.72	5884.85	7677.22	8940.76	10892.9	NA	8357.29	5765.84	12806.2	4026.17	11444.9	7557.98	12146.4	NA	11743.7	5700.08	NA	10741.3
O43286	B4GALT5	HUMAN	236367	242081	234375	241971	244128	257947	236872	237936	254451	260194	261081	224340	231149	236072	281066	232729	255568	258662
O43290	SART1	HUMAN	843470	873202	881655	861748	841618	887382	857145	873402	852796	875654	858941	892078	832621	861548	855198	897366	879065	886504
O43291	SPINT2	HUMAN	85294.2	93939.8	106154	100510	93583.9	90149.9	85832.6	91310.9	104153	91356.3	92359.6	100066	84008	94626.8	93565.7	104712	98705.3	91579.2
O43292-2	GPAA1	HUMAN	431739	429653	432412	444834	425932	411187	418535	411077	431386	445171	435137	420708	428664	457690	437353	436549	430029	440782
O43294-2	TGFB1I1	HUMAN	24910.3	23089.8	23881.4	30057.1	31837.6	18819.6	20847.7	NA	NA	22478.1	17407	28108.1	25813.5	32029.8	18301.9	26128.1	29128.2	24886.8
O43295-2	SRGAP3	HUMAN	5241.5	3685.28	4325.12	3231.97	4004.3	5073.05	NA	5853.31	5269.93	5310.31	NA	4017.81	5004.89	3291	NA	3397.87	4747.63	NA
O43298	ZBTB43	HUMAN	116799	103397	98638.1	100532	112884	91530.1	87748.1	109864	118132	126902	102913	105183	102779	92601.5	99605.7	98991.9	99498	108629
O43299	AP5Z1	HUMAN	52775.2	48063.8	50305.7	44980.8	43858.4	45845.2	47505.3	44009.5	51852.4	50233.1	50880.6	50282.6	49658.8	45496.1	50177	45779.4	45206	47340.7
O43301	HSPA12A	HUMAN	191420	198235	201253	212004	203175	210247	219332	190637	214647	211637	219845	229820	227829	217252	198990	198468	214088	233468
O43303-2	CCP110	HUMAN	50878.2	56263.6	44457.8	40665	49491	48850.4	48802.1	46809.5	44791.6	37210.5	48554.6	48445.6	46161.6	46365.3	48170.1	49886.7	48300.7	47432
O43306-2	ADCY6	HUMAN	19236.8	19988.9	15275.2	16422.6	18177.9	21544.3	11242.4	24302.3	19399.1	23937.6	19676.8	18006.4	17529.7	18696.9	14862.1	17833.4	22037.1	18100.8
O43310	CTIF	HUMAN	36105.6	44241.5	31763	42505.8	44514.5	52642.8	40411.2	38263.1	39353.7	39342.1	43018.6	44215.8	42530.6	48873.1	33347.1	40046.6	46705.3	44336.3
O43314-2	PPIP5K2	HUMAN	169419	174161	177839	181169	170715	182739	186692	177219	178815	191315	179438	178114	183030	168652	173079	174706	181274	176198
O43318-2	MAP3K7	HUMAN	176841	175660	199996	174878	163436	172549	158987	167570	181328	159544	157486	168978	160233	167532	181090	136696	153560	143393
O43324	EEF1E1	HUMAN	1960370	1896330	2071740	1758280	1923170	1906520	1927590	1696650	1853820	1657380	1769350	1672410	1658800	1925330	1793880	1889740	1686130	1454910
O43347	MSI1	HUMAN	269716	256444	256692	265451	254363	270671	282731	265666	279956	259113	268464	249850	266384	260170	261796	265104	264219	253417
O43353-2	RIPK2	HUMAN	232235	232957	206388	229489	213910	207154	222173	225680	242142	215589	213337	211917	221508	219793	233238	221328	221221	223051
O43379	WDR62	HUMAN	130550	116842	120752	121924	135650	128897	129583	129107	132965	126237	136167	136176	121821	126423	110955	130146	131092	127116
O43390	HNRNPR	HUMAN	10166600	10461300	10473000	10045200	10436600	10402100	10472600	10336100	10185700	10271400	10153500	10387700	10141500	10520800	10390900	10202400	10046400	9690530
O43390-2	HNRNPR	HUMAN	17857.9	16610	16407.9	87489.6	41536.7	84505.8	20239.3	85690.2	67314.7	71409.3	34871.9	31032.9	99564.8	73231.3	92879.7	53211.5	102061	97236.2
O43395	PRPF3	HUMAN	1730380	1729730	1752510	1652900	1733670	1725270	1645310	1686950	1735820	1676450	1705830	1689640	1701670	1700220	1746880	1760500	1695580	1700120
O43396	TXNL1	HUMAN	923138	909554	869248	879591	911482	891116	833113	861552	969605	910928	849872	883433	938555	923044	922942	881151	836728	868614
O43399-4	TPD52L2	HUMAN	188230	175064	181217	190509	199536	196930	195595	217083	169152	198902	198554	223326	186254	202721	172981	197968	194886	206559
O43399-5	TPD52L2	HUMAN	2301740	2315650	2253640	2328270	2296180	2322540	2086250	2289140	2304000	2326390	2436170	2162390	2197760	2419980	2224700	2061220	2144470	2150860
O43402	EMC8	HUMAN	490847	463166	506213	479709	512808	489293	460633	468501	515293	509013	454245	471846	426886	523050	488614	466034	495169	424359
O43414	ERI3	HUMAN	357107	363501	342546	348768	322864	376151	318174	322161	337015	341402	332512	311395	332087	326834	340195	326195	305599	279133
O43422	THAP12	HUMAN	137415	148005	129840	120556	132380	148257	137907	134122	135717	122177	145891	145888	125557	131405	128002	107760	139433	130045
O43426	SYNJ1	HUMAN	104325	105669	100175	102971	105032	99969.5	100995	98541.8	102006	99122	102484	100414	96539.2	108757	99226.5	105326	99068.7	96557.6
O43447	PPIH	HUMAN	2649190	2617590	2636000	2536610	2452410	2496620	2527180	2319840	2708100	2554460	2363760	2480290	2298310	2566920	2495080	2383360	2423440	2244520
O43462	MBTPS2	HUMAN	111066	93761.2	119530	95907.6	102642	98500.7	79436.2	90868.3	102167	112721	86593	101168	91360.2	98769.6	91018.7	92517.8	81603.6	84953.9
O43463-2	SUV39H1	HUMAN	168622	163200	172197	174698	175503	176257	182873	158396	164057	153631	163696	181620	167758	174203	167520	165169	183910	169524
O43464	HTRA2	HUMAN	1721630	1613810	1702580	1796420	1727100	1781340	1594470	1609350	1526480	1658020	1569220	1641640	1615310	1761040	1719660	1552870	1536920	1394450
O43482	OIP5	HUMAN	59812.3	58609	47200.8	49605.5	49985.6	63814	43651.6	68337.1	49928	59890.1	42065.4	52906	46168.4	52634.9	49449.6	43713.9	64295.6	45722.7
O43488	AKR7A2	HUMAN	774511	817799	890008	836704	854560	831984	843991	870378	822347	812878	786888	846453	791334	849971	819827	819810	758717	686852
O43491	EPB41L2	HUMAN	37847.8	41427.9	55126.8	37687.1	43091.3	33080.1	48862.9	40252.3	45448.4	44680.4	48765.8	36050.4	44871.9	53371.9	44352.7	56801.1	37041.4	37587.1
O43493-3	TGOLN2	HUMAN	88596.1	98172.2	90325.5	90788.3	77162.4	83864.1	85484.9	78896.9	87730.3	87313.9	91058.9	72188.5	84626.3	96261.3	96096.4	85113.6	96077.4	85651
O43502	RAD51C	HUMAN	76071	71299.9	67383.5	83282.8	68646.9	81979.5	70344.1	69337.3	69742.2	70018.9	64631.6	72309.1	63437.1	76574.6	71221.9	80161.2	65396.4	69232.6
O43504	LAMTOR5	HUMAN	94677.5	112477	92937.8	94600.4	100779	104498	110099	104314	98485.1	105193	93695.8	104743	99870.5	86609.8	99756.1	100031	98164.3	95490.3
O43505	B4GAT1	HUMAN	1392410	1372150	1344560	1384290	1365660	1375390	1408690	1384670	1361760	1367450	1377100	1353960	1323170	1350190	1342750	1327320	1369050	1289500
O43513	MED7	HUMAN	66196.5	62567.8	60391.3	43669.3	47748	61202.5	56755.7	51076.5	53689.5	62630.5	64370.9	60333.3	55779.8	65638.8	55979.3	66880.5	50723	59701
O43516-2	WIPF1	HUMAN	62413.2	52455.9	56727.9	57944.2	52974.5	69207.5	51991.3	62993.8	65248.5	47645.6	63954.6	62803.5	50900.5	65414.7	46946.6	63131.9	62562.3	56401.6
O43521-12	BCL2L11	HUMAN	59736.3	64658.2	67607.1	64631.6	68896.1	68713.6	61798.2	69988.4	68139.2	55558.1	61539.7	58907.6	58002.7	58391.2	62341.3	57929	55215.5	64786.2
O43524	FOXO3	HUMAN	65562.8	61262.9	56507	70613.7	78750.9	62542.3	58509.8	67238.9	66987.1	67302.4	71250.6	69400.4	55593.3	70073	63650.7	73046.7	70290.5	67432.1
O43542	XRCC3	HUMAN	37346.2	37847.8	38986	50810.8	39640.9	35841.1	39098.5	36497.6	39527.2	33651.6	38734	37132.2	31073.3	39360.6	44181.3	40796	36643.8	43878
O43567	RNF13	HUMAN	17142.9	11389.6	16455.3	18346	29647.5	13255.1	13059.3	13328.7	9458.83	14262.8	19177.3	16213.5	13379.2	12250.7	16565.5	19975.2	13972.5	16299
O43572	AKAP10	HUMAN	52123.4	54527.9	51780	50486.6	61548.4	54586.4	58574	64516.3	60762.1	50847.9	51643.2	64714.6	51920.4	53155	47330.2	51303	55153.6	64366.7
O43583	DENR	HUMAN	3158750	3366680	3560280	3440470	3277390	3456580	3381280	3397460	3445850	3436530	3333620	3419220	3455280	3377870	3458640	3491590	3620140	3292760
O43592	XPOT	HUMAN	948218	921991	932588	955273	920858	946215	1003060	938572	975104	922780	971004	973319	937541	962756	972383	963143	984467	964111
O43598	DNPH1	HUMAN	1841650	1984590	2020170	2149910	2050460	2191100	2317760	2197290	2037450	2135040	2139800	2229570	2112770	2209070	2025390	2150360	2218210	2318410
O43615	TIMM44	HUMAN	1417450	1405040	1427610	1460250	1404420	1416180	1454630	1436730	1462680	1472530	1394090	1425980	1437390	1443550	1438540	1408800	1422870	1410160
O43617-2	TRAPPC3	HUMAN	1412490	1372850	1404710	1413560	1376200	1461460	1443690	1483800	1344780	1334610	1419920	1362090	1447900	1431170	1505160	1468310	1445740	1552530
O43633	CHMP2A	HUMAN	1084600	1078900	1056050	1071540	1023310	1054640	1057830	1004690	1069910	1042900	1015990	942893	1019870	1040150	1052040	1005350	1001090	1013180
O43639	NCK2	HUMAN	526275	555378	563576	555472	535472	603792	523217	500252	577088	585122	592454	562002	504178	600827	587366	559594	595068	493483
O43657	TSPAN6	HUMAN	351771	338760	362951	306664	315149	293265	226183	257803	369015	243647	248338	247525	234771	309635	305550	287113	209367	217564
O43660-2	PLRG1	HUMAN	1408640	1447730	1411550	1478070	1411670	1402120	1358150	1424330	1479890	1414720	1389460	1407760	1348110	1427180	1399470	1394100	1423670	1376530
O43663-4	PRC1	HUMAN	623318	600216	606472	592678	620933	610363	635591	629352	617796	609652	629494	633236	616795	631016	621930	647133	639083	629031
O43665-1	RGS10	HUMAN	168400	177043	165578	174995	173478	151931	184477	171967	180015	161306	161809	175716	174479	172979	182832	169002	181311	175601
O43670-2	ZNF207	HUMAN	1208290	1193330	1226540	1211410	1284380	1277690	1272950	1311760	1287140	1272190	1258190	1250640	1227670	1291960	1294560	1329240	1298460	1309770
O43674-2	NDUFB5	HUMAN	772782	838569	699351	752181	738855	739626	733394	791364	761222	783967	754829	741653	794402	772181	656170	729083	745391	755159
O43676	NDUFB3	HUMAN	1287620	1197160	1183020	1218820	1259540	1199000	1112170	1176470	1222180	1181730	1204960	1070850	1110600	1099880	1299220	1191690	1138170	1136170
O43677	NDUFC1	HUMAN	284673	325906	301583	285208	302399	277241	281302	251519	238112	252834	226816	217472	194343	296644	275682	265725	235714	245305
O43678	NDUFA2	HUMAN	3803510	4009870	3792080	3858010	3639660	3845790	3833270	3842490	3738800	3734860	3791210	3783080	3809740	3751410	3683860	3673160	3836340	3852600
O43681	GET3	HUMAN	1541530	1553700	1497100	1566490	1429820	1526410	1457120	1454910	1525670	1493280	1497630	1474120	1435030	1522300	1524210	1499850	1507780	1401290
O43683-2	BUB1	HUMAN	110955	109318	130316	120437	133076	119193	127404	115892	125721	141245	127043	120601	115921	123528	124524	132538	121558	128321
O43684-2	BUB3	HUMAN	4069140	4219660	4103900	4223170	4283750	4157500	4363600	4334510	4212810	4248980	4289800	4179720	4102000	3896870	4269830	4338850	4110710	4173070
O43707	ACTN4	HUMAN	6058660	5928960	5999360	6173870	6028530	5828690	5874270	6002330	6119510	5898060	5919080	5792850	5856390	5870400	5965670	5796550	5954360	5817570
O43708-3	GSTZ1	HUMAN	351272	392115	360518	396337	394804	406106	385118	356808	389219	355859	356355	364445	347745	391859	395043	391017	343752	333164
O43709-3	BUD23	HUMAN	905249	943460	881699	895410	938822	924559	909369	927828	876337	864711	850229	983584	974435	938167	897450	936530	950366	887336
O43719	HTATSF1	HUMAN	2335520	2526190	2409020	2299520	2434990	2329990	2319410	2404880	2421550	2320680	2444440	2440980	2407010	2326860	2328780	2409510	2284580	2350100
O43741-2	PRKAB2	HUMAN	335530	370833	352048	376678	381429	377445	339567	307445	368370	378101	329502	384014	364132	349505	361453	358444	368509	380143
O43747-2	AP1G1	HUMAN	1561480	1580110	1576720	1570930	1638600	1583190	1548540	1622240	1600620	1561510	1608990	1575060	1619740	1582660	1629270	1565620	1572200	1595590
O43759-2	SYNGR1	HUMAN	54935.6	51193	32233.5	48183	47709.2	51881.5	32717.7	48098.9	52866.4	55144.9	43520.9	50258.6	32780.7	56496.4	54768.2	23056.3	20767.1	12010.5
O43760-2	SYNGR2	HUMAN	788417	774106	780521	779564	802319	727316	754449	732193	773660	795197	768881	769503	757620	860894	826380	783062	773657	767744
O43765	SGTA	HUMAN	2090910	2002380	1942910	2023830	1981690	1984330	2001870	1985820	1996110	1927470	1954810	2016670	1937420	2070240	2006770	1961640	1959740	1918730
O43768-2	ENSA	HUMAN	1867090	1743040	1730280	1774260	1812580	1855000	1919330	1776890	1791230	1829250	1843090	1867810	1815780	1681880	1708830	1827680	1766330	1808590
O43772	SLC25A20	HUMAN	856652	862364	913649	875512	858628	921957	840259	862117	859465	875509	865089	860917	831150	850407	877025	855485	841038	874230
O43776	NARS1	HUMAN	2232070	2214680	2116110	2223790	2268920	2241570	2187230	2274980	2255380	2176810	2194320	2154550	2173760	2258680	2187950	2168070	2291120	2155400
O43790	KRT86	HUMAN	NA	NA	369380	320839	NA	NA	NA	NA	385391	334382	NA	NA	NA	326831	NA	372283	359042	334702
O43791	SPOP	HUMAN	67295.2	62356.7	69714.8	75493.6	75132.5	69730	65682.5	72236.1	83897.9	77064.7	68888.8	62654.7	80901.7	83131.1	66349.2	78601.7	59947.5	67939.2
O43795-2	MYO1B	HUMAN	778943	747045	737861	759103	753720	785187	743358	759774	748147	739616	753879	728055	755716	749370	756306	773502	733866	724768
O43805	SSNA1	HUMAN	199176	198097	199295	192989	189287	177056	198147	192418	185449	192112	186106	188959	195581	172745	180895	170260	185255	183285
O43808	SLC25A17	HUMAN	290274	289762	304674	291677	315803	321350	310678	278917	292595	292760	291496	295053	290926	272513	308187	289517	290129	267693
O43809	NUDT21	HUMAN	2592410	2535260	2715140	2666350	2594030	2381620	2548940	2709340	2636840	2667430	2575110	2481290	2509320	2614550	2639140	2697280	2704250	2584910
O43813	LANCL1	HUMAN	389808	436518	382753	401172	426489	401194	394360	410368	411856	399436	416241	417087	396046	371182	396282	385260	402397	382413
O43815	STRN	HUMAN	494272	503873	524183	533059	510484	500533	514855	530188	542159	505774	521238	513389	500242	505721	514331	527728	534561	518303
O43818	RRP9	HUMAN	1519040	1556470	1453210	1411250	1475390	1560650	1535770	1526830	1454860	1488620	1452050	1428380	1524640	1555660	1455550	1456800	1522900	1445220
O43819	SCO2	HUMAN	880834	845893	859194	881564	866947	859031	881158	901159	911688	887336	909744	917471	901485	846032	867745	895845	870545	888112
O43823	AKAP8	HUMAN	745357	679716	677567	762673	748080	650795	680886	611295	671301	700458	700101	666421	673595	673130	716020	680221	691103	648936
O43824	GTPBP6	HUMAN	148190	138732	138021	141855	148756	137840	142358	139796	143437	149497	151025	122966	137633	155710	150330	152889	155681	144562
O43826-2	SLC37A4	HUMAN	531438	515550	548598	526242	481368	546269	559468	558212	492475	512620	484283	496994	522154	504233	510056	538873	495124	529924
O43829	ZBTB14	HUMAN	41273.3	44303.2	52058	49347.6	37054.2	35452.1	48158.2	28286.4	38812.7	49709.9	48487.5	35890.7	44141.4	43883.8	35661.5	47937.5	46876.9	28075.1
O43837-2	IDH3B	HUMAN	1405240	1410120	1476480	1484650	1473290	1449680	1392290	1534300	1433110	1451420	1542440	1346510	1488790	1449360	1479210	1446970	1566180	1452380
O43847-2	NRDC	HUMAN	907957	888622	904781	850821	902876	898444	896175	907270	917464	902307	901029	856901	895809	901100	898607	858677	868047	849343
O43852-3	CALU	HUMAN	5670730	5653630	5622690	5630090	5667720	5652140	5792230	5738040	5790100	5727810	5702820	5570650	5698640	5771310	5688970	5768940	5457700	5700800
O43865	AHCYL1	HUMAN	1228280	1222970	1201750	1266810	1248080	1263980	1271680	1214380	1236210	1298930	1225950	1257320	1223090	1316750	1236540	1230270	1249290	1238880
O43896	KIF1C	HUMAN	433158	461505	466010	443796	473088	487704	469270	478867	467425	467543	472408	480796	475819	469800	450729	471006	470103	486561
O43900	PRICKLE3	HUMAN	53063.9	55546.2	42632.5	58072	54122	68611.8	47563.9	52469.3	47401	58403.3	53297.9	41702.1	64468.7	44146.1	48318.8	30612.1	53108.5	48001.5
O43913	ORC5	HUMAN	271115	259370	265877	264179	251662	266023	269718	249543	269892	257597	247104	256764	265734	252969	254972	251104	245489	265111
O43920	NDUFS5	HUMAN	1751250	1613220	1643590	1534730	1690960	1684250	1735200	1711240	1627470	1590220	1692210	1765410	1704550	1559090	1626110	1723290	1739090	1862040
O43929	ORC4	HUMAN	157971	156802	152701	143500	164010	139914	164337	159717	154129	159973	158900	156792	146069	157645	158025	152566	156401	148434
O43934-2	MFSD11	HUMAN	38596.5	47300.1	26846.8	49231.7	35659.2	38788.8	46945	43544.2	34962	35719.7	48270.3	51791.7	55616.9	36598.1	42718.4	36071.8	35487	42738.1
O60216	RAD21	HUMAN	2196140	2221440	2234610	2201900	2247380	2155770	2249810	2254800	2212520	2222810	2234670	2320730	2282620	2236700	2239480	2206900	2290950	2318510
O60231	DHX16	HUMAN	703371	724537	710504	727550	702210	715686	725443	723934	740378	732399	688828	722784	749939	714779	731466	732661	754240	734010
O60232	ZNRD2	HUMAN	1352400	1328820	1290430	1409400	1307050	1338610	1337980	1378730	1325560	1303000	1315550	1348860	1363750	1293100	1344710	1264960	1341720	1379020
O60234	GMFG	HUMAN	438696	414858	446248	398800	398954	379324	418891	362897	409054	381808	395462	393536	404375	405660	426318	392380	368565	356355
O60238-2	BNIP3L	HUMAN	14380.8	12467	16804.5	14190.3	19440.2	19937	21204.3	15771.2	12727.6	17612.5	16280.4	13725.1	14170.3	16722.6	15098.9	16571.1	13255.7	15828
O60244	MED14	HUMAN	300857	300402	315910	315216	305304	303516	323017	303682	319968	311896	320948	310092	293217	320680	316700	307360	321338	304381
O60256-4	PRPSAP2	HUMAN	2048970	2063210	2187230	2183270	2245570	2177710	2304320	2357810	2278670	2127290	2106380	2134370	2239400	2285610	2188880	2179240	2417140	2028320
O60262	GNG7	HUMAN	68917.2	48493.9	65422.2	60846.6	48010.6	49616.1	62482.8	51118.3	54975.3	64884.4	68312.5	42705	69852.4	55028.8	42762.8	44164.8	51967.5	52475.6
O60264	SMARCA5	HUMAN	4173250	4215230	4178120	4200730	4119850	4156040	4080490	4075040	4274220	4237350	4150520	4030160	4133380	4199880	4160380	4105650	4178850	4002700
O60266	ADCY3	HUMAN	45161.7	47455.9	52089.5	47594.4	48742	51046.5	55236.4	41531.4	44771.6	42462.1	41594.1	48479.4	43237.3	48981.5	35117	55775.4	42884.8	51175.1
O60271	SPAG9	HUMAN	1088800	1076290	1060570	1085990	1073120	1066030	1036080	1021110	1096480	1064220	1076350	1057430	1043730	1048390	1068620	1106400	1053690	1041390
O60279	SUSD5	HUMAN	536543	577030	581415	559010	545593	562970	565574	566917	629271	569047	564802	544518	537644	595690	591113	598570	545199	563971
O60281-2	ZNF292	HUMAN	60866	59053.8	64918.5	56496.3	55514.6	57003.6	61754	61892.8	57944.5	59120.9	58689.1	59835.1	54971.2	62194.7	61009.1	55570.6	50685.5	65219.6
O60282	KIF5C	HUMAN	176537	151820	155487	154114	182736	144683	156732	165908	165075	153498	159444	168995	160239	166675	166194	162427	154851	154509
O60287	URB1	HUMAN	317566	311540	317995	326646	316945	326265	323208	333801	304635	326294	328145	320293	323093	324632	330357	325190	310421	334593
O60292	SIPA1L3	HUMAN	71178.1	68498.5	63491.6	71540.2	62709.3	65730.9	68452.5	66614	76767.6	73348.8	64636.4	69584.9	70280.6	75165	63162.3	64877.2	68307	66877.4
O60293-2	ZFC3H1	HUMAN	137543	145294	133387	138998	138004	145326	142022	139073	138488	137803	133644	145210	148950	141158	143044	148923	144768	148212
O60294	LCMT2	HUMAN	162443	166046	150801	171797	187976	146304	134006	169068	182682	136038	167648	150296	163086	155746	126454	156680	179663	165097
O60306	AQR	HUMAN	564204	558613	556811	574320	555460	561910	567376	553034	578261	575896	573346	582935	555319	561818	559945	558203	563628	572187
O60313-10	OPA1	HUMAN	740061	750710	750151	729204	737028	754543	714963	752516	738780	725246	757814	744513	727274	740544	727058	742274	731548	701848
O60315-2	ZEB2	HUMAN	93124	100096	89881	100305	91297.6	77154.8	89983.5	94063.8	93453.6	86423	91885.8	72897.2	89795.2	88118.5	105790	107309	81470.7	80742.9
O60318	MCM3AP	HUMAN	369612	382102	379967	381158	381322	384980	396804	378458	397430	381911	402699	380545	365531	407926	371289	379693	365923	372440
O60331-2	PIP5K1C	HUMAN	50278	54364.7	46510.2	51607.4	53071.1	57653.9	49809.3	51130.6	57272.5	55479.1	57844.9	57070.2	53123.1	58317.4	47462.9	50577.2	53373.1	46662.5
O60333-3	KIF1B	HUMAN	116683	110652	111597	101350	102638	109566	118129	110513	113216	104257	117858	108944	104493	92314.9	93909.1	107502	113994	110608
O60341-2	KDM1A	HUMAN	1153920	1084770	1123020	1127020	1138280	1126510	1124600	1146480	1116690	1130520	1147360	1094320	1161230	1134490	1157870	1134210	1182810	1169070
O60343-2	TBC1D4	HUMAN	850986	824940	849341	855186	820615	833011	795730	790563	822332	833064	823267	827454	815255	860921	805755	835403	809871	838685
O60347	TBC1D12	HUMAN	14699.4	7510.25	9825.23	6572.27	15917.2	17166.3	17173.2	12431.5	17213.3	17865.8	16345.1	19746.8	17139.4	11234.7	20541.5	14306.4	17224.6	18809.5
O60361	NME2P1	HUMAN	1386060	1552570	1447710	1563510	1373460	1446650	1476510	1407410	1424900	1598650	1518200	1502470	1524400	1398690	1385710	1436850	1523380	1482500
O60427	FADS1	HUMAN	196149	217854	235668	224404	230547	232441	224442	239123	229480	227025	241225	234161	207520	260586	226674	203017	246799	225008
O60443	GSDME	HUMAN	77863.3	90014.9	87786.6	87719.3	88375.1	80730.1	91449.5	79615.6	84856.5	89232.3	92169.4	82844.7	81327.4	79440.2	84237.4	87699.2	82278.7	85132.8
O60476	MAN1A2	HUMAN	410553	419679	399614	418751	407625	398545	394447	391145	406610	431282	409525	421289	406985	388634	394374	380973	400852	387229
O60488-2	ACSL4	HUMAN	729982	755328	735084	704501	731240	748177	755349	719866	735170	756457	741475	755480	716820	767173	748230	721643	719987	719608
O60493	SNX3	HUMAN	1092980	1090500	1209720	1097640	1140590	1117230	1022260	1054670	1155490	1076740	1009320	924004	1007970	1129500	1052890	1050070	1013980	926838
O60499	STX10	HUMAN	776151	811936	784850	722835	694578	791185	710057	794863	832798	785170	659484	763240	750024	731648	716253	819478	852289	733750
O60502	OGA	HUMAN	738674	732695	717892	775327	747762	763316	719166	744172	748152	741072	703272	735918	745915	746202	766013	755211	743979	744192
O60503	ADCY9	HUMAN	39993.8	38963.1	39471.5	33753.2	31128.2	32834	19425.2	26901.2	39811	29159.7	22162.7	47125.2	32701.7	30361.3	31705	37218.7	33395.4	33521
O60504-2	SORBS3	HUMAN	121981	119010	106597	127027	102544	117958	121509	113248	104794	113126	120142	109516	107720	102025	102162	112064	127281	108216
O60506	SYNCRIP	HUMAN	13354400	13494200	13312700	13014000	12749800	12999900	12032700	11887100	13563200	13094700	12729200	11993000	11431700	12472300	12480200	12251900	12100000	11040900
O60508	CDC40	HUMAN	757462	775026	794327	778121	808491	783158	759834	765109	776740	789789	779091	749560	808868	778460	778285	783007	753846	764817
O60518	RANBP6	HUMAN	142281	132615	142937	142533	149678	139364	139107	137928	127567	155020	153723	128619	142612	146561	124240	127792	141052	137032
O60524-4	NEMF	HUMAN	437846	426183	420356	411582	411065	416244	398721	411475	440752	410371	429009	387863	399342	421437	411127	405075	402999	375738
O60547-2	GMDS	HUMAN	1026610	984407	1018550	1004670	1048560	1044130	1034640	1064330	1012130	986844	1046350	1050890	1021880	1027620	981648	1072330	997704	1040240
O60563	CCNT1	HUMAN	407890	398913	366972	414403	407860	404289	413613	390317	389521	393696	430187	422648	386540	359321	385243	421068	390561	379517
O60566-3	BUB1B	HUMAN	304695	316715	295491	337786	309946	316274	323245	317664	315225	319456	310979	313670	316223	318398	307184	310376	309054	298081
O60568	PLOD3	HUMAN	1081180	1081450	1056880	1053000	1059430	1054920	1028420	1009530	1065210	1076160	1080450	1060650	1034480	1023090	1075560	1046500	1075710	1039420
O60583-2	CCNT2	HUMAN	79968.5	97244.7	106533	96514.3	113348	101079	95361.7	117815	92477	93548.5	89425.9	111751	96767.2	114202	102922	105726	90446.4	95116.7
O60610	DIAPH1	HUMAN	757042	758890	740380	743650	741531	740498	739407	736827	750120	758568	751720	747528	739268	760339	757626	740664	743945	738019
O60613	SELENOF	HUMAN	326367	264277	267842	306392	298066	290846	238374	272402	272052	288444	310636	289117	248550	340997	299418	332238	296788	257013
O60641-4	SNAP91	HUMAN	14487.1	21681.7	24951.9	22990.3	21187.5	21076.6	21481.6	26531.8	22606.3	16917.4	20512.9	30809.4	19178.5	22333.9	32437	17896.2	22526.8	13467.6
O60645	EXOC3	HUMAN	346310	333088	341494	347083	342422	346885	357735	344718	354451	337627	339391	333403	324656	332289	351345	340855	330725	333661
O60658-2	PDE8A	HUMAN	42551.7	39408.3	36223.5	35910.4	40128.7	34974.8	34875.8	31393.9	40198.3	39412.6	46134	36649.3	29368.6	38370.4	33617.3	34990.5	42125.6	40795.6
O60664-4	PLIN3	HUMAN	589467	612154	593316	594299	627266	554021	565456	589622	639840	593830	579854	587184	582259	606574	625188	573385	589486	578747
O60671	RAD1	HUMAN	455719	418557	435717	461183	472204	443209	457528	460361	439491	486231	442388	434686	399646	451700	429566	440221	462268	459981
O60673-2	REV3L	HUMAN	9403.27	4496.32	8556.23	8500.2	5695.61	6090.9	6925.81	2563.27	7578.59	NA	6658.25	NA	10224.1	NA	9485.33	10310.2	8785.36	10207.2
O60678	PRMT3	HUMAN	479995	469178	498291	470313	535756	521691	465847	491193	486001	508833	471782	454399	492461	501176	494695	479209	489800	446790
O60683-2	PEX10	HUMAN	46539.4	47426	49297.7	32794.6	60561	49643.2	47126.1	52603.8	39407.7	49619.4	49138.9	53993.8	35904.3	32514.7	43380.9	59965.5	36195.2	57802.2
O60684	KPNA6	HUMAN	1117350	1115250	1160520	1187120	1054960	1095980	1040570	1053660	1182990	1131180	1112230	1192950	1023730	1156450	1121470	1147360	1126230	1060830
O60701	UGDH	HUMAN	510941	563516	585768	562827	525100	561140	548552	578942	574570	544442	531716	552570	536657	574790	575763	598290	613233	514962
O60716-2	CTNND1	HUMAN	961024	934315	916298	956145	960035	967612	958745	966913	939607	965255	1004510	952684	957813	923756	914530	933957	980486	980610
O60725	ICMT	HUMAN	72306.7	78777.1	78581.6	101645	97003.7	83546.3	96702.7	79164.8	87771.7	101671	91741.6	80660.8	96099.6	82729.6	93447	101550	110553	108534
O60739	EIF1B	HUMAN	1363.47	1506.66	1096.4	NA	NA	1721.66	1583.49	181.602	NA	NA	2101.89	4371.04	NA	NA	NA	485.835	NA	772.547
O60749	SNX2	HUMAN	1187270	1185710	1208580	1161750	1196470	1179400	1171200	1233580	1161810	1150240	1172370	1176480	1173900	1148920	1196510	1156110	1154160	1153720
O60762	DPM1	HUMAN	1778760	1758960	1882860	1735410	1753550	1752780	1616020	1679630	1799560	1646260	1456010	1607810	1577630	1655510	1815400	1535610	1594690	1505650
O60763-2	USO1	HUMAN	1352650	1246400	1300690	1323820	1311930	1261730	1268400	1228200	1320630	1277460	1287480	1239610	1204190	1260500	1241300	1262790	1261170	1211750
O60783	MRPS14	HUMAN	222588	232187	215775	267210	211523	227857	237014	213403	245831	215586	290158	190917	218046	220671	254466	199163	237743	144466
O60784-2	TOM1	HUMAN	394174	427115	379672	427080	415391	422388	353452	331938	405856	368400	373606	379761	328692	377030	370062	349130	341175	356513
O60814	H2BC12	HUMAN	114684000	116703000	108864000	109497000	116052000	115846000	114129000	110277000	114953000	118466000	116797000	112087000	116156000	118184000	118470000	113060000	108813000	115826000
O60825-2	PFKFB2	HUMAN	218580	212300	198490	226830	226788	221852	215119	214992	227389	232096	223153	234795	239203	215517	219573	217475	209024	219029
O60826	CCDC22	HUMAN	385659	397235	388784	408660	399832	389578	401170	387972	393933	382232	386717	399057	383388	391472	382193	385156	396166	375879
O60828-2	PQBP1	HUMAN	3027260	2948090	3030750	2985690	2971290	3179330	2975890	3105160	3110130	2906250	3086570	3081380	3110240	3004680	2966900	2972120	2873210	2934440
O60830-2	TIMM17B	HUMAN	682914	734099	699240	716652	680986	702009	758481	791668	810025	770305	708146	675945	748072	800865	761624	598728	725794	749030
O60831	PRAF2	HUMAN	583664	663828	579345	611213	578314	597253	583598	541729	590589	647318	552902	582300	541712	648340	612465	661828	488499	489151
O60832	DKC1	HUMAN	2142330	2157900	2118930	2194870	2150170	2123740	2126210	2148790	2090160	2066940	2197910	2174710	2162620	2159920	2192200	2075590	2179190	2167300
O60841	EIF5B	HUMAN	1888160	1838610	1905140	1858620	1873870	1877170	1838410	1847980	1831920	1818070	1854150	1773180	1813500	1870290	1897520	1809110	1845810	1761690
O60858-3	TRIM13	HUMAN	34419.7	29493.4	30592.1	33708.1	39070.4	36144.7	35745.9	39527.7	40570.4	36098.9	34101.5	23589.4	35700.8	34803.1	38427.8	31925.5	27913.5	27036.7
O60869-2	EDF1	HUMAN	2635390	2677590	2881910	2504990	2915960	2798780	2834880	2747220	3019760	3113640	2328370	2872710	2311440	3008600	2983480	2943730	2051480	1493370
O60870	KIN	HUMAN	891153	910753	848261	878849	878077	812788	840492	910540	894248	917302	825576	859977	886621	919903	883381	861090	845859	802697
O60879-2	DIAPH2	HUMAN	234459	227723	219603	223035	224707	210129	226545	222357	227016	229347	224725	218512	215990	201444	219740	219475	214756	212522
O60884	DNAJA2	HUMAN	4541060	4236570	4521770	4583800	4501990	4252760	4136610	4178140	4700720	4400870	4256310	4214550	4231900	4403560	4455270	4258940	4352980	4077360
O60885	BRD4	HUMAN	1235990	1223150	1285830	1235690	1278570	1278490	1264150	1257590	1260540	1215180	1263130	1276330	1240830	1295880	1295140	1291870	1291050	1254800
O60906	SMPD2	HUMAN	2555.08	1663.46	2061.23	8516.32	2381.16	6851.86	9504.67	5066.97	NA	1278.87	3100.34	9882.76	NA	2725.69	3769.65	NA	NA	NA
O60907	TBL1X	HUMAN	21315.7	19115.9	25859.1	20424.2	22643.6	17724.3	28045.5	19166.1	22643.1	22212.7	20922.9	19686.4	17428.2	25572.8	19753.2	19143.1	19956.5	17393.7
O60911	CTSV	HUMAN	24686.9	13163	23067.5	30351	19221	33262.4	19103.7	30338.1	15555.2	22070.5	29698.1	27359.9	17995.6	25818	22462.3	28345.2	24791.8	20265.8
O60925	PFDN1	HUMAN	767215	807964	798625	796329	787668	812450	724006	769510	792768	705412	775555	786960	766462	746646	776843	752018	745393	777848
O60927	PPP1R11	HUMAN	191602	203755	162813	174748	196351	227658	176466	199991	205937	181442	198926	197541	214763	152535	181991	199752	158039	283542
O60930	RNASEH1	HUMAN	49178.1	57152	77222	75567.3	75255.8	68216.1	69010.8	73914.8	69178.2	71995.3	61529.9	69588.1	60202.3	70401.6	64597.3	68861.6	91285.9	73509.4
O60934	NBN	HUMAN	449406	440519	436477	431813	437970	441265	425162	447623	430363	449400	431647	444168	436404	434220	448091	416717	435867	420195
O60941-3	DTNB	HUMAN	37184.4	41729.8	45648.7	46025.4	42733.8	43736.1	42509.8	41602.4	32465.8	42950.3	31791.2	35825.7	33325.4	37810.9	38279.2	40792	36680.5	34338.3
O60942	RNGTT	HUMAN	218930	233918	231202	238576	227479	222412	239978	234937	220292	245416	226826	244195	239711	236754	228815	225567	234539	246520
O75027-2	ABCB7	HUMAN	180234	170938	170124	185677	159465	178100	144835	145642	174889	172484	157596	166464	138379	165851	147089	133937	180337	168770
O75044	SRGAP2	HUMAN	245513	247187	247419	245072	239073	242957	226114	241353	241878	243833	247900	245263	244807	240948	237884	239936	234163	240515
O75051	PLXNA2	HUMAN	52939.2	52357.7	48933.3	62784.4	48466.2	50758.9	63239.6	54453.8	60654.4	55108.3	50264.8	45387.1	44399.2	51292.9	42632.9	49805.3	47096.3	50445.6
O75052-3	NOS1AP	HUMAN	113654	113568	106757	116140	114961	110447	103433	110984	123927	108266	112073	106811	119033	109250	104193	98546.9	105921	114758
O75054	IGSF3	HUMAN	129235	125299	128264	133328	122290	139910	139800	137181	135682	153087	138523	135858	127843	126821	126518	146381	138496	138605
O75061-2	DNAJC6	HUMAN	48163.8	51384.4	56135.7	63557.1	59734.9	53610.8	58203.2	50125.8	63932.9	58705.7	43496.4	49541.1	53951.1	48672.7	42539.3	33599.1	39809.2	63272.7
O75063	FAM20B	HUMAN	146595	152437	150442	149954	166914	151561	160072	168375	164910	161923	148379	155144	165157	171169	127014	170343	165437	174237
O75064	DENND4B	HUMAN	22348.9	12624.3	36885.2	36610.5	34225.8	23753.4	32554.3	48273.8	27365.9	40236	49891.3	22166.4	27687.2	31928.6	32911	37070.4	27430.5	29756
O75083	WDR1	HUMAN	2149060	2101810	2210480	2194760	2175700	2095080	2197850	2056930	2259270	2149600	2221760	2133590	2102110	2177800	2177240	2112770	2131310	1971240
O75084	FZD7	HUMAN	25430.3	31830.2	44195.7	31912.8	40161.7	23740.5	40144.8	27623.4	32926	32063.5	30505.5	28368.4	41338.6	29923.4	33047.4	35479.4	21215.4	28531.9
O75096	LRP4	HUMAN	16623.5	6996.77	17351.4	20465.6	16686.2	15006.6	14850.1	19687.8	20397.6	16651.1	NA	14917	24101.4	20900.3	16648.2	22311.2	18510	10484.4
O75110	ATP9A	HUMAN	164759	185094	155159	167405	158084	165094	154256	154342	175541	146235	168887	164343	166296	154397	159929	170798	157420	164830
O75113	N4BP1	HUMAN	70585.4	76157.9	76164.2	57959.4	75329.2	69725.1	65859.2	69732.2	61577.9	68557.2	64778.1	67504.4	75474	67331.2	64013.5	72820.2	72565.8	77576.4
O75116	ROCK2	HUMAN	635948	639259	653192	646299	635250	655220	642699	642451	660300	642156	634424	640927	637228	655100	660800	639699	666033	643360
O75128-2	COBL	HUMAN	46711.1	28220.6	30711	34293.9	37444.5	29302.8	37279	36411	35615.3	33940.1	36880.1	34957.9	30897.5	27560.7	30566.8	41242.1	28814.2	36231.7
O75131	CPNE3	HUMAN	4847590	4575090	4649660	4738700	4769800	4803100	4720800	4851210	4698140	4694920	4649640	4929490	4699430	4935240	4949100	4789360	4740010	4603440
O75132	ZBED4	HUMAN	97034.5	101282	108282	91590	86614.7	91744.3	94930.7	106436	92263	90723.1	105099	74863.8	105958	87675.6	95296.6	98472.6	116492	89567.8
O75140-1	DEPDC5	HUMAN	49273.7	43249.8	40809.9	29243.7	40873	35146.6	39912.7	43782.2	42965.6	37889.7	36249.7	35808	33943.2	41897.8	37261.7	35832	45006.1	39430.5
O75143-2	ATG13	HUMAN	115771	131396	178673	119559	142263	150192	102350	80722.5	145819	130726	126338	151974	93050.5	111383	162275	157963	120198	127230
O75145-2	PPFIA3	HUMAN	87755.9	85173.8	82245	88223.7	89589.8	83828.4	86146.9	78338.9	78743	91947.8	88824	89290.2	73538.1	74374.8	73872.5	87320.3	72236.9	80742.6
O75146	HIP1R	HUMAN	260546	259295	262277	259653	267358	282266	244211	262794	268880	255125	243034	256207	257006	264596	262349	248192	262236	257748
O75147	OBSL1	HUMAN	149568	142541	145272	160230	164964	151709	145189	136289	161558	142908	146087	145263	147841	143222	145858	147542	151388	141954
O75150	RNF40	HUMAN	966821	976202	970661	1013200	990995	1013510	1007730	1013500	989607	1026360	1018090	991827	1004180	992644	956285	980238	999678	978628
O75151	PHF2	HUMAN	302575	287739	315931	316693	312399	286979	282534	261941	303222	302246	291684	281818	286055	303363	316375	303399	292171	275999
O75152	ZC3H11A	HUMAN	1043840	1063440	1032420	1020810	1040380	1006460	1028740	1000100	1018900	1034040	1044280	1004890	1017840	993313	1017790	1024480	988877	981399
O75155	CAND2	HUMAN	126650	102781	107294	95681.4	120666	102126	81606	79527	126198	104544	88866.6	98450.7	87746.7	105424	94500	87319.5	94058.8	74233.9
O75157-2	TSC22D2	HUMAN	80427.8	56502.1	52678.9	60335.3	59337.1	58846.3	49951.5	70841.2	72131.1	51910.5	67209.2	58721.4	60300.6	65685	59857	63514.8	64472.2	65167.9
O75164	KDM4A	HUMAN	91440	99653.3	100239	96172.4	93269	110254	98999.5	94150.4	117937	104212	116408	112421	106915	108482	101728	101740	105821	101500
O75165	DNAJC13	HUMAN	392966	379491	381594	386770	395292	389616	383937	380044	395617	395127	380140	382097	387182	378417	380776	390812	382088	389471
O75170-2	PPP6R2	HUMAN	85740.8	86037.3	80553.5	88648.6	83681.9	83108.6	81357.1	73186.3	84982.1	84468.1	77682.5	82858.1	80324.1	87105.7	85366.5	80952.5	76813.2	76801.6
O75175	CNOT3	HUMAN	833591	816853	844281	862691	813188	817360	816760	828706	781063	798063	812341	845470	757764	863600	816856	811188	809342	764232
O75177-2	SS18L1	HUMAN	19422.3	13701.7	22002.8	23742	24946.7	17036.8	24201.5	21578	22058.2	25618	20511	17817.2	18360.7	22315.8	19323	27898.2	13358.9	18847.8
O75179-2	ANKRD17	HUMAN	623679	660254	639051	656228	664556	634673	654098	618555	649190	657155	643141	653298	648551	640324	663465	654035	670562	636859
O75182-2	SIN3B	HUMAN	67222.2	54503.5	53413	56324.1	61151.7	57615.5	49982.2	57602.6	56332.2	59844.8	55911	59607.9	54701.6	50166.4	57801	63783.6	60054.2	64887.7
O75190	DNAJB6	HUMAN	955354	789801	890072	869448	967580	921027	836298	804462	906861	881319	934767	849486	852218	900906	909572	915417	840982	870415
O75191-2	XYLB	HUMAN	269760	262293	303905	272141	257931	304043	264305	286478	280389	267394	310437	316921	287221	287109	314387	282698	286592	310359
O75204	TMEM127	HUMAN	12005.3	12694.3	15990.9	14896.7	15560.4	18362	16709.6	18153.1	23229.9	13091.3	17960	18205.6	16335.9	16123	14422.3	27306.4	20121.1	9995.41
O75208	COQ9	HUMAN	87789.8	70266.2	90780.2	88928.3	79029.9	81106.7	71693.1	84883.7	90903.2	88671.5	88868.3	90157.8	81496.2	84717.3	82230.6	82343.8	97100.4	85546.8
O75223	GGCT	HUMAN	994330	992498	965228	962791	978944	1005470	989195	956917	1001210	976655	948919	936267	962932	893187	983389	1034560	915913	931097
O75298-3	RTN2	HUMAN	137039	155728	126816	135712	164339	130581	153029	146308	128158	135350	149731	117462	142292	145995	134225	159324	125191	125989
O75306-2	NDUFS2	HUMAN	1123160	1112390	1132800	1104270	1093730	1111460	1048180	1070630	1118340	1124360	1106880	1072250	1096360	1103930	1125720	1087340	1069240	1092460
O75312	ZPR1	HUMAN	613391	595428	622370	643282	627518	632076	624505	637636	608694	640971	632949	632844	617479	639489	633456	626798	641394	618695
O75319-1	DUSP11	HUMAN	180888	175038	170874	184257	163001	173601	169781	152432	180941	167408	166576	179085	175950	186762	169752	170862	169846	164936
O75323	NIPSNAP2	HUMAN	2545150	2593050	2679910	2560370	2613260	2757300	2565750	2574080	2540180	2493540	2529090	2543530	2504350	2529850	2512540	2562620	2562980	2588970
O75330-2	HMMR	HUMAN	597810	676792	640095	594954	652516	600199	622966	633339	625348	631977	616643	667874	648377	640481	648459	658914	629958	617128
O75340	PDCD6	HUMAN	1375710	1322120	1267920	1305720	1367120	1327280	1420000	1374650	1317580	1344430	1397880	1440160	1421550	1365630	1300250	1378550	1419370	1364460
O75347	TBCA	HUMAN	17171900	16646500	16634000	17106300	17178100	16531700	16416900	16665900	16032000	16866800	16388300	15954600	16293900	16411300	16657200	16614100	16657500	16307700
O75348	ATP6V1G1	HUMAN	58471.2	50064.2	39086.5	42949.5	49931	47084.7	37119.9	33484.1	42752.5	47936.7	36282.4	48572.4	35549.8	41894.4	43849.2	35897.3	35897.8	33637.5
O75351	VPS4B	HUMAN	398805	420306	415051	416741	410209	431215	407170	420659	399502	408633	418745	446182	425614	409783	412261	431891	413921	413625
O75352-2	MPDU1	HUMAN	253744	238972	198775	270170	165804	141080	202012	243101	192708	114185	309860	159862	187247	198388	125255	172705	160564	162120
O75362	ZNF217	HUMAN	23555.3	26185.6	26108.3	21077.3	24211.4	27901.9	26060.6	28404.8	22681.7	18283.5	25673.1	25163.8	21572.2	20144.3	19099.4	19695	11577.2	26417.4
O75367-1	MACROH2A1	HUMAN	16639700	16841400	16433400	16044000	16236400	15966600	15674700	16079600	16318700	16471200	16274900	16243000	15851700	16629100	16550800	15741100	16321200	15777400
O75368	SH3BGRL	HUMAN	734328	730991	779681	741502	784195	796828	674126	705182	779834	734092	744779	714193	705973	733260	707336	682016	735337	708506
O75369-8	FLNB	HUMAN	3286170	3287340	3260590	3316340	3281280	3264160	3241540	3260910	3280020	3264850	3262590	3198000	3191230	3280050	3278050	3180140	3236320	3186040
O75376	NCOR1	HUMAN	198155	206186	207839	207192	208246	202635	208597	233529	217131	209088	210554	207703	205949	206584	216541	215465	208372	216797
O75379-2	VAMP4	HUMAN	25825.4	24546.2	20230.8	21231.2	22656.3	14289.5	13680.4	17252	21740.2	25074.4	21284.6	11550.8	14394.9	18805.1	18892.4	17545.7	19814.1	10485
O75380	NDUFS6	HUMAN	2738820	2776350	2765290	2711510	3059420	2038180	2248050	2131900	2788830	2617380	2328910	2302870	2210870	2506070	2818960	2683910	1820180	1906220
O75381-2	PEX14	HUMAN	663112	641555	579299	653213	601330	630083	582144	575791	595003	684160	648990	603612	642706	615380	630205	636944	605762	637189
O75382-2	TRIM3	HUMAN	122740	120764	126305	93296	117753	117116	123783	132341	134790	109326	136499	143424	108729	121433	123269	120235	126496	119546
O75385	ULK1	HUMAN	10541.4	6743.92	15153.1	18776	10521.7	9460.12	17224.4	13123	10697.8	13648.5	13720.2	14446.8	12008.1	12267	16203.1	17451.8	11940.6	17076.7
O75386-2	TULP3	HUMAN	36524.3	25801.1	34389.4	24476.7	28599.5	28494.2	27885.6	29021	30091.9	26727.4	29616.7	31633.1	29046.4	40206.8	25119.1	26244.6	32101	26539.1
O75387-2	SLC43A1	HUMAN	15664.9	8088.06	14556.7	18990.8	11307.9	NA	12562.1	11608.8	12231.6	12941.8	13947.4	NA	15515.4	15338.6	14239.8	NA	12102.7	14057.5
O75390	CS	HUMAN	8047050	7916040	7889270	7862590	7757080	8052570	7927120	8160440	7909930	7956390	8109180	8189250	8153950	7986570	8160090	8082710	8072080	8157340
O75391	SPAG7	HUMAN	255946	238347	236876	229872	231065	256083	226738	225181	265159	239932	213066	236072	227485	227929	223015	198686	238183	216196
O75394	MRPL33	HUMAN	129166	119423	124594	127798	111535	132818	97385.1	129050	129541	135826	143551	106362	139867	111156	127106	120098	129530	91774.3
O75396	SEC22B	HUMAN	1697280	1682810	1560740	1734920	1693130	1622840	1538260	1618340	1674010	1532430	1563300	1630780	1447030	1648810	1731490	1542620	1538170	1435370
O75398-3	DEAF1	HUMAN	74630.9	75782.6	72306.8	91836.2	75344.4	77813.4	72196.8	66113.5	74182.2	65179	78067.6	65044.9	65836.5	69209.1	74948.4	68239.1	72377.6	78786.4
O75400-2	PRPF40A	HUMAN	1223200	1225940	1235240	1213250	1153650	1282830	1088420	1158170	1160510	1274430	1162300	1198720	1067900	1258230	1122190	1203330	1153220	1139660
O75400-3	PRPF40A	HUMAN	319768	302658	303841	399163	351609	325017	321543	347202	301072	381406	372707	352571	347732	342362	280865	333425	335961	342462
O75410-2	TACC1	HUMAN	303030	267302	294295	264474	299204	278469	278210	267187	286542	290379	292287	277594	276930	266736	283034	279629	291530	286802
O75414	NME6	HUMAN	32585.2	37229.2	32361.6	30463.8	27951.9	30981.3	34763.4	26540.1	20030.1	26574.9	30708.8	22753	33423.5	27740.7	27931.5	36506.3	24984	29368
O75417	POLQ	HUMAN	28318.5	38097.1	26103.2	31578.2	34180.2	34449.7	37154.5	32240.2	37761.8	31043.4	33902.9	27578.5	41715.7	36980.9	37057.7	40365.2	34801.5	28883.1
O75419-2	CDC45	HUMAN	295996	323188	323506	310864	332342	338330	307644	324478	321496	337047	317905	309531	329553	323813	314386	343897	310647	346204
O75420	GIGYF1	HUMAN	118488	118673	125727	124514	138854	128255	121239	124397	119989	113591	122510	134020	120353	126935	129244	122030	123397	128577
O75427	LRCH4	HUMAN	115270	123455	112223	117454	119295	110597	104053	106784	121751	123239	114529	114084	103343	115607	116132	114959	112603	107009
O75431-2	MTX2	HUMAN	672197	608236	649345	621743	584307	649213	635286	585783	633582	628981	611578	625553	647627	574264	659150	572604	619013	611067
O75436	VPS26A	HUMAN	1427960	1450870	1495920	1337850	1387460	1344060	1379680	1323920	1457760	1398410	1357260	1314210	1323470	1353770	1343520	1266860	1369550	1308310
O75438	NDUFB1	HUMAN	681754	678846	665827	673697	652234	689510	710791	679874	696128	681444	695806	701043	677593	676313	692100	733252	708377	712376
O75439	PMPCB	HUMAN	2530880	2415610	2513180	2427020	2363510	2360210	2404200	2373510	2406350	2477230	2373660	2362160	2426630	2502500	2340050	2419350	2375310	2344340
O75444-1	MAF	HUMAN	19575.7	16366.9	23444.2	14183.2	12560	20355.3	NA	17924	13036	17814.7	18326	15926	20942.9	21089.4	21558.6	20990.2	10390.1	17838.8
O75446	SAP30	HUMAN	178933	202396	191014	167749	191771	204830	155051	179464	184752	181900	155292	161864	184802	189175	174733	167004	195163	189939
O75448-2	MED24	HUMAN	352322	383401	376706	406537	348835	357830	342493	371605	362343	360654	396735	383882	362985	392581	362403	398876	396584	339497
O75449	KATNA1	HUMAN	303383	296954	301166	287727	300302	299144	266039	269350	300050	281095	303006	271201	282545	311780	316618	285646	291796	247935
O75460	ERN1	HUMAN	36931.2	37761.4	33425.1	34974.2	38573.9	34961.1	28033.7	34151.9	37905.3	29614.1	34344.2	32027.5	40191	38215.7	36651	37490.6	37480.1	32546.6
O75467	ZNF324	HUMAN	34698.9	35824.4	29232.9	34418.2	31755	34193.5	33704.3	33016.4	31508.9	31348.6	30627.8	31067.9	30382.9	26960.5	33179.4	32878.9	35531.3	29306.6
O75475	PSIP1	HUMAN	4355640	4309650	4078840	4165940	4256650	4209170	4218050	4051330	4326910	4000650	4194910	4193820	4046130	4302990	4140020	4126830	4098710	3894630
O75475-2	PSIP1	HUMAN	3471290	3466200	3633080	3807370	3709060	3645560	3980820	3925420	3891320	3688430	3898500	3667740	4177140	3623190	3898790	3801640	3833440	3976690
O75477	ERLIN1	HUMAN	1125220	1128030	1100060	1019930	972779	1028870	1069760	1045660	1093460	1082370	1010750	1045340	1086660	1146620	1065520	1020820	1009080	1013090
O75487	GPC4	HUMAN	559188	579168	568142	572260	586260	601956	541123	561686	574448	562977	563203	548439	562419	578268	564240	566790	560210	560668
O75489	NDUFS3	HUMAN	1511150	1385980	1360210	1406170	1389820	1453410	1406410	1572220	1431290	1473100	1420590	1439670	1342210	1434010	1325360	1341970	1420460	1433750
O75494-2	SRSF10	HUMAN	3036820	3048940	3009400	3048340	2559380	2961410	3022160	2730630	2928090	2797420	2863190	3006580	2707840	2799380	2764510	2796150	2559520	2666450
O75496	GMNN	HUMAN	372278	403129	410219	409676	396185	388027	413335	418130	417446	394390	407359	420563	421545	412832	415527	402315	412534	411663
O75503	CLN5	HUMAN	374370	370134	360007	352255	349768	358822	349139	351468	378400	320953	347224	335331	319839	373598	354963	351616	337524	362901
O75521-2	ECI2	HUMAN	1140280	1189070	1202870	1159120	1153710	1145480	1091850	1125830	1199100	1200380	1217410	1162380	1166010	1196640	1225310	1099270	1113610	1098380
O75528-2	TADA3	HUMAN	344872	341202	347513	339588	382264	343866	369954	360574	368380	372277	372706	379091	355534	377311	355531	347416	335726	383555
O75529	TAF5L	HUMAN	142329	153045	151100	148096	151306	124262	141174	143956	136382	136860	144718	138795	132686	143089	146926	146618	142353	128501
O75531	BANF1	HUMAN	4622510	5157600	4867050	4527240	4618760	4569850	4503320	4543470	4579540	4903360	4994460	4739380	4875730	4530460	4942090	4299840	4994130	5103100
O75533	SF3B1	HUMAN	4426280	4287430	4455940	4406410	4512980	4408540	4495720	4548910	4357160	4437880	4436710	4475700	4495870	4447920	4354440	4495460	4486860	4404550
O75534-2	CSDE1	HUMAN	3000260	2918840	3027240	2966850	2899400	2987260	2978460	2970240	2909250	2938620	2979130	2955550	3004590	2997230	2963550	2881560	3073720	2923530
O75554	WBP4	HUMAN	147692	142711	154926	169551	162474	213327	139383	160089	109900	175439	163236	163380	141733	163931	119754	175453	138100	135794
O75558	STX11	HUMAN	34634.2	28584.3	30265.1	22166.9	NA	NA	NA	20514.6	27946.9	39410.9	31636	32410.6	29679.2	21843.3	23770	35548	33944.3	NA
O75564-2	JRK	HUMAN	16587.9	19788.5	10749.1	22827	23945.6	26299.5	23556.2	18234.4	23842.2	24649.1	17064.9	17952.9	16991.3	19021.1	16039.5	18719.8	16406.8	20306.6
O75569	PRKRA	HUMAN	607003	585819	592642	578736	594367	609524	601461	581254	599733	606315	579934	593072	596717	570612	597630	544627	601678	566737
O75570	MTRF1	HUMAN	42960.8	37966.5	42740.4	37718	47810.5	34778.2	38491	41748.3	43760.5	33895.2	41737.4	31299	31688.6	41681.4	26773	35831.7	42506.7	39149.6
O75581	LRP6	HUMAN	21075.5	33736.9	22748.6	20382.6	23397	27724.5	21652.6	20953.5	26009.9	16291.5	20107.1	27556.4	21674.1	22998.9	24711.4	25628.8	19825.1	25210.5
O75582-3	RPS6KA5	HUMAN	67656.1	83997.5	80865	85048.3	69072.8	72654.6	91634.7	74078.1	84601.6	82387.6	82786.1	78290.1	75318.6	78365.4	85711.3	76933	78689	82164.2
O75586-2	MED6	HUMAN	414635	401603	485711	414040	478655	444363	431260	394795	427654	442121	456331	473603	427536	495220	477053	440051	441868	430502
O75592	MYCBP2	HUMAN	370649	384882	378568	381307	381398	369101	380046	368795	382950	381423	378074	375791	382736	372850	378641	375640	376407	371427
O75600-2	GCAT	HUMAN	212777	210241	215463	209629	230674	221198	223893	218139	206399	206181	230112	214522	182950	186570	230397	215773	229123	217173
O75607	NPM3	HUMAN	21690.4	28812	27146.9	37751.6	30574.5	30120.6	26059	35921.4	33757.3	33097.7	35240.4	28511.5	27875.3	33246.1	30227.2	34752.1	28735.1	25200.7
O75608-2	LYPLA1	HUMAN	1979700	2091650	2070100	2335630	2119520	2147350	1961650	2343200	2319130	1866630	2038180	2191750	2095610	2001680	2062380	2172030	2322200	2290840
O75616	ERAL1	HUMAN	589597	614708	583667	602400	600947	575544	559419	597915	603941	615955	583521	573356	593065	616219	598441	569425	572296	595361
O75629	CREG1	HUMAN	262002	209319	217362	250411	213528	212925	220318	242303	156991	236058	241293	199884	175496	263114	231147	223290	216271	187238
O75643	SNRNP200	HUMAN	7982410	8092990	7808050	8104400	7969660	7903390	7911760	7972440	7997000	7958700	7833760	7900400	7757810	8063900	7926790	7770880	7833430	7790430
O75648-2	TRMU	HUMAN	233944	259071	238174	256144	260569	248272	266628	262406	248579	246748	248482	258433	241971	241120	266772	243448	245346	261734
O75663	TIPRL	HUMAN	476460	501784	457348	520516	534069	564054	512127	534425	529619	535348	483882	501612	548496	534146	525819	563820	550656	579948
O75665-3	OFD1	HUMAN	55586.1	49020.5	59340.4	54017.3	67616.2	63980.5	56741.6	53021.2	54882.8	55088.5	52394.3	65923.7	55560.1	50805.4	54314.1	54021.4	58464.5	48421.2
O75674	TOM1L1	HUMAN	156613	154650	164105	141748	148485	152612	149770	152230	163065	154001	141036	159250	168402	158335	144339	137348	136788	144918
O75676	RPS6KA4	HUMAN	213586	230409	220645	220559	200360	214103	219130	215044	225578	236299	242352	239656	217394	218004	184265	197408	264595	203097
O75683	SURF6	HUMAN	2226410	2250290	2192590	2179010	2184600	2225070	2134710	2085910	2217740	2235980	2125270	2089990	2210450	2174890	2220390	2099450	2128950	2061330
O75688-2	PPM1B	HUMAN	227126	215439	224139	200416	209858	194782	209225	204816	214533	197208	203790	217667	221207	195626	203052	223022	188496	216173
O75691	UTP20	HUMAN	704514	697607	695559	686239	701509	705630	706391	720267	685506	690301	694896	694401	671693	679770	713001	705207	692033	689744
O75694-2	NUP155	HUMAN	1164890	1267040	1234510	1201640	1199730	1238000	1211460	1180820	1250800	1188360	1175460	1125710	1167390	1214970	1193280	1195450	1225680	1165300
O75695	RP2	HUMAN	701868	735034	759810	726746	760671	725452	718327	732837	706792	724277	734358	725909	698648	753832	753421	726779	745597	746469
O75717	WDHD1	HUMAN	878840	839011	885556	879582	871247	914464	894142	878038	915596	900685	901595	912236	890262	889736	912163	891868	878133	906236
O75718	CRTAP	HUMAN	1040860	1017640	1032040	1016070	1017210	1073410	1013680	1032620	1054660	1042970	1065260	1047860	1025920	1023240	1026330	1086480	1051240	1091400
O75746	SLC25A12	HUMAN	325595	327955	329856	298351	312806	310044	300412	286185	301840	298178	301983	306946	286143	295220	310600	299233	301562	300280
O75781	PALM	HUMAN	366539	406868	379988	390236	412191	402226	404006	425005	408390	418698	420482	407334	397801	373190	396638	409200	398178	447950
O75787-2	ATP6AP2	HUMAN	1029740	1024980	969528	998248	1031350	923419	999574	947720	979280	1002070	1003910	1000880	1008470	951742	1008950	1006730	987546	1032840
O75792	RNASEH2A	HUMAN	1030750	1052860	1060630	1024380	1007070	1014130	950687	1031760	1068750	1075760	973548	1044800	996887	1095050	1105340	1020550	1025640	1032940
O75794	CDC123	HUMAN	330967	319973	324684	338771	366070	337729	357173	369155	324185	327029	332903	352260	356826	344571	336069	352453	352232	351260
O75817	POP7	HUMAN	127927	116174	134741	125482	117558	117762	123389	122441	108563	131676	110567	115541	134159	158770	115099	100068	128393	113750
O75818-2	RPP40	HUMAN	816494	832551	876935	817937	785174	814442	850671	782632	833788	816528	816778	807582	796543	820958	833951	814498	805777	803866
O75821	EIF3G	HUMAN	4002580	3656090	3888820	3998040	3775850	3819410	3547540	3662340	3794100	3864810	3704300	3628780	3608230	3854750	3732960	3531020	3514650	3689530
O75822	EIF3J	HUMAN	1544320	1545800	1547770	1538160	1522000	1520260	1453460	1555560	1509260	1498750	1421410	1499370	1504980	1574030	1506450	1510810	1507280	1484530
O75828	CBR3	HUMAN	193607	182630	182258	188189	164686	183909	175157	161913	160378	168102	151354	184482	158399	169722	151989	181123	155029	154315
O75832	PSMD10	HUMAN	1854780	1836290	1825390	1791050	1923290	2008120	1881200	1861500	1905300	1963500	1937360	1941800	1944210	1925550	1848590	1878380	1878400	1895710
O75843	AP1G2	HUMAN	71665.7	81883.1	64636.2	64067	60810.4	62947.2	71328.9	69733	65541.9	78506.1	57156	82326.3	60383.8	68240.3	73502.4	74778.8	64814.6	62821.2
O75844	ZMPSTE24	HUMAN	1893240	1868270	1861970	1834570	1925530	1791050	1872200	1923140	1833970	1854640	1901070	1960290	1912210	1832990	1854590	1894740	1940820	1925390
O75864	PPP1R37	HUMAN	46149.7	40709	41934.3	46242.9	46877.3	49141.2	39201.3	34507	50575.8	43553.4	40130.9	49542	43501	46627	39241.2	38810.6	43065.5	45028.5
O75874	IDH1	HUMAN	823244	757482	774056	879664	874539	801224	669808	886891	862243	920310	870417	822536	726787	737076	818319	797106	896719	806490
O75879	GATB	HUMAN	864801	888700	949011	921133	910477	861252	813320	830835	841710	851512	900249	801673	843658	839054	873053	872400	785263	847416
O75880	SCO1	HUMAN	3378280	3583660	3564940	3630490	3581700	3650680	3614050	3671430	3599600	3568420	3645180	3704920	3675550	3596860	3574710	3680830	3793570	3682670
O75882	ATRN	HUMAN	73310.8	78785.4	72337.9	68087.4	83899.5	73948	53901.6	67156.5	71255.9	66424.2	66778.2	60509.6	55334.7	78011.4	66130	65352.1	69738.9	62067.7
O75884	RBBP9	HUMAN	308381	348893	342986	343054	396778	415336	447729	386589	363101	398722	386463	390689	379147	336853	370915	388644	419610	387035
O75886	STAM2	HUMAN	52748.6	47330.9	47960.6	45123.1	37527	47536.4	37087.6	32815.4	50639.1	46049.3	41828.2	28767.5	29259.7	37312.6	38883.1	51155.4	54127.1	33479
O75896	TUSC2	HUMAN	215704	204684	182664	199641	234823	219341	211480	202244	187714	213838	200041	190352	181265	197031	196899	205312	198996	219009
O75907	DGAT1	HUMAN	55269.6	51310.7	68963	79253.5	81440.7	59472.4	60738.4	55639.8	80157.5	71336.1	82080.6	56848.4	66358.9	51475.9	63906	65514.8	67676.7	52260.8
O75909-4	CCNK	HUMAN	690674	702561	693711	713452	670185	671937	708837	682423	642579	673993	700888	669761	695579	652726	641328	660382	651810	706236
O75911	DHRS3	HUMAN	256656	261419	255719	260417	266271	278588	282386	269815	285240	278798	262884	274303	298344	287313	257716	270205	283527	274192
O75915	ARL6IP5	HUMAN	911592	926334	967150	1053280	920680	910515	882325	890552	969482	927654	798085	929734	953799	929640	953745	1070960	996314	947207
O75925-2	PIAS1	HUMAN	166484	160061	185309	180010	173761	189584	133411	190371	189502	173591	194755	178895	218306	154969	220355	199750	156675	202115
O75928-2	PIAS2	HUMAN	102967	108988	97900	87198.3	108314	107339	109351	99010.7	80743.5	99311.9	120738	103244	101785	99038.3	110816	103154	94915.7	107185
O75934	BCAS2	HUMAN	972975	955924	916226	997264	902646	933968	964836	907817	963814	944171	948839	924451	932201	900842	915867	956453	908037	899633
O75935-3	DCTN3	HUMAN	856206	849387	805743	796309	809949	870916	845296	857780	833479	836726	838584	870040	851452	780929	864824	878707	839299	892788
O75937	DNAJC8	HUMAN	4487530	4655420	4972780	4446590	4718440	4710870	4778940	4447900	4716550	4604610	4561570	4706820	4790910	4735660	4476600	4557250	4720500	4713640
O75940	SMNDC1	HUMAN	746483	772409	759957	715376	757402	742709	748854	691023	732955	730414	735567	694729	712218	714718	717214	759811	716565	632456
O75943-2	RAD17	HUMAN	50937.6	57400.4	40899.7	40800	56266.8	61861.7	61659.9	62991.3	49223.5	53334.3	59073.4	54268.2	51738.2	49987.4	52872.1	57400.3	53464.1	52149.6
O75947	ATP5PD	HUMAN	8673530	8748260	8833470	8509640	8277980	8812270	8524850	8166580	8425850	8455220	8597030	8097570	8068610	8345600	8516160	8628850	8662620	7989600
O75955	FLOT1	HUMAN	1532460	1539130	1504770	1541360	1543570	1541530	1486940	1456000	1537150	1490240	1548310	1512880	1470340	1503920	1513580	1398570	1465000	1516960
O75962-4	TRIO	HUMAN	91241.2	96004.8	83723	89868.9	92233.4	96844.8	91989.7	90872.4	97338.2	93638.1	90028.7	81239.8	82025	98026.7	85768.4	92946.5	90665.6	87899.1
O75964	ATP5MG	HUMAN	2174530	2153730	1965100	2102550	2265150	2295320	2146190	2180040	1987650	2244480	2172730	2096250	2327390	1902140	2064120	2350800	2191030	2141180
O75970-2	MPDZ	HUMAN	93800.9	87668	95223.6	96867.4	94311.4	87921.1	85241.6	92624.3	86912.9	88911.4	86700	78476.5	87362.5	94210.9	95037.6	84464.7	89838.9	87038.9
O75976	CPD	HUMAN	497259	495151	503124	499254	487907	498017	496614	489329	524312	514577	497508	487058	489623	498089	483912	503757	490849	505120
O76003	GLRX3	HUMAN	3010830	3002190	3413180	3255100	3512740	3309400	3416080	3770720	3115450	3306520	3533620	3494220	3376800	3452500	3414640	3271950	3561650	3577130
O76021	RSL1D1	HUMAN	9710800	9946940	10176800	9590850	9958430	10114900	9519320	9846880	9810160	9807080	10107100	9685430	9336560	9826720	9719490	9500920	10103500	9450610
O76021-2	RSL1D1	HUMAN	12203.2	NA	8574.56	11514.5	11177.3	6929.22	8636.65	8128.33	11205.6	10104	8316.38	11427.4	12510	NA	11681.5	8817.41	8153.45	7991.52
O76024	WFS1	HUMAN	145264	134469	137582	130273	138387	146975	156152	129657	141919	140342	128792	135981	131564	135247	127152	133898	138136	137282
O76031	CLPX	HUMAN	934467	913533	879986	867267	888927	866171	881148	807979	919675	912845	832556	858870	821364	905131	879146	821876	790547	773864
O76041	NEBL	HUMAN	92042.9	97107.9	87908.1	83847.9	62915.2	79483.3	89536.4	83430.1	85607.7	77529.7	83595.9	92310.5	88375.2	90115.2	80999.3	88468.2	86131	58442.5
O76054-5	SEC14L2	HUMAN	31597.1	29965.2	29392	32124.6	33128.7	24606.2	31048.1	31208.1	33651	24998.6	45909.6	30152.8	39745.8	28837.8	37004.9	33241.6	23142.7	22955.5
O76062	TM7SF2	HUMAN	150758	139288	178175	159490	146146	169698	146874	160775	151785	169492	142476	155661	141921	158333	170033	145919	148392	136220
O76064-3	RNF8	HUMAN	36660.1	45721.7	31099.1	30530.5	36539.9	37097.2	36695.1	27663	29368.8	40951.8	43493.1	32428	44064.2	31455.8	25003.4	32474.6	32744.9	39602.8
O76071	CIAO1	HUMAN	638305	807514	673560	784951	769497	691937	681965	676606	774253	723736	794160	635824	625410	675866	619130	704256	630579	705478
O76074-2	PDE5A	HUMAN	21784.6	35350.2	36493	29017.8	31157.4	27876.1	35829.9	25218.4	38404.3	31485.6	35129.1	29510.2	38760.9	30046.6	37840.6	36072.5	18941.2	32179.9
O76075	DFFB	HUMAN	227647	248824	245429	240364	241900	259144	236244	239129	264753	241722	267403	245535	254751	278987	242789	231024	250288	255545
O76094	SRP72	HUMAN	1509730	1459450	1443950	1515610	1490070	1494910	1476820	1472510	1449670	1480960	1421960	1473660	1460940	1462770	1500480	1499840	1507530	1394810
O94760	DDAH1	HUMAN	924229	936290	922938	938750	926549	954139	928854	916330	945879	938531	943532	920288	934461	933522	962055	908303	936056	911758
O94761	RECQL4	HUMAN	85400.7	113255	106954	106632	100031	97507.9	95662.7	107895	105489	98889.7	103059	105914	102570	108087	107465	113763	102305	109300
O94762	RECQL5	HUMAN	170634	158784	165896	165491	164869	161350	171755	156449	161167	178837	164324	162566	136939	156377	161813	166413	176755	154171
O94763-3	URI1	HUMAN	435095	441917	446531	424104	426338	459865	454987	430914	440807	415825	465205	450455	465977	419284	459829	434764	437348	480974
O94766-2	B3GAT3	HUMAN	323596	277189	320698	318200	286064	261481	283657	295472	329363	307471	310359	276243	264496	333919	291260	272414	214869	203552
O94776	MTA2	HUMAN	2237500	2260820	2214850	2113820	2179370	2222610	2194590	2180530	2142160	2185670	2197980	2235480	2180580	2149880	2130000	2204430	2142140	2217170
O94782	USP1	HUMAN	96355.8	106309	110348	110177	98954.5	105692	98296	106683	123260	124370	109970	98261.5	111735	110988	95172	110615	95037.2	98715.8
O94788	ALDH1A2	HUMAN	1214600	1258490	1201460	1232750	1210760	1219620	1221740	1172110	1152670	1203090	1235290	1217530	1269170	1238530	1226360	1253820	1249480	1239240
O94804	STK10	HUMAN	133369	145125	147388	149178	135121	147739	159899	153847	155136	158155	135522	139152	152480	150934	145169	151238	149140	159754
O94806	PRKD3	HUMAN	226591	199343	226551	230135	264034	191951	208971	247091	222044	181079	201429	194837	223612	248471	200821	177332	214090	162329
O94808	GFPT2	HUMAN	77084.4	72623.4	69645.4	72466.5	85156	80986.5	77677.8	69410.5	80449.6	69675.3	85777.8	75981	73059.8	74404.6	94161.4	77694	73289.5	76899.2
O94813-2	SLIT2	HUMAN	363488	344049	342306	349147	355023	339824	343333	351734	361021	348652	345304	338217	341398	348363	337305	340323	337320	321610
O94819	KBTBD11	HUMAN	120794	114653	106004	113986	117129	114851	106102	112210	119223	114370	116680	113990	121531	103980	141035	112892	131718	118039
O94822-3	LTN1	HUMAN	258776	245491	253194	265928	256685	280702	277525	268289	264678	258401	252714	266084	252736	259215	267926	257933	269930	293816
O94826	TOMM70	HUMAN	1513450	1578990	1504380	1542990	1536150	1518370	1492450	1525710	1536240	1509470	1522970	1504860	1518240	1429980	1434020	1434300	1545030	1442780
O94829	IPO13	HUMAN	85794.9	92605.1	62518.9	84796.8	82191.6	79514	71927.8	54874.1	70055.2	77045.9	68958.2	72720.7	81466.7	90607.2	86679.6	64360.8	69168.3	64344.4
O94830	DDHD2	HUMAN	138555	142263	143678	136924	147764	146899	146605	134364	137331	136876	137396	178306	158629	156936	151137	155510	145524	162655
O94832	MYO1D	HUMAN	560773	585184	582370	548058	553484	558012	565815	546458	555745	562927	568794	567230	564992	578068	576603	584550	583858	543691
O94842-2	TOX4	HUMAN	429791	440157	455369	433645	432304	430136	437246	456070	423842	421490	413027	442793	434565	449967	410799	436709	435218	439909
O94854	MACF1	HUMAN	107117	126926	85539.3	116745	116624	110985	127672	134253	106671	104557	125561	109194	106861	109315	121876	118561	118329	119296
O94855-2	SEC24D	HUMAN	260010	252652	265920	260313	250268	251655	255890	260872	252646	243597	263954	259817	258840	244902	263422	258405	257728	256807
O94864-2	SUPT7L	HUMAN	228248	236709	233369	212168	227665	188020	222515	204831	206254	222057	235697	232698	239118	201078	192342	219568	204060	224233
O94868-2	FCHSD2	HUMAN	83530.1	78119.5	89573.3	72217.8	83268	76671	86827.9	78836.5	81208.7	85969.3	69247.5	69656.3	82792.4	73534.5	80639.2	65570.8	77915.2	73788.4
O94874	UFL1	HUMAN	1030560	1043340	1047790	1008290	1054530	1027890	1014720	1005840	1017890	988163	1001020	1025100	1001900	1026770	1030620	1028340	1007900	975783
O94880-1	PHF14	HUMAN	250428	216097	232200	235317	240042	224641	219960	249234	227151	228223	241352	232689	225092	230727	227558	211643	226267	232389
O94887	FARP2	HUMAN	268755	277420	280263	285991	252859	266086	287040	289463	259500	266573	276986	268662	284496	268758	282362	251511	251912	272850
O94888	UBXN7	HUMAN	383788	384499	418739	389102	421866	420859	401015	394851	395093	406005	416179	420449	427968	425551	396853	398564	423201	419613
O94898	LRIG2	HUMAN	38169.8	36053.1	35322.4	39023.5	36577.1	40988.7	33823.3	27679.3	34917.4	42166.1	26622.9	35314.2	36874.9	32833.1	36848.3	33754.1	34990.9	35571.3
O94901-9	SUN1	HUMAN	392590	398135	389362	387420	382520	373201	381077	369805	377243	374019	364147	368527	374781	400558	394143	370778	375808	355587
O94903	PLPBP	HUMAN	1076940	1096880	1074000	1131520	1120390	1178670	1119030	1119500	1142530	1125690	1160140	1120890	1101210	1196610	1094640	1122770	1083380	1066730
O94905	ERLIN2	HUMAN	2891750	2929940	2867870	2863000	2942300	2728730	2847880	2841630	2867070	2844730	2823710	2701690	2820100	2782880	2843400	2837720	2792900	2775070
O94906-2	PRPF6	HUMAN	1240150	1228590	1262430	1218430	1248740	1196370	1227480	1183100	1236000	1225520	1197250	1221640	1197390	1215350	1213390	1223130	1193160	1178260
O94915	FRYL	HUMAN	126836	122531	130885	126404	133991	127964	134017	134056	130432	127114	124678	120487	136335	126798	134917	125772	125513	125236
O94916-2	NFAT5	HUMAN	54135.8	80170.5	61105	74509.9	67005.2	48812	39507.2	72247.8	55946.5	28232.4	44435.1	42816.5	53106.1	69582	53969.7	38022.5	59411.2	71911.6
O94919	ENDOD1	HUMAN	50193.2	63473	46655.6	56364.9	63307.2	47798.9	42597.2	37023.2	60275.3	44212.6	35243.7	39078.2	44506	47318.8	52449.5	43094.1	49977.6	25823.1
O94923	GLCE	HUMAN	131000	139182	125640	132887	108299	145890	147936	152569	134440	137536	123316	137738	162712	124398	144432	123856	140774	121060
O94925	GLS	HUMAN	17331.9	24098.8	18697.5	27671.8	33266.6	24755.4	19220.8	21363.3	21723.4	28464.3	18305.6	20765.1	19031.7	27142.1	21270.3	23418.9	12215.4	18159.7
O94925-3	GLS	HUMAN	982873	978130	971706	969038	971263	980106	974739	938204	946658	950989	960950	936718	941906	937809	957990	930528	947315	894150
O94927	HAUS5	HUMAN	208908	218418	207808	224102	217644	205730	237487	229335	219267	214536	223330	225521	200838	183873	215697	215048	237516	221425
O94952-1	FBXO21	HUMAN	60571.3	59453.4	66756.6	65723.1	69027.3	64354.6	67920.3	65403.6	63412.4	66800.1	61909.5	65591.3	70040.5	59939.9	57404.5	68593.1	68615.5	67771.8
O94953	KDM4B	HUMAN	127853	131040	137838	149713	144917	126564	134143	152033	159794	120352	137823	139271	126788	132150	140614	145827	132239	137086
O94955	RHOBTB3	HUMAN	10092.6	NA	13661.5	12497.9	12080.6	9846.8	8346.08	17313.2	11617.2	7416.78	9568.76	8751.03	13826.1	6416.93	10011.4	11140.2	9996.23	8800.19
O94964	MTCL2	HUMAN	62485.8	61870.9	63274.3	56978.4	54131.2	54787.6	64803.9	55766.5	57527.7	46267.7	56559.6	62221.3	61679.9	49269.3	56137.2	56032.6	65118.7	46169.8
O94966-5	USP19	HUMAN	145602	136070	144699	146751	146856	147222	150858	149409	137623	129827	155957	149271	140228	140906	136965	142851	143256	143836
O94967-2	WDR47	HUMAN	73060.2	49260.7	81356.9	69287.3	72203.7	73192.3	65130.3	88209.8	65306.4	79639.6	60833.8	59203.9	72762.7	68946.3	71147.8	61829.2	69856	82038.8
O94972-2	TRIM37	HUMAN	21274.3	22207.8	17243.1	20168.9	13734.8	12620.1	18182.2	16502.3	16134	8102.3	16142.7	NA	16494.3	10658.6	11685.8	17172.8	13365	17227.3
O94973-2	AP2A2	HUMAN	624658	636125	642942	615321	602301	612450	606632	621502	603167	610716	635333	622720	589863	618220	630749	595145	590905	569908
O94979-2	SEC31A	HUMAN	1510340	1470920	1469410	1505800	1499250	1515340	1470050	1511040	1489540	1473260	1486890	1445370	1456060	1509380	1484240	1475130	1490200	1409440
O94985-2	CLSTN1	HUMAN	31918.6	30418.4	38906.6	42780.3	39458.3	32133.7	24564.9	31505.4	42810.2	28233.6	43874.9	32746.5	30855.7	40111	23734.2	46560.4	40608	28649.8
O94986	CEP152	HUMAN	40324.7	40923.1	45839.1	37836.9	47466.1	45623.9	47463.1	36860.1	46644.5	25185.6	46455.9	46602.5	49012.2	57400.5	32902.6	32217.9	35961.4	51165.9
O94991	SLITRK5	HUMAN	126144	94630.8	109011	103226	107134	118409	105022	103561	109106	102212	98396	104592	108838	104966	132763	107325	123104	127060
O94992	HEXIM1	HUMAN	68364	64881.5	72063.1	67687.4	61973.1	73671.4	61227.3	66425.5	67158.7	62974.7	55518.4	62234.5	61909.8	63452.9	59169.6	67706.4	53489.6	62923.5
O95057	DIRAS1	HUMAN	57347.7	48600.8	67648.2	74298.9	58282.4	65528.2	71373.1	68527.4	65050.2	62508	66969.3	63159.6	61880.3	46318.1	76421.6	58922.5	71984.9	71729.6
O95059	RPP14	HUMAN	591258	548132	606013	596218	638900	600022	666016	605590	619843	615532	597825	610156	651860	613711	639521	655856	596428	622173
O95067	CCNB2	HUMAN	215413	202521	218206	213341	212349	226374	202719	211894	217833	212217	217218	243448	214456	229925	230078	219682	220868	223668
O95070	YIF1A	HUMAN	220309	263876	298367	287314	232827	258583	259478	203612	275984	267805	288345	228889	267062	245233	279003	217528	361058	341431
O95071-2	UBR5	HUMAN	529987	521743	529810	522350	524639	523225	518799	531016	529919	523390	513336	509001	511703	511785	513920	528492	508060	512351
O95104-2	SCAF4	HUMAN	1857960	1926920	1955470	1869560	1825100	1755480	1599810	1713460	1898760	1785540	1668180	1740310	1738950	1757750	1807430	1762980	1690950	1719390
O95139	NDUFB6	HUMAN	1946940	2150470	1988380	2063350	2075810	2025340	1940990	1812990	2137420	1870100	1854340	2024580	2004250	2038690	2012850	1837110	1854480	1515440
O95140	MFN2	HUMAN	1088120	1108210	1082420	1065350	1073580	1069900	1074270	1078030	1069850	1052860	1064460	1055530	1018580	1074980	1039700	1014030	1062690	1095590
O95147	DUSP14	HUMAN	8225.07	11230.4	12278.1	14343	15164.6	12240.8	20029.8	10811	14203.7	7754.67	15453.9	14046.9	18743.9	15313.4	13493.6	14121.9	14222	11558.1
O95149	SNUPN	HUMAN	424578	464391	405932	446618	436622	394658	455753	329157	422727	413271	452810	341888	417772	409952	411984	382805	448768	493991
O95155-2	UBE4B	HUMAN	400740	406818	406046	385999	405876	397103	405268	428828	410647	391561	418973	416234	391603	416084	410725	401324	410287	389539
O95159	ZFPL1	HUMAN	492752	506665	445401	460278	515733	570175	486970	473523	510579	473629	488295	441871	508296	510710	513778	456268	518226	487649
O95163	ELP1	HUMAN	813648	785034	771331	826876	788753	791336	805653	781830	809184	805322	794639	790636	786766	808164	784691	789551	803224	787435
O95167	NDUFA3	HUMAN	1464480	1465050	1568920	1534640	1467210	1504720	1484490	1429100	1422750	1546620	1451200	1455870	1536970	1488380	1459280	1451840	1564830	1487280
O95168-2	NDUFB4	HUMAN	698095	724590	719490	711396	713234	743696	774964	630088	760520	792140	637929	749967	705666	704239	709229	753705	690748	708107
O95169-2	NDUFB8	HUMAN	881040	922867	834752	876586	843134	814451	867599	804983	872445	858943	728939	835458	797169	750043	883628	791233	824006	797697
O95182	NDUFA7	HUMAN	1178890	1142620	1176400	1154730	1203090	1147100	1157530	1190630	1198370	1157420	1173570	1213890	1186290	1168100	1179270	1104100	1163860	1141680
O95196-2	CSPG5	HUMAN	46519	42694.1	46133.7	49171.6	43221.1	43792.1	53493.8	58199.1	39424.8	63574.6	49927.9	56130.4	51858.1	49786.2	54425.9	60438.3	47863.9	49229.9
O95197-2	RTN3	HUMAN	14141.9	18138.7	19007.1	17814.6	9927.63	12657.5	20350.9	14642	23914.5	18081.9	14112	18947.2	17036.1	16554.7	13347	13178.4	16310.4	17671.9
O95197-3	RTN3	HUMAN	1083440	1264660	1062540	1328190	1257160	1076770	1121620	1264420	1240000	1330930	1574490	1646400	1369650	1002570	1148240	1432420	1166670	1470640
O95198-2	KLHL2	HUMAN	NA	NA	NA	4686.4	NA	5657.79	NA	NA	4058.13	NA	NA	NA	4890.67	6607.18	NA	NA	NA	NA
O95201	ZNF205	HUMAN	38168.5	22052.7	24705.7	28321.3	30929.5	36738.2	35155.2	38198.4	42766	30405.1	36943.9	31094.6	28325.8	37305.7	38141.2	29569.4	28626.1	18342.3
O95202	LETM1	HUMAN	2026390	2113180	2045120	2047260	2018700	1985860	1909930	1918180	1965130	2028180	1964890	1908410	1871850	2029670	1837090	1979900	1975280	1802760
O95208-2	EPN2	HUMAN	260482	255948	267647	249783	259546	266398	256522	302659	257696	290949	271557	261645	254526	287406	265907	250609	253375	281988
O95210	STBD1	HUMAN	123420	131377	131565	131844	130535	120273	110654	124325	144642	133630	124974	127025	130252	132101	118986	138685	121204	107541
O95218-2	ZRANB2	HUMAN	2849440	2982470	2976980	2973680	2969340	2852750	2873680	3036190	2936770	2911560	2874250	2894840	2857290	3042870	3051510	2925490	2932030	2794490
O95219	SNX4	HUMAN	229252	222053	205957	229296	234624	207656	222838	210199	228498	213728	219040	207439	201478	212790	230170	191788	207743	197395
O95229-2	ZWINT	HUMAN	192173	206126	113667	149400	116167	112181	113823	141368	117685	179015	142448	67670.9	112549	103603	87450.7	79322.5	129763	83313.3
O95232	LUC7L3	HUMAN	1132600	1162710	1114730	1092310	1143860	1139660	1128790	1085480	1098480	1106290	1057400	1064950	1064970	1092630	1096070	1047330	1080050	1027970
O95235	KIF20A	HUMAN	172120	184649	179185	194338	176698	185820	166905	157889	171237	184192	176979	158723	176996	179119	167032	171234	177367	155508
O95239	KIF4A	HUMAN	400000	414747	410765	416230	406839	407973	406138	396907	416695	404930	384342	401679	413979	391746	411693	412206	394614	394461
O95243-2	MBD4	HUMAN	46098.1	52796.8	57695.7	41825.3	50874.6	43819.3	46508.8	44004.9	60914.1	50904	49929.2	43377.1	52841.7	36531.6	62189.7	57184.3	51399.7	39136.3
O95248-4	SBF1	HUMAN	188486	203420	185289	198649	197044	200356	193824	167873	182987	186690	184000	183465	191551	193625	194511	202779	187842	171617
O95249	GOSR1	HUMAN	157156	130826	153337	141685	163102	193620	175930	169951	186632	134677	156286	142692	156633	172409	176005	158294	121736	198444
O95251-4	KAT7	HUMAN	536956	519856	516482	492942	547699	500116	534061	518402	525713	528381	556216	551422	565118	530484	538007	529305	550396	523045
O95263-2	PDE8B	HUMAN	172672	151576	163905	141766	132960	145906	128466	134568	141861	110441	107235	134579	134233	141764	141260	134895	131667	143987
O95292	VAPB	HUMAN	1407540	1364810	1370370	1485370	1498740	1467910	1525190	1455190	1382330	1435060	1480820	1447750	1562670	1465230	1438630	1483350	1528200	1469340
O95295	SNAPIN	HUMAN	82574.6	90952	68532.8	81708	90580.1	78516.5	70304.2	69758.5	86804.9	84657	77437.7	52587.2	78285.5	71920.3	65002.9	74714.9	74965.1	94435.1
O95297-2	MPZL1	HUMAN	740982	743028	741039	724624	761732	766249	775528	743725	783477	794455	759363	787194	778908	783387	704339	774923	764106	770915
O95298	NDUFC2	HUMAN	1549160	1531070	1476610	1482330	1535750	1564860	1473980	1509480	1553800	1454760	1460380	1455380	1427610	1432250	1520430	1500910	1483270	1436040
O95302	FKBP9	HUMAN	450246	436189	489084	447206	443365	481268	450829	452594	463520	452733	487141	417174	480982	458018	436302	480648	452689	456115
O95319-2	CELF2	HUMAN	466331	468360	457504	453484	439859	449850	488405	458767	450314	469245	468199	474940	444911	432292	469285	441990	450144	450796
O95336	PGLS	HUMAN	1452150	1418320	1405280	1405100	1425190	1336370	1405930	1297040	1426950	1410610	1304100	1262820	1248730	1391990	1417590	1328050	1327970	1150310
O95340-2	PAPSS2	HUMAN	275095	263382	242012	261246	264717	264719	270721	269363	270681	254931	269226	270922	261878	264586	258405	272357	265635	251954
O95347	SMC2	HUMAN	1859410	1857640	1866370	1848460	1827340	1864920	1841720	1840020	1815340	1827560	1840600	1851160	1785580	1807390	1803430	1817850	1808370	1802240
O95352	ATG7	HUMAN	494975	500887	496503	505498	461197	516410	498736	496955	495145	472610	501373	509708	505818	492655	513580	463580	483385	446993
O95359-3	TACC2	HUMAN	32402.7	35564.4	36652.8	28834.4	38389.5	31277.1	35684.9	29407.9	34054.2	42917.3	28296.2	31111.9	39199.7	36564.1	29508	40044.8	32980.7	31679
O95363	FARS2	HUMAN	650730	637988	646450	613360	604967	584748	656796	620042	615672	629590	647125	633290	635470	580394	628087	639823	622018	616418
O95365	ZBTB7A	HUMAN	113823	173314	172109	147501	205345	176513	187086	166318	171119	203743	170102	135294	173601	178535	158554	179039	168097	182452
O95372	LYPLA2	HUMAN	1149350	1159610	1108830	1125340	1161170	1137490	1167830	1162390	1176530	1150860	1154050	1199950	1129950	1179740	1149250	1181350	1129210	1111520
O95373	IPO7	HUMAN	2158120	2221410	2157700	2200990	2106740	2175790	2171230	2153800	2227270	2248190	2275340	2291010	2138410	2212960	2185620	2097550	2280910	2235720
O95376	ARIH2	HUMAN	123787	126871	132037	126802	146204	131455	130537	135100	134446	134180	136927	135488	136166	135891	134517	147720	130599	153217
O95391	SLU7	HUMAN	244585	232448	241743	257254	275198	262498	250229	256364	240816	245258	275992	265148	254667	255687	274305	254123	255342	248389
O95394-3	PGM3	HUMAN	1163230	1177550	1149020	1171700	1156650	1161300	1151180	1110200	1175270	1175070	1143620	1153230	1127370	1157780	1185710	1145570	1214540	1150940
O95396	MOCS3	HUMAN	74513.8	78794.1	69913.8	62584.2	81686.4	82291.2	80121.1	84987.1	75676.5	77107.2	83002	77372.1	82314.6	87502.2	75005.6	96519.8	75061.8	78637.8
O95400	CD2BP2	HUMAN	1175270	1189040	1111500	1118060	1127310	1291700	1124340	1251290	1199890	1277090	1097730	1260700	1105750	1197990	1060130	1199870	1162800	1062740
O95402	MED26	HUMAN	32878	28774.5	30532.9	30928.1	33803.2	36573.5	32579.6	30903.2	37209.7	26332.9	35408	31166.7	27272.5	30198.3	30305.9	30030.1	25178.2	27846.2
O95405-2	ZFYVE9	HUMAN	20036	15830.7	17105.1	17712.2	17165.3	15663.8	18496.9	19960.8	19130.3	18530.1	14772.6	16149.8	18886.1	17025.5	17909.8	15793.1	19020.8	16501.6
O95409	ZIC2	HUMAN	617063	595145	658333	645962	653164	582214	631223	652315	652241	652435	637391	619371	623088	708888	602839	653623	674702	575764
O95425-2	SVIL	HUMAN	245639	206933	226268	202248	243335	227653	238220	241360	243886	216614	234901	216191	203519	240568	214581	250609	251555	221144
O95429	BAG4	HUMAN	107185	102662	127715	114646	110214	107712	112235	107638	115008	106883	111206	111604	95528.3	105735	116135	101121	114746	113712
O95433	AHSA1	HUMAN	2233170	2227550	2265320	2329010	2274390	2251700	2233880	2194770	2178610	2208690	2221180	2265340	2242740	2276450	2289170	2277520	2299420	2268160
O95453-2	PARN	HUMAN	941199	929271	925396	885650	906257	885940	868753	876207	913924	925531	893915	880460	833106	955777	962740	897023	862013	859365
O95456-2	PSMG1	HUMAN	439351	420812	428960	384022	411832	387227	411532	382267	404490	367085	434012	369724	305251	342460	378167	304980	325023	248513
O95470	SGPL1	HUMAN	607237	632790	614666	607445	634273	632399	658269	586007	620988	653061	604934	614547	635115	627860	624984	635164	634738	629578
O95476	CTDNEP1	HUMAN	97582.6	99048.5	93699.7	108122	112908	106196	105787	87541.7	96294.9	96204	102332	94610.3	99112.9	104117	104874	110054	89378.7	106316
O95478	NSA2	HUMAN	1623530	1628920	1554840	1637000	1619290	1599780	1590150	1596460	1610340	1662740	1552410	1617850	1559140	1668590	1601650	1551050	1553870	1567040
O95479-2	H6PD	HUMAN	178767	187323	181711	179575	151616	169144	184042	177031	175511	175720	176388	178378	165621	184254	182857	183790	174640	183360
O95486	SEC24A	HUMAN	93854.4	87544.6	97428.2	94379.5	99942.3	90709	102612	97967.6	100458	95965.9	97958.3	89795.5	90447.6	97402.2	100594	96122.4	101858	105415
O95487-2	SEC24B	HUMAN	283013	277371	279000	282571	290368	270920	297670	292013	293176	275299	277947	322806	277396	278508	275655	288028	272422	274041
O95490-2	ADGRL2	HUMAN	196314	214901	206104	205570	208740	203298	203925	192977	203596	199239	209624	210124	200992	201908	196228	207452	199028	191848
O95503	CBX6	HUMAN	132772	123542	123972	157197	131336	148322	157588	155331	164882	155246	143526	133318	152075	142440	147618	145490	146168	155071
O95544	NADK	HUMAN	48674.6	38940.3	54756.6	58491.9	43158	43434.8	42596.7	47488.9	56132.6	51577.1	39507.1	44122.2	58531.1	52311.9	50588.8	58557.2	38347.2	55218.9
O95551-2	TDP2	HUMAN	252256	270799	263028	273938	231723	254416	242164	251200	260484	254873	253794	236956	235750	246977	232361	245704	191230	240253
O95563	MPC2	HUMAN	952362	880495	983056	858594	864420	864798	961874	893677	882441	816407	909429	862688	865943	834535	898458	904496	856814	803307
O95568	METTL18	HUMAN	76238.9	71334.8	59765.8	64318.1	69735.2	60850	71883.8	61662.9	63505.5	79890.1	67824.8	60229.4	65883.4	61498.7	67607	61092.9	56751.7	56228.4
O95571	ETHE1	HUMAN	402004	423771	415816	400332	451372	431395	449684	463098	400122	414690	464358	412040	455994	471753	442523	428644	447821	450828
O95573	ACSL3	HUMAN	1789750	1794130	1894300	1796370	1756000	1684720	1632150	1752600	1817030	1734950	1685130	1737380	1756590	1807260	1758540	1600560	1667260	1661500
O95602	POLR1A	HUMAN	850609	870255	851988	852500	864112	867540	887868	857312	867059	864534	855617	870598	864226	878442	877562	849562	863126	868186
O95613-2	PCNT	HUMAN	253757	237973	244078	239423	244854	244103	233133	242045	248676	239574	237876	236665	233882	231470	232628	238944	232919	230058
O95619	YEATS4	HUMAN	598410	645270	588421	612739	595033	594154	591776	610503	588212	625602	621384	596483	624777	587392	611814	614416	622609	613890
O95625	ZBTB11	HUMAN	108919	109721	112706	122466	123408	115541	121254	113730	106718	117743	110183	111755	108883	116353	102156	115350	108519	118758
O95628-7	CNOT4	HUMAN	247097	207316	220454	228476	235100	218152	201708	210231	237252	210410	237457	229486	194677	228419	205792	228814	215753	227652
O95630	STAMBP	HUMAN	537896	539059	544334	548787	543895	555386	519585	574532	551344	534921	565994	544734	556382	556919	535096	530367	540922	552016
O95631	NTN1	HUMAN	14360.6	18177.4	12703	18810.3	18183	13031.2	12590.5	12452.8	15509.8	11464.7	19136	18687.4	14929	13711.2	22066.1	13529.7	11984	20378.1
O95639-2	CPSF4	HUMAN	684404	727855	720166	680796	693839	683167	687414	720205	710047	708553	713064	729045	733342	690323	716711	727808	720662	720515
O95644-6	NFATC1	HUMAN	614793	606147	571814	570693	569134	564552	560682	559249	581835	559318	598337	580673	541085	596461	556023	562337	598709	578112
O95671-2	ASMTL	HUMAN	1945600	2035690	1853750	1976420	2064240	1955580	1904380	2043130	1914010	2027830	2008240	1924710	2033520	1928760	1931900	1858760	1934470	1969980
O95674	CDS2	HUMAN	674111	704335	680560	653559	748438	611036	615744	667356	635245	644030	650530	663306	621147	685830	674662	707672	603001	718854
O95677-2	EYA4	HUMAN	26857.2	29985.7	23307.8	23081.1	28924.7	21642.9	24510.5	21685.8	29322.1	19177.6	32828.4	19471.6	26286.7	26728.8	21967.9	19930.8	27729.4	26521.4
O95684-2	CEP43	HUMAN	715854	736097	799690	739600	784589	731146	771976	744398	771986	717518	735148	738706	760846	819343	708941	758232	714719	726296
O95685	PPP1R3D	HUMAN	70413.3	49205.3	64745.5	59466.4	57122.3	60822.1	60703.5	70217.9	61758.4	67942.8	60631.5	55265.5	70693.2	62767.1	66711.6	73161.8	64373.7	69338.5
O95696-2	BRD1	HUMAN	322418	304350	310452	307969	293769	318784	310135	302546	307146	309680	321881	303967	282980	321201	296419	298229	295934	297449
O95707	POP4	HUMAN	156395	143181	135818	151802	151321	154574	137986	131473	128668	138266	73352.4	103051	176044	130350	136632	131218	132191	141301
O95714	HERC2	HUMAN	160629	153971	157563	160588	158383	158580	158019	161860	157961	161739	160955	160941	160408	170440	157362	163682	161293	158759
O95716	RAB3D	HUMAN	1033730	1030190	1064170	1037410	1066370	1062540	1020380	1028190	1027170	1060700	1002700	1091350	1068890	1024570	1077860	977128	1007540	1036620
O95721	SNAP29	HUMAN	1051840	1056260	1021730	1089680	1026660	973022	930729	1016930	1052200	1054390	1066790	1026560	969611	1024510	1043290	1027400	983377	949337
O95747	OXSR1	HUMAN	1298520	1300540	1159670	1185390	1170970	1185450	1172700	1128660	1212630	1182080	1212510	1082110	1150420	1194720	1217000	1217600	1160570	1140760
O95749	GGPS1	HUMAN	472040	441313	443586	402670	458598	458085	447437	413376	431218	428833	436742	408464	408892	464932	425347	455163	464030	425343
O95757	HSPA4L	HUMAN	3094070	3249690	3164010	3190390	3150380	3047100	3098000	3136260	3157980	3193040	2965590	3035350	2966710	3198960	3240340	3212360	3098270	2975960
O95758-1	PTBP3	HUMAN	907162	1076690	974284	801754	1090180	1043550	986937	977378	926375	1048530	903588	848351	979934	739356	1015250	954466	888182	967506
O95772-2	STARD3NL	HUMAN	270817	251430	267439	217197	209754	254478	224183	211679	254668	264704	245182	238848	227709	251010	265727	234974	204226	212259
O95777	LSM8	HUMAN	1563620	1928340	1894850	1826820	1805650	1754160	1697760	1828180	1910690	1812060	1828880	1765120	1765800	1857390	1799080	1724110	1799830	1609700
O95782-2	AP2A1	HUMAN	1910970	1800840	1762870	1821810	1789270	1930850	1823690	1794280	1838950	1800160	1796200	1816910	1812550	1831230	1923180	1816840	1783420	1827590
O95785-3	WIZ	HUMAN	589926	579219	595407	580988	570010	572650	572784	586885	582143	583896	571389	549181	560800	582602	573280	590303	580916	539266
O95793-2	STAU1	HUMAN	1391540	1405200	1427220	1424450	1354950	1427700	1403930	1375270	1504510	1407070	1417420	1396140	1358600	1439980	1354510	1439780	1353870	1368940
O95801	TTC4	HUMAN	666466	638579	649922	614140	670260	673904	688958	656877	634453	670686	661149	661794	649931	635646	631140	630503	638599	685328
O95807	TMEM50A	HUMAN	63137.1	75414.7	95160.2	87815	84207.4	92170.3	85637.4	74475.1	76786.6	83019	72244.4	90068.3	78376.1	94807.5	88660.2	75991.6	78566.9	83318.8
O95816-2	BAG2	HUMAN	1218890	1221430	1244640	1278630	1254070	1210220	1281960	1254230	1217660	1239420	1269150	1257980	1217650	1193810	1197930	1215610	1269730	1213440
O95817	BAG3	HUMAN	906835	914343	883175	953716	978633	894453	863548	960365	905949	937287	925528	921014	915383	943656	936584	957598	914051	934298
O95819-3	MAP4K4	HUMAN	101701	141190	135238	103895	132448	113691	120597	131022	118583	113561	134681	130712	110660	116296	143679	145018	107127	128218
O95822	MLYCD	HUMAN	54757.7	55634.2	45584.4	50612.9	44988.1	45935.4	45955.9	56896	52352.2	52502.3	48369.9	52993.3	52059.2	55736.5	58021.8	43468	56131.8	45893.3
O95825	CRYZL1	HUMAN	265256	256565	248099	259161	268672	251121	251808	303924	268694	269166	265442	264552	267124	264229	263140	252522	282593	283230
O95831-3	AIFM1	HUMAN	8887850	8906180	9132960	9035920	8972480	8825480	8694860	8935040	9345830	8701340	8958260	8983120	8762490	8786220	8917100	8542170	9078090	8538060
O95834-3	EML2	HUMAN	167239	164774	161870	155873	163762	165241	158152	155895	157812	168377	164367	159864	185590	154807	152226	167126	144271	150121
O95835	LATS1	HUMAN	91477.9	92153.6	100709	91905.2	80560.6	92361.5	93512.1	86731.5	104782	106576	83761.1	100518	79859	86806.4	97681.5	99032.3	90191.2	92122.4
O95857	TSPAN13	HUMAN	247704	233782	245025	239450	241973	230949	232767	214649	247580	258322	224792	236710	226865	242465	233702	241375	222271	235225
O95861	BPNT1	HUMAN	2099620	2081620	2113990	2093300	2121780	2052150	2099010	2013050	2043880	2120560	2053610	2074590	2062330	2035310	2013690	2021900	2105210	2057470
O95864	FADS2	HUMAN	264368	297609	248552	274941	273172	277802	266005	260385	265369	262201	261768	248688	267399	259727	267328	245583	257556	256609
O95865	DDAH2	HUMAN	363371	343485	346789	352596	341530	334590	336703	310847	354033	344335	345279	337843	332235	333320	328063	345552	346991	315067
O95870-2	ABHD16A	HUMAN	327939	307674	291867	302253	309431	307632	324634	317821	323580	307923	313786	306833	289447	322430	276781	308672	276896	285893
O95872	GPANK1	HUMAN	12415.9	7303.14	14142.1	9661.58	10644.1	11481.3	10447.5	11807.4	10129	6912.04	10602.5	13658.2	10058.2	12911.2	16941	12612.6	7163.36	8762.73
O95873	C6orf47	HUMAN	74473.8	70900.4	81169.9	73242	74430.6	73283.8	71296.2	87741.5	89531.5	70398.2	63136.8	65715.8	67023.5	71760.6	75806.1	64517.1	68554.3	66445.6
O95900	TRUB2	HUMAN	158811	165495	153439	161756	150404	152135	135100	155887	155165	150081	153191	166206	158965	150918	140767	153753	143690	144063
O95905-3	ECD	HUMAN	551001	604143	578788	553540	545425	610004	585500	532003	633521	614440	619799	527915	631270	556274	617956	611145	559366	562475
O95926	SYF2	HUMAN	447780	455758	404635	466928	468680	494853	423296	486131	423407	409974	485262	492052	451993	420974	423083	410155	390969	458985
O95948	ONECUT2	HUMAN	12186.5	10123.1	4989.31	2199.82	7462.11	8237.63	6955.83	4389.11	3873.63	3300.65	5847.44	8196.63	4542.79	8322.83	7493.56	5213.64	4185.04	7793.48
O95980	RECK	HUMAN	37479.3	38073	39735.6	38147.6	41002.9	27873.8	38677.4	25824.6	35240	31073.6	27827.4	32582.5	35120.7	38521.5	40161.2	45037	21917	27964.4
O95983	MBD3	HUMAN	1407620	1347220	1385610	1398010	1394280	1382300	1377910	1372560	1400630	1420810	1387250	1315200	1381170	1439720	1396670	1351430	1421670	1322010
O95985	TOP3B	HUMAN	217938	207448	206517	203929	209064	205121	202368	209048	205114	204678	208512	186108	197085	220803	213940	213380	204860	204662
O96000-2	NDUFB10	HUMAN	5330260	5178520	5371500	5297890	5232810	5411210	5454720	5209480	5487740	5137740	5110000	5136560	5426250	5228220	5135230	5407650	5417690	5383080
O96005	CLPTM1	HUMAN	630430	608660	626089	614364	628810	627553	612386	608574	606454	608344	613281	611336	601689	618436	637596	597265	641049	637148
O96006	ZBED1	HUMAN	119351	91074.4	116158	113920	111892	119332	122520	128141	119321	106934	114580	102893	134639	108424	124358	105476	130665	122004
O96007	MOCS2	HUMAN	162224	166677	159377	145885	178231	163352	159150	140997	162962	140248	152177	143908	134592	161706	150982	141340	136591	133936
O96008-2	TOMM40	HUMAN	762529	716240	758932	800895	800989	744294	681188	705404	763970	704445	746521	679418	680184	772705	721053	664299	668397	620522
O96011	PEX11B	HUMAN	255537	272833	265373	250701	265193	274940	306203	298667	276377	289994	294803	297883	306738	273625	288828	293043	302069	304118
O96013	PAK4	HUMAN	129569	133995	121909	126197	130109	126416	132907	119056	120921	139698	123437	124303	143322	127917	121107	139725	132571	126713
O96017-9	CHEK2	HUMAN	276190	307851	297716	305673	306196	270735	257002	288002	305508	298787	297274	296617	279729	304198	304904	278207	283184	264078
O96019	ACTL6A	HUMAN	1570700	1638140	1766500	1584870	1575510	1560640	1586690	1613910	1596850	1514930	1612490	1559540	1561610	1572400	1564540	1516010	1597230	1582600
O96020-2	CCNE2	HUMAN	125003	115043	117858	125229	110139	NA	105711	108791	109252	122450	82788.2	106838	112629	117200	135422	91126.1	107873	109838
O96028	NSD2	HUMAN	294967	270786	288327	291844	280468	282739	266776	274327	292288	289582	279346	283677	280454	282886	298887	288230	284842	286117
P00044	CYC1	YEAST	NA	NA	NA	145752	129221	98777.1	101602	121551	293276	225742	185422	191143	191710	301751	317500	211036	244728	205993
P00127	QCR6	YEAST	NA	NA	NA	75974.5	54123.4	59308.1	66808.8	58165.3	61829.1	112812	77331.3	73023.7	94066.7	59149	81757.6	106723	147022	97567.9
P00128	QCR7	YEAST	NA	NA	NA	159016	159965	157175	138186	161536	222749	239182	249961	239840	239464	339830	317895	335212	294927	343204
P00167-2	CYB5A	HUMAN	1283910	1303160	1268450	1275080	1297740	1249790	1300850	1352330	1393650	1273990	1242420	1360810	1309490	1286680	1318060	1321680	1328840	1313310
P00175	CYB2	YEAST	NA	NA	NA	13835.6	16725.7	13468.4	11122.1	14605.5	18976.1	19803.6	22478.9	23450.9	18402.2	31054.3	28754.8	35187.7	41801.6	34057.6
P00330	ADH1	YEAST	NA	NA	1038090	7200990	7996500	7307340	7192690	7460800	11031900	11617700	11418500	11460800	11415100	14622100	15452900	15043200	15444000	14360100
P00331	ADH2	YEAST	6132.05	NA	NA	508770	588213	599342	580457	539335	781017	827420	783145	780106	873002	995551	1085030	1055400	1175240	1104040
P00338-3	LDHA	HUMAN	31670100	32312700	31341600	31624700	29661000	31655200	31511200	31379400	30997800	30729900	31621300	31022700	31338900	30824400	31765800	31134400	31318700	30826200
P00358	TDH2	YEAST	NA	5553090	NA	7485980	8467010	8146420	8074860	8408420	11385400	12179200	12897800	11954800	11846800	15274300	16066000	16131700	15387000	16233200
P00359	TDH3	YEAST	NA	NA	NA	135829	76379.1	50076.6	87543.6	66295.4	170940	138257	76852.6	58493.2	87359.9	194630	139374	77915.9	111008	117171
P00360	TDH1	YEAST	16967000	23838200	28653500	34555800	36193900	34916200	36286900	35736200	50694300	51468400	49797000	49472000	48659700	61729500	64116800	63612400	63590200	60556000
P00367	GLUD1	HUMAN	5735020	5668220	5678200	5837570	5702070	5649080	5656360	5611660	5776600	5572140	5478580	5584270	5580190	5577210	5686990	5608810	5455690	5564120
P00374	DHFR	HUMAN	1042650	1166780	1280670	1202690	1227600	1287020	1177890	1198430	1230550	1156820	1278370	1185510	1159820	1283910	1279350	1097520	1330620	1125960
P00387-2	CYB5R3	HUMAN	2826040	2736730	2887880	2784650	2703340	2815320	2772100	2798720	2762320	2840250	2832090	2686820	2782880	2733090	2844860	2670450	2757290	2730920
P00390-2	GSR	HUMAN	848121	854376	842454	910054	859542	838154	822833	839070	888420	848751	828983	766606	828318	841407	828673	843130	836242	754416
P00395	MT-CO1	HUMAN	76543.1	49072.2	53714.1	34477.1	38898.4	43554.2	49267.1	42846.5	39980.6	45676.1	60504.8	68990.3	42549.6	38010.8	32070.5	29061.6	38628.8	39408.7
P00403	MT-CO2	HUMAN	8105530	7882720	7516010	8040830	7581140	7546190	8141400	7674610	8019740	7221450	7432470	7440990	7760460	7958150	8127540	7633800	7530530	6459980
P00427	COX6	YEAST	NA	NA	NA	159720	192871	176970	185282	193576	278779	312207	266623	299994	324068	372454	379780	415096	413877	431870
P00431	CCP1	YEAST	NA	NA	NA	67055.4	69373.1	66711	78893.6	75071	115234	107215	125686	110812	130469	141388	145937	132407	160714	149289
P00441	SOD1	HUMAN	2315960	2457310	2268520	2327310	2343010	2200990	2191080	2182090	2215500	2336400	2402840	2173290	2151090	2498910	2362110	2205480	2293340	2328890
P00445	SOD1	YEAST	NA	11652.9	NA	918317	1025580	964682	931362	1064720	1329400	1512970	1594800	1603520	1596900	1791420	2079260	1976650	2180370	2362990
P00447	SOD2	YEAST	NA	NA	NA	125814	174976	171598	108305	130661	217919	198120	205518	220123	189411	265797	348380	285787	242519	198252
P00491	PNP	HUMAN	3212850	3137760	3221570	3326230	3266360	3280530	3168790	3286510	3286820	3255480	3240100	3165290	3052450	3321030	3213950	3159830	3316250	3112590
P00492	HPRT1	HUMAN	2878820	2604870	2985010	2808540	2682770	2655510	2707530	2577680	2696520	2692570	2513890	2728990	2512110	2665560	2813790	2855150	2404120	2549090
P00505	GOT2	HUMAN	9828180	9914140	9964100	9818760	9520970	9433780	9796400	9535420	9663660	9619650	9562150	9862850	9440500	10086100	9523460	9608790	9498820	9670520
P00519-2	ABL1	HUMAN	90437	80767.7	80675.7	90346.4	79574.2	73788.6	77406.8	90729.6	73822.4	87961.8	92892.5	92500	83772.7	77668	91750.4	84374.6	87724.5	78114.9
P00533	EGFR	HUMAN	212356	212075	196465	198689	218325	187039	193496	194951	189163	186950	208198	193863	191554	206900	201964	196900	209799	193732
P00549	CDC19	YEAST	NA	NA	NA	5933800	6615850	6280790	6100380	6784350	9597990	9901320	9345630	9711140	9383390	12360900	12562000	12619500	12603800	12350800
P00558	PGK1	HUMAN	13828000	13379100	13501100	13783800	13882500	13566400	13720200	13832700	13518500	13800800	13725400	13281300	13876500	13559600	13857400	13915300	13890400	13796100
P00560	PGK1	YEAST	2306.19	18357.4	35117.2	5723940	6207100	5787990	5644730	6223810	8667690	9144400	8543060	8729840	8736460	11285200	11427200	11557500	11665600	11311600
P00568	AK1	HUMAN	1682860	1586280	1546290	1654360	1694290	1682600	1714000	1701140	1631810	1617470	1694790	1693700	1664960	1666390	1635210	1640540	1684270	1741030
P00729	PRC1	YEAST	NA	NA	NA	326704	414810	365501	402405	535998	544830	682809	667488	596488	592567	805734	884851	870362	816482	884074
P00812	CAR1	YEAST	NA	NA	NA	165303	165074	150803	149858	159948	223012	243281	228276	225821	225479	283543	275831	272315	293011	266989
P00813	ADA	HUMAN	198594	147475	195902	189493	199408	199362	189141	179293	193737	173229	184854	189073	191013	196730	206860	194285	162325	189236
P00815	HIS4	YEAST	5186.25	NA	NA	156459	183432	165129	184260	174256	276275	272896	268023	266984	250214	333786	357119	390664	370448	381973
P00817	IPP1	YEAST	NA	NA	NA	1466390	1704270	1599080	1543700	1640220	2478810	2564820	2437040	2548640	2527390	3255560	3334440	3460160	3329120	3357610
P00830	ATP2	YEAST	NA	NA	5000.28	2492950	2774260	2520730	2523680	2677540	3810980	4001710	3949880	3999390	3737790	5047190	4954770	5228310	5196810	4947530
P00890	CIT1	YEAST	387921	NA	NA	2823520	3250520	3084720	3040980	3296810	4681520	4833340	4590410	4934770	4769390	5999990	6350820	6387240	6540560	6250000
P00899	TRP2	YEAST	NA	NA	NA	64486.4	56888.6	41290.1	46347.7	47585.1	80020.9	73659.6	83586.6	86595.3	91173.9	109099	124870	111614	122794	118076
P00918	CA2	HUMAN	6867880	7128210	7216730	6957680	7068020	6862830	6904920	6525150	7234580	7091980	6763590	6460620	6725690	6909560	6628170	7239790	6688910	6445950
P00924	ENO1	YEAST	NA	3240.06	NA	5066680	5537390	5099480	5258700	5895550	7942240	8084780	8318440	7931020	8003990	9815960	10625200	10130400	10372200	10430400
P00925	ENO2	YEAST	422055	98591.1	21412.6	7804080	8818460	7825850	7846600	8870560	12008400	13071100	12184200	12283900	12219100	15049100	15614900	15448600	15083700	14582900
P00927	ILV1	YEAST	NA	NA	NA	66201.1	65298.6	69233.6	71892.1	70955.9	89978.4	112368	108557	97563.9	92125.1	128802	143878	133199	141772	119890
P00931	TRP5	YEAST	NA	NA	3430.19	217089	233853	248374	229476	228291	343639	363873	342169	351668	368509	448125	493286	451868	478016	464408
P00942	TPI1	YEAST	NA	6622.22	7252.66	8174950	8919140	8582280	8646520	8664230	12975500	13691200	12372900	12135800	12822800	16346500	16486300	16834800	16895500	17063200
P00950	GPM1	YEAST	NA	5144870	1623530	8771070	9625120	8885300	8471360	9686490	14404500	14466700	13596500	13615400	13238800	17572600	18949900	17924600	18201800	16154300
P00958	MES1	YEAST	16269	NA	NA	209285	225702	230558	220718	235973	371717	390022	350497	369576	348193	506469	536229	501133	494441	481333
P00966	ASS1	HUMAN	630647	671329	672584	665559	674104	675048	623796	708949	687539	697293	685064	672475	697016	633888	669452	680061	660859	675854
P01023	A2M	HUMAN	1098660	1078980	1139350	1121270	1128300	1093610	1064180	1113920	1164100	1128350	1133960	1111230	1149780	1154760	1104970	1122710	1122750	1051540
P01033	TIMP1	HUMAN	59113.1	43614.1	59076.5	62399.9	44689.3	65907.2	49434.3	44560.8	45942.6	34548.3	53300.1	50864.9	55329.7	41349.2	42074.8	45291.2	52538.2	61900.7
P01034	CST3	HUMAN	155896	167186	184723	164102	198099	185047	166409	206014	156067	172233	161523	155340	173048	172473	228350	177025	191869	182982
P01097	INH1	YEAST	NA	NA	NA	324570	389611	344689	340739	355779	528564	545963	538444	573551	542312	657251	690288	693785	712652	725685
P01111	NRAS	HUMAN	1754650	1567590	1765400	1614410	1536410	1537670	1312110	1579620	1707340	1770820	1562540	1301440	1432000	1604020	1518690	1537810	1515380	1440590
P01116-2	KRAS	HUMAN	105398	81036.3	83596.3	85601.7	93821.1	88683	92270.9	72420.8	87339.5	65800	67143.7	80298.5	72613.2	90582.7	70896.3	73420.6	75968.8	75096.1
P01120	RAS2	YEAST	NA	NA	NA	25979.8	15846.6	16874.4	29403.9	17561.8	34950.6	26610.8	33263.4	35465.2	36133.3	38959	52807	51512.7	54398.1	53450.6
P01123	YPT1	YEAST	395455	388339	210795	303499	313220	293671	331225	376655	383990	428970	402564	399615	500712	462292	513368	478349	607198	550075
P01130-2	LDLR	HUMAN	70527.5	64681.6	56067	66850.9	61270.7	65455.8	61733.8	64536.1	66649.6	54002.5	57862.4	64839.9	63587.5	67245.3	62349.4	64289.6	40778.4	58700.3
P01137	TGFB1	HUMAN	76646	79090.9	84601.5	96824.3	91954.1	102366	95441.7	84334.4	92543.4	83361.2	91972.3	89018.4	98914	109496	77310.4	105942	97624.1	77659.2
P01889	HLA-B	HUMAN	834833	836476	878368	833507	767383	800633	808344	876306	856972	843883	784138	746727	732867	825070	806408	799631	718649	724701
P02042	HBD	HUMAN	132502	145933	134167	147271	137730	154307	149053	147644	160908	152831	141397	147661	149172	147582	161501	141593	148049	145569
P02293	HTB1	YEAST	NA	NA	NA	295411	376960	365611	264369	492063	501935	588966	789519	728756	548252	703991	567073	790372	1015570	846310
P02309	HHF1	YEAST	1010770	527360	NA	231124	272720	231795	262849	306915	441926	418222	434916	389889	424259	567785	549850	578671	566461	555696
P02400	RPP2B	YEAST	NA	NA	NA	58323.4	70601.8	50979.2	49850.5	53422.6	93080.9	96019.2	73522.5	73907.3	72126	118038	117128	104072	112348	99821.4
P02406	RPL28	YEAST	NA	NA	NA	1348870	1816070	1677130	1705390	1732730	2339950	2889940	2696550	2529050	2668860	3242630	3606390	3686680	3814210	3637630
P02407	RPS17A	YEAST	NA	NA	NA	550401	1403910	1177650	877745	992172	1606820	1657490	1398550	1419340	1484360	1777340	2599500	1663040	2139970	1831420
P02533	KRT14	HUMAN	74504.1	80427.3	85772.9	89057.7	84865.4	82311.5	82052.3	90499.3	98949.4	87458.2	94701.2	106443	97758.9	87455.7	94432	105211	104273	89448.3
P02538	KRT6A	HUMAN	68128.7	57947.1	51818.2	70808.5	70784.8	51443.3	60901.8	70141.9	74311.2	73990.5	73068.6	62465.3	66880.9	79448.9	78003.9	66223	57240.1	56309.6
P02545-2	LMNA	HUMAN	4352530	4326710	4260230	4255100	4244550	4215000	4266600	4220310	4332940	4295510	4320270	4231200	4210770	4206490	4230920	4176020	4163230	4188930
P02557	TUB2	YEAST	NA	NA	NA	54775.6	61980.4	54535.5	48044.3	62234.4	87526.8	89500.2	95436.9	86157.5	74617.9	101696	118678	120549	116965	130381
P02649	APOE	HUMAN	74692.2	84787.9	102474	75430	70531.1	87864.4	77865.7	71014.5	87114	80059.1	90275.8	96590.5	89037.5	61435.2	95696.1	89464	76520.4	92714.7
P02654	APOC1	HUMAN	23356.3	26678.6	33130.3	25283.4	20476.2	31166.2	40554.9	23253.9	31465.6	30748.4	28302.6	17329.1	16596	46943.6	25002.3	41482	25159.2	28835.1
P02751-11	FN1	HUMAN	246322	259927	250580	248806	268398	268350	244647	258772	249046	253741	270062	266521	262779	249655	249304	253487	251954	260021
P02768	ALB	HUMAN	NA	33182.9	NA	42103.8	31524.6	41491.4	36464.8	NA	47348.9	31488.1	32182.6	29492	40178.1	45357.8	42828.3	37932.5	40846.3	36104.7
P02786	TFRC	HUMAN	1343490	1326560	1372500	1302380	1301410	1339310	1304100	1316270	1333860	1320940	1354480	1320350	1288600	1316630	1306920	1309030	1281850	1281500
P02792	FTL	HUMAN	29692.3	31408.1	39627.6	29862.7	38560.4	31867.3	33437.7	34495.8	31989.3	37819.6	34984.4	38575.8	36041.8	34129.5	22793.3	29292.3	26638.5	36133.4
P02794	FTH1	HUMAN	238450	196320	196184	211383	217814	232746	214792	253120	226285	237060	206406	230050	187263	216069	221946	189217	215900	191712
P02829	HSP82	YEAST	NA	NA	NA	341868	453730	440556	354941	468545	667648	763411	659802	653974	626620	916484	761371	742322	822958	706189
P02992	TUF1	YEAST	857910	868020	771969	683894	709150	789874	768442	792464	1080050	1114170	1091730	1150090	1044340	1325200	1387030	1420410	1380620	1439220
P02994	TEF1	YEAST	1521040	131796	105289	9564330	11510900	10584100	10604400	9753150	15548000	16147400	14046200	16489700	15336000	18341400	20207400	19728900	19677600	19070800
P03891	MT-ND2	HUMAN	878008	1018350	987453	916228	957257	988243	990280	928673	974608	942893	920246	946824	988556	923521	1031180	1000420	998246	981568
P03905	MT-ND4	HUMAN	279803	288361	309023	295854	322618	309518	305477	313249	292751	312851	296244	309965	342947	280160	279237	314230	289652	328810
P03915	MT-ND5	HUMAN	319924	286922	284479	286553	263752	263049	259382	215318	295772	244166	260402	227463	192869	311122	241356	267732	228986	197870
P03928	MT-ATP8	HUMAN	1559020	1535480	1607250	1702140	1709440	1492320	1538020	1639410	1760020	1600760	1450760	1659950	1537110	1331960	1595050	1320830	1778170	1702950
P03965	CPA2	YEAST	NA	NA	NA	51140.4	55095.4	51386.2	56229.3	62508.8	85989.5	81133.6	79908	88678	77402.5	112403	110603	111817	105299	118146
P04035-3	HMGCR	HUMAN	52192.8	44950.8	45070.3	50894.3	46599.3	48489.5	47392.5	48244.3	48110.4	49963	41519	45207	62230.1	50764.5	63220.6	44734.7	42714.3	61208.6
P04037	COX4	YEAST	NA	NA	NA	299427	387578	277795	367585	327930	520825	478848	451108	496290	553168	651686	624421	707204	653720	656257
P04039	COX8	YEAST	NA	NA	NA	346117	363478	356713	307942	362389	543651	541689	546630	522608	532073	677092	694245	790814	695179	681045
P04040	CAT	HUMAN	1764610	1687890	1745500	1749610	1761820	1712380	1741280	1720550	1775340	1760690	1767170	1755470	1713970	1756200	1707910	1775030	1734450	1745300
P04046	ADE4	YEAST	NA	NA	NA	33061.1	57302.3	45709.2	49515.9	39949.3	77145.7	85849.5	83280	96741.6	84610.1	97611.4	99089.9	143216	108946	138403
P04049-2	RAF1	HUMAN	275586	288279	277819	277591	298705	263514	281142	306530	272582	295167	266470	265985	278548	297802	283698	290671	286916	267588
P04050	RPO21	YEAST	NA	NA	NA	25521.5	24693.7	24448.8	22604.4	29297.1	38876.2	33674.9	39199.3	32895.5	38542.3	50705.4	52562.1	48409.1	51399.7	53210.9
P04062-2	GBA1	HUMAN	619635	607134	644016	634579	675039	631666	604142	605838	594292	644357	654566	606537	580257	618838	637239	624347	613074	580439
P04066	FUCA1	HUMAN	112561	124134	116823	120165	135707	119421	128844	120720	121801	114826	132590	131490	129443	117348	129958	132744	128086	140355
P04075	ALDOA	HUMAN	22150600	21457600	22378900	21943800	22400500	21760500	21271900	21189600	21500700	21959400	21501300	22023900	20962900	21627800	21772600	21214600	20879400	20569800
P04076	ARG4	YEAST	52276.9	109782	77859.8	143441	174535	171497	179811	166788	234095	247231	230845	246997	259043	320966	327538	357346	318435	333034
P04080	CSTB	HUMAN	3401620	3410820	3589750	3870540	3434520	3773530	3572790	3687600	3815850	3578450	3879710	3619940	3565940	3696400	3838310	3046420	3542180	3790910
P04083	ANXA1	HUMAN	136903	135904	135496	133877	136242	123422	127802	129187	137579	141783	131434	139999	138301	135097	133322	137210	136314	120224
P04147	PAB1	YEAST	7193930	6672520	5788830	4690500	4958100	4526470	4389120	4797760	6863520	6916350	6939570	6956330	6926660	8763270	8845810	9228700	9230810	8435480
P04150-2	NR3C1	HUMAN	47587.7	55802.6	53856.8	48156.4	50718.7	51141.8	62229.7	56788.2	50256.2	66974.8	51868.6	43340.4	52489.9	51323.3	48941.8	52453.9	53971.1	50881.5
P04156	PRNP	HUMAN	85170.9	89742.5	109013	80536.7	95007	101061	99857.3	111239	107228	86718.7	110497	105761	93668.2	98401.4	85028	68890.9	92695.1	117460
P04161	ADE8	YEAST	NA	NA	NA	24226.4	31553.1	36577.3	33128.1	25939.9	61221.1	49078.5	41241.2	54274.4	44195.8	64882.4	81607.4	91529.5	88495.9	62964.8
P04179-4	SOD2	HUMAN	1732840	1583190	1617440	1642590	1618000	1709140	1579650	1470660	1605430	1635090	1577520	1612300	1478020	1705940	1608670	1549130	1654930	1468390
P04181	OAT	HUMAN	5385330	5451120	5352890	5199170	5284630	5266530	5505050	5414190	5525050	5414990	5402760	5584890	5369140	5245990	5463520	5466040	5302450	5542880
P04181-2	OAT	HUMAN	78202.8	66489.8	79409.7	72527.2	60410.4	78224.8	71518.4	53898.4	61831	49718.9	65214.8	48903.7	53705.3	70939.4	64000.9	37600.9	41018.3	41772
P04183	TK1	HUMAN	595846	562479	611268	594577	590860	590543	621192	609964	595544	527519	639339	609876	576421	604424	575867	624976	540182	578902
P04264	KRT1	HUMAN	4774460	4617600	4636310	4786230	4749240	4736300	4818010	4776980	4701220	4867470	4867190	4817850	4865740	4864360	5048330	4851480	5010020	4872060
P04350	TUBB4A	HUMAN	958516	972076	936023	993168	893863	934896	868046	865793	935588	991326	956937	881418	925704	925664	922646	916047	986919	847818
P04406	GAPDH	HUMAN	33984600	32385000	31849300	33185200	32494400	33046400	30913900	30962000	31883600	32670900	32593200	30760200	31180700	33986700	32696000	32615100	33355200	31684200
P04406-2	GAPDH	HUMAN	24550000	24747200	24872500	25438700	24928300	25015700	23805400	24188600	24684300	24610500	23493200	25141100	24031900	24386100	24988200	23449800	24058000	24212700
P04424-2	ASL	HUMAN	69040	89657.7	84755.8	80675.9	82408.2	84840.2	81797.1	73464.9	64174.9	70176.3	71629.9	68514	82171.3	79126.9	68794.8	81106.1	90166.5	60121.4
P04449	RPL24A	YEAST	NA	NA	NA	521017	589781	625124	630590	657210	914012	919853	960794	900391	983499	1109030	1240650	1267900	1331710	1359490
P04456	RPL25	YEAST	NA	NA	NA	1107100	1116330	1085900	996160	1197020	1732010	1798780	1732920	1775260	1742520	2306760	2476770	2318510	2321740	2386580
P04626-4	ERBB2	HUMAN	61372.1	59380.2	51418.2	62946.2	65037	52684.9	59812.4	53411.9	55121.3	63706.7	50350.2	59985.6	57882.7	74061.6	60397.5	57637.6	51304.7	58979
P04637-4	TP53	HUMAN	2550710	2457570	2471390	2367340	2406760	2510100	2594300	2528840	2413060	2511430	2595540	2431240	2494180	2465400	2456540	2497500	2544520	2648290
P04792	HSPB1	HUMAN	1186050	1175420	1230700	1190830	1218170	1189200	1210230	1199310	1201130	1204830	1164840	1217750	1193530	1166170	1209370	1210240	1139820	1196550
P04801	THS1	YEAST	NA	NA	NA	368508	391213	349979	369711	402465	612317	590930	614243	618940	591851	780639	836626	863092	810998	808644
P04802	DPS1	YEAST	2742900	NA	NA	675725	760735	691221	722248	714786	1123310	1135400	1126660	1129410	1101640	1440280	1551030	1499940	1495540	1566810
P04803	MSW1	YEAST	NA	NA	NA	9347.54	NA	10914.6	6684.6	5186.69	16976.6	17294.4	11210.2	11484.1	12297	16133.9	20328.9	22212.2	21855.8	15102.8
P04806	HXK1	YEAST	NA	NA	NA	776644	756614	711417	734121	737142	1200650	1170360	1050630	1072930	1087020	1432620	1426280	1460670	1525070	1408820
P04807	HXK2	YEAST	NA	NA	NA	444761	537930	551868	513283	526641	759317	847614	813314	792837	769605	990178	1008350	1074290	1077170	1002770
P04818	TYMS	HUMAN	2402250	2277320	2295670	2299110	2347340	2345480	2401190	2405450	2386870	2374690	2224410	2257380	2325920	2272380	2286170	2319510	2278530	2245330
P04840	POR1	YEAST	NA	NA	NA	3901010	4827520	4322810	3957490	4276040	6526740	7038200	6385110	6403890	6337000	8277970	8707580	8422780	8106980	7864770
P04843	RPN1	HUMAN	5964320	6136100	6066330	6109540	6048830	5991550	6103030	6193220	5862250	5980130	6077560	6073310	6116910	5953250	5941340	5914910	6092170	6110140
P04844-2	RPN2	HUMAN	4608440	4550950	4773120	4579080	4676750	4519950	4506200	4603720	4644350	4461380	4361800	4203650	4143050	4699650	4596750	4594850	4407490	4364820
P04899-2	GNAI2	HUMAN	3317340	3209800	3582300	3509420	3618750	3458300	3625350	3823030	3248770	3626180	3801130	3701920	3594040	3703570	3627920	3949320	3554860	3968550
P04908	H2AC4	HUMAN	286347000	274963000	332722000	377203000	390839000	390298000	358036000	369646000	375075000	348154000	341452000	356606000	381530000	357690000	387255000	366957000	419070000	388585000
P04911	HTA1	YEAST	NA	NA	NA	1615220	1575620	1499010	1481400	1587480	2584030	2534580	2298840	2459850	2474230	3123830	3103460	3345620	3226260	3027050
P04920-2	SLC4A2	HUMAN	248411	221509	173142	252234	230083	253414	239938	233155	233715	245603	247774	212306	283499	200398	198304	242360	265787	278277
P05023-4	ATP1A1	HUMAN	6602000	6655370	6526650	6642740	6542000	6562650	6334820	6499000	6636240	6390780	6696530	6383280	6254600	6590730	6416050	6137730	6480370	6293160
P05026-2	ATP1B1	HUMAN	208482	229982	154798	191450	214495	225905	194967	204715	198211	220623	181964	181536	217756	216739	133810	195561	214027	183189
P05030	PMA1	YEAST	372198	NA	394193	1002130	1092220	1021430	997452	1054940	1491600	1622830	1520120	1506360	1523010	1973100	1907860	1955150	2010920	1971880
P05067-9	APP	HUMAN	219243	208774	231365	206829	207614	199555	187370	209072	212795	200403	210335	199726	197494	207555	205937	202310	191719	194564
P05091	ALDH2	HUMAN	3879280	3719270	3855620	4047480	3358430	3693610	3473230	3303850	3695450	3484890	3269350	3302380	3012180	3693220	3241370	3183920	3326860	3066420
P05091-2	ALDH2	HUMAN	387763	419513	373733	420688	366307	418893	386860	366043	365390	347845	397993	342498	367942	335916	365344	352361	366328	367729
P05114	HMGN1	HUMAN	9583610	7731280	10827800	6643840	6989500	6531450	6976410	7166830	6862640	7968570	7478850	7616620	7338890	5949070	5464370	7316860	8104460	6763330
P05141	SLC25A5	HUMAN	47425800	48044700	45467800	45681700	45621300	44460700	43195900	44589000	45203900	45539000	46195000	43608800	44992800	45636300	46147400	45300800	45167400	44581300
P05165	PCCA	HUMAN	468186	443871	451791	454098	465937	469791	459804	465115	464383	453205	461069	451291	451786	477784	456341	449352	458146	455801
P05166-2	PCCB	HUMAN	573245	570287	577506	605220	591498	601446	595993	606255	591874	568114	587777	569359	636123	605775	573350	596340	621436	617233
P05198	EIF2S1	HUMAN	4228220	4272040	4127130	4213880	4176600	3988190	3922320	4102180	4087800	4134700	3945110	3977610	4091580	4034740	4074880	3892420	4192200	3992770
P05317	RPP0	YEAST	NA	91030.2	NA	568144	692285	650273	619452	639189	1018920	1051920	1022900	960577	1042660	1323840	1311860	1299080	1293290	1308730
P05318	RPP1A	YEAST	NA	NA	NA	564865	598160	575644	548372	605930	874710	855010	899270	820415	790503	1184170	1220730	1145190	1208200	1216750
P05319	RPP2A	YEAST	NA	NA	NA	355999	411356	372240	414058	368010	660211	626447	589631	518492	454393	504928	661366	616025	606967	639248
P05373	HEM2	YEAST	80933.7	53546.2	NA	62866.9	61492.5	64459.6	61019.5	85381.2	110143	106914	81460	81834	96613.3	119302	116791	117138	114409	121335
P05386	RPLP1	HUMAN	10241.2	3828.46	3290.09	6497.88	2663.17	2634.79	4906.05	3168.5	7047.38	5187.52	4956.28	1940.59	NA	9246.1	4817.26	3907.1	2484.16	5910.67
P05387	RPLP2	HUMAN	8415680	7018380	7499480	7299980	7385050	7271610	6558250	7236180	7661070	6831030	6947640	6182270	6887020	7421850	6987360	6818800	6726760	5818650
P05388	RPLP0	HUMAN	9235130	8630500	8751150	8770810	8329450	8447860	8545140	8200280	8971340	8322540	8297290	8255740	8253760	8825410	8499990	8525680	7887640	8037060
P05412	JUN	HUMAN	247584	257037	269045	266118	273154	267304	244426	215273	300778	230592	236619	249539	256537	251776	303328	264439	229256	260370
P05423	POLR3D	HUMAN	292785	303147	313039	289126	309566	300031	297333	304516	312815	312941	274485	288387	292695	325320	306198	304566	299854	309620
P05453	SUP35	YEAST	NA	NA	NA	83786.1	NA	86999.1	81786.8	111507	170632	160841	151947	150502	162474	209050	200671	191912	213793	196555
P05455	SSB	HUMAN	7418480	7610940	7664530	7677710	8018420	8035140	8302400	8032520	7511600	7987200	7850320	8107890	7580690	7934150	7723500	7608700	7713520	7872700
P05549-5	TFAP2A	HUMAN	506832	541225	490031	507258	535745	522334	503229	554675	544747	519147	539625	534826	524468	505363	475571	521938	543530	537286
P05556	ITGB1	HUMAN	1397920	1420900	1429220	1402530	1384350	1438750	1438170	1422910	1426360	1405920	1431780	1412460	1393450	1435210	1380230	1462240	1397210	1433300
P05626	ATP4	YEAST	NA	NA	NA	318762	376340	298922	341665	364613	502383	526674	499575	494768	508255	587865	572288	698718	656467	630452
P05694	MET6	YEAST	NA	NA	NA	393917	394242	393000	394137	398888	605413	615550	618532	610264	627122	802524	813369	818689	818269	822443
P05737	RPL7A	YEAST	NA	30877.8	NA	410570	408961	356524	379860	365346	601654	635127	532988	658093	626301	746718	772186	671805	781852	803882
P05738	RPL9A	YEAST	NA	NA	NA	196309	203183	240057	246926	196929	363110	364782	316629	269174	333048	418808	418317	376683	429642	419138
P05739	RPL6B	YEAST	NA	NA	NA	801340	873841	785279	793177	864050	1300860	1299810	1282180	1237170	1210560	1675210	1654680	1717900	1743990	1674110
P05740	RPL17A	YEAST	NA	NA	NA	163226	186842	167140	173004	175355	255874	291700	267246	290814	287304	311111	351140	352750	398557	384088
P05743	RPL26A	YEAST	3547.94	NA	8875.26	1716280	1834170	1719430	1632610	1892100	2878840	2766210	2884610	2884090	2601170	3608010	3755960	3757400	3680880	3651560
P05744	RPL33A	YEAST	NA	NA	NA	891092	1001530	909138	947994	990408	1562420	1645770	1548990	1569030	1497990	1982210	2011110	2112270	2049880	2049560
P05745	RPL36A	YEAST	NA	NA	NA	104067	89657.4	98999.7	102287	111482	153052	164062	164843	107477	144746	201855	179180	191962	204289	224256
P05748	RPL15A	YEAST	NA	NA	NA	924233	1022540	953356	957476	934727	1433430	1548560	1463690	1531630	1442320	1897190	1968480	2084080	2003810	1918650
P05749	RPL22A	YEAST	NA	NA	NA	89587.3	110062	78858.3	86887.5	117289	149748	140843	120976	147866	132894	164871	137307	148909	163645	164840
P05750	RPS3	YEAST	NA	NA	NA	854385	918885	836588	875573	913254	1347000	1392360	1265470	1353280	1368340	1636240	1825980	1769080	1785680	1830380
P05783	KRT18	HUMAN	674167	661059	641050	663181	662540	642719	661975	684511	678867	663708	673002	660775	657459	674001	673791	683691	700221	651475
P05787-2	KRT8	HUMAN	646804	672514	594782	639353	624185	590907	587898	621720	637662	630342	610038	601577	618027	567111	640664	615175	602723	558961
P06101	CDC37	YEAST	NA	NA	NA	60936.4	74254.7	64537.7	88760.9	51570.4	119095	129922	125485	113215	123853	140355	157334	175895	160801	157566
P06103	PRT1	YEAST	NA	NA	NA	50195.7	54143.3	46471	48536.3	58487.1	74591.7	86606.9	98927.5	91561.1	92104.3	121510	125016	126268	115858	132211
P06105	SCP160	YEAST	NA	NA	NA	186729	215766	194939	197392	213503	297648	315494	307096	307412	298947	404947	400469	417651	412575	419786
P06115	CTT1	YEAST	6719.62	NA	NA	61990.1	83672.2	64349.4	77259.3	75630.1	115713	113286	113059	108213	103297	163491	162285	152992	140064	142443
P06132	UROD	HUMAN	1384060	1375570	1382210	1387780	1399950	1364690	1349840	1326630	1389910	1414610	1364630	1365060	1418720	1380440	1390850	1344990	1392170	1366240
P06168	ILV5	YEAST	NA	NA	7191.04	386976	446030	425011	421858	449032	690186	663065	710130	594951	667284	808505	854269	900473	901685	944501
P06169	PDC1	YEAST	NA	NA	6623.73	4622130	5456150	4829650	4466330	4825960	7213410	7616280	6778120	6821380	6869980	9636660	9922500	9402480	9250140	8861250
P06197	PIS1	YEAST	NA	NA	NA	11510.2	15346.6	13059.7	14222.6	11059.3	13472.2	15661	17419.3	20088.7	17605.4	24246.5	24209.8	33560.8	29356.6	24473
P06208-2	LEU4	YEAST	NA	NA	NA	242814	294614	266174	245281	263482	371224	407449	402812	377749	387342	513627	536301	568163	523731	546521
P06213-2	INSR	HUMAN	213399	217960	210095	196470	222903	206657	194639	199789	214646	205133	214919	198728	205052	203708	212680	214770	201072	204131
P06241	FYN	HUMAN	228928	257876	234765	242585	254000	265135	240122	233309	239977	237315	252694	254526	259173	239430	250730	242541	241907	258225
P06241-2	FYN	HUMAN	17791.8	19760.7	18065.5	22395.5	14884.4	28532.5	15961.8	8847.94	14595.1	19194.4	12652.7	29514.3	16184.3	19031.1	22409.5	21789.9	18938.1	12073
P06245	TPK2	YEAST	NA	NA	NA	4715.46	2544.57	3350.21	982.669	6487.95	2617.13	6565.58	7100.87	14386.4	8510.24	7044.99	5710.77	9312.74	6433.47	6229.7
P06280	GLA	HUMAN	921170	916266	933318	889885	968749	904457	917346	908624	941929	897809	887098	884081	880914	872870	933349	894997	869388	847597
P06367	RPS14A	YEAST	NA	NA	NA	655252	668162	616456	654143	708501	1053040	1076310	1089720	1048990	1060860	1279880	1330640	1432260	1398890	1419840
P06396-2	GSN	HUMAN	674486	671454	680744	662447	708539	659365	709237	653098	684239	686502	698964	655744	684657	704946	681880	695985	691539	693280
P06400	RB1	HUMAN	493982	433435	486650	478193	463855	490768	466367	441695	459224	476692	464815	510513	484491	472725	494522	480093	482092	455638
P06454-2	PTMA	HUMAN	9531260	11004400	9454300	9302490	8526030	9848480	8529010	9323940	8031080	12060200	10474400	8586290	8393540	9083480	11338700	6428370	8399470	8684790
P06493	CDK1	HUMAN	8989290	8990080	8803640	9018510	8810440	9231480	9268520	9007900	9046610	8826180	9249290	9083350	9363200	9056140	9188220	9291880	9417370	9093300
P06576	ATP5F1B	HUMAN	32812600	33326600	32371300	33781900	32968300	32409000	32811100	33265500	32809600	33109200	33540200	33075500	32221500	34059400	34059300	33199600	33710000	32706800
P06634	DED1	YEAST	189314	172976	204164	63368.8	64797.6	62149.7	69421.2	74193.7	97620.9	85921	84634	96816.7	86075.8	112866	139494	117400	103190	117030
P06730-2	EIF4E	HUMAN	2379500	2311290	2208730	2360630	2175840	2217920	2193510	2100600	2255830	2199640	2170180	2164200	2133740	2231910	2264350	2086820	1938470	2039200
P06732	CKM	HUMAN	465182	497384	486470	491064	508202	454737	465782	443937	500145	441168	438453	450524	528145	472471	457334	484501	466194	456471
P06733	ENO1	HUMAN	20560000	20655300	20507000	20085900	20016900	20349900	19706900	19646500	20669000	20213000	19985400	20203600	18431600	20461200	19572900	19972100	19926500	18329200
P06733-2	ENO1	HUMAN	38243.7	19183.4	25481.3	36834.8	31011.5	26128.4	NA	27097.2	31683.3	22351.4	22244.3	27760.8	20106.6	27590.8	23256	23651.3	25284.7	NA
P06737-2	PYGL	HUMAN	3618110	3615820	3483490	3547750	3520210	3544500	3474530	3559640	3586000	3460460	3519900	3512760	3469740	3526590	3543090	3406080	3488330	3457200
P06738	GPH1	YEAST	NA	11819.1	NA	108778	110452	112151	114093	126779	181028	184728	176850	176755	173993	235165	238750	261596	251713	246249
P06744-2	GPI	HUMAN	14916200	14778000	14799200	14564400	14933500	14337800	14626200	14680000	14435800	14684100	14457400	14441700	14311900	14910100	14381000	14730300	14468300	14285200
P06746	POLB	HUMAN	360330	333586	338537	335632	340280	355475	355061	349952	334481	323906	326826	343747	342398	357370	333882	351951	340666	335535
P06748-2	NPM1	HUMAN	40903500	42012400	39937900	41116300	41844000	40090200	35263700	39273600	40001800	41754000	40223900	38796600	37884900	40786700	40942400	34412800	37978900	36796500
P06753-2	TPM3	HUMAN	9314600	9392100	9210130	8986450	9268220	8921060	8892980	8768080	9520310	9082790	8626870	9119530	8620180	9318710	9084520	8805300	8575540	8213880
P06756-2	ITGAV	HUMAN	93891	89999.8	101852	98062.2	92544.5	84204.5	93077.9	97227.1	100028	95100.4	91349.3	92297.5	88516.6	92938.1	104367	100854	82792.8	85740
P06780	RHO1	YEAST	NA	NA	NA	43943.6	46543.6	46440.9	38949	53955.7	62966.8	73894.1	63540.2	63467.1	55530.7	74822.8	100169	105978	105101	75644.2
P06782	SNF1	YEAST	NA	NA	NA	23967.4	35976.8	36818.9	20738.4	42378.3	58500.6	43294.7	40319.2	50370.3	43324.7	59373	81611.9	78951.5	64808.9	70692.7
P06785	CDC21	YEAST	NA	NA	NA	15371.2	15843.7	15242.1	13902.6	17706.3	29373.9	40213.9	30011.4	25395.2	36301.7	36679.1	31935.2	51192.2	28098.3	34943
P06787	CMD1	YEAST	NA	NA	NA	100455	94477.2	NA	102548	NA	137503	152927	135885	154095	154910	188432	201530	207074	190977	206919
P06865	HEXA	HUMAN	1227970	1192750	1385460	1148700	1230620	1172650	1203820	1152710	1298770	1134010	1039370	1168760	1068620	1237260	1093420	1099380	1185000	1173300
P07099	EPHX1	HUMAN	2242040	2259070	2204370	2286460	2270080	2358420	2274470	2293970	2337500	2266730	2283730	2270880	2342910	2286010	2264870	2236720	2280700	2248750
P07108-2	DBI	HUMAN	738562	702360	688633	723635	747036	709038	698282	647004	741330	706805	719055	662958	770632	719057	739236	755523	738716	701978
P07143	CYT1	YEAST	NA	NA	NA	284855	358081	261554	310248	293020	486255	552162	451719	407707	412306	625460	687556	622571	574542	639656
P07149	FAS1	YEAST	486980	NA	NA	240256	284310	256987	244263	267539	393586	409703	389724	398029	396269	516946	533540	556316	545692	523251
P07170	ADK1	YEAST	NA	NA	NA	489051	578735	533217	521137	575365	847557	981600	801144	801125	829035	1077330	1100950	1138950	1044010	1033240
P07195	LDHB	HUMAN	28973500	29421800	27937200	28928600	28605100	28553500	27590600	28435200	28174800	28866500	27646800	27662700	28662300	29402400	28793600	28087600	29324400	28702500
P07196	NEFL	HUMAN	496551	502202	501738	457754	479817	499407	442144	471306	467854	482325	470662	478219	440049	502129	470733	439406	438102	412552
P07197	NEFM	HUMAN	1600690	1638370	1596630	1613960	1596050	1598080	1611700	1621580	1592950	1626090	1632280	1655170	1651590	1600690	1579950	1578990	1628320	1659750
P07199	CENPB	HUMAN	661018	624795	601552	658561	585387	648860	573161	585992	643946	600527	624796	575347	635038	613194	593581	663938	629410	600412
P07203	GPX1	HUMAN	791804	799580	803814	772879	818915	805494	771546	749212	799908	767418	775006	749774	734363	813842	774120	835252	731710	720483
P07213	TOM70	YEAST	NA	NA	NA	99862.5	111496	97405.1	98474.7	103791	146599	155450	133602	195181	153725	217706	211460	213521	215097	195224
P07237	P4HB	HUMAN	9658810	9647960	9258180	9511800	9404340	9586500	9644400	9593530	9807520	9678230	9503080	9474860	9833980	9489850	9778850	9621960	9584400	9617800
P07244	ADE57	YEAST	915716	1092200	NA	631021	691260	664802	660194	655358	787414	1045250	965561	928925	941662	1206960	1284280	1411480	1253100	1156700
P07245	ADE3	YEAST	NA	NA	NA	199655	229521	204505	211123	221562	346585	355718	331269	353028	341579	447040	452155	469615	451040	425402
P07246	ADH3	YEAST	53141	NA	60790.5	533462	579558	559658	576810	601583	875855	866812	859437	890502	921423	1132500	1169400	1206350	1185520	1232910
P07251	ATP1	YEAST	14157.3	NA	NA	2129780	2454070	2256250	2281560	2463890	3251710	3595240	3565020	3512010	3452480	4606740	4668020	4628020	4777420	4322910
P07255	COX9	YEAST	NA	NA	NA	186943	189312	165734	197210	186225	291934	291431	288242	305646	308742	388370	414011	372332	414228	398714
P07256	COR1	YEAST	NA	229393	9585.74	526481	557392	635432	565574	624753	897400	904695	846129	879649	802993	1099900	1118130	1189250	1148870	1115670
P07257	QCR2	YEAST	NA	NA	NA	957529	1055470	953140	813726	885884	1532070	1674750	1549880	1400370	1294750	2193510	2098270	1979340	1887670	1546800
P07259	URA2	YEAST	1056250	NA	21384.2	699627	792513	729206	731724	781028	1139890	1173560	1139460	1172810	1126580	1468800	1547180	1565850	1560720	1493020
P07260	CDC33	YEAST	NA	NA	NA	28641.3	40833.4	26476.6	29781.8	32993.5	57665	51847.4	49519.9	59236.6	47646.6	68331.4	71365.2	69804.9	76206.1	63696.3
P07262	GDH1	YEAST	NA	NA	NA	325182	377284	333692	360091	354586	552847	585552	547930	558744	536129	735172	758788	734438	740218	704965
P07263-2	HTS1	YEAST	NA	NA	NA	85411.5	123165	109358	102504	96504.8	146405	159920	185921	152696	172850	196628	245262	218617	231682	220241
P07264	LEU1	YEAST	NA	NA	NA	103372	135882	111167	113946	111182	172100	185406	173361	166619	175996	236291	230691	242634	228496	243022
P07267	PEP4	YEAST	NA	NA	NA	139352	140677	126180	142943	130422	190214	233265	197928	215728	215099	253511	256977	312479	271621	261426
P07273	DST1	YEAST	NA	NA	25512.2	45196.5	54046.9	49405.4	38224.4	47927.8	59368.5	62983.2	68994.3	68979.2	78678.6	88866	101158	83041.1	92182.1	88465.3
P07274	PFY1	YEAST	NA	NA	NA	166178	169217	159557	207679	217796	284735	328026	298592	280574	275535	377072	358485	462045	396210	371013
P07275	PUT2	YEAST	NA	NA	NA	97213.5	106528	89374	111259	99657.6	127386	159625	137995	118495	138694	171197	187895	163399	176930	181027
P07278	BCY1	YEAST	8043.32	NA	NA	139644	171447	145266	154858	162719	245900	244632	251396	249242	223510	311160	339957	325180	324004	312621
P07280	RPS19A	YEAST	NA	NA	NA	1288020	1465890	1327350	1384300	1476890	2198840	2240620	2114740	2172400	2207130	2855450	3003570	2948890	2993030	2813540
P07283	SEC53	YEAST	NA	NA	NA	507474	565466	524056	544725	577541	817229	839820	817286	828450	811674	1044650	1077180	1084100	1094780	1126220
P07284	SES1	YEAST	NA	NA	NA	237560	250875	264759	247860	266792	402536	398994	408905	445064	390007	522177	539406	556077	563862	567112
P07305	H1-0	HUMAN	10207700	10466700	10249500	10373100	10520400	9657960	10300200	10472100	10375200	10008700	10205900	10010300	10396900	10254900	10030200	10269400	10076600	10050000
P07311	ACYP1	HUMAN	134373	137131	142422	173459	159114	148698	86930.2	71350.3	150030	118804	124915	94299.8	87939.1	130340	146387	123955	68905.6	53670.4
P07339	CTSD	HUMAN	2681750	2631300	2766610	2621450	2547130	2648840	2474750	2585420	2728880	2615130	2521970	2621830	2552030	2680500	2695980	2512720	2614970	2430960
P07342	ILV2	YEAST	NA	NA	NA	200989	207839	191627	194292	230171	314445	329538	321499	326470	311161	396074	414633	424481	452967	422310
P07355-2	ANXA2	HUMAN	4853990	4992330	4658890	4739390	4705180	4811200	4973100	4766830	4819870	4800370	4781340	4788890	4697130	4627110	4714180	4801330	4779870	4756660
P07384	CAPN1	HUMAN	569332	594482	590771	591789	564224	573924	575272	584369	596102	601742	581966	565350	578573	561224	598204	608774	550915	574207
P07437	TUBB	HUMAN	27783300	27104200	27263600	27047100	27101300	26797200	26804300	26412700	27295400	26400600	26366400	26416500	25902200	26429300	26781500	25847300	26571600	25719500
P07560	SEC4	YEAST	NA	NA	NA	38740.6	44608.6	34113.6	30757.7	38934.9	58192.9	66844.3	58480.9	61982.2	60705.4	76186.5	82185.3	70761.6	89020.1	75576.1
P07602-2	PSAP	HUMAN	349828	364861	374706	337076	360690	398183	407582	375484	356753	361295	379749	353842	468568	346134	390183	423683	436612	448495
P07686	HEXB	HUMAN	729688	730850	727394	721094	698915	715230	691913	683195	749738	693495	719182	673805	687144	680483	716658	712074	672951	691785
P07711	CTSL	HUMAN	64941.3	48726.3	66719.2	88074	58760.3	80608.1	49303.8	76223.5	58005.9	85251.6	90420.8	74973.2	82286.6	72225.8	40720.3	39500.7	65093.6	85421.2
P07737	PFN1	HUMAN	28375000	28109500	28721200	28468800	26777600	28782100	27312300	27202400	28837600	28534200	26792400	27420300	27129100	28608200	27901000	26810600	27336800	26262700
P07738	BPGM	HUMAN	103702	111373	109287	103823	122606	104177	103568	108028	110938	108936	123540	95414.7	102938	104734	107169	108132	126490	120229
P07741	APRT	HUMAN	4102360	3819990	3692260	3937130	3722580	3815920	3454290	3507100	3930490	3663300	3553980	3376930	3504520	3841290	3597450	3442560	3762960	3228880
P07806-2	VAS1	YEAST	1040770	1073330	1117500	747636	811502	771256	765644	839384	1179050	1212930	1182220	1173140	1163940	1497050	1567070	1548540	1558300	1458420
P07814	EPRS1	HUMAN	7512720	7479050	7598680	7527680	7441380	7374780	7364300	7436920	7416000	7512880	7347530	7428930	7315330	7468740	7431320	7413780	7447340	7358630
P07858	CTSB	HUMAN	579287	577654	553994	553286	545450	546405	538954	519619	580728	545176	534816	554888	510442	521621	584263	572633	544465	541827
P07900-2	HSP90AA1	HUMAN	36292800	36201600	36898200	36332500	36842400	36325200	35474900	36022300	36796500	36785100	36295400	34983300	35462500	36840300	36492200	35609700	36089800	33842200
P07902	GALT	HUMAN	128170	129244	116937	129076	141023	151878	138551	133036	131941	132087	134707	128866	134486	142617	127795	137527	132362	133897
P07910-2	HNRNPC	HUMAN	33380100	36262200	35891800	34418000	34121700	34774200	34529200	34983200	34398700	35779500	34761300	35228900	33947000	35675400	33644500	34611300	33400900	33223400
P07919	UQCRH	HUMAN	58072.5	68885.9	72568.3	81996.4	68896.1	67533.9	86949.1	63988.7	69723.9	67239.2	66637.3	69474.6	65030.3	56842.5	74676.3	60450.8	69209.8	66943.1
P07942	LAMB1	HUMAN	700870	704848	684194	683864	707367	700135	705488	689058	734387	729236	683167	703362	712815	686899	692486	712225	697047	681404
P07947	YES1	HUMAN	835142	782165	742620	813560	822858	851211	838084	879858	797400	783600	772792	802360	827966	793768	822700	809681	822440	825157
P07948-2	LYN	HUMAN	388328	420221	393888	402601	359762	389060	382006	420582	380302	407228	397113	422091	377026	423584	401557	390073	377600	361805
P07954-2	FH	HUMAN	2643880	2677740	2731800	2741660	2807820	2781290	2730600	2800040	2669260	2707320	2818920	2824660	2807740	2777450	2652090	2837830	2811490	2755360
P07991	CAR2	YEAST	NA	NA	NA	36609.1	36845	33275.6	34379.7	39416.4	63334.6	70634.2	47655.8	56821.7	54989.4	78200.2	82569.1	80070.3	85140.7	82518.2
P07992-3	ERCC1	HUMAN	169520	145453	162490	153880	142303	161896	143287	139599	149179	152654	156993	154051	153025	150084	177655	147902	136798	144032
P08047-2	SP1	HUMAN	860054	1038600	906506	1010780	637989	787160	943272	885781	810852	1099080	878231	927955	922506	851262	763168	850893	933095	913999
P08067	RIP1	YEAST	NA	NA	NA	297365	362759	350746	310194	433262	517126	687176	595891	574716	667702	809951	760593	804581	778578	790511
P08069	IGF1R	HUMAN	178431	175926	174436	180145	189788	198685	183808	185755	186239	170114	173518	171068	183207	193106	178047	177309	171251	183604
P08133	ANXA6	HUMAN	2788130	2834630	2768070	2795620	2775860	2803550	2712920	2745500	2804960	2744420	2806970	2687330	2668210	2832680	2794840	2738050	2777780	2698940
P08174-5	CD55	HUMAN	265982	268368	248723	246239	214589	222117	220606	224483	206196	233365	213900	223342	196262	221326	230185	236470	220697	225549
P08183-2	ABCB1	HUMAN	2655480	2644770	2689010	2624470	2589520	2695630	2815530	2640030	2928810	2648040	2906980	2700880	2827340	2761820	2699630	2653410	2711310	2826970
P08195-2	SLC3A2	HUMAN	3114330	3082560	3086570	3005170	3085900	3052020	2939580	2886540	3110370	3014680	2836290	2888120	2921290	3064790	2893150	2965400	2750360	2854940
P08236-3	GUSB	HUMAN	161369	170279	184737	200570	191385	189006	184108	192993	168548	179472	199102	192100	171570	167863	160470	183937	181482	205149
P08237-3	PFKM	HUMAN	2239160	2199460	2200120	2284660	2193360	2173660	2203930	2126150	2234340	2171320	2174550	2220350	2222420	2216520	2201340	2310270	2228520	2102310
P08238	HSP90AB1	HUMAN	18446200	18249200	18207600	18298400	18875800	18407800	18375900	17699100	19336700	18185200	18068200	18113800	17988300	18667900	18174200	18279800	17837400	17817300
P08240	SRPRA	HUMAN	789077	787764	768600	822178	775968	778736	764347	790522	746343	787276	766309	758923	778026	776124	794483	764619	787284	723482
P08243-2	ASNS	HUMAN	2220670	2224340	2133450	2103960	2202890	2231690	2113970	2120410	2117270	2183330	2252120	2239920	2148270	2125310	2138200	2277380	2233540	2114840
P08247	SYP	HUMAN	181748	175443	168319	169462	175390	172123	163475	172799	185953	175436	173814	166584	164326	181623	178106	171909	181845	161281
P08397-2	HMBS	HUMAN	1001610	991139	1035160	1028490	1036090	1038500	1016460	996812	1024820	1032560	1008230	974843	1036720	991832	979721	1028930	1027910	1049220
P08417	FUM1	YEAST	NA	NA	91928.7	429123	541799	494549	501266	537726	746893	818360	760931	812065	792377	913443	1060830	1097930	1009300	1045070
P08473	MME	HUMAN	NA	28986.2	34643.2	45820.1	NA	32544	25068.3	28387.4	38263.6	39420	23041.9	39876.8	31215.5	NA	NA	NA	26028.2	28183.6
P08518	RPB2	YEAST	NA	NA	NA	42209.9	46314.7	43829.2	47421.1	46514.5	76142.8	80271.6	80955.5	76554	76214.5	108004	100485	97891.2	96778.3	91678.1
P08524	ERG20	YEAST	NA	NA	NA	147525	149822	158466	145039	147653	216534	232231	238123	231895	200507	295061	314888	293588	289163	295036
P08559-3	PDHA1	HUMAN	6595240	6520940	6156570	6462280	6337430	6257640	6102090	5932380	6200930	6550540	5938750	6245620	5882570	6525280	6205360	6091600	5756210	5732330
P08566	ARO1	YEAST	NA	NA	NA	101010	123202	87798.5	119734	104349	169313	180108	163633	168331	175223	228413	232259	240405	234983	234145
P08574	CYC1	HUMAN	1730270	1667320	1624940	1727170	1751120	1779020	1694790	1737270	1649450	1711130	1698770	1699840	1733970	1750880	1594590	1674190	1713050	1732790
P08579	SNRPB2	HUMAN	1977170	1909300	1950070	1880790	1967090	1992380	1919780	1817190	1933080	1913490	1954930	1848720	1928330	1996880	2021990	1890730	1816010	1833320
P08581-2	MET	HUMAN	64171.7	54439	57627	59214.6	53752.6	54906	60427.8	48038.8	60408.1	53279.7	57505.8	62102.8	62805.3	63432.1	61131.2	52077.9	47209	50067
P08582	MELTF	HUMAN	11385.2	5803.69	4532.73	5939.02	6058.12	5036.8	9320.24	3829.28	5734.39	6507.04	4945.48	4292.45	4926.25	6773.53	5558.93	4699.84	8725.9	2320.97
P08621	SNRNP70	HUMAN	12602600	12606800	12542500	12844900	12509700	12707000	12660000	12527200	12560800	12663400	12844600	12949000	12786300	12733300	12907900	12618500	12600700	12542500
P08648	ITGA5	HUMAN	146619	170624	161057	189703	175848	163223	161170	149772	169491	178507	149083	149750	165049	165840	188555	171131	173849	151026
P08651-2	NFIC	HUMAN	363035	373344	310598	353311	341176	364828	357908	364264	336665	336658	336240	344594	366017	363378	341351	271776	368549	354435
P08670	VIM	HUMAN	32736600	33021100	32357700	32406500	32320400	32628200	31708600	31547100	33060800	31985200	31264600	31624800	30838900	33372500	31688300	30535800	31251100	30488600
P08679	CIT2	YEAST	101480	NA	NA	52838.5	58353.9	63026.9	55338.8	64053.2	86937.7	91091.3	85791.8	97182.1	104241	110908	112767	140577	125746	129422
P08708	RPS17	HUMAN	7517600	7450200	7278930	7338190	7380720	7420170	7249830	7112940	7624870	7083390	7371790	7187830	7278250	7479040	7369540	7101020	6850310	6612400
P08754	GNAI3	HUMAN	1589480	1748200	1517150	1563580	1614110	1648430	1676600	1642710	1543140	1651430	1642620	1725250	1606290	1561280	1626870	1549810	1642010	1611760
P08758	ANXA5	HUMAN	11508100	12223300	12201200	12073000	12261900	12229000	12465000	12192800	11995300	11682600	11702600	12055300	12016800	11725000	12363600	12167300	12153700	12430900
P08779	KRT16	HUMAN	28883	26222.2	44080.3	39186.3	35786.1	51008.8	40412.4	40591.2	56316.2	39740.7	NA	25820.2	35841.4	31224.4	30552.9	43600.8	33421.5	30726.2
P08865	RPSA	HUMAN	13410900	13606100	13139100	13450200	13766000	13436000	12829400	12905900	13325700	13837100	13451800	13552900	13139900	14142700	13471700	13408100	13355900	12752900
P08962-2	CD63	HUMAN	581443	467936	489645	633825	604121	569944	314559	419401	477221	519315	380495	347218	336357	467259	465481	449737	367668	243715
P09001	MRPL3	HUMAN	898701	895990	866206	914446	893699	903043	864467	897545	914642	894582	903480	887487	862588	898410	887151	887347	859122	879628
P09012	SNRPA	HUMAN	7409880	7199080	7345380	7476590	7382840	7470620	7848960	7563960	7555420	7396110	7373420	7345350	7419160	7625410	7584490	7363240	7331780	7479630
P09038	FGF2	HUMAN	29364.2	31529.3	30444.1	28332	30294.7	32599.9	39092.6	22686.2	23263.2	26509	19845	29893.6	35146.8	26805.2	29263.5	33820.5	27679.9	31284.6
P09064	SUI3	YEAST	2343460	NA	NA	128487	149125	142642	135421	157911	223121	221584	240195	241726	219323	302771	303201	328619	313441	318092
P09104	ENO2	HUMAN	370374	357647	381349	350707	361243	343459	300792	365139	369509	331562	409189	331370	327682	322861	370949	401519	347404	307074
P09110	ACAA1	HUMAN	931925	896132	881516	874020	916389	881825	1004650	881599	895730	849692	798160	875752	932859	846852	898142	848169	900114	897825
P09132	SRP19	HUMAN	100250	72521.4	85683.4	67440.4	83460.6	74648.7	65639.7	86942.6	76616.2	84021.1	65812.8	90829.9	77762.4	54429.4	64514.1	84278.8	42685.8	63814.2
P09201	FBP1	YEAST	NA	NA	NA	389386	457757	479044	438302	490547	548197	694083	723453	673460	630698	817709	882479	969439	903907	819848
P09211	GSTP1	HUMAN	5015850	4961750	5087030	4874260	4923280	4919350	5296270	5264640	5134950	4978710	5029910	5100630	4850900	5120760	4836730	5067470	5077100	5046490
P09232	PRB1	YEAST	NA	NA	NA	851198	868924	777627	802793	827572	1329260	1338240	1282280	1328300	1388220	1763810	1692380	1838230	1860420	1788190
P09234	SNRPC	HUMAN	3515700	3266950	3522710	3472500	3241900	3364380	3349830	3305000	3426470	3361980	3681460	3379440	3439200	3532920	3631730	3511420	3552760	3404710
P09382	LGALS1	HUMAN	530086	530480	549222	517112	552000	531614	502016	511947	501071	519349	505849	466745	504567	548443	532889	496117	497573	463762
P09417	QDPR	HUMAN	907157	851496	859507	840224	771062	862163	853395	715493	890720	795323	734296	724278	790442	824504	787634	810221	719866	725893
P09429	HMGB1	HUMAN	2618370	2869690	2815800	2922030	2814550	3247650	3383720	3111410	2712600	2982940	3582400	3585510	3096460	2904120	2921150	2830670	3182260	3134700
P09435	SSA3	YEAST	NA	NA	NA	37265.6	20652.7	28353.8	44287.1	36469.8	50916.4	52531.2	45907.8	59509	57193.5	64705.7	63464.6	47493.3	74239.7	83240.5
P09436	ILS1	YEAST	474406	NA	NA	179751	216426	197768	206285	221300	319755	349037	306911	338077	331162	417010	437150	446509	443351	422912
P09440	MIS1	YEAST	69513.6	91349.6	48793.8	48769.5	56613.2	54688.3	53465.7	53800.4	82749.8	83449.8	82143.3	68241.9	76450.9	100385	104818	112164	104676	107075
P09455	RBP1	HUMAN	335779	327835	342286	329774	301730	323906	310464	295465	329176	334466	308444	306877	332959	340091	325627	331098	324134	343677
P09457	ATP5	YEAST	NA	NA	NA	297866	335114	310263	313280	358014	499214	527753	475653	486770	481472	683431	667581	623337	690105	630682
P09486	SPARC	HUMAN	5654.73	7323.47	7019.94	19288.1	13310.5	19253.2	NA	15655.3	14227.7	9758.63	13188.2	19010.2	17920.7	12943.3	16495.4	14595.2	20556.3	8467.33
P09488	GSTM1	HUMAN	200757	215736	232773	201526	205920	210324	230625	215903	209122	203024	206854	213932	222964	202354	221410	209360	215167	221641
P09496-2	CLTA	HUMAN	3745700	3689630	3612080	3691900	3549810	3683350	3594060	3644830	3713810	3782930	3651760	3734530	3654060	3732060	3682250	3505960	3707970	3567060
P09497-2	CLTB	HUMAN	844266	820412	836306	822612	848864	796084	790643	801470	818750	798665	799282	784142	803733	813703	765008	792476	811672	792680
P09525-3	ANXA4	HUMAN	324056	302223	303371	287133	299135	305910	308120	298790	278132	283552	280908	300291	306084	302097	299840	295667	295899	270699
P09543-2	CNP	HUMAN	2599890	2502970	2625770	2552520	2577480	2536020	2484190	2463130	2577930	2565260	2549130	2471460	2432380	2603700	2533680	2415240	2516580	2398890
P09601	HMOX1	HUMAN	198032	189025	187386	202106	186732	185455	173968	171293	186507	170962	189834	179131	188773	179229	196868	178408	184939	185357
P09622	DLD	HUMAN	5996400	5743200	6177550	5559450	5767440	5963080	5893800	5903520	5917640	5828190	6041680	6166900	5736970	5904060	5972800	5711690	5785460	5996790
P09624	LPD1	YEAST	NA	NA	NA	761321	849450	803897	794408	851321	1198960	1271970	1172160	1197260	1226750	1556270	1558860	1532580	1533750	1565520
P09651	HNRNPA1	HUMAN	17136600	16285400	16854400	16703500	16246600	16565000	16493500	17406000	16326400	16755600	17065700	18066400	16518700	16815400	16032900	16683600	17419900	16068000
P09661	SNRPA1	HUMAN	5087210	5014210	5488080	5407420	5375420	4968920	5117850	4848680	5456950	4856690	4946660	5101940	4734870	5098980	5171880	5015860	5072740	4790570
P09668	CTSH	HUMAN	80786.4	91549.8	77597.7	82647	93492	83715.6	86738.9	89082.8	88988.8	76606.8	97567.7	96239.2	91190.6	72946.7	89046.7	81547	76132.3	94467
P09669	COX6C	HUMAN	5251200	5360330	5685230	4923890	5380090	5361720	5295020	5358560	5280430	5130210	5436660	5291730	4991500	5109710	5226140	5237040	5432090	5592550
P09733	TUB1	YEAST	27767700	24947100	26542900	18092900	21300400	23038200	21176200	19427900	25351500	26501700	29268600	26545500	28561900	31808600	31373500	32295500	33274600	33312600
P09734	TUB3	YEAST	NA	NA	NA	33407.7	39654.6	27526.2	35821	52803.3	72706.4	56092.7	58649.5	66494.6	58881.1	75576.6	82376.9	83553.9	62095.2	77314.6
P09874	PARP1	HUMAN	31147900	31267900	31047100	30557500	30481000	30878300	30043200	30306500	31021600	30022200	30798600	30329800	28847000	31358900	30844100	29662100	29653200	28800200
P09884	POLA1	HUMAN	558634	558975	576042	560607	568912	571404	567988	565095	583671	579230	554493	565923	593272	577661	559780	564510	567805	554918
P09936	UCHL1	HUMAN	8889390	9232390	8913220	9274950	8765220	8840570	8769260	8883510	9016630	9157430	9077730	8901640	8874200	8985180	8829960	9006020	8781940	8652580
P09938	RNR2	YEAST	NA	NA	NA	454481	532658	495449	492795	499655	772930	797677	769160	775862	793541	1014860	998921	1120930	1008170	1064940
P09950	HEM1	YEAST	NA	NA	NA	NA	15218	14316.9	NA	15241.1	19316	28857.5	13124.3	17855.7	14324.9	24181.9	23123	28310.2	42803.7	27380.9
P09960	LTA4H	HUMAN	2460100	2441260	2484200	2527520	2533300	2579010	2549080	2518980	2517510	2471730	2449570	2480830	2510070	2493680	2513030	2551600	2492800	2521120
P09972	ALDOC	HUMAN	124790	112155	120646	120803	131676	124305	119686	117280	117912	112334	115386	119940	111335	114935	119101	119072	126159	122601
P0C024-3	NUDT7	HUMAN	35924.6	36343	41048.3	39317.5	35580.2	39437.5	41451.9	35945.2	35936.3	32475.3	32035.6	35406.1	46873.7	32315.3	38859.6	46449.6	33041.6	45809
P0C0L4-2	C4A	HUMAN	194796	216709	185336	209746	203521	194016	175882	198515	181427	196251	184135	188430	187955	195483	185371	183217	194626	185986
P0C0S5	H2AZ1	HUMAN	10537700	11697900	10961800	10677100	10698200	10944400	10715700	8477430	10979500	10584400	8422660	8269380	8452110	11338100	9433740	9128500	7765620	6386520
P0C0T4	RPS25B	YEAST	NA	NA	NA	289503	323047	302638	288526	305529	413944	468803	459104	427093	413004	546950	556825	605372	615234	601027
P0C0V8	RPS21A	YEAST	NA	NA	NA	230115	282150	258115	237249	289288	377520	433948	420773	417483	405517	490045	517794	534518	548782	565319
P0C0W1	RPS22A	YEAST	NA	NA	NA	231987	305825	331439	315300	326293	509263	481691	486457	502972	482176	593357	584000	652612	662785	642123
P0C0W9	RPL11A	YEAST	NA	NA	NA	1031220	1183740	1070680	1073190	1182890	1738880	1689630	1712950	1776270	1737960	2092510	2240650	2256600	2331600	2408780
P0C0X0	RPS28B	YEAST	NA	NA	NA	1607190	1891930	1789000	1693330	1765500	2815380	2893940	2518860	2802040	2574000	3257250	4069060	3575550	3202370	3617080
P0C2H6	RPL27A	YEAST	NA	NA	NA	948154	1079850	1047350	973934	1075200	1545910	1622310	1611950	1604050	1614400	1994220	2132360	2193700	2206890	2207170
P0C2H8	RPL31A	YEAST	NA	NA	NA	186456	205457	204850	169746	183027	297321	336747	350111	273761	274465	457346	447563	433760	388762	449378
P0C2H9	RPL31B	YEAST	NA	56298.9	NA	44215.8	75352.7	66128.4	63235.6	62194.8	84543.7	110469	64227.6	101489	121839	79612.8	139043	132895	149689	141566
P0C2I3	TY1B-DR6	YEAST	NA	NA	NA	311459	364966	426785	369642	383506	487381	581894	584211	552304	598864	703439	748812	772370	714592	791204
P0C2W1	FBXO45	HUMAN	126918	107072	108531	115047	101862	114745	118596	120105	113637	112554	116779	106366	125574	111601	105540	112017	114845	118754
P0C7P0	CISD3	HUMAN	100853	94623.6	83809.7	104360	84930.8	89549.5	56024.2	57055.4	71698	76536.6	92004.3	62218.1	90836.1	53589.8	78337.3	68125.5	86678.1	124326
P0C7T5	ATXN1L	HUMAN	44568.3	42025.8	34680.8	44661.8	34714.4	38142.6	37908.7	43017.8	44447	35486.3	39778.3	33896.6	31977	36193.2	31382.9	37047.6	35355.8	40872.6
P0C7X2-5	ZNF688	HUMAN	126162	125593	110924	139005	124216	136231	128874	125106	122485	118528	141647	120274	118604	121743	122978	124541	119745	135775
P0C869-6	PLA2G4B	HUMAN	34664.5	43621.8	56428.9	45407.7	54951.2	NA	NA	NA	NA	NA	NA	NA	NA	59505.8	NA	47488.4	NA	NA
P0CE71	OCM2	HUMAN	320411	NA	NA	NA	285617	286290	315336	NA	292364	312236	NA	286801	285693	312944	303951	305177	NA	317764
P0CG13	CHTF8	HUMAN	146225	138783	135882	133572	142118	135791	149310	144974	140342	142277	139639	148041	139842	151895	142277	139362	125721	137675
P0CG34	TMSB15A	HUMAN	92363.3	95466.9	107913	97343.6	88577	67097.2	98736.4	79739.8	96576.7	97507.3	91645.1	109786	80985.1	93018.3	89379.6	91117.1	85207	89223.3
P0CG38	POTEI	HUMAN	526165	602778	699088	529064	648481	635559	721994	655276	773907	830374	762320	719164	684995	794032	711588	812595	763816	730762
P0CS90	SSC1	YEAST	345836	379285	429658	1233750	1411290	1201580	1243740	1382600	1909870	1972480	2008740	2103290	1952750	2632260	2648840	2608900	2639180	2625780
P0CT04	PBI2	YEAST	NA	NA	NA	766542	791332	783685	817669	808930	1211170	1145280	1203890	1227110	1189420	1562350	1676260	1650980	1652600	1607810
P0CX23	RPL20A	YEAST	NA	NA	NA	676068	742764	712065	731799	745138	1083150	1129470	1131910	1140220	1171020	1466020	1465650	1559270	1585200	1574610
P0CX25	RPL43A	YEAST	NA	3135.06	NA	209633	178878	177173	179571	204023	286579	328489	307544	288437	309524	366297	376189	406816	422437	435050
P0CX27	RPL42A	YEAST	NA	NA	NA	482230	533923	530347	428981	518367	712720	754983	745837	721270	746433	984886	998856	947214	1027700	963504
P0CX31	RPS24A	YEAST	NA	NA	NA	2145720	2183430	2216490	2165000	2397540	3203910	3554530	3573570	3553180	3273860	4572020	4661520	4775530	4601270	4722800
P0CX33	RPS30A	YEAST	NA	NA	NA	336112	413502	386927	378233	415037	536087	600225	564230	542156	528348	706031	723946	796694	855602	836472
P0CX35	RPS4A	YEAST	NA	NA	NA	812984	860798	775882	793126	906877	1274260	1348160	1262140	1326460	1318110	1671170	1682980	1729150	1696250	1711940
P0CX37	RPS6A	YEAST	NA	NA	NA	915873	936778	879666	879942	923392	1455480	1581440	1343560	1357480	1343830	1783390	1848360	1903870	1735300	1830730
P0CX39	RPS8A	YEAST	NA	NA	NA	181820	200127	194040	222577	200604	273234	327028	363201	332562	334224	344834	418229	412879	431733	443296
P0CX41	RPL23A	YEAST	NA	NA	182689	755794	886242	800565	739030	874743	1282670	1321360	1157600	1245710	1205520	1764460	1721910	1804360	1712840	1581060
P0CX43	RPL1A	YEAST	NA	NA	NA	761433	837553	759689	796286	837824	1301760	1267020	1244950	1269680	1243830	1653210	1674530	1777710	1616340	1687880
P0CX45	RPL2A	YEAST	5336.19	NA	NA	542090	641079	547870	567046	651952	887848	946431	792675	951916	876678	1119640	1264560	1241620	1224130	1169880
P0CX47	RPS11A	YEAST	NA	NA	NA	475700	554217	482760	488260	519186	780430	806641	752289	776560	759280	1121650	1098980	1094880	1027600	997518
P0CX49	RPL18A	YEAST	NA	NA	NA	525826	603843	508662	508473	562261	835846	885564	872012	862623	850800	1136130	1163660	1193130	1151700	1185650
P0CX51	RPS16A	YEAST	NA	NA	NA	1738340	1845160	1643080	1642640	1939250	2640190	2834130	2678520	2740010	2734000	3500830	3627920	3557740	3583580	3572030
P0CX53	RPL12A	YEAST	NA	NA	2019.48	178166	226192	250957	230709	233677	303640	375156	321145	362015	321488	407662	386666	372552	366553	437200
P0CX55	RPS18A	YEAST	NA	NA	NA	1450550	1668820	1484640	1525940	1523590	2362730	2468840	2250870	2197720	2353510	3058750	2926530	3184090	3071450	3226610
P0CX82	RPL19A	YEAST	NA	NA	NA	820280	923733	913006	871029	961031	1437380	1412270	1381460	1447420	1467170	1879370	1879280	1936130	1948180	1868900
P0CX84	RPL35A	YEAST	NA	NA	NA	1195710	1277230	1153310	1126520	1189250	1800650	1869310	1786660	1867350	1738790	2347580	2352250	2392550	2485660	2375220
P0DI83	RAB34	HUMAN	22589.5	16588.2	17974.7	18308.7	16766	19257.4	14817.2	14219.8	11498.9	12839.8	19559.6	NA	13437.2	12658.2	13615.8	10714.3	9938.23	17165.2
P0DJ07	PET100	HUMAN	694467	638562	672790	678116	664629	675631	597470	656412	662550	695138	778776	652060	696842	697216	675766	707563	577966	732000
P0DJ93	SMIM13	HUMAN	60421.4	46092.1	50461.6	70037	56425.7	59187.9	58672.4	64437.6	58576.6	64274.6	60765.7	53900.4	58232.3	50750.5	54224.8	54171.6	71043.1	68390.2
P0DJD0	RGPD1	HUMAN	22063.9	29084.1	26088.9	23077.5	28634.8	34431.4	27623.5	28243.3	27931.3	24183.9	25218.7	26244.4	20479.4	NA	15484.5	23794.5	22712.2	20749.4
P0DMV8	HSPA1A	HUMAN	23655700	23582100	23267500	23175900	22690600	23329000	22648300	23412000	23800100	23602900	23732400	22847900	22263100	23473900	23009000	22602900	22901700	22207300
P0DP23	CALM1	HUMAN	10010600	9919560	10307100	10313700	10507500	10101400	10617600	10094500	10605900	10779900	9975820	10572500	9685980	11342600	10784500	10830200	10502700	10707300
P0DPB6	POLR1D	HUMAN	340432	342845	353816	370384	391414	370132	371406	374628	371387	364797	335044	351602	356089	346361	322682	391401	378111	355827
P0DPD7	EEF1AKMT4	HUMAN	19921.9	22754.9	30690.7	19869.7	17765.2	17963.6	21375.7	15279.3	23847.7	22475.8	17371	22599.9	18118	18807.3	25965.9	13379.7	13031.3	18594.4
P0DTL6	ZFTRAF1	HUMAN	41142.2	52241.2	43605.8	45302.7	52240.7	53185.5	40984.9	49187.6	53124.9	37756.8	56099.4	47477	41576.8	58075.9	40417.2	50358	53719.1	39960.2
P10071	GLI3	HUMAN	49691.8	43629.2	45808.7	44351.9	51074.8	35998.6	51038.6	48400.3	41123	56995.7	32052.1	45837.4	60342.2	46228.4	46861.9	53621.6	46421.5	42617.2
P10080	SBP1	YEAST	NA	NA	NA	556749	580142	548392	566724	540823	787134	895179	741993	831943	832122	1129900	1069260	1108890	1294970	1147740
P10081	TIF1	YEAST	NA	NA	45255.9	809223	933624	874892	878884	876392	1235000	1387180	1327230	1373060	1316260	1586480	1732750	1889750	1677390	1605480
P10109	FDX1	HUMAN	1329290	1306100	1310410	1300820	1385200	1306490	1348160	1357680	1311980	1288790	1353410	1357310	1320300	1322130	1224600	1342040	1360190	1342660
P10114	RAP2A	HUMAN	441274	424624	417254	450874	410301	427413	446556	445945	429098	419689	420830	458403	471307	439878	445593	472390	455868	439947
P10155	RO60	HUMAN	787445	828983	864727	847862	889277	881222	837715	830606	825024	847288	828157	831091	849357	861361	851895	825835	845818	843528
P10244	MYBL2	HUMAN	120956	112322	115112	117235	99500.6	113845	128763	113042	111706	109998	112909	118999	110842	113656	102102	107337	112577	127302
P10253	GAA	HUMAN	712151	691376	681669	712213	714107	710097	709485	738120	654217	751961	742708	683404	742122	707409	728803	684538	733227	745580
P10301	RRAS	HUMAN	140106	154242	146753	159331	144906	134985	149739	155272	138966	162462	161931	152350	135015	142981	146307	137830	156169	156081
P10321	HLA-C	HUMAN	449619	430191	412898	435173	417024	446971	476229	456318	389589	430768	435455	430035	443002	400720	424475	404674	411746	423455
P10398	ARAF	HUMAN	253794	266198	264559	265139	255909	251180	271652	247272	254737	255330	234984	239603	255109	217515	235298	262028	267965	259455
P10412	H1-4	HUMAN	45539400	44474100	44760900	44834000	42475100	52037200	49503500	42801900	46032700	49031000	47696000	46198600	44698500	47601500	44414400	45176100	49110200	47364700
P10415-2	BCL2	HUMAN	15806.2	17074.8	15787.8	20358	12726.7	17658.1	13878.4	9067.73	17101.5	16463.1	12108.2	13652	13874.2	13738.5	10636.7	18858.9	13157	6580.56
P10507	MAS1	YEAST	NA	NA	NA	NA	25866.5	22303.5	13279.5	NA	42846.9	30248.6	36238.7	41501.3	28732.1	39218.1	55989.2	63262.3	42644.7	34161.1
P10515	DLAT	HUMAN	6240270	6355690	6323800	6304520	6301600	6430530	6071050	6283820	6397750	6501960	6252750	6170230	6213400	6261540	6507400	6344800	6548570	6201640
P10586-2	PTPRF	HUMAN	531004	519630	518502	541820	521986	546349	520852	510970	543532	530679	526940	522876	531210	538650	520523	524246	525911	516449
P10588	NR2F6	HUMAN	57979.2	43621.6	29234.6	41416.5	39544	43775.5	50214.5	33881.7	54480.2	51745.7	34955.3	40323.2	41412.1	36338.1	43800.8	31789	43194.6	37954.7
P10589	NR2F1	HUMAN	266707	343202	308326	313956	319949	299680	254089	247848	293424	259506	271369	281357	272746	301386	254932	296386	261077	223610
P10591	SSA1	YEAST	13382200	13965100	13518500	10906200	11687200	11730700	11265000	11643300	16511800	16862700	15738700	16356800	16128700	20034900	20842700	20660500	20217500	19775600
P10592	SSA2	YEAST	NA	NA	NA	1034350	1166980	1065020	824516	963911	1650620	1663660	1698950	1846460	1598870	2061870	2347450	2320210	2180130	2295270
P10599-2	TXN	HUMAN	18160000	19550200	19626400	18075800	17563300	18800000	18381400	17422200	17245500	18287100	18136100	16779400	16862300	18940000	17669500	16760700	17187400	15859600
P10606	COX5B	HUMAN	1227300	1266530	1385510	1296200	1495000	1358610	1490140	1371140	1214960	1340490	1475820	1206020	1579870	1229540	1293260	1263840	1343560	1101760
P10619-2	CTSA	HUMAN	98984.9	100680	91018	102112	97832	94243.8	89677.1	82089.7	91216.4	99261.9	92183.5	84779.2	78589	86184.5	89144.7	91950	99769.1	91206.5
P10636	MAPT	HUMAN	423319	407466	422646	411393	416797	405439	443263	426095	416861	416782	415928	387362	408654	454441	426486	413908	415677	411932
P10659	SAM1	YEAST	NA	NA	NA	267474	307555	275563	274649	311823	453484	469610	469493	459835	508760	580973	608719	654860	669457	616378
P10664	RPL4A	YEAST	749370	877072	52006.8	539379	660018	634413	575658	649657	903444	887381	898184	964667	905432	1132790	1174100	1109180	1178750	1218600
P10746	UROS	HUMAN	261131	275718	287034	263802	269004	262683	256242	262724	268883	247680	250661	283927	257406	260903	264571	260304	265960	252877
P10768	ESD	HUMAN	2080260	2290200	2256100	2169290	2241640	2226600	2192980	2356960	2164070	2240830	2133570	2180740	2174530	2091120	2165820	1960510	2190220	2161680
P10809	HSPD1	HUMAN	38589300	38135200	39017700	37939000	37729500	38556200	37315500	36602300	38806500	38264700	37627600	36978600	36637200	39261700	38069200	35891600	36501800	34333300
P10869	HOM3	YEAST	NA	NA	NA	47542	52312.1	47581.3	53687.7	47559.1	82785.2	81963.4	86123.6	83166	80452	112100	112291	103544	109992	93474.9
P10963	PCK1	YEAST	NA	42784.2	NA	1582710	1967910	1962020	1953950	1992210	2492870	2885720	2771430	2875560	2992850	3421970	4073810	4014200	3839720	3861300
P11021	HSPA5	HUMAN	21167900	20607800	20638500	19848000	19750600	20114300	19064100	19292400	20216900	19948300	19989400	19374900	19048900	20754800	20240800	19411200	19396300	18991300
P11047	LAMC1	HUMAN	260002	270501	259784	258283	266800	261269	267744	241777	263014	244445	264731	269019	263657	276552	234150	250221	250757	260413
P11076	ARF1	YEAST	182619	NA	200905	181003	166504	179673	181557	192579	233045	183511	180025	197725	164056	307925	302315	282791	192481	196186
P11117	ACP2	HUMAN	524201	488838	502143	489125	502116	498509	509015	523863	505298	502335	511736	520808	506583	508863	496548	498086	514873	498326
P11142	HSPA8	HUMAN	28967100	28670400	28866800	28273400	27507400	27987400	28206600	27038700	27775400	28440300	28199200	28421900	27819500	28510900	28132400	26600300	27538000	27728600
P11154	PYC1	YEAST	NA	NA	NA	32844.8	51392.3	72452.2	69491.5	72884.2	73746	66253.8	98311	97099.1	96757.2	92142.4	141288	146934	112998	134578
P11166	SLC2A1	HUMAN	630594	606556	739012	622324	647220	647709	646256	597346	671026	672302	673143	650715	647357	678857	591718	632873	620702	683187
P11169	SLC2A3	HUMAN	41922.4	39638.1	33613.1	36537.2	43870.1	41770.4	35701.8	27731.5	35757.2	28183.9	26298.1	34992.7	23799.3	34339.4	37614.2	31253.4	40463.9	32542.4
P11171	EPB41	HUMAN	792532	768074	748975	782553	786412	785552	779836	795827	793579	766833	724027	744562	753428	808184	789425	759315	749507	722259
P11172	UMPS	HUMAN	1400130	1406380	1386850	1394820	1463060	1412800	1386560	1459730	1448550	1422710	1426020	1486960	1432510	1445120	1409870	1427290	1369220	1409620
P11177-2	PDHB	HUMAN	4534790	4381700	4469320	4547830	4392300	4200490	4091880	3921690	4336330	4412830	3940450	4090220	4054140	4480880	4278080	4131470	3985170	3863350
P11182	DBT	HUMAN	510241	528968	538875	523828	539900	545450	557277	538847	531141	545156	532467	554199	548768	551219	542779	536523	538833	537037
P11216	PYGB	HUMAN	608736	608693	610099	606984	603479	616160	613035	597102	619461	607902	600359	600518	595877	607165	596120	607891	574977	570033
P11233	RALA	HUMAN	3742600	3627340	3273050	3305930	3373190	3114650	3420160	3195790	3500160	3375490	3318280	3419030	3294870	3495770	3586000	3355130	3450900	3436480
P11234-2	RALB	HUMAN	867711	878985	922062	903642	828934	861419	823869	829470	850046	884312	819979	866959	794808	811306	866413	867612	826704	819888
P11274-2	BCR	HUMAN	124533	117834	131118	139338	131746	123352	130490	120096	129496	143626	125302	119028	121286	123395	112080	135878	126950	128452
P11277-2	SPTB	HUMAN	29815.1	29610	23347.2	25554.5	28349.7	26498	31293.3	26577.9	25900.1	24527.8	24898.8	24799.5	28725.1	23474.6	25453.6	23476.4	33027.3	19376
P11279	LAMP1	HUMAN	4552050	4319040	4497540	4060860	4113400	4754350	4603160	4028870	4420500	4496770	4309620	4079270	4253740	4249220	4310460	4324470	4289130	4036030
P11353	HEM13	YEAST	NA	NA	NA	30218.9	32091.5	24234.3	31852.3	28796.6	43916.9	49262.3	46897.1	48507.9	57572.1	60776.3	57725.8	53578	66359.6	55450.2
P11362-14	FGFR1	HUMAN	13098.4	12783.4	18303.8	15389	13859.5	11424.9	12236.7	10243.7	13875.8	11268.1	13248.8	18618.9	14678.9	11741.7	12371.4	6132.9	12868.2	12511.2
P11387	TOP1	HUMAN	9594020	9327630	9255200	9353870	9430440	9426310	9149340	9050980	9500130	9258830	9192140	8996940	8927730	9373600	9376920	8997920	9212460	8977060
P11388-2	TOP2A	HUMAN	5603030	5648650	5776790	5608860	5602570	5670790	5620760	5551310	5482710	5609370	5659000	5567550	5405890	5678110	5603770	5503440	5529390	5453290
P11412	ZWF1	YEAST	NA	20275.9	NA	61703.8	67909.6	61166.7	62748	80100.3	102200	116485	100255	96335.6	124292	153233	140449	151656	157247	156920
P11413-2	G6PD	HUMAN	2128660	2215190	2165770	2191730	2174200	2217560	2184600	2176360	2130030	2161410	2094610	2091450	2095830	2149200	2143920	2153580	2140260	2119800
P11441	UBL4A	HUMAN	893536	863621	955110	803737	850427	909494	853329	751453	878879	865091	898976	891023	805805	851468	948562	765592	800723	749675
P11484	SSB1	YEAST	1490360	843826	3130320	2529320	2853020	2629620	2605770	2887570	4155700	4166550	4052410	4099430	3930750	4758420	5123180	5088120	5046630	5142210
P11498	PC	HUMAN	992012	1020310	1002480	1016720	1007740	1018670	1015330	1031940	994980	1025720	1056380	998454	1017430	1014930	1020150	1016500	1050900	1014090
P11532-11	DMD	HUMAN	98814.8	94002.1	92377.6	107435	91055.4	113893	89838.4	91706	82994.2	88551.6	83858	88299.6	94532.3	83059.9	97054.7	96110.7	80285.4	93771.7
P11586	MTHFD1	HUMAN	6999200	7144230	7026450	7157480	7147690	7129690	7253290	7223230	7138340	7275980	7190610	7338050	7172700	7020170	7097580	7027500	7134240	7083280
P11717	IGF2R	HUMAN	1122190	1159640	1122010	1106150	1090730	1103900	1080180	1086940	1124470	1092200	1101050	1088540	1067010	1085930	1118770	1065330	1051280	1057180
P11745	RNA1	YEAST	NA	NA	NA	38327.1	40352.8	48617.9	38861.9	49816.8	54695.9	71444.1	75369.5	66451.8	72640.2	77567.7	89910.9	89033.7	101471	89720.8
P11746	MCM1	YEAST	NA	NA	NA	NA	65855.1	NA	NA	NA	104773	108735	NA	94250.8	NA	109634	120123	122901	84937.9	100061
P11766	ADH5	HUMAN	4413660	4429920	4459060	4464860	4493570	4521440	4419130	4509080	4438400	4323210	4499260	4416450	4482460	4536690	4486170	4467080	4397330	4392510
P11792	SCH9	YEAST	NA	NA	NA	16266.3	NA	NA	11188.7	12590.2	24034.3	NA	21274.8	20411.9	21692.8	33155.2	23707.6	26577.1	26022.2	30933.1
P11802	CDK4	HUMAN	800844	812396	819207	792567	830921	819005	792806	834462	789789	858010	833328	809309	820582	827205	831477	802493	831722	808565
P11908-2	PRPS2	HUMAN	4930560	5047740	5067350	5204460	5118520	5184040	5289090	5184800	5128650	5087150	5193950	5307320	5263690	5142000	5166100	5243620	5269620	5054640
P11938	RAP1	YEAST	NA	NA	NA	10276.8	11013.7	14531.4	13315.9	8535.04	18965.6	19108.3	16457.9	24588.4	18326.9	30031.7	20251.2	25813.4	26333	28137
P11940-2	PABPC1	HUMAN	9762000	9697450	9817770	9806990	10374900	9948900	9915120	10327700	9962970	9738560	10447700	10104800	10224900	9494900	10265900	10161200	10809200	10541400
P11986	INO1	YEAST	NA	NA	NA	77780.6	78998.5	71774.9	84881.8	96828.9	128453	140320	134230	129680	123264	166327	186606	183565	180399	194486
P12004	PCNA	HUMAN	11006300	11013200	10832800	10580100	10523200	10733100	10638300	10689600	10625000	10737500	10704600	10632900	10666200	10664500	10647800	10470000	10598600	10481100
P12035	KRT3	HUMAN	25457	18556.6	28717.5	38437	45385.9	33415.9	20568.8	33639.3	28884.6	29952.2	28528.8	25352.3	33296.5	28324.3	29093.7	30251.1	31582.3	32570
P12074	COX6A1	HUMAN	102902	109695	138512	134628	147257	109589	96556.4	96654.5	149358	130964	120366	124162	83509.4	140809	162742	120814	126218	75894.2
P12081-4	HARS1	HUMAN	2600580	2580750	2584200	2504480	2558740	2542900	2581820	2561570	2549480	2575620	2520380	2510320	2543080	2533060	2577160	2581380	2511730	2526630
P12109	COL6A1	HUMAN	194874	175752	187711	180777	192752	191478	186773	189189	201900	187324	187163	181724	179970	186980	185024	183474	184771	181914
P12110-2	COL6A2	HUMAN	67225.1	69039	77390.9	76418.5	70911	76025.5	83704.5	75592.2	93867.2	73477.2	100305	67237.2	77443.4	73783.5	73097.2	52236.4	68827.4	84736.8
P12235	SLC25A4	HUMAN	1602700	1709780	1561330	1626560	1675280	1685000	1733820	1617130	1636690	1617010	1616710	1670310	1577660	1675330	1570760	1527410	1587020	1495000
P12236	SLC25A6	HUMAN	99787.2	76053.4	81985.7	80166.8	90747.8	60372.1	93044.4	59044.5	73501.4	56519	88574.5	72167.2	77476.9	79578.8	70771.7	95470.4	53993.5	96571.5
P12270	TPR	HUMAN	3366000	3354900	3407600	3436580	3367280	3425090	3354290	3317190	3438230	3346880	3350860	3324750	3300330	3502000	3358480	3416680	3336070	3270850
P12277	CKB	HUMAN	10241900	10401900	10222600	10462100	10135100	9967050	9831960	9805030	10406300	10063900	10072200	9436710	9325030	10224600	10181700	9781230	9642210	8860550
P12385	SUP45	YEAST	NA	NA	NA	108899	122571	104275	114512	130127	202745	199867	193429	193138	207848	256251	247696	263432	270492	273694
P12429	ANXA3	HUMAN	81745	82620.1	86809	92857.9	97626.7	76966	93989.5	98895.4	85095.4	78526.9	89942.4	73604.7	81003.6	92630	80430.7	97601.6	88804.3	91811.9
P12532-2	CKMT1A	HUMAN	12857700	12531100	12432100	12706400	11926700	12309000	11144300	11500600	12379800	12311000	11864700	11058400	10911100	11972800	12644000	10881900	11215300	9869350
P12695	LAT1	YEAST	NA	NA	NA	368128	467983	406394	407116	435026	673724	695515	652944	653594	680547	810958	877177	967032	932597	947474
P12709	PGI1	YEAST	NA	687590	NA	3139610	3283860	3050600	3175590	3258850	4746880	5160090	4774020	4967190	4699150	6254690	6357890	6676440	6327120	6538880
P12755	SKI	HUMAN	21608.9	17105	22827.1	20456.8	16637.6	23979.1	20985	19103.5	23681.1	20154.6	17588.4	19078.8	16229.7	20978.5	25774.6	14904.8	18580.6	19629.7
P12814	ACTN1	HUMAN	1219990	1238110	1211400	1215730	1198010	1225870	1218420	1200820	1191990	1172360	1222830	1228460	1197200	1276080	1231340	1242330	1223370	1162750
P12830-2	CDH1	HUMAN	54010.7	66777.2	55374.4	57761	53940.5	67861.6	52194	53776.2	48803.7	74101.1	55988	68201.1	64869.4	56310.2	44732.9	43247.6	50120.2	49311
P12904	SNF4	YEAST	NA	NA	NA	48925.7	32930.1	49832.6	47225.9	43528.5	62583.2	71191.9	68594.7	59034.8	71642.7	78673.9	60537.1	86510.6	138732	126225
P12931-2	SRC	HUMAN	986401	942031	922493	914723	950194	865859	896291	865309	947446	890796	917992	918140	878210	896803	917881	896146	807183	870947
P12955	PEPD	HUMAN	896689	909886	922635	920296	919695	899155	951082	943989	905667	921426	923703	998299	951520	860117	907989	932981	945696	940360
P12956	XRCC6	HUMAN	13155400	12408100	13249700	12953600	12487900	12715000	12095800	12317700	12922000	12699000	12575700	12602600	12460900	13166000	12727000	12363200	12262100	12434100
P12962	CAF20	YEAST	NA	NA	NA	44454.1	72785.6	52118.5	55568	39021.9	63030.9	75990	42064.2	90929.8	84283.1	71145.4	71785.8	97986.7	105165	139701
P13010	XRCC5	HUMAN	9267330	9280010	9849150	9542870	9230440	9482240	9058630	8936980	9407240	9106080	9312120	8901800	8684150	9283190	9277460	8795870	8926880	8649950
P13051	UNG	HUMAN	294704	279480	270969	278314	284087	287047	276401	298252	289125	297811	280800	306406	288182	291212	286645	290423	289888	273530
P13056	NR2C1	HUMAN	43308.1	56264.3	56336.6	54341.5	43317.5	42564.7	46898.6	40646.2	48180.9	44170	54326.2	42731.7	41132.1	44580.6	53303	50711.3	46558.6	47113.7
P13073	COX4I1	HUMAN	11449900	11299000	11258200	11269400	11441800	11573200	12871000	11781000	11102100	12189800	11110500	10953200	11709000	10709000	10901300	11544900	12001200	11444300
P13188	GLN4	YEAST	NA	116278	NA	154538	164172	144751	144323	175337	263120	247478	249066	241792	244799	339720	331587	339033	339926	327277
P13196	ALAS1	HUMAN	102876	87796.7	87419.9	107999	97413.5	92589.8	94852.3	108519	102985	103470	104689	93248	111715	105318	88593.1	102067	124119	97115.2
P13284	IFI30	HUMAN	192074	169629	185352	208904	183944	191195	161984	162605	199825	193892	153496	200957	152487	184065	143775	175805	161813	162583
P13298	URA5	YEAST	NA	NA	NA	110709	125181	122490	103621	105650	216663	182747	173836	165994	166497	254020	246412	260364	220515	197730
P13473-2	LAMP2	HUMAN	9829650	10262100	10139900	9064240	9303960	10667400	10503500	10738300	8816210	9807160	10155500	10241200	10618100	9719450	10093900	10160700	10662600	10866000
P13489	RNH1	HUMAN	2111390	2105910	2214140	2148860	2226400	2135400	2071640	2113690	2226630	2246480	2127500	2108680	2112600	2196500	2280520	2202550	2237100	2175190
P13498	CYBA	HUMAN	49421.4	57960.6	45721.2	55926.4	52742	53405.7	52813.2	56339.1	54388.1	54646.9	50480.1	54991.6	44969.2	56618.9	53478.9	54139.8	41302.5	50140.9
P13586	PMR1	YEAST	NA	NA	NA	44994.7	59668.6	39136	44168.9	53731.9	71662.1	67899.2	78345.6	59785.1	62318.2	78321.4	90013.4	81886.4	93237.2	86463.3
P13587	ENA1	YEAST	NA	NA	NA	NA	NA	NA	NA	NA	73523.2	66872.8	NA	65962.9	26244.2	101827	NA	79011	73290.1	73860.1
P13591	NCAM1	HUMAN	337241	339705	298071	342894	312570	339892	322398	338838	350989	319646	330226	330989	327382	322990	334982	328764	358710	332858
P13591-1	NCAM1	HUMAN	405514	387403	367941	386606	371017	367886	362812	342589	382945	383536	368856	341136	327679	369914	347852	355973	317788	319092
P13611	VCAN	HUMAN	601630	NA	114920	264372	303868	208571	213446	111524	345454	258113	228267	262991	267705	213081	235148	291301	326346	308336
P13612	ITGA4	HUMAN	62455.9	58479.9	57179.7	59206.1	58392.3	63892.9	63759.4	63489.5	53584.1	59799.1	56956.9	62507.7	52925.1	63996	64717.7	56358.4	52819.6	58846.5
P13637-2	ATP1A3	HUMAN	89363.1	90034.6	91528.8	104085	96996.9	88981.9	90820.8	90634.3	93345.5	92928.7	89952.9	98650.4	87107.8	88273.7	91525.2	90295.2	87699.4	77197.6
P13639	EEF2	HUMAN	24800500	25011200	25122200	24759700	24356900	24929100	24892000	24449500	24965700	24995100	24462800	24826900	25002600	24642700	24650900	25096900	24613800	24573700
P13645	KRT10	HUMAN	3682540	3662160	3428560	3702940	3580870	3671200	3508430	3425170	3741730	3677800	3599660	3700220	3663000	3807210	3786540	3865110	3713530	3585250
P13647	KRT5	HUMAN	236224	245711	239906	251696	254786	230538	256803	222945	238143	253133	246001	230673	241431	256915	242533	248299	234538	214860
P13663	HOM2	YEAST	NA	NA	NA	487687	513223	463296	478118	530466	825757	808979	814731	804284	775802	1069170	1054480	1031390	1058320	1009500
P13667	PDIA4	HUMAN	1631780	1745480	1592060	1744380	1827800	1829250	1891490	1796580	1530330	1674770	1829050	1969230	1988970	1311680	1638140	1815070	1823810	1832150
P13674	P4HA1	HUMAN	215301	223130	252230	273443	222169	268216	239909	257015	246587	249825	236831	246700	254989	219681	240770	211535	227728	236629
P13674-2	P4HA1	HUMAN	1350300	1363210	1350180	1376390	1429130	1435530	1369230	1427990	1373250	1345610	1432640	1306280	1388620	1359280	1376700	1326560	1386660	1353340
P13682	ZNF35	HUMAN	22189.3	10872.5	16157.2	17954.4	26543.7	17701.8	8971.98	13456.2	15561	16770.9	20250.1	10800.6	19621.1	12312.3	16894	20176.2	12921.1	14696.8
P13693	TPT1	HUMAN	6247630	6528450	6456560	6194910	6344170	6239380	6493920	6512890	6163000	6158380	6862970	6692190	6537810	6289130	6457170	6703720	6781390	6771650
P13716	ALAD	HUMAN	99121.6	79976.8	68115.9	88991.1	88301.1	84504.3	90029.1	88788.1	83081.5	94081	97766.4	88461.5	90497.9	81861.7	83443	89614.3	83984.7	86739.3
P13747	HLA-E	HUMAN	20508	11530.3	15566.7	18248.5	12562.4	17231.2	22352.7	20130	21524.1	12712.8	15303.8	25084.5	15866.7	14426.2	20606.6	15963.6	33526.2	12245.8
P13797	PLS3	HUMAN	9336260	9113260	9012480	9064420	8954830	8863640	8819690	8493990	8941410	9114600	8741680	9061050	8864000	8942910	8914380	8825490	8885530	8575340
P13798	APEH	HUMAN	1449090	1528750	1457230	1508690	1478770	1403480	1442270	1424090	1492710	1384120	1450280	1437110	1470960	1426240	1433060	1465040	1386650	1384360
P13804	ETFA	HUMAN	6559940	6261400	6210950	6576930	6761130	6556540	6341940	6420830	6531330	6466220	6474370	6176420	6365970	6429770	6458310	6554550	6504380	6207080
P13807-2	GYS1	HUMAN	619988	663191	624906	654955	650480	668928	662615	680857	661896	680269	698109	657403	683362	673436	672191	671293	657051	683188
P13856	RSR1	YEAST	NA	NA	NA	634326	696324	NA	NA	602613	581864	NA	NA	NA	NA	NA	629450	592191	NA	NA
P13861	PRKAR2A	HUMAN	3665160	3687470	3680880	3650360	3694230	3609060	3742360	3589290	3701150	3644880	3668570	3710210	3613770	3686730	3586910	3621850	3605810	3599490
P13929-3	ENO3	HUMAN	115188	103572	124277	111282	87067.1	96766	80237.1	94390.2	119926	NA	89497.9	92557.6	NA	111208	102666	84861.1	105027	NA
P13984	GTF2F2	HUMAN	753642	769248	794048	749629	727064	769747	815274	821128	751115	760157	779190	785030	733830	730926	750968	745319	757306	779931
P13987-2	CD59	HUMAN	854740	827492	899567	940988	838122	813200	817734	872290	818795	749717	848609	791654	798413	807253	774513	780113	783461	789568
P13995	MTHFD2	HUMAN	1595860	1703480	1748890	1680530	1598480	1733920	1733020	1684160	1671010	1643670	1721610	1608730	1710620	1708930	1659340	1574020	1676000	1664730
P14020	DPM1	YEAST	NA	NA	NA	221226	185208	206523	280825	259323	292136	361362	358902	382823	341459	513291	497929	506704	506712	507716
P14065	GCY1	YEAST	NA	NA	NA	76018.4	102621	90000.6	88388.2	99990.1	118620	141895	145864	141325	143392	201954	203027	183074	171222	185578
P14120	RPL30	YEAST	NA	NA	NA	33656.6	47694.5	25041.5	24170.2	31881.3	57232.8	56238.9	53070.9	57217.5	47914.2	84394.4	81006.9	85956.9	76239.2	81964.3
P14126	RPL3	YEAST	NA	NA	14944.6	391146	419431	404994	385997	432284	643201	653095	613215	642375	616565	833164	858438	857917	855053	797288
P14164	ABF1	YEAST	NA	NA	NA	NA	NA	NA	6600.61	NA	5503.97	8770.1	NA	8349.63	2546.66	2326.76	2944.36	2138.69	NA	NA
P14174	MIF	HUMAN	37611.1	54519	43115.3	51091.2	56689.8	31761.7	47016.3	63285.3	44967.4	33829.2	32196.5	34614.3	53813.6	38992.6	65808.2	29844	38177.1	25113.8
P14209	CD99	HUMAN	732656	739972	758721	781984	749588	757326	666856	821266	803860	720522	719225	746741	740078	737544	768477	746445	778052	695997
P14306	TFS1	YEAST	NA	NA	NA	41784.6	62217.4	48757.9	60962.6	67156.9	88896	99082.7	73403.6	94080.8	84852.4	109222	105597	130252	143032	93664.3
P14314-2	PRKCSH	HUMAN	10807400	10607800	10641300	10568300	10851000	10409300	9871940	10304700	10273700	10493900	10450000	9888740	9819210	10539500	10275600	10155300	9887260	9891350
P14324-2	FDPS	HUMAN	1446380	1567640	1309690	1527900	1573910	1575460	1432710	1550050	1475160	1498410	1439560	1566130	1461850	1726070	1448350	1556490	1550500	1679610
P14373-2	TRIM27	HUMAN	129823	133736	131417	136102	143724	128148	141500	136159	156211	134499	146635	147475	147898	167951	130582	150679	158006	129707
P14540	FBA1	YEAST	NA	NA	NA	2855940	3195040	2888630	2916770	3103240	4932800	4778780	4336180	4749050	4095570	6257520	5535370	5609310	5768540	5426080
P14543	NID1	HUMAN	114162	117615	113282	128849	125766	132375	133457	137301	125904	126166	121850	134554	113754	125501	121282	116689	129115	125622
P14550	AKR1A1	HUMAN	626798	587194	643540	609973	627311	599793	685847	650019	614357	610618	637427	622122	639003	634579	648159	620708	607680	599000
P14618	PKM	HUMAN	28345200	27687400	27195700	27455100	27429600	27629900	27295200	26952500	26646800	27651900	27543600	27989500	26778000	27207300	27589000	25654100	26271200	25352000
P14618-2	PKM	HUMAN	1065500	1067840	1146790	1113950	1272820	1060190	949363	1200950	1040020	1125370	1255380	1136720	1147570	1030660	970244	1197630	1242980	1153130
P14625	HSP90B1	HUMAN	11947700	12185400	11918900	12207900	11694100	11928400	11827600	11773000	12016300	11981300	11842100	11560000	11545200	12000100	11730900	11595500	11755700	11449900
P14635	CCNB1	HUMAN	759121	779910	742392	743169	751499	707201	723369	757693	747318	766469	739494	728937	732440	747910	731208	738466	740755	754557
P14649	MYL6B	HUMAN	359680	355741	338776	346272	348498	356333	353847	364893	327563	352009	338709	365960	361398	337407	360305	348372	365202	357848
P14678-2	SNRPB	HUMAN	14598400	14792300	14601200	14491900	14907700	15076700	14991100	14663100	14535600	14337300	14252000	14723300	14747700	14419800	14636900	14417500	14778400	14634400
P14735	IDE	HUMAN	930574	919478	917455	940846	921735	887004	938406	924301	934407	960029	917297	931285	924187	934964	918919	913814	959556	934532
P14742	GFA1	YEAST	NA	NA	NA	152265	162654	164640	164196	166323	245545	234620	230900	231271	228774	322871	301489	327961	316932	282571
P14743	NMT1	YEAST	NA	NA	NA	9481.83	11893.2	7524.45	9667.53	7677.06	18854.5	18512.7	15789.6	13277.7	15714.1	15031.8	20864	22963	20319.3	20968.2
P14832	CPR1	YEAST	933855	NA	979951	2377100	2336180	2136940	1954850	2242320	3687130	3578640	3236540	3264210	2737140	4714290	4324860	4069360	4035480	3821860
P14843	ARO3	YEAST	NA	NA	NA	174324	225666	172277	182937	201771	263229	307590	288977	294799	319851	380145	390598	401913	427847	414179
P14854	COX6B1	HUMAN	4688380	4812700	4470810	4701670	4681640	4567180	4486480	4758340	4696980	4632090	4524460	4380270	4674700	4446380	4376200	4565700	4603990	4579840
P14859-2	POU2F1	HUMAN	607609	607364	600170	575202	559062	572176	522172	536862	540467	564690	540976	522829	539422	594691	515403	554058	550136	517662
P14868	DARS1	HUMAN	6212510	6198290	6174070	6139020	6176750	6097360	6250310	6123930	6093970	6138260	6211930	6087820	6201470	6208180	6318280	6014280	6224480	6067710
P14904	APE1	YEAST	NA	NA	NA	178425	226397	195621	187734	239638	334073	333651	308976	340142	319696	391214	433557	428966	417125	432348
P14906	SEC63	YEAST	NA	NA	NA	29888.8	26719.9	16087.9	26276.9	25278.4	40823.1	42183.1	35265.6	32549.5	33565.7	53407.5	66171.9	66068.1	55257.9	40850.4
P14907	NSP1	YEAST	NA	NA	NA	30906	37496	26634.5	26463.5	29760	51536.6	55894.8	42738	59451.1	40785.2	70006	58898.5	60246.9	62936.2	65110.5
P14923	JUP	HUMAN	867249	843029	844252	830499	855183	857082	881020	852421	833528	846838	891004	861039	858095	853484	837904	871900	877402	855711
P14927	UQCRB	HUMAN	4344240	4699720	4098160	4707460	4221400	4270530	4091320	3986720	4069220	4812400	4879000	4617820	4351080	4541980	4269540	4002770	4482020	4310940
P15019	TAL1	YEAST	NA	NA	NA	841528	920324	857168	854713	906807	1406760	1408600	1336190	1364120	1292000	1804280	1908670	1786480	1917850	1722170
P15056	BRAF	HUMAN	71150.1	75646.8	91039.7	74403.8	69338.8	91822.4	73618.9	90754.3	89836.6	71871.7	72987.3	73793.7	87309.5	77720.4	90142.4	79609.6	80060.6	84598.7
P15104	GLUL	HUMAN	909159	960578	909137	946308	895171	901327	961991	984964	889271	905409	883028	911684	981943	924844	932972	982538	954625	1006540
P15108	HSC82	YEAST	NA	38503.7	NA	4738820	5245100	4772040	4830580	5109540	7590620	7420360	7670790	7320890	7331120	9385700	9747960	10037600	9797180	9328630
P15121	AKR1B1	HUMAN	8527610	8770980	8722500	8707210	8957120	9129930	9147760	9284790	8623960	8972360	9153360	9154820	9027510	8826260	8789190	9146060	9196450	9218490
P15170-2	GSPT1	HUMAN	1971570	2078190	2017270	1970800	2085830	2035190	2005120	2060650	2070780	1974120	1961710	2046950	2070800	2079510	2046240	2058250	2080040	2032980
P15180	KRS1	YEAST	NA	56579.5	NA	252161	309700	279816	313595	300468	441958	516213	430195	471676	460170	628576	603999	592190	620292	610179
P15260	IFNGR1	HUMAN	61330	51044.3	49901.5	61189.2	50112.2	51781	52573.3	52738.7	65470.6	51442.9	53418.9	54715.8	43215.8	52148.9	53697.3	60297	53294.9	58288.6
P15289-2	ARSA	HUMAN	94676.1	107626	120637	116877	111466	110481	125236	122106	106621	113564	114000	126259	124112	109084	113684	135835	122777	120671
P15303	SEC23	YEAST	NA	NA	NA	32310.8	43216.5	35617.2	32957.8	41338.3	60397.7	75165	67596.5	60325.6	63738.2	101759	92151.2	93861.1	87810.1	84142
P15311	EZR	HUMAN	4100030	4138810	3981710	4044170	4008940	3958860	3769840	3817850	3945440	3910400	3847840	3578390	3849720	4011880	3891240	3891790	3893740	3603540
P15336-5	ATF2	HUMAN	118102	126223	121053	133166	121606	134622	118516	129188	128173	129364	133940	131946	139422	128724	136601	127925	136443	132110
P15374	UCHL3	HUMAN	2271660	2253670	2302100	2296700	2254360	2325970	2253560	2145280	2357310	2280340	2265370	2259890	2315410	2212830	2330270	2320160	2233000	2170760
P15424	MSS116	YEAST	60330.4	NA	NA	58433.1	65196.8	50452	57707.7	99563.5	98273.9	111191	78598.7	96193.2	102282	121345	122449	131553	133879	119746
P15454	GUK1	YEAST	NA	NA	NA	245710	258287	237900	230329	268126	375144	397177	384170	382478	375863	479705	489029	537889	513899	494480
P15496	IDI1	YEAST	NA	NA	NA	232793	253829	198577	230172	257422	332808	362449	352284	358532	362068	493555	431299	506986	506291	462204
P15529-10	CD46	HUMAN	393709	423687	400342	414804	356536	389539	369903	410500	408544	407289	391893	374013	376913	415412	412002	390207	395914	377280
P15531-2	NME1	HUMAN	26913.2	23999.3	24079.8	18551.4	26477.2	22044.1	17744.5	34977.3	21159.6	29197	30085.8	33307.7	18752.6	17373.9	27636.3	23435.8	30275.2	29535.4
P15586	GNS	HUMAN	1709960	1604210	1591010	1664270	1561630	1675970	1575370	1528990	1572160	1591910	1627450	1576650	1606200	1586430	1567140	1562450	1506740	1558230
P15622-2	ZNF250	HUMAN	27561.1	24319.4	31940	22416.2	15859.7	31196.5	22507.7	26997	21408.2	21111.7	21734.1	27976.5	28379.8	21360.5	18451.4	33179.2	31738.6	21118.8
P15624	FRS1	YEAST	NA	NA	NA	98910.1	128853	114837	112853	120927	161533	185880	168667	180831	197079	223218	247202	257696	272609	239486
P15625	FRS2	YEAST	NA	NA	NA	43351.9	59840.6	51623.3	49612.3	53027.7	77583.4	88214.8	83533.2	85284.3	73643.1	113571	106340	123786	108476	117507
P15646	NOP1	YEAST	NA	NA	NA	105272	130707	110412	110008	109050	182376	180544	155187	194263	172624	210474	256643	210958	199397	210270
P15700	URA6	YEAST	NA	NA	NA	66464.6	76825.3	63883.2	65971.1	69134.4	98556.2	116500	105460	95987.2	107772	155936	139326	164552	160576	141603
P15703	BGL2	YEAST	NA	NA	NA	133771	154642	128291	132385	139347	219381	231010	173227	237267	189767	294486	289360	283661	277722	251100
P15705	STI1	YEAST	NA	NA	NA	558883	627139	597914	602434	610160	884419	945623	908162	950679	909120	1205680	1256910	1273720	1304270	1203820
P15731	UBC4	YEAST	NA	NA	NA	309981	346914	369192	404867	366652	481706	505014	448971	420449	412827	463739	524492	515096	715491	590290
P15735-2	PHKG2	HUMAN	168741	178174	203075	184582	183977	181062	191656	201996	189215	195195	191311	199525	193751	182678	189601	182215	196890	203665
P15848	ARSB	HUMAN	83662.7	86661.9	96116	80617.4	79772.6	92984.4	87653.8	90579.9	90569	84462.3	90919.8	84922.2	93935.6	87349.2	87163.8	87094.9	89114.3	80193
P15873	POL30	YEAST	NA	NA	NA	74577.4	96596.1	71761.5	80059	97421.9	134494	134922	146729	136403	115465	186397	170671	220136	188626	180223
P15880	RPS2	HUMAN	15311100	14553100	15032200	15443400	14575200	14887300	15105900	14899300	15119000	15054600	14431200	15598300	14663700	15277100	15251700	14218300	14974100	15451300
P15882-3	CHN1	HUMAN	27758.9	29116.7	28557.6	27009.4	21077.4	23250.7	25574.5	28943.5	22759.2	31819.3	20791.2	24764.6	36974.4	29155.4	21502.4	29183.2	29001.6	26372.2
P15891	ABP1	YEAST	NA	NA	NA	380553	422681	423882	386884	413207	638380	654178	632380	649686	634814	835703	869654	838824	870401	848032
P15923-3	TCF3	HUMAN	23666.8	33789.2	31644.8	28335.7	26780.9	28510.8	28431.4	33540.4	27716.2	25944.5	23428.2	30927.2	19277.5	35569.7	44655	26653.6	31213.1	25706.1
P15924	DSP	HUMAN	982374	997326	992891	969041	980757	1001170	977234	993346	987713	995148	976436	979762	964231	963676	980179	990950	981180	979143
P15927-3	RPA2	HUMAN	5627840	5792280	5760010	5812060	5568460	5423920	5652310	5650840	5534170	5826810	5856060	5591200	5855700	5685270	5731740	5618390	5679930	5519270
P15954	COX7C	HUMAN	486882	480335	492846	405555	398340	417795	244945	330385	358959	412455	413897	348778	203437	344691	412791	223400	262358	154610
P15992	HSP26	YEAST	3803.44	NA	NA	3917350	4629520	4052420	3824290	4454040	6588020	6487660	6682440	6343860	6187380	8231900	8674020	8403700	8988120	8094350
P16083	NQO2	HUMAN	894042	857430	885621	865433	861336	843073	907938	939421	817176	891393	864385	817326	841297	930783	850979	863784	807962	780200
P16120	THR4	YEAST	72644	NA	69305.9	364763	440186	389997	390221	433923	634422	649118	653576	673242	655368	860448	843757	909304	914897	868466
P16140	VMA2	YEAST	1241720	856127	1487570	911354	1010770	945492	993184	1013750	1447510	1536240	1487620	1488930	1464250	1854830	1900880	2004020	1945230	1953080
P16152	CBR1	HUMAN	2658020	2585040	2577540	2423630	2542290	2567360	2488830	2468970	2540470	2538670	2539350	2480710	2311260	2535970	2526040	2421900	2572420	2335980
P16219	ACADS	HUMAN	204428	199686	195573	198120	218917	205038	221398	197674	217854	197794	221868	202451	209808	208296	201686	214840	200873	211625
P16278-3	GLB1	HUMAN	694380	672271	673874	732166	670414	665438	757352	719962	664538	737722	652773	713191	716974	742354	722475	709581	748944	702235
P16298-3	PPP3CB	HUMAN	19536.2	12792.6	12971	20137.1	14748	16759.4	15845.5	13475.1	20227.4	18848.1	11059.3	14457.2	12589.8	18361.3	17478.4	11658.9	15881.7	12642.5
P16333-2	NCK1	HUMAN	155696	162794	157622	167381	158958	158431	157890	151957	165002	156753	169484	159583	148880	159237	160513	163805	149268	150677
P16383	GCFC2	HUMAN	369669	375875	401755	433443	398086	396033	392836	431603	410425	399079	440341	413057	421261	386666	417315	401724	398956	367316
P16387	PDA1	YEAST	NA	127908	NA	340010	380358	340830	345544	377795	559516	555405	564040	549000	584950	753107	768151	741513	770047	763687
P16402	H1-3	HUMAN	21923.9	19313.7	15182.1	23630.4	20663.4	16711.4	15549.2	25047	27348.8	13226.1	21223	23385.7	19109	20762.3	22963.7	18909.3	23780.7	15219.4
P16435	POR	HUMAN	1227730	1235230	1205220	1228220	1237500	1202120	1138650	1219730	1211240	1207870	1220690	1206730	1237940	1263950	1213450	1212580	1188540	1177790
P16451	PDX1	YEAST	NA	NA	NA	82735.4	82853.3	79574.6	75249.5	86747.7	111129	139952	130687	130289	166594	205959	209081	174611	208025	181938
P16467	PDC5	YEAST	NA	NA	NA	3616.83	NA	3632.92	3819.17	NA	8620.19	9638.71	4687.34	9947.51	6028.84	10131.4	6029.24	7402.67	13541.7	11040.5
P16474	KAR2	YEAST	NA	NA	213183	372056	404508	360645	380245	399659	548658	584615	565982	587522	551542	716972	778306	763010	772906	734050
P16521	YEF3	YEAST	NA	46267.8	13184.1	1471890	1667650	1495390	1522160	1608830	2450360	2490220	2362680	2427850	2398920	3197320	3243580	3256590	3311560	3254440
P16547	OM45	YEAST	NA	NA	NA	493311	537580	494032	496812	538485	774188	795622	777600	802611	800719	997793	1009430	1077500	1073010	1074880
P16550	APA1	YEAST	66741.3	NA	NA	491994	616426	475004	540257	588458	724442	832019	779848	796163	826399	994474	1004150	1077480	985371	1126270
P16603	NCP1	YEAST	NA	NA	NA	38723.8	53759.5	43133.4	45275.3	56555.1	72816.3	73463.2	65217.9	67340.3	68443.2	93637.3	114558	113019	98242.8	88243.7
P16615-2	ATP2A2	HUMAN	4801930	4838110	4812310	4871350	4910300	4872080	4882050	5017590	4789020	4942630	4966530	4861470	4917390	4957300	4780960	4881440	4889350	4852710
P16622	HEM15	YEAST	NA	NA	NA	62942.1	75566.6	79329.4	63723.1	66326.9	112375	117197	114246	109792	115406	134887	150544	165441	147369	171027
P16649	TUP1	YEAST	60898.4	52700.2	62724.9	89239.3	109035	86235.2	90743.3	91835.1	119748	142007	119245	141238	123416	168021	166127	176846	187316	168114
P16861	PFK1	YEAST	NA	NA	NA	432392	448904	431233	414794	421971	661787	662526	679403	638008	652713	879847	863706	873430	875069	874806
P16862	PFK2	YEAST	NA	NA	NA	373886	423224	381936	401570	396839	623369	613743	588769	644723	596186	798792	793857	845177	797630	789559
P16870-2	CPE	HUMAN	99701.9	115959	118670	104835	118474	99359.8	113966	106347	105166	116674	108346	122204	116891	88172.9	98029.3	104309	95879.8	118774
P16885	PLCG2	HUMAN	93047.3	92812.1	97379.4	100879	107354	91983.7	97645.7	95241.6	95476.6	97332.5	102718	89151.9	95533.9	97832.1	104267	97001.9	99648.9	85534.2
P16930	FAH	HUMAN	34582.7	34459.2	40968.1	33496.5	32028.1	32613.9	29459.1	47432.8	39570.4	36889.1	38135.5	32207.9	47026.2	28247.5	36986.4	27280.9	47055.5	44407.7
P16930-2	FAH	HUMAN	762548	734513	728579	788592	786387	785143	773756	762647	784234	810662	726613	784834	774657	761071	751753	724684	785658	662418
P16949-2	STMN1	HUMAN	285553	242881	326111	291814	283716	274638	199303	271242	309222	279743	281732	260136	175007	339092	261868	197289	218332	203713
P16965	STF2	YEAST	NA	NA	NA	9340.43	8747.01	8820.49	9132.02	12361.9	14484.7	13980.4	17434.2	19788.6	14574.7	20853.4	22673.6	16920.4	20337.3	22047.4
P16989	YBX3	HUMAN	2222370	2212710	2278240	2330880	2370310	2330980	2387250	2291350	2381880	2189110	2238660	2292820	2309450	2278200	2290820	2190990	2231310	2110550
P16989-2	YBX3	HUMAN	2713830	2620260	2457050	2597230	2647320	2538920	2434610	2535320	2629600	2495780	2377130	2310320	2295790	2433010	2557710	2442170	2563280	2353200
P17010-3	ZFX	HUMAN	145720	116559	117689	142650	134715	135256	118699	130342	139869	122515	127705	121830	137990	140651	129872	139284	152822	128028
P17025-2	ZNF182	HUMAN	9200.62	9403.05	11666	10617.9	14801	21408	10580.8	8894.52	15168.7	16590.5	12033.5	15290.6	8151.29	13159.2	12000.4	12976.2	11156.2	21481.5
P17026	ZNF22	HUMAN	378848	378897	378940	386836	373620	395268	375620	384638	389122	384039	369614	384212	383378	360178	390466	362326	390251	401389
P17028	ZNF24	HUMAN	558710	556926	599697	583554	608128	587484	581394	602124	625836	580757	590008	605085	616304	607337	601110	582707	587100	632195
P17029	ZKSCAN1	HUMAN	36147.2	28999.3	29772.5	21770.7	26476.3	31486.6	39851.7	29335.5	36226.3	24384.9	35824.4	30982.1	28778.4	28947.1	41097.5	26314.1	22885.8	33531.7
P17041	ZNF32	HUMAN	29696.3	34856.4	39227.1	38352.5	32628.7	44073.8	32657.5	38697	57972.3	34156.1	50228.3	25690.4	29399.7	47848.5	38248.6	33761.8	44150.7	28094.1
P17096-2	HMGA1	HUMAN	1541410	1423250	1484510	1546480	1580340	1594610	1373960	1677030	1326490	1547320	1636750	1417560	1806320	1344380	1502420	1560730	1649260	1766820
P17098	ZNF8	HUMAN	41280.1	29414	34885.9	42752.4	33330.1	34482.1	48536.8	45602.6	46708.6	40528.9	45339.3	28708.6	43605.8	48562.9	29774.5	40976.9	35502.3	24171.8
P17106	CBF1	YEAST	NA	NA	NA	12832.1	9441.43	5627.13	8950.75	11277.6	28184.6	18851.4	15237.2	19001.8	17793.2	16641.7	25422	17949.4	17840.4	7958.5
P17152	TMEM11	HUMAN	705162	733672	734224	729900	666177	723040	633664	673509	703908	668271	675326	670938	602882	701686	697714	697976	648785	603593
P17174	GOT1	HUMAN	2629830	2618470	2592610	2627350	2674970	2625730	2652430	2583980	2653650	2587180	2608540	2556580	2626470	2633460	2628700	2653340	2575720	2498800
P17252	PRKCA	HUMAN	298128	286878	268889	267257	278908	272799	286067	269701	286206	258687	256374	249972	251809	295270	255486	270725	276320	263753
P17255	VMA1	YEAST	1404410	1322790	1456060	1365720	1453380	1394820	1332360	1459360	2086120	2121840	2018660	2097530	2114440	2704530	2721240	2740750	2739920	2652860
P17301	ITGA2	HUMAN	245646	238958	246536	235467	234022	235646	257448	248563	242527	247830	240174	248040	261323	243577	244006	236491	273365	247172
P17302	GJA1	HUMAN	107961	113868	122680	114654	119340	127368	131850	122096	121537	114271	108929	115544	125769	115139	108090	112360	133460	113962
P17423	THR1	YEAST	NA	NA	NA	196317	228016	203658	191731	214526	334683	321273	340122	338201	331551	425757	423505	419053	428345	424162
P17480	UBTF	HUMAN	1150570	1129570	1102690	1114360	1114250	1092690	1048330	1084940	1105450	1115850	1093220	1035330	1067810	1117210	1117750	1059210	1085170	1065520
P17482	HOXB9	HUMAN	297010	340352	328089	293168	332486	317378	286098	313032	317105	349016	304106	288897	291325	317650	333408	281032	309875	311609
P17483	HOXB4	HUMAN	11319.7	6439.53	12189.3	13554.4	9627.18	NA	9540.27	NA	16241.8	NA	6022.73	13113	11852.2	18291.7	10630.5	16417.2	9946.94	NA
P17505	MDH1	YEAST	NA	7318.88	NA	1881390	2029350	1836940	1942000	1899770	2922130	2971810	2942570	2938150	2983990	3770120	3828600	3998360	3950120	4081520
P17509	HOXB6	HUMAN	25317.9	23455.1	31903.4	36521.2	33263.5	28410.8	33424.4	38134.4	29770.7	32315.3	36948.1	33604.1	40090.4	25536.9	34040.7	31809.2	28542.7	43915.6
P17535	JUND	HUMAN	24801.4	15257.3	25840.7	27982.7	21386.2	14920.5	23621.2	23855.5	18467.6	19217.2	19769.5	21158.8	13846.2	21946	20971.3	28751.1	14806.2	15915.8
P17536	TPM1	YEAST	NA	NA	NA	47428	81407.5	65606.2	96968.4	76276.3	129541	189313	178190	165559	158338	172897	205124	195538	192643	183903
P17544-1	ATF7	HUMAN	54264.8	85979.3	47530.5	67487.4	62211.7	52998	67011.5	59739.6	61263.6	49899.6	71008.9	55668	68965.5	44055.1	82918.4	63609.6	61165.8	37327
P17555	SRV2	YEAST	NA	NA	NA	149735	147751	162007	146688	132817	268881	262165	239534	243507	234480	327086	335890	322714	303710	307600
P17568	NDUFB7	HUMAN	37481	49263.4	36076.4	45710.6	38917.1	39782.9	37527.9	43434.5	51541.1	49229.9	46792.3	47918.8	42226.8	32174	47506.8	38486.5	43253.5	32755.9
P17612-2	PRKACA	HUMAN	143139	155859	147418	155122	139167	187593	188768	153841	156899	205604	194033	181509	198225	180385	155185	194817	187753	192692
P17649	UGA1	YEAST	NA	NA	NA	80376.9	86190.4	89231	101909	92922.4	141110	141226	143794	135658	136286	168293	186064	185930	198282	179459
P17655	CAPN2	HUMAN	889160	848927	838715	887908	873134	890024	849066	813372	868741	862054	849559	823010	825369	873778	870059	845008	840471	840994
P17677-2	GAP43	HUMAN	53010.3	58575.2	59937	54446.7	74135.9	54096	37808	48677.8	71839.5	54858.5	60711.8	41714.8	71320.1	71930.1	60102.1	46358.7	24485.3	61861
P17695-2	GRX2	YEAST	NA	NA	NA	153956	153320	155996	142562	154292	300938	294816	256267	226290	263933	332522	354570	339917	344279	342225
P17706-2	PTPN2	HUMAN	218076	248446	272446	242743	245983	196744	228289	174581	275389	168553	223964	229639	202404	220603	212378	252762	234837	238391
P17709	GLK1	YEAST	NA	NA	NA	529613	607633	610656	577890	699522	944005	995609	794068	907962	885278	1180190	1108230	961855	1174230	1107080
P17812	CTPS1	HUMAN	2724760	2820750	2752170	2694180	2684430	2684880	2777760	2754730	2658140	2725420	2761530	2655190	2729370	2651780	2695140	2714380	2735310	2621200
P17812-2	CTPS1	HUMAN	7637.45	8350.46	8895.58	13429.3	7562.81	10073	12934	12577.4	12386.3	10699.6	6307.84	13517.3	NA	7295.15	11671	17645.4	12849.1	13712.6
P17844	DDX5	HUMAN	9530650	9577950	9700040	9653030	9337970	9478290	9191310	8991030	9424260	9184480	9409990	8980300	9131790	9596230	9376530	9195770	9167300	8922010
P17858-2	PFKL	HUMAN	205378	200903	222571	205024	224803	194065	208397	187255	227880	198346	206870	214967	195183	214767	209175	233063	195510	185279
P17891	CLC1	YEAST	NA	NA	NA	162273	204477	183809	184009	185608	273144	306993	269868	268964	263188	364239	330815	322562	344267	329386
P17900	GM2A	HUMAN	909369	893145	923143	920389	948321	864342	958261	890413	841518	868955	985090	927930	895786	904946	895338	945694	915573	1008610
P17931	LGALS3	HUMAN	51107.5	55494.2	52653.1	48346.2	45227.3	52901.1	48039.8	54922.9	41025.7	41783	57745.9	56296.5	46787.6	52790.4	58525.9	51793.4	55878.2	39442
P17967	PDI1	YEAST	NA	NA	NA	472002	552231	500000	486511	518334	819480	868709	814347	797511	774375	1059280	1116840	1054160	1022180	1013010
P17987	TCP1	HUMAN	8875880	8758230	8799730	8682420	8508320	8877070	8449520	8501370	8580040	8951350	8536470	8334870	8146260	8494420	8334650	8546300	8479540	8204550
P18031	PTPN1	HUMAN	1413340	1389760	1391710	1443120	1398390	1437670	1392260	1406410	1416700	1371100	1433300	1402230	1393560	1393770	1383140	1464030	1436730	1389830
P18065	IGFBP2	HUMAN	67496.3	60077.3	66854.9	68129.8	65837.6	75912.6	64155.2	61914.3	60680.2	60555.6	68721.7	52245.3	58500.8	61388.1	70525.4	75269.4	60351.5	59363.2
P18074	ERCC2	HUMAN	104358	104916	93444.5	107888	93494.3	101995	105835	104665	114724	103365	97602.2	105653	92301.5	108057	95111.8	96188.7	93073.2	89593.3
P18077	RPL35A	HUMAN	14934900	14849300	15013900	14382900	14733600	15217900	15592100	15512700	14712900	14789600	15780700	15638400	15565100	15116000	15028300	15402700	15232700	15651500
P18084	ITGB5	HUMAN	10091.2	10187	11612.7	9980.66	5919.73	10518.2	6922.18	10403.5	11677.5	8758.01	13619.8	12472.5	7618.5	9477.16	8134.22	10644	5420.47	14131.7
P18085	ARF4	HUMAN	3819020	4608930	4486390	3876170	4127020	3955420	4057480	4055870	4011680	3814790	3749770	3769980	3833150	4085460	4057350	3820740	3766370	3796510
P18124	RPL7	HUMAN	15517800	15400400	15502000	15349100	15167600	15516000	15261000	15413700	15352200	15334200	15692800	15289300	15635800	15363300	15535200	15434500	15696400	15714800
P18206-2	VCL	HUMAN	3387260	3338920	3285490	3297450	3285590	3258950	3313600	3349510	3365630	3302900	3233560	3284580	3275620	3293940	3349740	3291980	3328730	3303310
P18239	PET9	YEAST	1828390	1761040	1656840	1117780	1235400	1150950	1165660	1211900	1711530	1766640	1686910	1681340	1652530	2187250	2156840	2276210	2192900	2093660
P18433-6	PTPRA	HUMAN	318525	333594	309153	306289	313268	284566	305780	276963	283564	281837	278064	295348	290393	300193	300372	304135	292803	294802
P18440	NAT1	HUMAN	3954.22	4944.3	8728.69	1678.09	6333.7	11751.6	10392.1	1654.79	NA	413.214	2570.91	3762.03	6558.02	1441.57	7045	3678.8	1092.84	2775.93
P18562	FUR1	YEAST	NA	NA	NA	276126	279551	254460	267265	264068	383102	372110	379057	405576	423591	515661	493427	540797	500041	533102
P18583-5	SON	HUMAN	1988700	2037490	2018510	2072190	2009070	1992680	1993490	2007160	2041460	1997280	1983040	2054040	2008680	2008600	1995430	1985980	1972990	1961170
P18615-3	NELFE	HUMAN	182897	153809	198095	211633	172959	207473	182617	174958	199919	191210	184832	164602	159014	192251	197118	198842	232119	146566
P18621-3	RPL17	HUMAN	8546450	8731460	8630570	8250080	8641590	8723890	8608090	8322030	8549230	8609470	8430360	8456940	8426510	8365990	8514940	9048140	8145220	8452730
P18669	PGAM1	HUMAN	15955200	18078300	16920300	16480100	16950700	16862900	17295800	16489700	17453000	16751400	17110200	17007400	16049100	16613600	17099800	17010600	17139700	16610100
P18754-2	RCC1	HUMAN	16571400	16831300	16501200	16548300	16742300	16480700	16908600	16862000	17426700	16824200	17042400	16714600	16900300	16566600	16783500	16460100	17172500	16820600
P18759	SEC18	YEAST	NA	NA	NA	39708.2	37387.9	35582.7	32348	36918.5	59111.2	61477.9	58777.6	61121.6	55067.6	84512.8	75103.7	88126.8	80414.1	91871.7
P18847-2	ATF3	HUMAN	34315.8	31802.2	32179.2	45638.2	39953.1	36938.8	36942.1	28588.1	47424.1	41231.4	43096	37252.9	29862	39962.8	27274.6	45390.1	37177.9	25673.3
P18858-3	LIG1	HUMAN	777727	766248	748372	775536	761295	791981	790232	809471	771708	795380	778670	797705	835036	754951	786815	767080	816162	809333
P18859-2	ATP5PF	HUMAN	268990	274823	257611	251020	231793	287854	229835	248984	259911	242336	252916	241787	221946	278555	237257	258257	242801	276054
P18887	XRCC1	HUMAN	1202490	1155010	1196350	1177810	1115350	1212180	1237960	1222360	1214550	1212030	1191990	1153680	1223540	1205770	1190490	1206280	1257100	1224110
P18899	DDR48	YEAST	NA	NA	NA	NA	NA	NA	NA	NA	5751.4	2298.43	3219.53	2777.01	2922.57	2411.44	NA	3308.06	4603.65	2785.76
P19021-2	PAM	HUMAN	72637.1	62658.2	70005.7	68218	77605.8	77285.1	74224.4	72604.1	76654	75692	86962	81726.4	70913	79388	67991.5	80255.7	70595.6	75064.4
P19022-2	CDH2	HUMAN	1654980	1661000	1604620	1602660	1596570	1562460	1551070	1633620	1659700	1669190	1606030	1654270	1461460	1601190	1543620	1463030	1568180	1553230
P19073	CDC42	YEAST	NA	NA	NA	26696.4	41929.1	42111.5	36396.3	38876.5	75282.4	48240.3	59073.6	59642.4	65013.9	88587.6	76615.8	81041.4	89259.6	69052.4
P19097	FAS2	YEAST	80485.6	92078.2	NA	252418	278092	243128	250755	279794	417846	415002	428544	412375	381339	540693	557426	561001	561836	522428
P19174-2	PLCG1	HUMAN	634540	608232	628720	606840	608966	610225	597541	601807	613000	594079	617900	599672	611416	599792	579155	586076	609543	597087
P19256-2	CD58	HUMAN	252165	238742	275708	279259	264264	247072	276438	268245	264073	296503	274898	269961	278374	246423	282583	276703	278564	245057
P19262	KGD2	YEAST	NA	NA	NA	516184	595314	514359	530739	582222	826048	851094	792084	823340	793779	996769	1044580	1170610	1154550	1141280
P19338	NCL	HUMAN	40012400	39948400	41458800	39746000	38876300	39744600	38792300	39397600	39665700	39428700	39443800	38857000	39041300	39190100	39894700	39311500	39238100	38564500
P19367-2	HK1	HUMAN	3381140	3332570	3320790	3269380	3233240	3213210	3256350	3262270	3288180	3266870	3266090	3266520	3251300	3213190	3327530	3215180	3328130	3203750
P19387	POLR2C	HUMAN	935200	855365	889070	950482	830582	846443	843538	846373	868087	847944	835989	838749	820055	893170	871979	871695	817633	822494
P19388	POLR2E	HUMAN	2031670	1882640	1869040	1931330	1867300	1921280	1720220	1890150	1959080	1936340	1826370	1810840	1796420	1888160	1862780	1787720	1747180	1735400
P19404	NDUFV2	HUMAN	288276	286220	307241	266333	283937	285093	282431	214349	277311	270520	247715	269090	262513	250042	276114	288875	273384	228452
P19414	ACO1	YEAST	1066690	1418370	1214490	1729980	1917320	1784100	1756040	1871210	2765180	2784640	2742010	2861500	2792700	3549980	3691650	3651770	3669350	3618650
P19419	ELK1	HUMAN	124211	86765.2	111502	127012	116857	121324	108504	127095	109002	110517	89324.8	114142	99930	95372.8	113173	127571	117134	93905.4
P19447	ERCC3	HUMAN	276990	290970	323040	311470	310735	283324	293704	266376	312168	290701	289826	279612	278580	300296	287819	290588	280820	265760
P19474	TRIM21	HUMAN	33379.4	36308.4	37729.2	34196.2	29109	37422.4	34847.9	37440.8	33465.3	37444.6	36280.2	41513.4	37191.9	34158.4	25498.3	46350.6	46364.7	44014.8
P19484	TFEB	HUMAN	138699	112725	148547	117285	152059	122223	122388	132823	139496	119705	142254	116534	118339	145538	132561	133045	132514	110809
P19525-2	EIF2AK2	HUMAN	911470	905393	931686	901948	909587	931546	885702	914668	894716	894861	851937	938747	908609	862054	897824	925830	922776	935275
P19532	TFE3	HUMAN	52084	49857.7	48641	51077.4	50753.1	55305.8	38632.5	52210.4	56497.9	52722.6	80522	61703.2	47566.1	47080.5	48433.6	46788.4	53088.7	61121.9
P19622	EN2	HUMAN	16289.2	16990.2	19810.7	9079.96	35852.1	24601.1	24587.7	17141	22074.8	14270.9	7969.16	15164	13177.7	13978	18770.9	21160	24789	14869
P19623	SRM	HUMAN	4363500	4087090	3934080	4153880	4155570	4231630	4261130	3987240	4400780	4218300	4142570	4204680	4137880	4152510	4272570	4080280	4147270	4129420
P19634	SLC9A1	HUMAN	61021.4	66712.7	55599.7	57751.3	61140.3	58508.1	66888.8	69810.2	64602.8	68588.2	51941.9	73216.4	74120.5	72989	67441.3	69732.8	52805.4	76071.5
P19784	CSNK2A2	HUMAN	1028000	1085060	1169190	1117700	1096570	1077110	1108730	1124690	1144700	1160000	1069890	1023040	1120540	1127100	1119690	1113010	1156770	1139790
P19793-2	RXRA	HUMAN	14960.7	30521.2	23025.2	30637.2	36426.2	31449.1	12691.2	22776.6	19203.6	33530.6	16627.5	10718	32981.7	25200.3	31641.4	28193.9	24203.3	31867.2
P19838-2	NFKB1	HUMAN	170421	161632	176467	175104	164044	152796	171216	158837	161620	170098	163748	156226	165674	168620	165285	171977	182621	176183
P19881	PHO13	YEAST	NA	NA	NA	43232.2	59788.3	52756.8	58468.6	47828.1	94398.1	97628.1	94121.4	91090.8	102256	124046	124461	129904	123634	121936
P19882	HSP60	YEAST	72444.1	NA	44604.5	1450590	1596950	1434920	1446500	1551860	2327730	2323630	2204200	2363920	2236270	3031850	3103360	3066700	3086920	2973600
P19955-2	YMR31	YEAST	NA	NA	NA	58827.8	66976.1	53502.7	64811	51386	100901	99071	84592.4	111983	98273.9	132336	128651	120934	124582	120829
P20020-1	ATP2B1	HUMAN	1055780	1052290	1052800	1018960	1064150	1084210	1070720	1056770	1075550	1057670	1056260	1086050	1033460	1064850	1072060	1055300	1044990	992123
P20042	EIF2S2	HUMAN	5451040	5725660	5691330	5707020	5738030	5828490	5709650	5839340	5791160	5739090	5933890	5727800	5841930	5659120	5699270	5655650	5751790	5846060
P20051	URA4	YEAST	NA	NA	NA	261555	306260	228957	248972	285495	441114	435961	405974	380138	421169	542269	522328	577381	482320	498820
P20073-2	ANXA7	HUMAN	950936	973794	949304	964755	930699	956151	917267	951654	911760	911722	902385	933178	936120	908981	964437	916871	949713	917841
P20081	FPR1	YEAST	NA	NA	NA	885797	1032760	1054400	1015830	1039390	1568940	1431540	1545770	1682980	1542630	1857150	2054240	2050630	2150690	1957170
P20226-2	TBP	HUMAN	334001	368780	364682	365876	395068	374899	368609	368518	373437	383998	387766	376851	354154	377174	394662	350819	357849	372015
P20248	CCNA2	HUMAN	443479	442019	444642	442842	461917	424685	442691	471716	461056	442180	425626	433410	441698	436418	440027	455982	463234	442724
P20265	POU3F2	HUMAN	165155	166822	163522	158117	166853	150639	172345	157378	172215	162478	162472	163644	180895	163851	181533	163442	171690	155647
P20290	BTF3	HUMAN	219115	201935	174671	200695	233798	161076	198422	189686	210191	252541	149938	160681	218904	136229	196961	198307	207557	201234
P20338	RAB4A	HUMAN	1207310	1083210	1110630	1179360	1068190	1080900	1025260	933826	1010910	1043930	1087180	1025000	1013600	1108120	1035180	1125160	1033690	978763
P20339-2	RAB5A	HUMAN	60239.2	98397.4	90907.6	101719	91622.4	101257	81981.9	88213.1	81888.5	96400.5	82418.4	98362.7	59331.3	94063.1	100262	76986.4	81370.9	71605.3
P20340-2	RAB6A	HUMAN	1856100	1824410	1797560	1883670	1896180	1787120	1675140	1785740	1859090	1822760	1715080	1746630	1658460	1829610	1846310	1842080	1693590	1789280
P20435	RPO26	YEAST	NA	NA	NA	29328.1	53671.7	41397.8	47261.4	39287.8	81057	79729.9	83917	53951.9	66602.8	90120.1	99090.1	84407.7	105964	100665
P20436	RPB8	YEAST	NA	NA	NA	22123.2	26042.4	24112.1	12963.8	19374.3	52919.1	34846.6	26567.9	37796.4	40447.1	52989.4	62861.2	60343.9	45193	50778.5
P20449	DBP5	YEAST	NA	NA	NA	12790.9	18526.9	21634	19165.8	25938.2	32359.3	39612.9	35362.3	46147.2	22407.6	46372.9	51557.2	53190.1	54481.3	46633.5
P20459	SUI2	YEAST	NA	NA	NA	48035.2	61642.8	56642.4	76569.5	72398.9	85997	74529.7	72652	87161.2	91553.6	116369	113647	140193	137143	138405
P20484	MAK11	YEAST	NA	NA	NA	13045.4	14312.1	13380.2	20598.5	21753.5	27106.1	36923.5	35711.8	28165.7	30961.5	45019.3	43901.3	51897.4	37904	46228
P20585	MSH3	HUMAN	484129	480639	509792	488286	499679	507797	509298	493193	497374	491655	499411	492591	506655	519044	520419	504956	517450	506686
P20604	SIT4	YEAST	NA	NA	NA	18838.7	22442.6	25736.7	22310.6	31337.5	37000.9	29284.9	34897.5	33654.9	35454.7	46700.4	45961.8	47219.1	45612.4	41874.4
P20606	SAR1	YEAST	NA	NA	NA	51007.9	72439.8	75517.7	84099	72485.4	101790	105547	115809	115216	97298	121398	145349	175204	135096	141519
P20618	PSMB1	HUMAN	4235130	4075660	4028580	4124090	4301800	4110160	4211480	4133800	4153230	4063710	4168810	4249680	4186340	3998430	4232220	3978420	4219880	4090320
P20645	M6PR	HUMAN	561210	419883	587386	527683	450817	476388	494112	450163	488169	540614	557539	450789	417888	518136	450154	405362	475737	420214
P20674	COX5A	HUMAN	2745980	2905020	2848420	2713950	2754350	2980660	2802890	2972780	2832180	2687710	2774700	2717430	2674320	2880040	2832750	2883080	2858500	2655590
P20700	LMNB1	HUMAN	10423400	10656400	10678200	10175500	9978710	10011700	9537770	9858500	10316500	9816320	10093200	9907970	9876010	10145500	10402500	9886910	10048000	9392950
P20719	HOXA5	HUMAN	707824	710934	750783	786892	780552	778051	857843	769206	701244	753811	807781	816374	899475	754920	829149	812022	815374	871391
[truncated: 6,632 more rows]

## Sheet: Astral TMT
Protein.Id	Gene.Symbol	Description	Number.of.peptides	Organism	tmt_1	tmt_2	tmt_3	tmt_4	tmt_5	tmt_6	tmt_7	tmt_8	tmt_9	tmt_10	tmt_11	tmt_12	tmt_13	tmt_14	tmt_15	tmt_16	tmt_17	tmt_18
sp|P0CG40|SP9_HUMAN	SP9	Transcription factor Sp9 OS=Homo sapiens OX=9606 GN=SP9 PE=3 SV=1	2	HUMAN	187.652	180.863	168.655	214.592	186.815	247.205	232.359	278.818	256.955	249.819	344.668	290.995	213.225	247.321	229.224	271.528	282.12	248.096
sp|P55011|S12A2_HUMAN	SLC12A2	Solute carrier family 12 member 2 OS=Homo sapiens OX=9606 GN=SLC12A2 PE=1 SV=1	41	HUMAN	6356.44	6441.7	6708.54	6429.44	6400.53	6549.49	6357.9	6415.27	6486.53	6928.34	6946.18	6694.75	6232.49	6455.87	6598.21	6207.46	6578.18	6835.79
sp|O60341|KDM1A_HUMAN	KDM1A	Lysine-specific histone demethylase 1A OS=Homo sapiens OX=9606 GN=KDM1A PE=1 SV=2	58	HUMAN	14837.8	14617.8	15229.7	14635.8	15238.7	15417.2	15158.8	14506.4	14805.9	14272.8	15474.1	15207.1	15018.7	14446.4	14680.9	14768.5	15813.4	15257.3
sp|O14654|IRS4_HUMAN	IRS4	Insulin receptor substrate 4 OS=Homo sapiens OX=9606 GN=IRS4 PE=1 SV=1	86	HUMAN	17534.5	18189.6	18438.1	18177.1	18053.8	18165.5	17936.8	17694.9	17470.5	17263.9	17257.2	17910.6	17980	18060	17745.3	17393.3	18265.2	18864.4
sp|P43572|EPL1_YEAST	EPL1	Enhancer of polycomb-like protein 1 OS=Saccharomyces cerevisiae (strain ATCC 204508 / S288c) OX=559292 GN=EPL1 PE=1 SV=1	3	YEAST	480.169	483.12	535.631	463.523	463.178	458.149	511.319	458.704	548.514	377.108	497.417	403.445	457.868	418.963	490.309	454.049	509.53	505.193
sp|Q5TF21|MTCL3_HUMAN	MTCL3	Microtubule cross-linking factor 3 OS=Homo sapiens OX=9606 GN=MTCL3 PE=3 SV=1	2	HUMAN	160.902	124.652	212.893	172.449	142.097	162.055	129.25	168.487	172.059	134.375	181.046	170.729	177.334	178.65	138.606	175.845	155.833	174.555
sp|O94964|MTCL2_HUMAN	MTCL2	Microtubule cross-linking factor 2 OS=Homo sapiens OX=9606 GN=MTCL2 PE=1 SV=3	10	HUMAN	860.944	920.963	932.217	891.748	1052.33	923.952	1003.16	916.154	994.15	970.306	1033.89	1013.18	876.985	911.918	963.672	839.298	916.325	1093.29
tr|A0A8Q3WKN6|A0A8Q3WKN6_HUMAN	MTCL1	Microtubule crosslinking factor 1 OS=Homo sapiens OX=9606 GN=MTCL1 PE=1 SV=1	3	HUMAN	275.301	298.624	291.496	314.521	322.915	254.195	358.387	353.491	283.113	277.287	325.144	265.372	312.204	303.564	254.876	250.033	302.87	349.685
sp|P36578|RL4_HUMAN	RPL4	Large ribosomal subunit protein uL4 OS=Homo sapiens OX=9606 GN=RPL4 PE=1 SV=5	136	HUMAN	38262.7	39526.2	38415.4	39324.5	38778.9	39553.1	38636.3	38427.1	37956.6	39086.5	37738.3	39548	39485.2	39811.3	37668.2	38500.7	38201	38583.4
sp|P10664|RL4A_YEAST	RPL4A	Large ribosomal subunit protein uL4A OS=Saccharomyces cerevisiae (strain ATCC 204508 / S288c) OX=559292 GN=RPL4A PE=1 SV=4	28	YEAST	1230.73	1292.01	1313.58	4669.05	4296.63	4169.19	4220.73	4470.33	5702.3	6412.49	5943.81	6696.16	6478.27	7740.85	7575.65	7853.61	7383.9	7604.34
sp|Q6SPF0|SAMD1_HUMAN	SAMD1	Sterile alpha motif domain-containing protein 1 OS=Homo sapiens OX=9606 GN=SAMD1 PE=1 SV=1	3	HUMAN	259.199	310.393	259.288	216.157	216.634	220.585	227.086	204.357	260.546	248.549	196.45	248.471	192.061	220.548	197.819	272.195	199.569	266.117
sp|O76031|CLPX_HUMAN	CLPX	ATP-dependent Clp protease ATP-binding subunit clpX-like, mitochondrial OS=Homo sapiens OX=9606 GN=CLPX PE=1 SV=2	51	HUMAN	7746.63	8125.89	8194.75	8440.07	8313.24	7913.75	8091.24	8046.6	7802.48	7873.29	8130.7	8488.2	7992.23	8231.97	8126.86	8148.74	8077.12	8332.28
tr|A0A0A0MRZ1|A0A0A0MRZ1_HUMAN	UNKL	Unk like zinc finger OS=Homo sapiens OX=9606 GN=UNKL PE=1 SV=2	3	HUMAN	190.891	223.097	253.43	240.348	208.429	222.481	247.335	228.572	217.79	223.03	226.906	246.717	241.72	169.019	202.67	217.374	234.127	262.136
sp|Q9C0B0|UNK_HUMAN	UNK	RING finger protein unkempt homolog OS=Homo sapiens OX=9606 GN=UNK PE=1 SV=2	26	HUMAN	3526.87	3438.87	3446.4	3629.33	3548.21	3541.68	3527.99	3583.85	3665.83	3475.05	3526.66	3800.3	3463.16	3437.43	3501.42	3486.61	3562.59	3629.66
sp|A6NIH7|U119B_HUMAN	UNC119B	Protein unc-119 homolog B OS=Homo sapiens OX=9606 GN=UNC119B PE=1 SV=1	14	HUMAN	1951.09	2032.98	2018.41	1956.56	2044.19	1897.14	1937.6	2115.69	1971.78	2054.6	2029.96	1851.39	1962.42	2092.24	1942.43	2163.03	1903.53	2043.23
sp|Q9P258|RCC2_HUMAN	RCC2	Protein RCC2 OS=Homo sapiens OX=9606 GN=RCC2 PE=1 SV=2	100	HUMAN	21786.2	21398.4	22018.9	21836.7	21753.5	21742.6	21698.8	20425.3	21351.2	21232.9	21915.7	21856.7	21667.9	21937	21899	21351.4	22975.2	22867.8
sp|Q9H3U1|UN45A_HUMAN	UNC45A	Protein unc-45 homolog A OS=Homo sapiens OX=9606 GN=UNC45A PE=1 SV=1	52	HUMAN	12790.6	12450.8	13127.3	12868.2	12483.4	12341.3	12716.8	12865.2	12634.7	12483.5	12390.2	12342.8	12459.9	12119.2	12612.9	12381.2	12034.9	12247.9
sp|P09880|TRNL_YEAST	TRL1	tRNA ligase OS=Saccharomyces cerevisiae (strain ATCC 204508 / S288c) OX=559292 GN=TRL1 PE=1 SV=1	1	YEAST	1.67657	17.8736	22.4456	36.5027	64.647	60.5688	53.1787	60.1668	59.0379	90.8716	83.5184	79.6095	79.6876	69.4767	89.4854	97.4239	97.2629	80.0764
tr|A0A3B3ISV4|A0A3B3ISV4_HUMAN	VKORC1L1	vitamin-K-epoxide reductase (warfarin-sensitive) OS=Homo sapiens OX=9606 GN=VKORC1L1 PE=1 SV=1	3	HUMAN	216.039	199.127	207.69	228.1	222.697	171.054	195.937	186.928	205.497	217.743	276.992	243.254	205.32	207.42	240.14	244.888	176.376	253.277
sp|Q15596|NCOA2_HUMAN	NCOA2	Nuclear receptor coactivator 2 OS=Homo sapiens OX=9606 GN=NCOA2 PE=1 SV=2	11	HUMAN	1076.26	1048.23	1036.43	969.014	1016.63	1013.9	1035.96	945.885	992.479	1045.52	1059.47	1034.09	931.904	956.762	964.598	1016.19	1131.44	971.641
sp|Q9UPT8|ZC3H4_HUMAN	ZC3H4	Zinc finger CCCH domain-containing protein 4 OS=Homo sapiens OX=9606 GN=ZC3H4 PE=1 SV=3	43	HUMAN	6135.41	6441.68	6059.47	6695.18	6099.88	6765.29	6355.03	6350.82	6012.11	6018.97	6232.88	6561.99	6328.43	6450.17	6459.03	6322.58	6242.46	6567.1
sp|Q96L91|EP400_HUMAN	EP400	E1A-binding protein p400 OS=Homo sapiens OX=9606 GN=EP400 PE=1 SV=4	33	HUMAN	4885.52	4872.23	4900.97	4947.4	5008.14	4795.77	4798.47	4544.37	4891.51	4837.99	4842.21	5009.03	4998.51	4608.83	4508.41	4883.29	4756.9	4837.4
sp|Q6ZTU2-6|E400N_HUMAN	EP400P1	Isoform 5 of Putative EP400-like protein OS=Homo sapiens OX=9606 GN=EP400P1	1	HUMAN	55.463	74.4142	77.2211	79.0306	48.2482	79.7126	74.535	97.055	48.3131	65.4068	71.3544	80.0033	72.0862	49.9151	72.1601	60.3081	64.4854	61.9393
tr|A0A8V8TQJ0|A0A8V8TQJ0_HUMAN	MSH6	DNA mismatch repair protein OS=Homo sapiens OX=9606 GN=MSH6 PE=1 SV=1	97	HUMAN	22478.6	22959.6	22262.1	21954.1	22240.1	22033.9	21873.8	21811	22427.6	23435.6	22483.4	22215.5	22657.4	22550.9	22094.5	22383.8	22227.7	22069.5
sp|A1X283|SPD2B_HUMAN	SH3PXD2B	SH3 and PX domain-containing protein 2B OS=Homo sapiens OX=9606 GN=SH3PXD2B PE=1 SV=3	34	HUMAN	5668.69	6009.64	5948.36	5987.38	5974.11	5955.83	5718.36	5771.3	5602.15	5817.24	6032.77	6081.88	5850.52	5896.17	5717.13	6095.14	6057.01	5984.78
sp|Q01852|TIM44_YEAST	TIM44	Mitochondrial import inner membrane translocase subunit TIM44 OS=Saccharomyces cerevisiae (strain ATCC 204508 / S288c) OX=559292 GN=TIM44 PE=1 SV=1	5	YEAST	436.357	481.887	535.367	765.645	665.438	584.756	674.182	575.435	701.719	767.864	848.885	824.858	855.894	945.151	856.997	862.035	994.811	942.758
sp|Q8WWH5|TRUB1_HUMAN	TRUB1	Pseudouridylate synthase TRUB1 OS=Homo sapiens OX=9606 GN=TRUB1 PE=1 SV=1	15	HUMAN	1565.87	1554.07	1615.32	1672.66	1662.46	1668.11	1712.1	1685.02	1552.12	1673.23	1701.82	1679.82	1760.78	1675.63	1594.03	1732.45	1688.12	1881.79
sp|P09938|RIR2_YEAST	RNR2	Ribonucleoside-diphosphate reductase small chain 1 OS=Saccharomyces cerevisiae (strain ATCC 204508 / S288c) OX=559292 GN=RNR2 PE=1 SV=2	18	YEAST	1068.77	1013.67	1123.23	3610.3	3696.72	3761.72	3614.48	3682.41	5056.66	4911.29	4847.92	5139.21	5340.92	6062.66	6325.29	6474.85	6110.73	6124.56
sp|Q96D53|COQ8B_HUMAN	COQ8B	Atypical kinase COQ8B, mitochondrial OS=Homo sapiens OX=9606 GN=COQ8B PE=1 SV=2	13	HUMAN	1848.21	1777.72	1879.16	1983.02	1993.55	1859.95	1839.23	1943.03	1771.2	1879.83	1791.85	1782.2	1733.33	1856.83	1833.97	1881.57	1890.09	1859.27
sp|Q8N8D1|PDCD7_HUMAN	PDCD7	Programmed cell death protein 7 OS=Homo sapiens OX=9606 GN=PDCD7 PE=1 SV=1	3	HUMAN	281.254	291.18	287.203	319.255	299.371	284.161	313.066	260.505	326.948	247.031	342.284	261.078	304.681	340.107	264.094	253.474	343.717	240.603
tr|G3V2N0|G3V2N0_HUMAN	GNG2	Guanine nucleotide-binding protein subunit gamma OS=Homo sapiens OX=9606 GN=GNG2 PE=1 SV=1	1	HUMAN	56.8276	64.1349	57.0824	61.9727	68.8575	58.7866	52.9193	60.7089	66.7993	71.8787	62.6116	46.1243	72.7561	81.5257	55.4986	44.3011	44.8461	46.9058
sp|Q6P2E9|EDC4_HUMAN	EDC4	Enhancer of mRNA-decapping protein 4 OS=Homo sapiens OX=9606 GN=EDC4 PE=1 SV=1	47	HUMAN	11705	11281.7	11481.5	11517.3	11927.2	11444.2	11393.4	11786	11757.9	12104.5	11855.6	11376.3	11893.5	11898.4	11898	12087	12304.3	12189.4
sp|Q9NQP4|PFD4_HUMAN	PFDN4	Prefoldin subunit 4 OS=Homo sapiens OX=9606 GN=PFDN4 PE=1 SV=1	9	HUMAN	1352.54	1515.38	1629.73	1282.18	1406.16	1552.38	1523.82	1584.8	1716.24	1635.62	1527.1	1484.58	1421.38	1503.74	1557.29	1532.89	1441.43	1387.36
sp|O95551-2|TYDP2_HUMAN	TDP2	Isoform 2 of Tyrosyl-DNA phosphodiesterase 2 OS=Homo sapiens OX=9606 GN=TDP2	7	HUMAN	1555.17	1623.06	1471.53	1589.58	1506.29	1676.55	1490.78	1390.47	1433.28	1398.08	1436.03	1581.75	1500.42	1583.09	1422.55	1556.12	1530.89	1689.66
sp|O15357|SHIP2_HUMAN	INPPL1	Phosphatidylinositol 3,4,5-trisphosphate 5-phosphatase 2 OS=Homo sapiens OX=9606 GN=INPPL1 PE=1 SV=2	24	HUMAN	3174.41	3016.03	3154.8	3230.07	3184.83	3085.16	3181.25	3155.82	3113.44	3251.92	3131.01	3199.75	3249.44	3340.38	3223.19	3174.08	3250.37	3537.61
tr|A0A9L9PY35|A0A9L9PY35_HUMAN	POGLUT2	Protein O-glucosyltransferase 2 OS=Homo sapiens OX=9606 GN=POGLUT2 PE=1 SV=1	31	HUMAN	4489.74	4576.29	4451.09	4696.93	4390.4	4726.5	4506.45	4541.84	4469.86	4410.33	4669.07	4432.57	4376.42	4727.76	4472.26	4589.07	4592.94	4652.2
sp|Q9H9Y2|RPF1_HUMAN	RPF1	Ribosome production factor 1 OS=Homo sapiens OX=9606 GN=RPF1 PE=1 SV=2	17	HUMAN	5287.65	5067.42	5384.27	5164.43	5226.2	5225.28	5413.57	5175.71	5311.96	5292.18	5369.64	5353.64	5481.82	5238.62	5369.98	5518.15	5515.09	5051.49
sp|P24276|SSD1_YEAST	SSD1	Protein SSD1 OS=Saccharomyces cerevisiae (strain ATCC 204508 / S288c) OX=559292 GN=SSD1 PE=1 SV=1	3	YEAST	202.74	146.353	161.3	203.293	256.005	192.292	239.99	270.927	226.405	243.073	334.065	301.051	284.964	306.669	241.848	342.888	368.054	362.514
sp|Q96P70|IPO9_HUMAN	IPO9	Importin-9 OS=Homo sapiens OX=9606 GN=IPO9 PE=1 SV=3	51	HUMAN	12345.5	12730.1	11828.4	11930.3	11962.3	12171.1	11743.4	12360.7	11949.3	12376.1	11813.6	12206.3	11977.6	11815.3	12225.2	12384	11795.2	11816.3
sp|P30260-2|CDC27_HUMAN	CDC27	Isoform 2 of Cell division cycle protein 27 homolog OS=Homo sapiens OX=9606 GN=CDC27	39	HUMAN	7080.07	7097.02	7058.97	7201.95	7090.4	6635.14	6940.74	7355.97	7283.72	7244.96	7059.57	7162.25	6966.22	6896.71	6880.32	7029.56	7259.73	7192.96
sp|P00360|G3P1_YEAST	TDH1	Glyceraldehyde-3-phosphate dehydrogenase 1 OS=Saccharomyces cerevisiae (strain ATCC 204508 / S288c) OX=559292 GN=TDH1 PE=1 SV=3	37	YEAST	1301.98	1328.67	1478.5	4086.57	3643.86	4227.87	3822.69	4259.91	5503.76	5496.41	5485.04	6003.27	5812.91	6513.89	7026.33	7110.49	6624.52	6783.61
sp|P04406|G3P_HUMAN	GAPDH	Glyceraldehyde-3-phosphate dehydrogenase OS=Homo sapiens OX=9606 GN=GAPDH PE=1 SV=3	131	HUMAN	26488.6	27025.7	27398.7	27248.7	26962.6	28238.1	26838.5	26521.5	26182.4	26830.3	27086.3	27754	26612.7	27526.5	26874.1	26923.4	27202.3	28291.2
sp|P00358|G3P2_YEAST	TDH2	Glyceraldehyde-3-phosphate dehydrogenase 2 OS=Saccharomyces cerevisiae (strain ATCC 204508 / S288c) OX=559292 GN=TDH2 PE=1 SV=3	113	YEAST	6169.01	6369.15	6564.67	22672.1	22685.1	23127.5	22804.4	23161.8	31016.5	31832.8	32522.1	33656.3	34123.5	39055.9	41542.8	41036.5	41725.1	41090.9
sp|P00359|G3P3_YEAST	TDH3	Glyceraldehyde-3-phosphate dehydrogenase 3 OS=Saccharomyces cerevisiae (strain ATCC 204508 / S288c) OX=559292 GN=TDH3 PE=1 SV=3	14	YEAST	945.103	980.438	1050.14	4239.98	4206.93	4041.19	4332.54	4040.43	5885.95	6183.22	6474.31	6171.65	6342.62	6915.71	7865.55	7364.1	8092.95	7922.83
sp|O14556|G3PT_HUMAN	GAPDHS	Glyceraldehyde-3-phosphate dehydrogenase, testis-specific OS=Homo sapiens OX=9606 GN=GAPDHS PE=1 SV=2	50	HUMAN	17236.8	16723.3	16325.5	17916.6	17891.9	18149.5	18868.8	18957	19798.9	20248.7	19819.5	19888.5	19628.3	20256.6	20889.4	20836.3	20964.8	21448.5
sp|P15180|SYKC_YEAST	KRS1	Lysine--tRNA ligase, cytoplasmic OS=Saccharomyces cerevisiae (strain ATCC 204508 / S288c) OX=559292 GN=KRS1 PE=1 SV=2	9	YEAST	395.218	403.84	475.903	1715.38	1544.01	1533.42	1501.48	1479.38	2226.3	2162.94	2222.77	2192.12	2411.71	2771.6	2922.03	2892.18	2887.24	3012.17
sp|Q9NP50|SHCAF_HUMAN	SINHCAF	SIN3-HDAC complex-associated factor OS=Homo sapiens OX=9606 GN=SINHCAF PE=1 SV=1	6	HUMAN	1346.41	1448.68	1516.74	1501.45	1399.63	1542.5	1403.42	1326.21	1428.02	1413.05	1516.5	1356.44	1365.99	1461.27	1422.91	1312.6	1594.85	1613.29
sp|Q01780|EXOSX_HUMAN	EXOSC10	Exosome complex component 10 OS=Homo sapiens OX=9606 GN=EXOSC10 PE=1 SV=2	104	HUMAN	21140.6	21331.9	21316.1	22554.2	21567.9	21572	21503.1	21206.1	21139.6	21627.7	21609.1	22151.6	21106.1	21781	21560.8	21499.3	22176.4	22445.7
tr|A0A8V8TLM6|A0A8V8TLM6_HUMAN	TFRC	Transferrin receptor protein 1 OS=Homo sapiens OX=9606 GN=TFRC PE=1 SV=1	68	HUMAN	15704	15887.1	15867	15567.7	15484.3	15308.9	15547.1	15881.7	15464.5	15821	15303.1	15407.6	15656.6	15789.5	15839.1	15461.3	15914.4	15589.9
sp|Q9UP52|TFR2_HUMAN	TFR2	Transferrin receptor protein 2 OS=Homo sapiens OX=9606 GN=TFR2 PE=1 SV=1	6	HUMAN	3372.49	3253.69	3015.21	3276.65	3315.99	3125.32	3220.76	3374.2	3240.12	3362.67	3188.72	3321.16	3236.41	3226.96	3307.46	3321.99	2849.1	3257.84
sp|P07954|FUMH_HUMAN	FH	Fumarate hydratase, mitochondrial OS=Homo sapiens OX=9606 GN=FH PE=1 SV=3	106	HUMAN	24054.6	24341.1	24464.3	24305.9	24367.7	24656.4	24460.1	24180.1	24487	23492.9	24467.6	25213.4	24468.8	24456.5	24188.1	23937.6	25104.4	25064.6
sp|P15705|STI1_YEAST	STI1	Heat shock protein STI1 OS=Saccharomyces cerevisiae (strain ATCC 204508 / S288c) OX=559292 GN=STI1 PE=1 SV=1	45	YEAST	2309.98	2251.18	2558.53	7456.81	7451.49	7221.08	7161.53	7751.97	9931.79	10020	10061.7	10924.8	11179	12862.4	13078.7	13483.5	13021.2	13031.6
sp|Q9Y490-2|TLN1_HUMAN	TLN1	Isoform 2 of Talin-1 OS=Homo sapiens OX=9606 GN=TLN1	239	HUMAN	50184.2	50057.6	50265.6	49928.1	50216.8	49823.5	49875.2	50699.7	50433.9	50401.4	50573.7	50494.2	49654	50207.7	50008.2	50945.9	50734	49927.7
sp|Q9Y4G6|TLN2_HUMAN	TLN2	Talin-2 OS=Homo sapiens OX=9606 GN=TLN2 PE=1 SV=4	32	HUMAN	6490.98	6707.16	6568.27	6665.61	6895.28	7209.35	6715.86	6161.43	6752.99	6375.04	6800.63	6582.73	6988.68	6737.98	6775.96	6785.14	7175.7	7556.52
tr|A0A0A6YYL6|A0A0A6YYL6_HUMAN	RPL17-C18orf32	Large ribosomal subunit protein uL22 OS=Homo sapiens OX=9606 GN=RPL17-C18orf32 PE=3 SV=1	71	HUMAN	16562.8	16113.9	17088.8	16668.7	17249.1	17255.4	17309.8	16913.4	17068.9	16498.1	16977.3	17057.2	17333.2	17231.9	17144.5	16553.1	17308.1	17224.7
sp|Q9P0V3|SH3B4_HUMAN	SH3BP4	SH3 domain-binding protein 4 OS=Homo sapiens OX=9606 GN=SH3BP4 PE=1 SV=1	3	HUMAN	191.745	196.661	274.477	238.283	242.431	284.986	268.389	198.452	212.726	267.074	259.314	256.143	204.64	248.018	231.432	212.558	256.405	245.718
sp|Q96P11-2|NSUN5_HUMAN	NSUN5	Isoform 2 of 28S rRNA (cytosine-C(5))-methyltransferase OS=Homo sapiens OX=9606 GN=NSUN5	21	HUMAN	2400.16	2117.78	2322.86	2503.58	2461.53	2497.36	2274.45	2322.35	2546.75	2408.24	2430.57	2491.47	2571.2	2331.9	2335.37	2340.36	2361.73	2371.52
sp|Q8N4T8|CBR4_HUMAN	CBR4	3-oxoacyl-[acyl-carrier-protein] reductase OS=Homo sapiens OX=9606 GN=CBR4 PE=1 SV=3	9	HUMAN	1448.3	1487.94	1462.48	1495.3	1467.98	1370.9	1386.76	1553.92	1435.45	1430.13	1505.69	1440.57	1338.23	1536.85	1435.57	1418.03	1478.08	1399.1
sp|Q9P2E9|RRBP1_HUMAN	RRBP1	Ribosome-binding protein 1 OS=Homo sapiens OX=9606 GN=RRBP1 PE=1 SV=5	164	HUMAN	27578.7	28209.5	28274.5	28936	28274.1	29203.4	28252.6	27485.3	27334	27568.8	28182.1	28266.3	28158.4	27827.5	27809.4	27132.7	28982.4	28867.3
sp|Q8N4C6-7|NIN_HUMAN	NIN	Isoform 7 of Ninein OS=Homo sapiens OX=9606 GN=NIN	19	HUMAN	1748.25	1764.58	1789.22	1935.17	1858.87	1862.34	1860.08	1959.43	1821.55	1828.9	1852.4	2023.52	1897.16	2026.76	1766.33	1742.19	1894.02	1801.73
sp|P23381|SYWC_HUMAN	WARS1	Tryptophan--tRNA ligase, cytoplasmic OS=Homo sapiens OX=9606 GN=WARS1 PE=1 SV=2	41	HUMAN	8113.38	7588.41	7930.63	7536.6	7900.31	7042.49	7896.08	7450.87	7614.63	7705.52	8217.23	7558.48	7941.93	7418.39	7846.92	7816.44	7758.5	7340.92
tr|G3V277|G3V277_HUMAN	WARS1	Tryptophanyl-tRNA synthetase (Fragment) OS=Homo sapiens OX=9606 GN=WARS1 PE=1 SV=1	1	HUMAN	36.2131	54.0248	47.6609	106.5	87.8283	67.8402	99.8275	88.7155	92.1005	117.667	112.731	84.4288	73.7274	80.9964	90.3945	88.8917	92.7843	78.4919
sp|P35221-2|CTNA1_HUMAN	CTNNA1	Isoform 2 of Catenin alpha-1 OS=Homo sapiens OX=9606 GN=CTNNA1	79	HUMAN	19720.8	19249.1	19411.5	18561.5	19111.2	18578.8	19035.2	19083.9	19186.1	19087.8	19288.3	18625.2	19200.7	18556	18821.8	18762.3	18727.4	18780
sp|Q96C19|EFHD2_HUMAN	EFHD2	EF-hand domain-containing protein D2 OS=Homo sapiens OX=9606 GN=EFHD2 PE=1 SV=1	24	HUMAN	4296	4229.39	4034.6	4073.09	4004.93	4000.9	4039.59	3951.44	4163.3	4086.64	4292.63	4144.96	4016.69	3885.52	3943.17	4013.84	4308.14	4051.32
sp|Q9BUP0|EFHD1_HUMAN	EFHD1	EF-hand domain-containing protein D1 OS=Homo sapiens OX=9606 GN=EFHD1 PE=1 SV=1	7	HUMAN	862.723	903.966	905.117	844.156	927.236	772.311	852.872	990.521	925.783	804.965	916.774	873.982	909.842	851.193	879.191	889.925	857.75	905.603
sp|P40008|FMP52_YEAST	FMP52	Protein FMP52, mitochondrial OS=Saccharomyces cerevisiae (strain ATCC 204508 / S288c) OX=559292 GN=FMP52 PE=1 SV=1	4	YEAST	111.919	133.414	125.042	225.567	270.983	238.135	220.519	286.875	356.587	332.084	342.672	352.993	352.768	423.368	381.768	439.568	398.47	409.303
sp|Q9GZT9|EGLN1_HUMAN	EGLN1	Egl nine homolog 1 OS=Homo sapiens OX=9606 GN=EGLN1 PE=1 SV=1	35	HUMAN	6223.43	6215.87	6323.24	6373.95	6454.33	6270.98	6315.8	5950.1	6252.51	6508.73	6534.72	6442.26	5974.78	6276.73	6177.57	6139.89	6570.04	6250.08
sp|Q96T51|RUFY1_HUMAN	RUFY1	RUN and FYVE domain-containing protein 1 OS=Homo sapiens OX=9606 GN=RUFY1 PE=1 SV=2	49	HUMAN	10444.5	11026.2	10748.1	10495.5	10043.7	11126	10625.9	10310.4	10466.7	10151.2	10390.5	10948.5	10296.3	10561.4	10722.4	10718.3	10573.7	10896.3
sp|P54578|UBP14_HUMAN	USP14	Ubiquitin carboxyl-terminal hydrolase 14 OS=Homo sapiens OX=9606 GN=USP14 PE=1 SV=3	40	HUMAN	9836.37	9881.37	9820.07	9727.12	9777.11	9395.79	9804.56	9556.38	9996.24	9786.94	9458.09	9687.36	9863.93	9442.99	9733.69	9681.36	9303.35	9549.21
sp|Q7L099-3|RUFY3_HUMAN	RUFY3	Isoform 3 of Protein RUFY3 OS=Homo sapiens OX=9606 GN=RUFY3	10	HUMAN	898.274	855.487	889.833	837.964	916.626	823.195	880.62	885.408	886.99	841.895	939.997	842.672	866.225	872.06	874.739	873.902	832.803	938.242
sp|Q8WXA3-1|RUFY2_HUMAN	RUFY2	Isoform 5 of RUN and FYVE domain-containing protein 2 OS=Homo sapiens OX=9606 GN=RUFY2	5	HUMAN	741.567	705.303	685.731	669.105	761.267	748.194	732.48	760.168	709.888	760.546	677.584	721.353	763.713	699.957	635.255	790.924	734.425	822.311
sp|Q5VSL9|STRP1_HUMAN	STRIP1	Striatin-interacting protein 1 OS=Homo sapiens OX=9606 GN=STRIP1 PE=1 SV=1	17	HUMAN	3206.47	3144.17	3212.52	3010.88	3170.33	2935.8	3016.08	3165.14	3287.7	3100.46	3314.71	3125.7	3166.3	3102.95	3053.65	3159.44	3152.93	2951.39
sp|Q9ULQ0|STRP2_HUMAN	STRIP2	Striatin-interacting protein 2 OS=Homo sapiens OX=9606 GN=STRIP2 PE=1 SV=2	2	HUMAN	107.955	82.4474	135.79	122.146	110.877	100.11	142.356	127.154	104.854	145.128	134.727	82.7893	125.293	154.767	136.791	123.167	120.192	117.861
sp|O14497|ARI1A_HUMAN	ARID1A	AT-rich interactive domain-containing protein 1A OS=Homo sapiens OX=9606 GN=ARID1A PE=1 SV=3	73	HUMAN	11078.3	11167	11056.9	10948.4	11110.6	11231.2	10903.4	11394.9	10775.1	12657	11467.6	11139	11443.3	10915.9	11240.8	11272.3	10847.6	11027.5
tr|A0A1B0GTJ8|A0A1B0GTJ8_HUMAN	ARID1B	AT-rich interaction domain 1B OS=Homo sapiens OX=9606 GN=ARID1B PE=1 SV=2	39	HUMAN	5632.33	5960.94	5957.2	5505.21	5693.69	5759.97	5664.01	5606.92	5896.94	5861.95	5750.46	5899.96	5455.75	5705.78	5481.93	5619	5790.41	5758.21
sp|Q9BQS8-4|FYCO1_HUMAN	FYCO1	Isoform 4 of FYVE and coiled-coil domain-containing protein 1 OS=Homo sapiens OX=9606 GN=FYCO1	14	HUMAN	1487.43	1570.17	1624.69	1755.8	1663.91	1663.69	1784.52	1730.79	1749.97	1876.68	1929.99	1676.86	1834.73	1827.62	2015.79	1858.65	2061.8	1858.49
sp|P51970|NDUA8_HUMAN	NDUFA8	NADH dehydrogenase [ubiquinone] 1 alpha subcomplex subunit 8 OS=Homo sapiens OX=9606 GN=NDUFA8 PE=1 SV=3	21	HUMAN	2542.52	2576.61	2566	2487.3	2756.68	2708.72	2760.41	2688.78	2645.17	2570.83	2612.63	2333.76	2647.3	2579.41	2757.05	2620.28	2475.74	2509.26
sp|Q96NB2|SFXN2_HUMAN	SFXN2	Sideroflexin-2 OS=Homo sapiens OX=9606 GN=SFXN2 PE=1 SV=2	7	HUMAN	1121.73	1051.44	1180.06	1094.87	1099.43	1061.6	1053.33	1061.63	1013.74	1060.16	1108.59	1110.55	1115.4	1016.69	1005.25	1195.58	1049	1067.08
sp|Q9Y618|NCOR2_HUMAN	NCOR2	Nuclear receptor corepressor 2 OS=Homo sapiens OX=9606 GN=NCOR2 PE=1 SV=3	23	HUMAN	2977.93	3035.57	3269.56	3373.23	2923.82	3231.17	3233.12	3103.27	3106.54	2897.54	3055.68	3272.04	2945.74	3278.89	3193.26	3151.48	3129.6	3266.49
tr|H0Y459|H0Y459_HUMAN	NCOR1	Nuclear receptor corepressor 1 OS=Homo sapiens OX=9606 GN=NCOR1 PE=1 SV=2	60	HUMAN	7027.25	7029.09	7692.16	7259.73	7377.21	7156.97	7070.04	7045.18	7063.17	7223.79	7671.98	7277.93	7273.67	7167.05	7143.84	7183.77	6994.95	7512.89
sp|Q8TAE8|G45IP_HUMAN	GADD45GIP1	Large ribosomal subunit protein mL64 OS=Homo sapiens OX=9606 GN=GADD45GIP1 PE=1 SV=1	7	HUMAN	679.282	684.958	710.128	680.481	677.248	672.672	715.733	818.609	702.827	624.894	692.494	715.121	747.402	643.051	682.379	738.552	672.779	730.453
sp|Q7L2E3-2|DHX30_HUMAN	DHX30	Isoform 2 of ATP-dependent RNA helicase DHX30 OS=Homo sapiens OX=9606 GN=DHX30	148	HUMAN	31521.8	31847.7	30782.9	31682.7	30961.9	30854.8	31387.2	31207.8	30351.3	31705.6	31237.7	31372	31718.5	31480.6	31370.2	31657.4	31495.1	31161.5
sp|Q7L2E3|DHX30_HUMAN	DHX30	ATP-dependent RNA helicase DHX30 OS=Homo sapiens OX=9606 GN=DHX30 PE=1 SV=1	1	HUMAN	61.308	61.9724	70.1191	79.2422	72.589	68.9449	77.8741	61.4852	93.0996	82.883	50.6593	62.75	60.6855	58.6598	56.9702	46.927	88.7101	95.816
sp|Q8IYS1|P20D2_HUMAN	PM20D2	Xaa-Arg dipeptidase OS=Homo sapiens OX=9606 GN=PM20D2 PE=1 SV=2	21	HUMAN	5201.64	5377.6	5318.08	5539.02	5172.79	5330.58	5440.65	5425.9	5377.56	5198.79	5381.52	5261.36	5607.76	5452.42	5481.06	5240.46	5394.48	5204.49
tr|A0A8I5QKQ8|A0A8I5QKQ8_HUMAN	SPTLC1	Serine palmitoyltransferase 1 OS=Homo sapiens OX=9606 GN=SPTLC1 PE=1 SV=1	27	HUMAN	5046.53	5024.2	5222.12	5366.19	5227.21	4972.04	5141.6	5376.39	5145.12	4901.86	5246.45	5248.66	5338.03	5210.96	5327.94	5159.88	5169.21	5033.99
sp|P31948-2|STIP1_HUMAN	STIP1	Isoform 2 of Stress-induced-phosphoprotein 1 OS=Homo sapiens OX=9606 GN=STIP1	253	HUMAN	64491.4	65545	62780.9	62697.4	63086.8	63985	62579.4	64490.7	62558.8	63494.2	62146.5	63277	63115.8	64345.8	62852.2	63618.8	60699.4	61096.1
sp|P50502|F10A1_HUMAN	ST13	Hsc70-interacting protein OS=Homo sapiens OX=9606 GN=ST13 PE=1 SV=2	66	HUMAN	14572.9	14519.6	14804.8	14201.4	14956.4	14309.6	14804.1	14473.9	14591.7	14815.4	14600.5	13848.5	14295.3	14122.5	14450.3	14105	13884.6	13946.4
sp|Q13423|NNTM_HUMAN	NNT	NAD(P) transhydrogenase, mitochondrial OS=Homo sapiens OX=9606 GN=NNT PE=1 SV=3	125	HUMAN	21208.7	20882.3	20524.3	20573.2	21367.1	20291.6	20865.4	21255.8	20494.8	20412.5	20358.3	20862.6	20472.2	20518	20121.7	20835.1	19375.6	19993.9
sp|Q68DK7|MSL1_HUMAN	MSL1	Male-specific lethal 1 homolog OS=Homo sapiens OX=9606 GN=MSL1 PE=1 SV=3	7	HUMAN	695.975	658.995	705.189	749.163	643.927	683.141	700.973	689.604	736.255	682.055	732.779	827.968	671.114	642.461	692.749	607.002	701.986	743.492
sp|P35251|RFC1_HUMAN	RFC1	Replication factor C subunit 1 OS=Homo sapiens OX=9606 GN=RFC1 PE=1 SV=4	83	HUMAN	20431.7	20446.1	20030.5	20221.7	20251.6	20655.6	19919.5	19706.8	19981	19394.3	20240.1	20340	20456.3	20268.5	20638.8	19546.3	21227.5	21064.5
sp|Q92575|UBXN4_HUMAN	UBXN4	UBX domain-containing protein 4 OS=Homo sapiens OX=9606 GN=UBXN4 PE=1 SV=2	19	HUMAN	3977.49	4021.24	4166.28	3969.93	4132.99	4092.79	4033.3	4027.55	4235.01	3942.55	4203.77	4101.08	4226.5	3987.79	4076.83	4208.63	4305.78	4253.15
sp|O60885|BRD4_HUMAN	BRD4	Bromodomain-containing protein 4 OS=Homo sapiens OX=9606 GN=BRD4 PE=1 SV=2	94	HUMAN	20694.8	20915.8	21109.9	21170.7	21204.5	21429.2	21073.3	20590.8	20479.6	20527.1	20770.1	20541.7	20828.1	21331.1	20960.7	20618.1	21342.3	21711.6
sp|Q15059|BRD3_HUMAN	BRD3	Bromodomain-containing protein 3 OS=Homo sapiens OX=9606 GN=BRD3 PE=1 SV=1	30	HUMAN	7016.92	6609.69	6835.36	6775.41	6616.91	6785.16	6978.03	6805.04	7109.32	6803.73	6815.75	7038.72	6945.48	6708.26	6889.58	6999.07	6705.99	6843.55
sp|P25440-2|BRD2_HUMAN	BRD2	Isoform 2 of Bromodomain-containing protein 2 OS=Homo sapiens OX=9606 GN=BRD2	43	HUMAN	6547.07	6537.87	6417.74	6573.57	6281.49	6434.85	6496.56	6364.26	6677.95	6344.25	6380.45	6403.84	6581.47	6541.87	6351.09	6398.23	6202.22	6182.86
sp|P56945-6|BCAR1_HUMAN	BCAR1	Isoform 6 of Breast cancer anti-estrogen resistance protein 1 OS=Homo sapiens OX=9606 GN=BCAR1	14	HUMAN	1661.71	1556.92	1568.4	1528.99	1548.1	1461.5	1484.24	1662.68	1563.28	1436.76	1596.2	1678.87	1510.52	1678.2	1634.51	1486.3	1747.09	1474.94
sp|P98172|EFNB1_HUMAN	EFNB1	Ephrin-B1 OS=Homo sapiens OX=9606 GN=EFNB1 PE=1 SV=1	11	HUMAN	1575.17	1692.15	1768.08	1565.41	1543.34	1731.76	1674.63	1668.96	1730.07	1544.59	1766.44	1642.94	1724.88	1699.05	1525.1	1544.78	1789.01	1814.48
sp|P05030|PMA1_YEAST	PMA1	Plasma membrane ATPase 1 OS=Saccharomyces cerevisiae (strain ATCC 204508 / S288c) OX=559292 GN=PMA1 PE=1 SV=2	7	YEAST	260.365	232.282	303.374	2649.96	2583.18	2408.88	2671.44	2628.25	3813.93	3862.33	3754.51	4338.6	4369.1	5003.82	5240.52	5025.35	5560.65	5539.8
sp|P19657|PMA2_YEAST	PMA2	Plasma membrane ATPase 2 OS=Saccharomyces cerevisiae (strain ATCC 204508 / S288c) OX=559292 GN=PMA2 PE=1 SV=3	33	YEAST	1345.74	1438.98	1476.46	3989.23	3978.27	3998.4	3974.92	4017.97	5413.8	5461.19	5408.41	5701.36	5797.77	6690.81	6870.14	6819.69	6957.42	6949.27
sp|Q9NV92|NFIP2_HUMAN	NDFIP2	NEDD4 family-interacting protein 2 OS=Homo sapiens OX=9606 GN=NDFIP2 PE=1 SV=2	1	HUMAN	67.3411	56.7384	56.9953	76.2717	55.2894	75.7868	59.2739	45.1637	49.2074	46.126	64.526	68.327	67.9597	45.2175	47.3413	66.4346	55.7594	95.2347
sp|Q9BTC0|DIDO1_HUMAN	DIDO1	Death-inducer obliterator 1 OS=Homo sapiens OX=9606 GN=DIDO1 PE=1 SV=5	115	HUMAN	19388.5	19626.7	20147.1	19940.7	19703	19839.4	20152.1	19513	20267.6	20218.6	19913.9	19695.2	19550.6	19453.3	19677.3	19591.7	20334.3	20496.4
sp|Q92576|PHF3_HUMAN	PHF3	PHD finger protein 3 OS=Homo sapiens OX=9606 GN=PHF3 PE=1 SV=3	84	HUMAN	13536.8	13904.1	13863.2	13852.3	13626.2	14032.4	13639.1	13650.9	13712.7	13542.4	13480	14149.3	13230	13761.6	13843.1	13711.2	13539.8	13907.8
sp|Q14498|RBM39_HUMAN	RBM39	RNA-binding protein 39 OS=Homo sapiens OX=9606 GN=RBM39 PE=1 SV=2	66	HUMAN	17209.6	17989.2	16856.6	17738.6	17207.9	18008.2	17590.5	17757.6	17098.9	16787.2	17184.7	17312.8	16996.2	18130.2	16868	17787.7	17346.5	17903
sp|Q86U06|RBM23_HUMAN	RBM23	Probable RNA-binding protein 23 OS=Homo sapiens OX=9606 GN=RBM23 PE=1 SV=1	5	HUMAN	549.149	469.25	492.597	502.599	553.572	495.418	513.785	524.816	571.575	554.293	587.407	531.773	503.418	620.549	601.467	538.965	594.951	541.671
tr|A0A8J9AUI2|A0A8J9AUI2_HUMAN	RAB3GAP1	Rab3 GTPase-activating protein catalytic subunit OS=Homo sapiens OX=9606 GN=RAB3GAP1 PE=1 SV=1	60	HUMAN	10114.9	10516.5	10250	10614.9	10319.8	10783	10276.4	11168.5	10180.5	11019.3	10068	10578.3	10228.2	10933.8	9857.98	10356.4	10089.9	10287.6
tr|C9JRZ6|C9JRZ6_HUMAN	CHCHD3	Coiled-coil-helix-coiled-coil-helix domain containing 3 OS=Homo sapiens OX=9606 GN=CHCHD3 PE=1 SV=2	43	HUMAN	6598.59	7245.64	7082.01	7082.02	7791.41	7389.24	6560.04	7204.47	6467.78	6923.86	6115.28	6880.26	6881.75	7461.18	6536.82	7120.29	6533.17	6800.48
sp|Q86YT6|MIB1_HUMAN	MIB1	E3 ubiquitin-protein ligase MIB1 OS=Homo sapiens OX=9606 GN=MIB1 PE=1 SV=1	34	HUMAN	4230.54	4094.96	3962.71	4332.65	4340.1	4297.11	4466.33	4153.34	3969.46	4106.24	4220.91	4387.03	4354.9	4312.72	4112.56	4329.31	4721.35	4459.24
sp|Q6UB99|ANR11_HUMAN	ANKRD11	Ankyrin repeat domain-containing protein 11 OS=Homo sapiens OX=9606 GN=ANKRD11 PE=1 SV=3	14	HUMAN	1257.85	1206.72	1359.12	1174.49	1244.69	1286.24	1216.35	1098.78	1174.55	1365.86	1176.66	1164.61	1152.04	1163.05	1177.83	1321.95	1316.46	1221.34
sp|P26641-2|EF1G_HUMAN	EEF1G	Isoform 2 of Elongation factor 1-gamma OS=Homo sapiens OX=9606 GN=EEF1G	104	HUMAN	33324.3	32004.5	32488.4	30975.8	32635.9	31281.9	32466.9	31565.4	32619	31981	32194.5	31267.3	32468.1	31329	32666.1	31448.2	32027.4	30842.1
sp|P20810-6|ICAL_HUMAN	CAST	Isoform 6 of Calpastatin OS=Homo sapiens OX=9606 GN=CAST	60	HUMAN	11139.6	11150.9	10659	11330.4	10972.7	11710.5	11157.4	10624.3	10898.7	11019.2	11390.2	11471.2	10907.3	11563.3	11142.5	11235.8	10646	11222.8
sp|P31350-2|RIR2_HUMAN	RRM2	Isoform 2 of Ribonucleoside-diphosphate reductase subunit M2 OS=Homo sapiens OX=9606 GN=RRM2	26	HUMAN	8002.7	7796.31	7483.21	7496.59	7579.2	7519.12	7522.03	7531.26	7546.5	7635.54	7504.94	7702.2	7888.17	7610.13	7740.85	7876	7811.17	7452.06
sp|Q7LG56-6|RIR2B_HUMAN	RRM2B	Isoform 6 of Ribonucleoside-diphosphate reductase subunit M2 B OS=Homo sapiens OX=9606 GN=RRM2B	8	HUMAN	1675.88	1599.29	1580.33	1553.75	1652.62	1580.33	1576.42	1787.89	1635.7	1679.25	1604.73	1567.94	1604.32	1633.62	1498.49	1565.17	1631.92	1712.83
sp|Q16643-3|DREB_HUMAN	DBN1	Isoform 3 of Drebrin OS=Homo sapiens OX=9606 GN=DBN1	49	HUMAN	9257.33	9203.71	9697.4	9531.05	9576.89	9250.34	9680.75	9201.1	10011.5	9232.68	9268.21	9628.63	9620.12	9537.55	9919.07	9248.16	9769.12	9568.13
sp|Q96L73|NSD1_HUMAN	NSD1	Histone-lysine N-methyltransferase, H3 lysine-36 specific OS=Homo sapiens OX=9606 GN=NSD1 PE=1 SV=1	58	HUMAN	6127.91	5978.79	6439.03	6480.06	6445.62	6454.35	6413.95	6339.57	6145.07	6247.6	6438.27	6545.45	6267.08	6184.28	6292.17	6194.04	6617.98	6541.55
sp|O96028|NSD2_HUMAN	NSD2	Histone-lysine N-methyltransferase NSD2 OS=Homo sapiens OX=9606 GN=NSD2 PE=1 SV=1	76	HUMAN	10853.7	10890.2	10817.7	10764.1	10680.9	11075.2	10719.6	10457	10749.8	10179.3	10854.8	10775.6	11079.3	10996.4	10921.8	10572.3	10841.7	11255.1
sp|Q9BZ95|NSD3_HUMAN	NSD3	Histone-lysine N-methyltransferase NSD3 OS=Homo sapiens OX=9606 GN=NSD3 PE=1 SV=1	36	HUMAN	3225.2	3230.29	3098.48	3508.62	3147.72	3271.12	3187.93	3375.18	3100.35	3387.3	3280.47	3344.68	3267.27	3469.71	3416.28	3358.46	3298.94	3346.45
tr|A0A5F9ZH11|A0A5F9ZH11_HUMAN	BRPF1	Bromodomain and PHD finger containing 1 OS=Homo sapiens OX=9606 GN=BRPF1 PE=1 SV=2	48	HUMAN	6917.84	6691.06	6593.43	6726.63	6701.79	6750.61	6665.12	7171.86	6879.7	7018.5	7136.3	7006.81	6846.96	7145.22	6976.15	7054.54	6838.55	7028.99
sp|O95696-2|BRD1_HUMAN	BRD1	Isoform 2 of Bromodomain-containing protein 1 OS=Homo sapiens OX=9606 GN=BRD1	34	HUMAN	4637.58	4866.68	4890.35	4749.46	5112.25	4732.91	4725.12	4983.01	4868.87	4977.56	4622.09	4879.02	4626.9	5160.58	4802.37	4570.47	4653.72	4769.38
sp|Q9ULD4|BRPF3_HUMAN	BRPF3	Bromodomain and PHD finger-containing protein 3 OS=Homo sapiens OX=9606 GN=BRPF3 PE=1 SV=2	11	HUMAN	1069.49	1222.67	1407.26	1314.11	1259.06	1243.81	1256.48	1207.77	1222.86	1284.68	1310.57	1175.08	1320.45	1267.59	1160.97	1330.46	1311.17	1295.27
sp|P27692|SPT5_YEAST	SPT5	Transcription elongation factor SPT5 OS=Saccharomyces cerevisiae (strain ATCC 204508 / S288c) OX=559292 GN=SPT5 PE=1 SV=1	3	YEAST	220.645	233.805	229.271	299.825	278.755	283.869	237.581	327.218	312.77	396.484	389.208	367.004	376.04	396.042	358.315	341.772	374.418	450.958
sp|Q9NVA2-2|SEP11_HUMAN	SEPTIN11	Isoform 2 of Septin-11 OS=Homo sapiens OX=9606 GN=SEPTIN11	32	HUMAN	6462.34	6460.27	6317.1	6031.48	6379.59	6406.66	6290.31	6638.69	6781.65	6368	6258.44	6496.26	6954.02	6717.47	6591.29	6764.27	6444.9	6197.17
sp|Q14141|SEPT6_HUMAN	SEPTIN6	Septin-6 OS=Homo sapiens OX=9606 GN=SEPTIN6 PE=1 SV=4	24	HUMAN	3247.55	3296.2	3292.69	3393.22	3300.26	3111.27	3522.74	3537.44	3410.66	3416.08	3718.72	3405.74	3425.07	3355.33	3545.49	3193.51	3344	3209.45
sp|Q92599|SEPT8_HUMAN	SEPTIN8	Septin-8 OS=Homo sapiens OX=9606 GN=SEPTIN8 PE=1 SV=4	29	HUMAN	7674.22	7912.56	7509	7401.95	7312.22	7688.97	7495.87	8090.79	7409.83	7466.61	7334.19	7530.72	7297.45	7608.03	7376.97	7499.33	7370.02	7571.12
tr|B5ME97|B5ME97_HUMAN	SEPTIN10	Septin-10 OS=Homo sapiens OX=9606 GN=SEPTIN10 PE=1 SV=2	7	HUMAN	752.662	746.187	745.03	800.59	764.54	776.002	849.333	825.568	755.723	798.553	767.974	765.187	776.231	872.778	796.067	872.378	904.748	867.084
sp|O95801|TTC4_HUMAN	TTC4	Tetratricopeptide repeat protein 4 OS=Homo sapiens OX=9606 GN=TTC4 PE=1 SV=3	27	HUMAN	7155.58	6863.97	7078.74	6964.61	7014.39	6805.18	6691.48	6796.52	7047.97	6849.55	6709.55	6979.18	6831.73	6689.9	6869.9	6893.55	6567.65	6755.53
tr|A0A8I5KZB3|A0A8I5KZB3_HUMAN	RAB3GAP2	RAB3 GTPase activating non-catalytic protein subunit 2 OS=Homo sapiens OX=9606 GN=RAB3GAP2 PE=1 SV=1	47	HUMAN	9007.82	9000.57	9369.54	9290.58	8918.56	9368.44	9153.76	9020.59	8818.18	9003.21	8924.37	8924.96	9171	9140.87	9307.29	8991.98	8701.27	9010.24
sp|O95429|BAG4_HUMAN	BAG4	BAG family molecular chaperone regulator 4 OS=Homo sapiens OX=9606 GN=BAG4 PE=1 SV=1	10	HUMAN	971.98	1046.1	1046.15	930.76	997.37	1127.57	941.236	985.698	1090.73	954.865	902.473	966.14	936.402	957.228	904.651	972.534	980.735	1093.59
sp|Q96BN8|OTUL_HUMAN	OTULIN	Ubiquitin thioesterase otulin OS=Homo sapiens OX=9606 GN=OTULIN PE=1 SV=3	29	HUMAN	7042.61	7535.87	7379	7446.43	7730.61	7524.12	7286.04	7101.7	6811.74	6601.25	6984.18	7013.57	7024.28	6626.41	6633.11	6765.61	6902.67	7177.31
sp|Q01831|XPC_HUMAN	XPC	DNA repair protein complementing XP-C cells OS=Homo sapiens OX=9606 GN=XPC PE=1 SV=4	40	HUMAN	9026.66	8986.63	9245.63	9119.42	8916.91	9123.46	9354.51	9105.63	9436.91	8972.05	9557.71	9052.78	9401.26	9123.89	9426.78	9008.6	9653.28	9469.05
sp|Q7Z5L9|I2BP2_HUMAN	IRF2BP2	Interferon regulatory factor 2-binding protein 2 OS=Homo sapiens OX=9606 GN=IRF2BP2 PE=1 SV=2	22	HUMAN	3818.61	3595.88	3754.7	3727.35	3707.11	4070.38	4083.04	3669.06	3717.04	3641.79	3844.54	3757.38	3834.17	3803.03	3833.28	3839.4	3831.63	3982.29
sp|Q9H1B7|I2BPL_HUMAN	IRF2BPL	Probable E3 ubiquitin-protein ligase IRF2BPL OS=Homo sapiens OX=9606 GN=IRF2BPL PE=1 SV=1	13	HUMAN	1773.66	1756.25	1751.75	1683.49	1716.45	1902.19	1593.63	1663.8	1736	1679.79	1803.21	1663.38	1776.06	1757.7	1671.44	1844.26	1621.7	1589.94
sp|Q9UNS1|TIM_HUMAN	TIMELESS	Protein timeless homolog OS=Homo sapiens OX=9606 GN=TIMELESS PE=1 SV=2	32	HUMAN	6632.49	7064.37	7490.53	7063.64	7377.43	6766.26	7045.08	6756.6	6823.62	7011.53	6749.54	6903.07	6705.08	6841.61	6919.09	6820.33	7043.4	6650.44
sp|P18754-2|RCC1_HUMAN	RCC1	Isoform 2 of Regulator of chromosome condensation OS=Homo sapiens OX=9606 GN=RCC1	63	HUMAN	10933.4	11173	10685.6	11036.3	10902.4	11324.3	10857.5	11743.5	10840.6	11563	10821.5	11519.5	10873.4	11220.5	10840.9	11263.8	10642.2	11137.6
sp|P08559-4|ODPA_HUMAN	PDHA1	Isoform 4 of Pyruvate dehydrogenase E1 component subunit alpha, somatic form, mitochondrial OS=Homo sapiens OX=9606 GN=PDHA1	95	HUMAN	20564.3	21364.1	20427.4	20256.5	20604.6	20562.4	20782.2	20610.3	19694.3	20285.9	20641.3	20712.4	20696.1	20510.9	20255.5	21179.3	21114	20796.5
sp|P32790|SLA1_YEAST	SLA1	Actin cytoskeleton-regulatory complex protein SLA1 OS=Saccharomyces cerevisiae (strain ATCC 204508 / S288c) OX=559292 GN=SLA1 PE=1 SV=1	2	YEAST	72.7624	78.5003	88.5539	128.066	155.431	129.044	148.507	138.285	141.8	150.126	161.362	113.096	146.475	158.015	195.01	181.477	170.977	159.071
sp|P16521|EF3A_YEAST	YEF3	Elongation factor 3A OS=Saccharomyces cerevisiae (strain ATCC 204508 / S288c) OX=559292 GN=YEF3 PE=1 SV=4	72	YEAST	5682.52	5635.93	5957.76	16410.5	16024.4	15855.1	16101.4	16644.2	21060	21503.2	21875.3	22863.8	23172.1	25799.6	27012.5	26840.5	27534.7	27364.8
sp|Q99733-2|NP1L4_HUMAN	NAP1L4	Isoform 2 of Nucleosome assembly protein 1-like 4 OS=Homo sapiens OX=9606 GN=NAP1L4	21	HUMAN	4293.23	4023.81	4330.18	4155.74	3975.24	3972.06	4150.16	3950.31	4201.19	4222.18	4121.23	4070.86	4105.97	4052.67	4095.33	3868.06	4361.45	4407.27
sp|P55209|NP1L1_HUMAN	NAP1L1	Nucleosome assembly protein 1-like 1 OS=Homo sapiens OX=9606 GN=NAP1L1 PE=1 SV=1	52	HUMAN	12142.7	11844.4	12963.8	11841.7	12171	11721.6	12294.8	11713.9	12580.7	11632.9	12215.6	12098.2	11832	11390.1	12173.4	11792.6	12404.7	11804.2
tr|B7Z9C2|B7Z9C2_HUMAN	NAP1L1	Nucleosome assembly protein 1 like 1 OS=Homo sapiens OX=9606 GN=NAP1L1 PE=1 SV=1	7	HUMAN	822.809	851.955	826.105	830.242	739.189	789.629	789.616	885.852	876.522	787.39	829.672	758.931	853.982	837.405	868.364	758.715	807.068	818.345
tr|H0Y6H0|H0Y6H0_HUMAN	KDM1B	Lysine demethylase 1B OS=Homo sapiens OX=9606 GN=KDM1B PE=1 SV=2	21	HUMAN	3516.61	3584.07	3498.05	3379.08	3365.63	3354.46	3468.24	3547.6	3454.89	3401.36	3395.47	3357.62	3517.23	3443.59	3381.81	3520.58	3556.25	3310.69
tr|A0A1W2PRB8|A0A1W2PRB8_HUMAN		Cofactor required for Sp1 transcriptional activation subunit 6 OS=Homo sapiens OX=9606 PE=3 SV=1	30	HUMAN	4616	4760.72	4788.22	4886.24	4765.92	4511.22	4685.48	4910.99	4562.81	4712.33	5008.39	4840.35	4717.66	4734.58	4728.7	4870.7	4508.76	4880.49
tr|A0A1W2PS27|A0A1W2PS27_HUMAN	MED17	Mediator of RNA polymerase II transcription subunit 17 OS=Homo sapiens OX=9606 GN=MED17 PE=1 SV=1	2	HUMAN	126.178	128.357	112.659	164.192	120.674	153.691	154.282	180.91	123.043	131.334	147.973	190.47	91.1842	198.219	156.351	127.528	101.182	153.167
sp|Q9H0W9|CK054_HUMAN	C11orf54	Ester hydrolase C11orf54 OS=Homo sapiens OX=9606 GN=C11orf54 PE=1 SV=1	6	HUMAN	857.067	695.53	762.07	771.464	795.459	743.678	788.894	731.898	768.4	801.946	719.364	781.872	787.674	746.12	749.124	796.792	632.331	700.045
sp|P19338|NUCL_HUMAN	NCL	Nucleolin OS=Homo sapiens OX=9606 GN=NCL PE=1 SV=3	318	HUMAN	97759.2	96508.8	96838.1	96644.4	96988.9	97939.9	97003	94907.5	96053.9	92946.1	96211.6	96027.3	95758.7	95923.2	96138.8	94079.1	95910	98072.4
sp|P49006|MRP_HUMAN	MARCKSL1	MARCKS-related protein OS=Homo sapiens OX=9606 GN=MARCKSL1 PE=1 SV=2	26	HUMAN	5192.42	4767.49	4874.61	4974.23	4917.79	4864.39	5037.44	5072.13	4843.14	4801.06	5001.44	4777.6	4812.46	4786.23	4915.43	4818	4713.96	4807.93
sp|P29966|MARCS_HUMAN	MARCKS	Myristoylated alanine-rich C-kinase substrate OS=Homo sapiens OX=9606 GN=MARCKS PE=1 SV=4	60	HUMAN	8249.72	8269.3	8530.83	8460.51	8585.64	8647.07	8245.76	8346.49	8434.18	8215.87	8305.84	8449.91	8528.03	8411.98	8362.99	8636.84	8283.08	8437.38
sp|Q9UII4|HERC5_HUMAN	HERC5	E3 ISG15--protein ligase HERC5 OS=Homo sapiens OX=9606 GN=HERC5 PE=1 SV=2	18	HUMAN	1656.73	1707.11	1760.33	1793.2	1783.07	1660.88	1721.64	1897.85	1735.8	1754.73	1680.39	1525.63	1599.53	1651.44	1702.35	1700.12	1573.52	1636.8
sp|Q7KZF4|SND1_HUMAN	SND1	Staphylococcal nuclease domain-containing protein 1 OS=Homo sapiens OX=9606 GN=SND1 PE=1 SV=1	180	HUMAN	38147.8	37547.5	38269.9	37073.3	38330.4	37519.6	37775.8	37804.4	38269.9	37838.8	37869.5	36359.2	37937.8	36709.3	37728.3	37137.5	37647.9	36651.3
sp|P28290|ITPI2_HUMAN	ITPRID2	Protein ITPRID2 OS=Homo sapiens OX=9606 GN=ITPRID2 PE=1 SV=3	17	HUMAN	2346.88	2434.67	2386.54	2440.69	2339.77	2401.12	2253.72	2453.74	2128.96	2257	2411.4	2556.41	2444.52	2384.19	2180.85	2276.65	2490.25	2553.33
sp|O75528|TADA3_HUMAN	TADA3	Transcriptional adapter 3 OS=Homo sapiens OX=9606 GN=TADA3 PE=1 SV=1	4	HUMAN	343.863	356.552	365.852	365.216	431.694	380.818	379.996	392.818	462.612	314.673	447.838	427.828	432.05	425.519	451.987	384.895	438.631	412.503
sp|Q13686|ALKB1_HUMAN	ALKBH1	Nucleic acid dioxygenase ALKBH1 OS=Homo sapiens OX=9606 GN=ALKBH1 PE=1 SV=2	6	HUMAN	520.316	506.518	471.57	545.599	547.636	517.296	552.843	413.545	438.542	479.863	556.123	613.634	436.709	530.004	476.161	548.317	621.76	496.04
sp|P18206|VINC_HUMAN	VCL	Vinculin OS=Homo sapiens OX=9606 GN=VCL PE=1 SV=4	186	HUMAN	34900.8	36106	35088	34768	34863.4	35480.5	35359.5	35201.3	34055.9	34965	34636.2	35103.7	34895.1	34543.8	34295.6	35204.8	35066.5	35235.1
sp|P42858|HD_HUMAN	HTT	Huntingtin OS=Homo sapiens OX=9606 GN=HTT PE=1 SV=2	48	HUMAN	7422.08	7021.76	7402.88	7549.95	7309.99	7232.21	7405.98	7388.72	7249.83	7241.57	7537.41	7355.34	7311.45	7389.9	7519.16	7255.71	7460.65	7288
sp|Q8N201|INT1_HUMAN	INTS1	Integrator complex subunit 1 OS=Homo sapiens OX=9606 GN=INTS1 PE=1 SV=2	43	HUMAN	5421.52	5665.86	5433.36	5772.32	5513.9	5613.73	5569.93	5845.7	5464.18	5869.41	5570.3	5692.75	5364.3	5864.21	5669.55	5723.24	5678.06	5604.29
sp|Q9UBF2|COPG2_HUMAN	COPG2	Coatomer subunit gamma-2 OS=Homo sapiens OX=9606 GN=COPG2 PE=1 SV=1	45	HUMAN	8906.07	8752.6	9268.19	9298.45	9237.43	8792.14	9489.9	9166.65	9567.78	9594.14	10015.8	9509.15	9372.61	9186.75	9683.38	9576	9566.49	9224.89
sp|Q9Y678|COPG1_HUMAN	COPG1	Coatomer subunit gamma-1 OS=Homo sapiens OX=9606 GN=COPG1 PE=1 SV=1	55	HUMAN	11513.6	11240	11783	11802.1	11423.4	11009.1	11359.9	11009.5	11688.8	11748.9	11810.1	11736.1	11288.8	11295.4	11716.4	11433.7	11590.7	11415.1
sp|P32074|COPG_YEAST	SEC21	Coatomer subunit gamma OS=Saccharomyces cerevisiae (strain ATCC 204508 / S288c) OX=559292 GN=SEC21 PE=1 SV=2	16	YEAST	1258.16	1171.7	1201.03	1681.54	1612.63	1738	1600.52	1750.25	1914.23	1984.46	1951.8	1895.37	2000.89	1998.3	2018.37	2058.05	1934.43	1995.14
sp|P54802|ANAG_HUMAN	NAGLU	Alpha-N-acetylglucosaminidase OS=Homo sapiens OX=9606 GN=NAGLU PE=1 SV=2	5	HUMAN	1023.42	961.61	1071	963.503	981.784	969.949	1026.57	985.001	1029.99	970.043	988.39	984.574	994.492	934.181	931.575	1043.17	951.362	983.384
sp|O00330|ODPX_HUMAN	PDHX	Pyruvate dehydrogenase protein X component, mitochondrial OS=Homo sapiens OX=9606 GN=PDHX PE=1 SV=3	52	HUMAN	11522.7	12511.3	11510.4	12007.4	11672.9	12401.6	11675.7	12541	11724.8	11891.2	11429.9	12204.3	11694.8	12198.3	11600.3	12082.3	11539.1	12222.7
sp|P13995|MTDC_HUMAN	MTHFD2	Bifunctional methylenetetrahydrofolate dehydrogenase/cyclohydrolase, mitochondrial OS=Homo sapiens OX=9606 GN=MTHFD2 PE=1 SV=2	35	HUMAN	10680.8	11110.1	10854.5	10760.2	10815.1	10577	10684.4	10673.8	10715.9	10617.7	10886.2	10572.6	10678.7	10757.4	10527	10472.9	10685.7	11153.2
sp|Q96F24|NRBF2_HUMAN	NRBF2	Nuclear receptor-binding factor 2 OS=Homo sapiens OX=9606 GN=NRBF2 PE=1 SV=1	18	HUMAN	3417.48	3279.17	3441.18	3910.87	3470	3640.51	3580.31	3441.1	3426.31	3336.68	3433.89	3511.62	3746.38	3421.99	3441.39	3770.83	3535.64	3800.68
sp|Q9H7E9-2|CH033_HUMAN	C8orf33	Isoform 2 of UPF0488 protein C8orf33 OS=Homo sapiens OX=9606 GN=C8orf33	12	HUMAN	1916.26	2044.15	1998.23	1942.15	2119.01	2124.68	2031.97	2032.11	1793.52	2118.55	1862.35	1920.41	2243.58	1943.11	2040.75	2127.21	2309.78	2155.47
sp|Q00577|PURA_HUMAN	PURA	Transcriptional activator protein Pur-alpha OS=Homo sapiens OX=9606 GN=PURA PE=1 SV=2	19	HUMAN	6912.96	6548.07	6812.73	6658.88	6780.15	6576.96	6779.37	6559.74	6962.8	6533.38	6767.99	6727.36	6751.1	6664.03	6810.75	6479.11	6700.21	6729.66
sp|Q9BUH6|PAXX_HUMAN	PAXX	Protein PAXX OS=Homo sapiens OX=9606 GN=PAXX PE=1 SV=2	7	HUMAN	940.853	968.847	859.425	957.017	968.672	919.154	944.993	960.556	1059.26	1046.9	934.432	987.906	931.089	991.571	922.403	994.906	970.397	888.043
sp|O95235|KI20A_HUMAN	KIF20A	Kinesin-like protein KIF20A OS=Homo sapiens OX=9606 GN=KIF20A PE=1 SV=1	33	HUMAN	4948.36	5272.38	4922.55	5256.59	5002.52	5276.62	5374.31	5067.66	4872.62	5194.05	5330.68	5344.69	5078.2	5087.61	5377.29	5103.33	5404.71	5131.7
tr|A0A024R4E5|A0A024R4E5_HUMAN	HDLBP	Vigilin OS=Homo sapiens OX=9606 GN=HDLBP PE=1 SV=1	180	HUMAN	40237.8	39699.3	39670.9	39431.3	39873.7	39416.3	39663.9	39164.4	39443.6	38659.6	39532.9	39984.3	40897.8	39160	40455.7	39760.3	39245.8	39878.2
tr|A0A8I5KW82|A0A8I5KW82_HUMAN	ANKRD30B	Ankyrin repeat domain 30B OS=Homo sapiens OX=9606 GN=ANKRD30B PE=1 SV=1	8	HUMAN	3187.45	3355.86	3028.01	3029.99	2888.83	3129.96	3015.87	3293.95	3027.94	3026.18	2719.03	2933.76	2946.74	2908.58	2749.86	3075.58	2841.77	2915.54
tr|A0A7P0Z491|A0A7P0Z491_HUMAN	ASPM	Assembly factor for spindle microtubules OS=Homo sapiens OX=9606 GN=ASPM PE=1 SV=1	19	HUMAN	2268.27	2323.84	2150.11	2176.18	2145.8	2239.18	2402.55	2332.87	2261.75	2192.85	2396.42	2389.91	2369.55	2308.75	2322.18	2346.53	2412.32	2383.27
sp|Q9HC38-2|GLOD4_HUMAN	GLOD4	Isoform 2 of Glyoxalase domain-containing protein 4 OS=Homo sapiens OX=9606 GN=GLOD4	69	HUMAN	11464.5	11673.6	11177.2	11724.7	11127.3	11956.6	11799.1	11711.5	11604.1	11930	11729.5	11789.5	11388.9	12075.8	11794.7	11968.4	11940.4	11914.8
sp|Q99575|POP1_HUMAN	POP1	Ribonucleases P/MRP protein subunit POP1 OS=Homo sapiens OX=9606 GN=POP1 PE=1 SV=2	47	HUMAN	5875.43	6368.32	6127.7	6263.59	6134.13	6347.32	6198.32	6349.67	6436.74	6405.25	6162.1	6244.12	6291.74	6327.5	6056.38	6242.65	6791.84	6281.69
sp|Q53H12|AGK_HUMAN	AGK	Acylglycerol kinase, mitochondrial OS=Homo sapiens OX=9606 GN=AGK PE=1 SV=2	42	HUMAN	7015.7	7307.92	7310.52	7401.99	7066.06	7545.56	7166.89	7174.3	7087.04	7752.16	7025.39	7402.46	7241.86	7325.18	7252.24	7437.29	7109.08	7429.33
sp|Q14980|NUMA1_HUMAN	NUMA1	Nuclear mitotic apparatus protein 1 OS=Homo sapiens OX=9606 GN=NUMA1 PE=1 SV=2	239	HUMAN	52823	53569.9	53810.8	53227.7	53086.8	53435.2	52851.8	52409.1	52362.2	52143.8	52781.2	54121.3	52199.4	53152.5	52774.2	52887	54611.5	54407.6
sp|Q14980-2|NUMA1_HUMAN	NUMA1	Isoform 2 of Nuclear mitotic apparatus protein 1 OS=Homo sapiens OX=9606 GN=NUMA1	5	HUMAN	768.946	830.311	766.881	749.495	856.661	754.287	834.68	816.523	712.651	939.722	770.515	721.249	812.866	835.488	809.969	912.434	744.784	738.173
sp|O00471|EXOC5_HUMAN	EXOC5	Exocyst complex component 5 OS=Homo sapiens OX=9606 GN=EXOC5 PE=1 SV=1	37	HUMAN	9627.77	9444.91	9291.47	9254.94	9494.49	9503.39	9278.32	9306.38	9182.87	9335.21	9497.37	8814.34	9750.36	9801.3	9289.94	9326.34	9664.78	9417.25
sp|Q92616|GCN1_HUMAN	GCN1	Stalled ribosome sensor GCN1 OS=Homo sapiens OX=9606 GN=GCN1 PE=1 SV=7	204	HUMAN	43754	43900.3	42243.9	42846.8	42778.1	43467.4	43498.7	42928.7	42788	42731.5	43160.7	43410.2	42856.1	41902.5	42496.6	42975.4	41951.1	42398.7
sp|P00924|ENO1_YEAST	ENO1	Enolase 1 OS=Saccharomyces cerevisiae (strain ATCC 204508 / S288c) OX=559292 GN=ENO1 PE=1 SV=3	91	YEAST	4114.85	4320.38	4693.02	17176.9	16645	16604.6	16660.1	17651.9	23278.9	25092.5	24038.8	25795.3	26371.8	29737.6	31935.4	30987.6	30814.6	30525.4
sp|P00925|ENO2_YEAST	ENO2	Enolase 2 OS=Saccharomyces cerevisiae (strain ATCC 204508 / S288c) OX=559292 GN=ENO2 PE=1 SV=2	27	YEAST	1008.69	923.662	1083.9	4019.76	4010.74	4081.06	3981.38	4111.61	5374.19	5418.91	5705.14	5920.72	6150.7	7076.08	7350.14	7459.69	7179.8	7401.9
sp|Q9UNF0|PACN2_HUMAN	PACSIN2	Protein kinase C and casein kinase substrate in neurons protein 2 OS=Homo sapiens OX=9606 GN=PACSIN2 PE=1 SV=2	54	HUMAN	12230.8	12955.4	12531.8	12538.3	12243.1	12495.1	12267.3	12485.8	12299.9	11905.9	12390.1	12634	12681.7	12655.9	12284.4	12423.9	13002.3	12739.8
sp|O60749|SNX2_HUMAN	SNX2	Sorting nexin-2 OS=Homo sapiens OX=9606 GN=SNX2 PE=1 SV=2	54	HUMAN	9793.6	9579.52	9548.51	9646.88	9613.68	9653.32	9680.52	9739.84	9439.59	9416.78	9269.78	9482.33	9590.34	9489.9	9733.51	9599.63	9361.29	9325.37
sp|Q13596-3|SNX1_HUMAN	SNX1	Isoform 3 of Sorting nexin-1 OS=Homo sapiens OX=9606 GN=SNX1	38	HUMAN	5748.5	6007.96	6133.5	6141.1	6013.47	6210.89	6054.65	6387.78	6370.61	6251.71	6052.18	6103.05	6397.81	6320.03	6157.1	6271.01	6130.57	6209.55
sp|Q7Z6E9|RBBP6_HUMAN	RBBP6	E3 ubiquitin-protein ligase RBBP6 OS=Homo sapiens OX=9606 GN=RBBP6 PE=1 SV=1	75	HUMAN	14139.2	13712.9	13769.6	14324.6	13797.1	14015.5	14047.8	13998.1	13687.2	13832.8	14279.7	14541.9	13743.6	13926.1	14188.6	13667.5	13933.2	14508.9
sp|Q9UBQ7|GRHPR_HUMAN	GRHPR	Glyoxylate reductase/hydroxypyruvate reductase OS=Homo sapiens OX=9606 GN=GRHPR PE=1 SV=1	38	HUMAN	6962.08	6790.11	6631.17	6467.73	6495.21	6302.43	6608.99	6796.27	6681.95	6917.9	6801.94	6761.9	6533.18	6698.46	6481.66	6930.43	6968.34	6737.88
sp|P43304|GPDM_HUMAN	GPD2	Glycerol-3-phosphate dehydrogenase, mitochondrial OS=Homo sapiens OX=9606 GN=GPD2 PE=1 SV=3	63	HUMAN	12212.3	12089.4	12163.1	11864.9	12097.4	12211.6	12125.6	11974.8	11901	12325.5	11965.7	12398	11919.1	12145.3	11840	11979.9	12191.1	12132.5
tr|G0XQ39|G0XQ39_HUMAN	STIM1	STIM1L OS=Homo sapiens OX=9606 GN=STIM1 PE=1 SV=1	26	HUMAN	5574.98	5466.13	5705.56	5545.7	5636.02	5462.93	5318.74	5346.56	5385.2	5692.4	5621.66	5673.68	5241.22	5356.91	5483.64	5432.15	5640.39	5001.98
sp|P17544-1|ATF7_HUMAN	ATF7	Isoform 6 of Cyclic AMP-dependent transcription factor ATF-7 OS=Homo sapiens OX=9606 GN=ATF7	7	HUMAN	614.667	516.472	612.259	640.726	610.71	544.042	630.826	603.895	635.026	618.001	651.988	665.218	547.044	612.57	599.688	645.737	660.921	579.919
sp|P15336|ATF2_HUMAN	ATF2	Cyclic AMP-dependent transcription factor ATF-2 OS=Homo sapiens OX=9606 GN=ATF2 PE=1 SV=4	8	HUMAN	1148.42	1063.71	1145.56	1221.73	968.567	1103.26	1024.55	1217.9	1104.36	962.409	1108.77	1200.89	1034.18	1064.82	997.187	1008.2	1046.01	1009.98
sp|Q02930|CREB5_HUMAN	CREB5	Cyclic AMP-responsive element-binding protein 5 OS=Homo sapiens OX=9606 GN=CREB5 PE=1 SV=3	13	HUMAN	2323.31	2558.69	2430.91	2586.87	2445.49	2477.33	2447.54	2452.68	2314.61	2179.4	2229.35	2410.11	2316.73	2376.04	2269.91	2532.99	2195.49	2301.46
sp|P55060|XPO2_HUMAN	CSE1L	Exportin-2 OS=Homo sapiens OX=9606 GN=CSE1L PE=1 SV=3	139	HUMAN	33360.6	32500.3	33558.6	32791.5	33248.8	32834.9	33347.1	32990.5	32750.8	32998.4	33540.5	33165.7	33324.5	32320.2	32979.4	32765.8	34198.2	33477.9
sp|Q96RY5|CRML_HUMAN	CRAMP1	Protein cramped-like OS=Homo sapiens OX=9606 GN=CRAMP1 PE=1 SV=3	1	HUMAN	35.0524	47.615	75.1154	52.9965	50.9328	73.146	80.6687	66.5532	66.6462	61.7835	73.0567	64.3471	64.6523	68.4993	92.6624	81.1694	81.0353	103.095
sp|P29374|ARI4A_HUMAN	ARID4A	AT-rich interactive domain-containing protein 4A OS=Homo sapiens OX=9606 GN=ARID4A PE=1 SV=3	21	HUMAN	3085.63	3111.99	3094.77	3079.38	3141.5	3156.2	3036.09	3053.5	2932.19	3115.67	2745.87	2927.22	3086.27	3159.68	2926.84	2911.31	2868.9	2981.67
sp|Q4LE39|ARI4B_HUMAN	ARID4B	AT-rich interactive domain-containing protein 4B OS=Homo sapiens OX=9606 GN=ARID4B PE=1 SV=2	56	HUMAN	12072.2	12071.5	12367.4	12009.3	12199.3	11657.5	12311.3	11766	12052.7	11475.3	12015.3	12323.8	12177.2	11714.2	11948.2	11861.6	12079.7	12303.5
sp|P32263|P5CR_YEAST	PRO3	Pyrroline-5-carboxylate reductase OS=Saccharomyces cerevisiae (strain ATCC 204508 / S288c) OX=559292 GN=PRO3 PE=1 SV=1	10	YEAST	276.499	294.867	309.995	1013.42	883.007	852.244	1054.84	908.991	1383.19	1441.27	1349.5	1437.19	1401.28	1599.38	1717.47	1674.02	1683.27	1772.22
sp|P49916|DNLI3_HUMAN	LIG3	DNA ligase 3 OS=Homo sapiens OX=9606 GN=LIG3 PE=1 SV=2	72	HUMAN	15284.3	15642.8	15305.1	15551.5	15062.8	15293.6	15249.1	15521.8	15322.1	15314	14914.6	15353.3	15327	15456.7	15433.8	14831.2	15301.4	14962
sp|Q6P1J9|CDC73_HUMAN	CDC73	Parafibromin OS=Homo sapiens OX=9606 GN=CDC73 PE=1 SV=1	78	HUMAN	19022.4	18998.9	19102.4	18823.1	19422.5	18466.4	19216	19340.1	19608.4	19013.2	18950.4	19040.6	19121.7	19104.9	19427.7	19365.7	19209.9	19035.3
sp|O75061-2|AUXI_HUMAN	DNAJC6	Isoform 2 of Putative tyrosine-protein phosphatase auxilin OS=Homo sapiens OX=9606 GN=DNAJC6	7	HUMAN	528.832	515.461	560.349	532.561	493.621	485.866	500.572	482.061	480.023	612.124	550.857	475.467	521.443	592.35	545.642	528.252	510.091	500.406
sp|P51452|DUS3_HUMAN	DUSP3	Dual specificity protein phosphatase 3 OS=Homo sapiens OX=9606 GN=DUSP3 PE=1 SV=1	14	HUMAN	1848.29	1746.25	1617.64	1693.17	1556.89	1590.54	1846.21	1724.86	1590.53	1619.09	1590.12	1723.31	1648.66	1668.39	1744.37	1768.24	1774.03	1701.86
sp|Q9Y277|VDAC3_HUMAN	VDAC3	Voltage-dependent anion-selective channel protein 3 OS=Homo sapiens OX=9606 GN=VDAC3 PE=1 SV=1	88	HUMAN	15472.1	15733.5	15429.1	15425.4	15565.2	16202	15378.1	15582.6	15004.3	15817.8	15350	15635.2	15575.2	15886.3	15099.3	15513.1	15273.6	15692.1
sp|P21796|VDAC1_HUMAN	VDAC1	Voltage-dependent anion-selective channel protein 1 OS=Homo sapiens OX=9606 GN=VDAC1 PE=1 SV=2	108	HUMAN	20637.4	19635.4	19989.8	20076.3	20091.7	19252.3	20431.1	20585.6	20005.1	20635.9	20250.8	19876.4	20300.9	20038.9	20539.3	20462.2	20044.8	19473.4
tr|A0A669KAV7|A0A669KAV7_HUMAN	WIZ	WIZ zinc finger OS=Homo sapiens OX=9606 GN=WIZ PE=1 SV=1	41	HUMAN	7385.36	7376.87	7659.8	7349.89	7560.76	7531.77	7567.68	7371.12	7856.53	7467.23	7673.49	7477.63	7290.53	7483.06	7492.75	7653.37	7714.82	7506.76
tr|A0A2R8YFV2|A0A2R8YFV2_HUMAN	WIZ	WIZ zinc finger OS=Homo sapiens OX=9606 GN=WIZ PE=1 SV=1	1	HUMAN	98.2352	61.8056	45.1113	25.3004	49.0382	40.369	50.0694	81.7205	57.4359	45.8771	56.7164	48.7033	46.3177	54.9924	78.3116	44.9513	73.6339	65.0201
sp|Q7Z3D6-2|GLUCM_HUMAN	DGLUCY	Isoform 2 of D-glutamate cyclase, mitochondrial OS=Homo sapiens OX=9606 GN=DGLUCY	1	HUMAN	51.063	46.4147	46.0411	55.7839	54.5267	100.175	52.1605	70.568	84.5548	51.4107	33.4541	71.9561	64.7088	54.608	58.1296	58.9563	50.0714	40.9869
sp|Q92979|NEP1_HUMAN	EMG1	Ribosomal RNA small subunit methyltransferase NEP1 OS=Homo sapiens OX=9606 GN=EMG1 PE=1 SV=4	18	HUMAN	3676.21	3757.89	3639.65	3697.24	3863.82	3741.21	3674.27	4052.08	3638.77	3867.75	3501.33	3536.02	3601.34	3586.53	3678.89	3975.58	3625.15	3439.67
tr|A0A087X1R1|A0A087X1R1_HUMAN	SMTN	Smoothelin OS=Homo sapiens OX=9606 GN=SMTN PE=1 SV=1	5	HUMAN	269.141	341.203	297.931	357.612	374.23	337.031	378.907	366.212	428.632	320.653	309.697	301.759	316.334	321.279	388.101	303.319	408.211	306.554
tr|X6REB3|X6REB3_HUMAN	TCF3	Transcription factor E2-alpha OS=Homo sapiens OX=9606 GN=TCF3 PE=1 SV=2	1	HUMAN	59.1061	80.1073	86.8505	57.748	94.5453	59.1681	79.8297	71.9509	103.442	78.4863	85.1764	158.165	155.499	83.1318	123.104	130.499	110.238	61.3849
tr|H0Y3W9|H0Y3W9_HUMAN	EBF3	EBF transcription factor 3 OS=Homo sapiens OX=9606 GN=EBF3 PE=1 SV=2	8	HUMAN	1317.18	1265.36	1526.7	1236.12	1984.03	1339.09	1330.36	1294.01	1272.79	1270.33	1355.42	1295	1370.31	1181.06	1239.66	1257.52	1161.84	1265.31
sp|Q9HAK2|COE2_HUMAN	EBF2	Transcription factor COE2 OS=Homo sapiens OX=9606 GN=EBF2 PE=1 SV=4	3	HUMAN	237.121	229.46	249.299	232.003	223.063	226.996	262.964	258.483	240.398	281.429	219.567	220.287	203.921	299.458	236.722	309.491	271.525	208.794
sp|O95671|ASML_HUMAN	ASMTL	Probable bifunctional dTTP/UTP pyrophosphatase/methyltransferase protein OS=Homo sapiens OX=9606 GN=ASMTL PE=1 SV=3	15	HUMAN	2215.39	2478.8	2501.03	2273.26	2406.51	2458.13	2421.25	2468.32	2309.3	2492.73	2312.68	2173.24	2339.79	2368.95	2116.91	2245.48	2308.97	2372.89
sp|Q86VP6|CAND1_HUMAN	CAND1	Cullin-associated NEDD8-dissociated protein 1 OS=Homo sapiens OX=9606 GN=CAND1 PE=1 SV=2	116	HUMAN	24802.7	24852.9	25074.2	24207.8	24699.4	24295	24788.9	24872.8	24904.9	24866.2	24805.6	24275	24946.8	24801.9	24553.1	24733	24200.9	23749.5
sp|O75155|CAND2_HUMAN	CAND2	Cullin-associated NEDD8-dissociated protein 2 OS=Homo sapiens OX=9606 GN=CAND2 PE=1 SV=3	44	HUMAN	8121.51	8105.46	8045.96	7675.59	7794.9	7856.87	8094.72	8089.03	8099.27	7866.2	7958.16	7948.55	7837.35	7952.36	8040.93	7702.93	7739.26	8194.83
sp|P98194-7|AT2C1_HUMAN	ATP2C1	Isoform 7 of Calcium-transporting ATPase type 2C member 1 OS=Homo sapiens OX=9606 GN=ATP2C1	13	HUMAN	1604.31	1638.32	1558.95	1673.23	1705.61	1690.15	1581.62	1679.78	1707.11	1566.91	1524.78	1873.45	1609.69	1662.72	1469.55	1704.24	1704.58	1805.62
sp|P98194-3|AT2C1_HUMAN	ATP2C1	Isoform 3 of Calcium-transporting ATPase type 2C member 1 OS=Homo sapiens OX=9606 GN=ATP2C1	3	HUMAN	319.811	314.265	291.605	272.553	237.108	253.31	271.763	237.321	235.661	254.841	251.021	261.124	262.614	203.169	262.912	247.699	266.846	256.489
tr|A0A994J7C7|A0A994J7C7_HUMAN	SIN3A	SIN3 transcription regulator family member A OS=Homo sapiens OX=9606 GN=SIN3A PE=1 SV=1	55	HUMAN	8245.44	8093.08	8080.87	8280.24	8218.48	8187.65	8513.74	8205.51	7911.09	8162.55	8226.26	8148.43	8207.57	8439.79	8388.32	8291.15	8451.58	8500.84
sp|Q12888-2|TP53B_HUMAN	TP53BP1	Isoform 2 of TP53-binding protein 1 OS=Homo sapiens OX=9606 GN=TP53BP1	135	HUMAN	21923.7	22302.4	23073.7	22612.8	22582.9	22983.5	22131.4	22595.7	23158.9	22844.2	22345.2	22398.9	22001.8	22399.5	23186.6	22486.9	22539.3	22942.1
sp|Q9H0R6|GATA_HUMAN	QRSL1	Glutamyl-tRNA(Gln) amidotransferase subunit A, mitochondrial OS=Homo sapiens OX=9606 GN=QRSL1 PE=1 SV=2	17	HUMAN	4343.15	4253.66	4237.2	4076.35	4421	4198.21	3938.12	4319.84	4246.77	3966.06	4138.13	4116.76	4260.7	4210.29	4018.31	4167.53	4149.18	3977.32
sp|P07342|ILVB_YEAST	ILV2	Acetolactate synthase catalytic subunit, mitochondrial OS=Saccharomyces cerevisiae (strain ATCC 204508 / S288c) OX=559292 GN=ILV2 PE=1 SV=1	2	YEAST	61.6771	94.0768	91.1717	128.507	131.248	132.37	118.055	172.773	159.574	164.553	191.296	136.54	193.465	222.563	223.422	220.622	162.241	210.257
tr|H0Y9Y2|H0Y9Y2_HUMAN	BOD1L1	Biorientation of chromosomes in cell division 1 like 1 OS=Homo sapiens OX=9606 GN=BOD1L1 PE=1 SV=2	120	HUMAN	16507.9	16762.8	16937.5	17692.5	16804.1	17829.3	17237.2	17461.8	17468.4	17702	17717.8	17714.3	17567.1	17884.9	17364.5	18294.3	17615.9	18205.9
sp|Q96IK1|BOD1_HUMAN	BOD1	Biorientation of chromosomes in cell division protein 1 OS=Homo sapiens OX=9606 GN=BOD1 PE=1 SV=2	15	HUMAN	2234.92	2252.41	2289.54	2426.13	2229.89	2027.02	2232.1	2366.83	2315.42	2443.88	2412.33	2289.78	2181.59	2215.14	2219.5	2427.9	2243.77	2190.24
sp|Q96QT4|TRPM7_HUMAN	TRPM7	Transient receptor potential cation channel subfamily M member 7 OS=Homo sapiens OX=9606 GN=TRPM7 PE=1 SV=1	4	HUMAN	301.715	322.567	305.993	274.063	295.208	249.998	281.66	322.117	262.192	336.603	264.559	238.587	300.742	266.279	265.79	313.885	290.479	266.926
sp|O95782|AP2A1_HUMAN	AP2A1	AP-2 complex subunit alpha-1 OS=Homo sapiens OX=9606 GN=AP2A1 PE=1 SV=3	77	HUMAN	15908	15987.2	15033.6	15693.1	15640.4	16005.6	15472.2	15907.3	15300	16054.6	15021.8	15219.1	15243.3	16141	15548.4	15692.7	14812.8	15706.5
sp|O94973|AP2A2_HUMAN	AP2A2	AP-2 complex subunit alpha-2 OS=Homo sapiens OX=9606 GN=AP2A2 PE=1 SV=2	42	HUMAN	6716.58	6982.53	6853.41	6847.59	6464.12	6751.2	6618.23	6825.76	7014.52	6842.27	6791.44	7037.55	6706.91	6651.03	6622.19	6777.2	6471.14	6725.64
sp|Q15293|RCN1_HUMAN	RCN1	Reticulocalbin-1 OS=Homo sapiens OX=9606 GN=RCN1 PE=1 SV=1	66	HUMAN	13727.9	13080.1	13454.5	13317	13470.3	13142.4	13488.3	13530.4	13511.9	13239.8	13884.8	13339.7	13514	13509.6	13176.3	13141	13494.2	13497.5
tr|M0QXF9|M0QXF9_HUMAN	BCAT2	Branched-chain-amino-acid aminotransferase (Fragment) OS=Homo sapiens OX=9606 GN=BCAT2 PE=1 SV=1	25	HUMAN	4475.32	4464.07	4540.99	4345.24	4656.93	4459.31	4374.14	4950.53	4840.4	4772.98	4720.07	4496	4611.77	4596.06	4426.72	4457.32	4244.69	4245.65
sp|Q9UBV2|SE1L1_HUMAN	SEL1L	Protein sel-1 homolog 1 OS=Homo sapiens OX=9606 GN=SEL1L PE=1 SV=3	16	HUMAN	2509.83	2737.43	2473.74	2535.88	2481.51	2629.86	2548.84	2457.38	2409.44	2498.96	2536.48	2469.98	2541.81	2492.28	2595.38	2337.09	2589.91	2531.65
sp|Q9BZL4|PP12C_HUMAN	PPP1R12C	Protein phosphatase 1 regulatory subunit 12C OS=Homo sapiens OX=9606 GN=PPP1R12C PE=1 SV=1	14	HUMAN	968.67	976.256	1056.4	1028.25	1018.12	1093.5	964.84	1059.91	1040.28	1054.48	1077.51	1096.51	1028.54	1040.82	1070.83	1114.86	1061.23	1156.9
sp|Q9BZL4-3|PP12C_HUMAN	PPP1R12C	Isoform 3 of Protein phosphatase 1 regulatory subunit 12C OS=Homo sapiens OX=9606 GN=PPP1R12C	2	HUMAN	154.688	126.435	107.934	100.42	147.095	123.469	103.984	160.79	180.388	139.032	134.543	112.092	114.261	108.105	150.799	127.879	144.572	137.266
sp|P67809|YBOX1_HUMAN	YBX1	Y-box-binding protein 1 OS=Homo sapiens OX=9606 GN=YBX1 PE=1 SV=3	38	HUMAN	6592.62	6607.99	6958.72	6879.98	7038.84	6910.15	6721.57	6435.66	6693.08	6339.71	6887.71	6671.46	6796.97	6578.53	6925.63	6427.7	6765.2	6863.43
sp|P16989|YBOX3_HUMAN	YBX3	Y-box-binding protein 3 OS=Homo sapiens OX=9606 GN=YBX3 PE=1 SV=4	77	HUMAN	13698.2	14131.3	13828.8	14325.8	14394.1	14374.2	14314.2	14173.6	15001.1	14231.6	14560.2	14667.9	14664.1	14672.8	14914.5	14359.4	14352.4	14309.5
sp|P16989-2|YBOX3_HUMAN	YBX3	Isoform 2 of Y-box-binding protein 3 OS=Homo sapiens OX=9606 GN=YBX3	4	HUMAN	985.781	1139.41	1176.23	1071.96	1052.24	907.673	1042.97	921.572	929.769	872.351	994.469	1008.13	1046.52	936.63	992.023	1046.84	998.471	1069.72
sp|Q96QE3|ATAD5_HUMAN	ATAD5	ATPase family AAA domain-containing protein 5 OS=Homo sapiens OX=9606 GN=ATAD5 PE=1 SV=4	38	HUMAN	3439.24	3540.86	3594.5	3702.54	3869.66	3682.41	3761.36	3880.65	3885.37	3644.89	3642.69	3712.36	3644.84	3897.67	3837.42	3849.7	4001.27	3738.78
sp|Q7Z6I8|CE024_HUMAN	C5orf24	UPF0461 protein C5orf24 OS=Homo sapiens OX=9606 GN=C5orf24 PE=1 SV=1	17	HUMAN	2685.11	2747.51	2895.48	2912.01	2952.48	3021	2835.21	2672.18	2903.57	2687.28	2698.97	2842.32	2748.12	2891.09	2776.23	2526.27	2840.37	2918.84
tr|I3L0U5|I3L0U5_HUMAN	CCDC137	Coiled-coil domain containing 137 (Fragment) OS=Homo sapiens OX=9606 GN=CCDC137 PE=1 SV=1	12	HUMAN	1973.04	1955.9	1884.5	1887.57	1802.3	1906.13	1884.25	1794.74	1801.07	1837.33	1911.85	1928.14	1669.38	1990.3	1848.13	1766.31	1799.53	1931.41
sp|Q96KM6|Z512B_HUMAN	ZNF512B	Zinc finger protein 512B OS=Homo sapiens OX=9606 GN=ZNF512B PE=1 SV=1	33	HUMAN	4609.11	4419.43	4478.29	4774.16	4645.76	4547.89	4489.56	4417.54	4655.61	4562.33	4542.41	4670.92	4629.13	4679.95	4586.71	4544.36	4637.42	4712.45
sp|Q1ED39|KNOP1_HUMAN	KNOP1	Lysine-rich nucleolar protein 1 OS=Homo sapiens OX=9606 GN=KNOP1 PE=1 SV=1	44	HUMAN	6177.97	6114.19	6114.75	6387.44	6244.14	6184.85	6171.13	6158.74	5912.43	5910	6033.37	6231.31	5802.52	6214.81	6141.2	6005.38	6126.37	6046.08
sp|P12270|TPR_HUMAN	TPR	Nucleoprotein TPR OS=Homo sapiens OX=9606 GN=TPR PE=1 SV=3	326	HUMAN	74859.2	74027.1	72933.1	73095.2	74027.8	73613.3	74199.1	73202.4	73341.8	73694.9	73161.7	72677	74417	73558.1	74470.7	73451.6	73449.6	72588.5
tr|H0YBA1|H0YBA1_HUMAN	PCM1	Pericentriolar material 1 OS=Homo sapiens OX=9606 GN=PCM1 PE=1 SV=2	54	HUMAN	6865.98	6737.34	6948.37	7207.49	7041	7094.04	7234.09	6803.99	7027.75	6774.54	6830.31	7110.81	6900.48	6971.93	7283.82	6630.7	6898.06	7326.04
sp|P31327-3|CPSM_HUMAN	CPS1	Isoform 3 of Carbamoyl-phosphate synthase [ammonia], mitochondrial OS=Homo sapiens OX=9606 GN=CPS1	55	HUMAN	9078.88	9079.63	8782.32	8883.43	8637.18	9060.28	8716.95	8830.37	8706.85	9033.87	8970.44	8994.22	9092.14	8954.27	8804.41	9027.3	8992.19	8789.36
sp|P27708|PYR1_HUMAN	CAD	Multifunctional protein CAD OS=Homo sapiens OX=9606 GN=CAD PE=1 SV=3	133	HUMAN	23958.4	24680	24236.5	24872.5	24698.9	24873.6	24218.4	24234.7	24510.5	25137.9	24964.9	24985.3	25101.7	25503.1	24612.3	25322.7	24937.5	25356.5
sp|P07259|PYR1_YEAST	URA2	Multifunctional protein URA2 OS=Saccharomyces cerevisiae (strain ATCC 204508 / S288c) OX=559292 GN=URA2 PE=1 SV=5	93	YEAST	6770.02	6654.09	7417.38	16341.7	15756.1	16209	15911.1	16478	20563	21262.1	21304.9	22589	22313.3	25237.2	25748.1	26321.8	26531.8	26279.8
sp|P03965|CARB_YEAST	CPA2	Carbamoyl phosphate synthase arginine-specific large chain OS=Saccharomyces cerevisiae (strain ATCC 204508 / S288c) OX=559292 GN=CPA2 PE=1 SV=1	2	YEAST	105.751	123.666	104.172	148.882	121.476	129.916	155.776	175.899	189.479	170.961	203.094	195	172.232	189.917	206.784	283.83	212.199	221.171
sp|Q14642|I5P1_HUMAN	INPP5A	Inositol polyphosphate-5-phosphatase A OS=Homo sapiens OX=9606 GN=INPP5A PE=1 SV=1	23	HUMAN	2656.77	2535.36	2643.61	2556.71	2714.82	2711.01	2715.06	2577.41	2709.46	2493.84	2626.97	2564.55	2497.5	2554.19	2515.45	2413.83	2526.54	2434.21
sp|Q9NU22|MDN1_HUMAN	MDN1	Midasin OS=Homo sapiens OX=9606 GN=MDN1 PE=1 SV=2	200	HUMAN	37844.4	38709.1	37679.1	37800.4	37434	38398.7	36939.9	37602	37317.4	38379.7	37746.1	37882	37527.9	38074	37060.1	37368.3	36777.5	37929.3
sp|Q6Y7W6|GGYF2_HUMAN	GIGYF2	GRB10-interacting GYF protein 2 OS=Homo sapiens OX=9606 GN=GIGYF2 PE=1 SV=1	44	HUMAN	6860.06	6604.98	7086.48	6751.5	6598.78	7104.9	6859.57	6490.69	6496.45	6612.83	6669.48	6658.27	6670.17	6755.49	6674.29	6726.1	6820.37	6607.58
sp|Q9NWX5|ASB6_HUMAN	ASB6	Ankyrin repeat and SOCS box protein 6 OS=Homo sapiens OX=9606 GN=ASB6 PE=1 SV=1	12	HUMAN	1005.03	1044.58	901.055	1002.41	961.78	1017.89	906.56	994.808	1012.09	1042.12	913.578	986.602	1027.47	1016.79	977.45	1113.66	949.93	980.35
sp|P80723|BASP1_HUMAN	BASP1	Brain acid soluble protein 1 OS=Homo sapiens OX=9606 GN=BASP1 PE=1 SV=2	3	HUMAN	250.047	220.995	237.718	273.778	274.148	275.836	301.085	263.299	270.135	208.083	274.979	274.856	250.695	250.841	266.501	261.508	284.875	274.371
sp|Q969T9|WBP2_HUMAN	WBP2	WW domain-binding protein 2 OS=Homo sapiens OX=9606 GN=WBP2 PE=1 SV=1	7	HUMAN	3336.37	3456.73	3295.09	3009.29	3187.8	3116.18	3316.45	3104.2	3167.61	3031.37	3155.58	3052.49	3356.21	3047.91	2994.65	3128.96	3080.86	2906.63
sp|O75569|PRKRA_HUMAN	PRKRA	Interferon-inducible double-stranded RNA-dependent protein kinase activator A OS=Homo sapiens OX=9606 GN=PRKRA PE=1 SV=1	25	HUMAN	4387.75	4471.46	4310.17	4784.22	4463.07	4776.03	4733.33	4575.03	4778.61	4788.2	4444.81	4591.41	4649.6	4549.59	4697.82	4699.77	4566.16	4647.03
sp|Q8N163|CCAR2_HUMAN	CCAR2	Cell cycle and apoptosis regulator protein 2 OS=Homo sapiens OX=9606 GN=CCAR2 PE=1 SV=2	117	HUMAN	25352.9	25682.8	25007.2	24977	25147.8	25416.1	24886.7	25059	25423.3	24247.5	25169.8	25035.4	25589.6	25489.1	25109	25139.4	25266.2	25406.4
sp|Q12363|WTM1_YEAST	WTM1	Transcriptional modulator WTM1 OS=Saccharomyces cerevisiae (strain ATCC 204508 / S288c) OX=559292 GN=WTM1 PE=1 SV=1	22	YEAST	1332.1	1208.28	1410.65	3595.44	3494.33	3606.08	3398.8	3540.25	4684.08	4888.56	4898.56	5063.8	5410.16	5744.7	5857.15	5815.88	5920.65	6073.22
sp|A0AVF1|IFT56_HUMAN	IFT56	Intraflagellar transport protein 56 OS=Homo sapiens OX=9606 GN=IFT56 PE=1 SV=1	9	HUMAN	1028.92	946.45	995.427	1041.07	916.199	992.18	1015.14	1024.03	1029.2	1015.52	950.387	1045.62	1027.31	945.852	1082.38	1063.7	1052.33	1010.1
sp|P35240-2|MERL_HUMAN	NF2	Isoform 2 of Merlin OS=Homo sapiens OX=9606 GN=NF2	25	HUMAN	4363.94	4361.15	4385.96	4356.55	4403.41	4354.28	4568.1	4437.12	4331.45	4575.59	4542.75	4171.2	4409.77	4204.23	4300.42	4536.64	4337.54	4221.75
sp|Q13330-3|MTA1_HUMAN	MTA1	Isoform 3 of Metastasis-associated protein MTA1 OS=Homo sapiens OX=9606 GN=MTA1	72	HUMAN	12865.7	13041.2	12745.7	12962.6	13190.8	13300.2	13389.8	13103.5	12569.2	12977.5	12583.8	12976.5	13274.7	13008.4	12602.2	12799.9	12653.1	12547.5
sp|Q9BTC8|MTA3_HUMAN	MTA3	Metastasis-associated protein MTA3 OS=Homo sapiens OX=9606 GN=MTA3 PE=1 SV=2	15	HUMAN	1108.88	1228.18	1111.51	1125.28	1116.42	1114.26	1113.57	1127.26	1184.84	1185.15	1214.52	1145.05	1233.54	1195.99	1157.17	1155.84	1109.8	1133.28
sp|O94776|MTA2_HUMAN	MTA2	Metastasis-associated protein MTA2 OS=Homo sapiens OX=9606 GN=MTA2 PE=1 SV=1	87	HUMAN	18772.1	19177.3	19094.1	19100.3	19080.3	19358.3	19030.3	17983.4	18733.4	18789.8	19186.1	18668.2	19316.9	19444.2	18996.9	18792.9	19862.9	18757.3
sp|Q8IZ83|A16A1_HUMAN	ALDH16A1	Aldehyde dehydrogenase family 16 member A1 OS=Homo sapiens OX=9606 GN=ALDH16A1 PE=1 SV=2	16	HUMAN	2269.45	2200.95	2137.66	2404.17	2257	2500.76	2300.53	2406.86	2277.42	2266.95	2276.01	2425.82	2377.09	2314.17	2415.54	2326.4	2456.59	2444.77
sp|Q14692|BMS1_HUMAN	BMS1	Ribosome biogenesis protein BMS1 homolog OS=Homo sapiens OX=9606 GN=BMS1 PE=1 SV=1	87	HUMAN	23260.2	22410.7	21668	22502.3	21623.1	22321.9	22146.6	21833.9	21879	21569.6	21834.5	22580.8	22161	22605.8	21977.9	21667.7	22204.9	22943.4
tr|A0A2R8YE63|A0A2R8YE63_HUMAN	EPS8	Epidermal growth factor receptor pathway substrate 8 OS=Homo sapiens OX=9606 GN=EPS8 PE=1 SV=1	22	HUMAN	1953.81	2014.04	2223.48	2113.13	1981.35	2112.44	2077.93	2086.15	2054.5	1976.6	2133.59	2180.73	1918.5	2009.28	1966.65	2201.52	2122.24	1932.13
sp|Q07478|SUB2_YEAST	SUB2	ATP-dependent RNA helicase SUB2 OS=Saccharomyces cerevisiae (strain ATCC 204508 / S288c) OX=559292 GN=SUB2 PE=1 SV=1	17	YEAST	877.891	964.899	1078.42	2498.69	2613.39	2557.22	2692.97	2457.43	3721.16	3688.63	3389.93	3691.74	3524.43	4356.85	4409.98	4412.05	4480.63	4423.51
sp|Q13838-2|DX39B_HUMAN	DDX39B	Isoform 2 of Spliceosome RNA helicase DDX39B OS=Homo sapiens OX=9606 GN=DDX39B	189	HUMAN	44584.2	44260.6	43672.3	43363.8	43317	43264.9	43984.5	44441	44284.3	44539.2	44230.8	44565.2	44429.3	43930.5	44025.2	44304.4	42867.5	43174.6
sp|O00148|DX39A_HUMAN	DDX39A	ATP-dependent RNA helicase DDX39A OS=Homo sapiens OX=9606 GN=DDX39A PE=1 SV=2	16	HUMAN	3664.15	3546.33	3733.53	3758.26	3737.7	3842.12	3884.88	3862.35	3953.55	3526.12	3722.8	3696.37	3846.42	3648.68	3835.97	3750.53	3795.86	3691.54
sp|P46821|MAP1B_HUMAN	MAP1B	Microtubule-associated protein 1B OS=Homo sapiens OX=9606 GN=MAP1B PE=1 SV=2	133	HUMAN	27558	27464.7	28199.1	27914.3	27390	28497.9	27802.9	26875	27979.8	27373.7	27752.8	28685.2	28227.5	27830.4	27558.7	27686.4	29179.2	28800.1
sp|P55263|ADK_HUMAN	ADK	Adenosine kinase OS=Homo sapiens OX=9606 GN=ADK PE=1 SV=2	32	HUMAN	6821.71	6952.29	6872.44	6813.31	6763.37	6717.48	6871.52	6652.01	6722.59	6683.32	6586.05	6756.54	7033.57	6632.93	6781.65	6862.74	6571.49	6666.61
sp|Q14554|PDIA5_HUMAN	PDIA5	Protein disulfide-isomerase A5 OS=Homo sapiens OX=9606 GN=PDIA5 PE=1 SV=1	29	HUMAN	5959.66	5855.35	6079.31	6027.01	5802.34	5615.49	6099.26	5796.51	5883.99	6222.81	5897.19	5625.14	5878.74	5756.22	5713.31	5729.06	5767.95	5672.18
sp|Q2NKX8|ERC6L_HUMAN	ERCC6L	DNA excision repair protein ERCC-6-like OS=Homo sapiens OX=9606 GN=ERCC6L PE=1 SV=1	82	HUMAN	11963.1	12193.7	11651.6	12355.9	11737.8	12410.7	12278.6	12006.9	11574.9	11661.5	11920.9	12639.5	11971.3	12406.4	11975.8	11777.7	12994.6	12777.4
sp|Q08211|DHX9_HUMAN	DHX9	ATP-dependent RNA helicase A OS=Homo sapiens OX=9606 GN=DHX9 PE=1 SV=4	238	HUMAN	45997.3	45963.9	46046.7	46494.1	46222.4	46162.7	46841.5	46724.3	46258.2	46568.9	45827.6	47194.7	46687.7	45785.8	47248	46393.5	47107.1	47504.3
tr|A0A7P0T890|A0A7P0T890_HUMAN	DST	Dystonin OS=Homo sapiens OX=9606 GN=DST PE=1 SV=1	133	HUMAN	17966.1	17955.1	17945.3	17794.9	17999.7	17672	18588.3	18094.2	18042.1	17775.9	17773.3	17271.8	17692.6	18033.3	18198.9	18196.4	17946.9	18402.7
tr|H3BQK9|H3BQK9_HUMAN	MACF1	Microtubule actin crosslinking factor 1 OS=Homo sapiens OX=9606 GN=MACF1 PE=1 SV=1	225	HUMAN	35457.1	35069.3	35438.6	35351.5	35836.2	35823.6	34948.2	35864	35999.1	35519.1	35566.3	35152.9	35347.9	35659.3	35121.4	35446.9	35377.9	36107.2
tr|E9PLY5|E9PLY5_HUMAN	MACF1	Microtubule actin crosslinking factor 1 (Fragment) OS=Homo sapiens OX=9606 GN=MACF1 PE=1 SV=1	1	HUMAN	138.234	100.209	141.911	115.885	106.574	93.365	97.4647	119.947	127.028	142.155	155.676	128.993	178.774	112.168	135.755	125.277	145.488	115.38
sp|O94854|K0754_HUMAN	MACF1	Microtubule-actin cross-linking factor 1, isoforms 6/7 OS=Homo sapiens OX=9606 GN=MACF1 PE=2 SV=5	15	HUMAN	2561.83	2400.18	2410.32	2441.18	2488	2453.53	2530.68	2491.87	2338.8	2529.31	2599.28	2472.79	2394.41	2603.97	2449.83	2538.35	2538.26	2677.99
tr|A0A0U1RQJ2|A0A0U1RQJ2_HUMAN	DST	Dystonin OS=Homo sapiens OX=9606 GN=DST PE=1 SV=2	1	HUMAN	388.233	381.803	357.239	425.59	462.913	430.409	421.763	398.631	400.73	482.68	385.853	366.853	383.318	361.924	477.047	400.38	438.121	380.5
sp|Q15853|USF2_HUMAN	USF2	Upstream stimulatory factor 2 OS=Homo sapiens OX=9606 GN=USF2 PE=1 SV=1	6	HUMAN	588.832	596.075	584.103	665.455	671.346	648.145	604.965	650.523	628.676	667.009	700.777	743.666	544.642	601.298	638.872	683.432	692.11	660.27
tr|H7C2N1|H7C2N1_HUMAN	PTMA	Prothymosin alpha (Fragment) OS=Homo sapiens OX=9606 GN=PTMA PE=1 SV=1	8	HUMAN	2135.51	2015.45	2163.04	1970.16	1983.8	1974.15	1962.27	1836.48	2146.66	1602.59	1970.76	1797.94	2132.25	1823.04	2116.26	1898.99	2165.62	1889.48
tr|A0A1C7CYX9|A0A1C7CYX9_HUMAN	DPYSL2	Dihydropyrimidinase-related protein 2 OS=Homo sapiens OX=9606 GN=DPYSL2 PE=1 SV=1	51	HUMAN	8001.9	7994.15	8043.26	8173.96	8298.58	8280.77	8272.53	8148.63	8361.37	8469.32	7934.6	7882.63	7882.68	8245.89	8062.9	7860.73	8127.22	8051.47
sp|Q14194-2|DPYL1_HUMAN	CRMP1	Isoform LCRMP-1 of Dihydropyrimidinase-related protein 1 OS=Homo sapiens OX=9606 GN=CRMP1	3	HUMAN	189.121	230.67	226.917	228.092	227.141	245.232	237.584	245.04	255.202	229.26	183.494	259.34	204.83	236.656	186.933	241.736	231.79	238.767
tr|A0A2R8Y3M4|A0A2R8Y3M4_HUMAN	SPG7	SPG7 matrix AAA peptidase subunit, paraplegin OS=Homo sapiens OX=9606 GN=SPG7 PE=1 SV=1	10	HUMAN	1082.57	1217.81	1174.46	1191.23	1040.69	1117.32	1143.1	1347.67	1142.04	1270.3	1094.93	1157.18	1122.69	1134.07	1076.06	1203.25	1097.69	1149.35
sp|Q9Y2A7-2|NCKP1_HUMAN	NCKAP1	Isoform 2 of Nck-associated protein 1 OS=Homo sapiens OX=9606 GN=NCKAP1	45	HUMAN	13658.4	13545.5	12852	13563.9	13288.7	13511.1	13125.5	13263.4	13257.7	12838.7	13098	13248	13289.8	13116.5	13228.4	13541.4	13131.7	13213
sp|Q9NW82|WDR70_HUMAN	WDR70	WD repeat-containing protein 70 OS=Homo sapiens OX=9606 GN=WDR70 PE=1 SV=1	24	HUMAN	3366.91	3450.85	3646.09	3436.14	3360.37	3354.88	3282.81	3621.42	3619.77	3578.23	3618.36	3587.39	3346.94	3344.25	3595.86	3565.58	3574.31	3391.25
sp|Q9BZD4|NUF2_HUMAN	NUF2	Kinetochore protein Nuf2 OS=Homo sapiens OX=9606 GN=NUF2 PE=1 SV=2	30	HUMAN	6625.83	6493.02	6572.78	6541.37	6662.89	6857.03	6745.17	6443.85	6805.63	6537.77	7041.45	6764.01	6815	6681.91	6459.81	6448.34	6942.35	6982.22
sp|Q9HAZ2|PRD16_HUMAN	PRDM16	Histone-lysine N-methyltransferase PRDM16 OS=Homo sapiens OX=9606 GN=PRDM16 PE=1 SV=3	18	HUMAN	1618.18	1695.6	1803.25	1625.73	1605.64	1711.57	1615.76	1688.91	1660.29	1727.14	1653.89	1591.09	1608.8	1663.45	1662.25	1625.23	1455.68	1564.03
sp|Q03112-3|MECOM_HUMAN	MECOM	Isoform 2 of Histone-lysine N-methyltransferase MECOM OS=Homo sapiens OX=9606 GN=MECOM	10	HUMAN	699.132	732.893	772.185	833.129	750.276	768.779	703.738	743.38	777.522	706.508	744.596	842.709	793.738	762.495	842.36	806.385	807.217	848.571
sp|P09496-2|CLCA_HUMAN	CLTA	Isoform Non-brain of Clathrin light chain A OS=Homo sapiens OX=9606 GN=CLTA	28	HUMAN	9971.59	9670.6	9849.39	10084.8	9830.02	10280.9	9622.43	9458.57	9772.18	9315.84	9701.13	10077.1	9885.34	10056.1	9673.05	9496.93	10311.4	10411.6
sp|Q0IIM8|TBC8B_HUMAN	TBC1D8B	TBC1 domain family member 8B OS=Homo sapiens OX=9606 GN=TBC1D8B PE=1 SV=2	5	HUMAN	991.68	956.621	985.021	1052.5	946.521	981.471	1057.85	1004.2	1004.89	1021.59	997.39	905.037	1045.33	948.37	1065.51	1043.63	922.31	790.386
sp|P19097|FAS2_YEAST	FAS2	Fatty acid synthase subunit alpha OS=Saccharomyces cerevisiae (strain ATCC 204508 / S288c) OX=559292 GN=FAS2 PE=1 SV=2	42	YEAST	1694.15	1984.99	1919.48	5493.3	5110.2	5105.31	5054.62	5045.88	6706.93	7202.41	7291.71	7432.78	7452.02	8392.45	8937.02	8855.39	8846.33	8973.77
sp|Q96T58|MINT_HUMAN	SPEN	Msx2-interacting protein OS=Homo sapiens OX=9606 GN=SPEN PE=1 SV=1	135	HUMAN	25245.4	25367.5	24901.7	25043.4	25115.9	25708.7	25388.5	24513.1	25223.6	24716.7	25092.6	25622	25538.8	24954.8	25310.3	24988.8	25782.5	26352.1
tr|A0AA34QVV1|A0AA34QVV1_HUMAN	PTMS	Parathymosin OS=Homo sapiens OX=9606 GN=PTMS PE=4 SV=1	6	HUMAN	512.282	584.715	505.968	519.869	529.727	583.498	484.376	522.379	517.108	474.943	484.182	547.101	512.887	476.218	480.816	426.47	557.832	507.25
sp|Q13356|PPIL2_HUMAN	PPIL2	RING-type E3 ubiquitin-protein ligase PPIL2 OS=Homo sapiens OX=9606 GN=PPIL2 PE=1 SV=1	24	HUMAN	7707.49	7715.54	7017.92	7199.82	7035.92	7405.93	7400.87	7334.17	7507.46	7423.38	7540.43	7614.82	7509.26	7414.49	7342.14	7671.01	7289.68	7343.13
sp|Q9NPJ8-3|NXT2_HUMAN	NXT2	Isoform 3 of NTF2-related export protein 2 OS=Homo sapiens OX=9606 GN=NXT2	5	HUMAN	1608.75	1569.58	1516.55	1582.17	1640.25	1526.75	1586.11	1649.41	1492.37	1456.49	1555.27	1482.28	1587.42	1652.13	1623.62	1447.34	1498.41	1697.73
sp|P54838|DAK1_YEAST	DAK1	Dihydroxyacetone kinase 1 OS=Saccharomyces cerevisiae (strain ATCC 204508 / S288c) OX=559292 GN=DAK1 PE=1 SV=1	20	YEAST	1415.12	1320.78	1390.09	3321.04	3173.12	3255.73	3141.9	3177.13	3982.32	4217.01	4156.01	4431.03	4165.9	4851.07	5190.35	5048.82	5094.52	5184.05
sp|Q9Y5W8|SNX13_HUMAN	SNX13	Sorting nexin-13 OS=Homo sapiens OX=9606 GN=SNX13 PE=1 SV=4	7	HUMAN	662.82	661.066	693.021	697.608	695.992	693.955	696.083	783.301	682.759	734.807	618.991	715.796	662.513	696.941	684.382	760.226	639.86	634.316
sp|Q8WUM4|PDC6I_HUMAN	PDCD6IP	Programmed cell death 6-interacting protein OS=Homo sapiens OX=9606 GN=PDCD6IP PE=1 SV=1	179	HUMAN	43052.9	42162.7	42398.2	41474.1	41208.4	41228.3	42379.6	41529.1	41869.7	40915	41794.4	40656.7	42067.7	40645.2	41239.6	41530	41767.5	40240.9
sp|O60337|MARH6_HUMAN	MARCHF6	E3 ubiquitin-protein ligase MARCHF6 OS=Homo sapiens OX=9606 GN=MARCHF6 PE=1 SV=2	6	HUMAN	965.021	738.134	948.649	938.811	924.928	919.74	1004.48	821.497	963.223	985.852	1044	949.974	1003.62	894.317	889.188	920.684	990.212	948.104
sp|P16862|PFKA2_YEAST	PFK2	ATP-dependent 6-phosphofructokinase subunit beta OS=Saccharomyces cerevisiae (strain ATCC 204508 / S288c) OX=559292 GN=PFK2 PE=1 SV=4	32	YEAST	1155.42	1110.71	1194.47	3536.66	3410.27	3432.28	3287.28	3399.45	4492.51	4913.85	4813.16	4940.82	4852.98	5839.08	5912.7	6094.85	6154.8	6243.34
sp|Q05655|KPCD_HUMAN	PRKCD	Protein kinase C delta type OS=Homo sapiens OX=9606 GN=PRKCD PE=1 SV=2	25	HUMAN	7171.4	7081.68	7063.31	7157.35	6981.31	7169.62	7201.53	7259.3	7388.73	7166.79	7335.95	7520.41	7004.73	6928.55	7355.21	7050.48	7163.7	7147.84
sp|Q04759|KPCT_HUMAN	PRKCQ	Protein kinase C theta type OS=Homo sapiens OX=9606 GN=PRKCQ PE=1 SV=3	3	HUMAN	470.803	486.86	562.488	435.341	470.741	468.272	467.746	473.601	464.617	527.592	465.328	510.305	460.765	459.272	482.614	446.539	407.505	484.868
sp|Q1KMD3|HNRL2_HUMAN	HNRNPUL2	Heterogeneous nuclear ribonucleoprotein U-like protein 2 OS=Homo sapiens OX=9606 GN=HNRNPUL2 PE=1 SV=1	122	HUMAN	24422.1	23726.4	24108.8	23888.2	24378	23480.9	23831.5	24181.6	24232	23901.1	23650.9	23576.3	24327.1	24283.9	24107.4	24416	24377.7	25011.7
sp|Q99707|METH_HUMAN	MTR	Methionine synthase OS=Homo sapiens OX=9606 GN=MTR PE=1 SV=2	45	HUMAN	7190.68	7470.78	7812.57	7643.09	7472.43	7284.15	7647.45	7671.9	7360.22	7709.01	7657.5	7491.16	7544.69	7548.58	7886.36	7916.83	7540.06	7567.61
sp|Q8WUB8|PHF10_HUMAN	PHF10	PHD finger protein 10 OS=Homo sapiens OX=9606 GN=PHF10 PE=1 SV=3	15	HUMAN	3115.51	3100.92	3077.84	3265.14	3285.8	3286.01	3088.22	2923.63	3065.13	3020.49	3014.46	3334.76	2980.16	3389.98	3223.87	3016.81	3412.77	3345.94
sp|Q9NVR2|INT10_HUMAN	INTS10	Integrator complex subunit 10 OS=Homo sapiens OX=9606 GN=INTS10 PE=1 SV=2	24	HUMAN	3178.03	3191.48	3128.33	3240.01	2975.57	3122.66	3128.13	3284.23	3126.81	3389.67	3282.78	3104.38	3087.75	3083.42	3157.01	3232.47	3171.07	3158.96
sp|Q9P253|VPS18_HUMAN	VPS18	Vacuolar protein sorting-associated protein 18 homolog OS=Homo sapiens OX=9606 GN=VPS18 PE=1 SV=2	22	HUMAN	4165.03	4249.54	4213.57	4357.22	4230.96	4171.55	4303.4	4342.79	4422.87	4426.02	4265.66	4077.03	4163.35	4317.91	4180.31	4279.14	4286.81	4125.9
sp|P00127|QCR6_YEAST	QCR6	Cytochrome b-c1 complex subunit 6, mitochondrial OS=Saccharomyces cerevisiae (strain ATCC 204508 / S288c) OX=559292 GN=QCR6 PE=1 SV=2	2	YEAST	43.0183	46.0765	77.5821	285.764	266.782	290.064	311.968	228.888	473.242	372.899	487.619	460.52	357.599	369.638	510.211	479.551	629.666	563.525
sp|Q9NW13|RBM28_HUMAN	RBM28	RNA-binding protein 28 OS=Homo sapiens OX=9606 GN=RBM28 PE=1 SV=3	99	HUMAN	22934.9	22968.3	23057.2	22565.4	23092.6	23139.7	22569.8	22092.6	22655.2	22289.4	22897.1	22266.6	22965.2	22345.2	22640.6	22117	26919.3	22858.8
sp|Q9P260-2|RELCH_HUMAN	RELCH	Isoform 2 of RAB11-binding protein RELCH OS=Homo sapiens OX=9606 GN=RELCH	21	HUMAN	2517.82	2876.12	2742.3	2727.34	2639.51	2562.7	2668.98	2775.39	2592.13	2687.68	2637.6	2602.27	2608.11	2764.52	2781.17	2610.74	2599.47	2898.96
sp|P42338|PK3CB_HUMAN	PIK3CB	Phosphatidylinositol 4,5-bisphosphate 3-kinase catalytic subunit beta isoform OS=Homo sapiens OX=9606 GN=PIK3CB PE=1 SV=1	3	HUMAN	317.516	371.894	382.09	421.408	345.165	352.344	298.601	375.422	387.332	309.424	336.038	382.556	375.524	337.782	343.272	349.796	386.442	331.572
sp|Q92614|MY18A_HUMAN	MYO18A	Unconventional myosin-XVIIIa OS=Homo sapiens OX=9606 GN=MYO18A PE=1 SV=3	34	HUMAN	5548.28	5570.7	5559.14	5446.88	5604.16	5180.67	5601.33	5376.9	5103.26	5406.49	5512.78	5433.5	5354.42	5418.8	5274.06	5253.87	5378.18	5617.51
sp|Q9HCS7|SYF1_HUMAN	XAB2	Pre-mRNA-splicing factor SYF1 OS=Homo sapiens OX=9606 GN=XAB2 PE=1 SV=2	40	HUMAN	8231.99	8297.83	8218.76	8022.8	8207.49	8390.28	8272.84	8354.83	8181.61	8461.48	8345.85	8635.01	8399.19	8211.62	8159.93	8583.27	8416.38	8659.88
sp|Q8IUE1|TF2LX_HUMAN	TGIF2LX	Homeobox protein TGIF2LX OS=Homo sapiens OX=9606 GN=TGIF2LX PE=1 SV=1	3	HUMAN	457.727	420.013	421.41	435.413	431.692	478.236	388.408	435.696	417.143	461.732	419.24	476.585	439.436	442.842	413.894	506.192	457.013	392.015
sp|Q9UHV9|PFD2_HUMAN	PFDN2	Prefoldin subunit 2 OS=Homo sapiens OX=9606 GN=PFDN2 PE=1 SV=1	44	HUMAN	12142.1	12263.8	11770.7	11787.9	11732.9	12119.8	11885.7	12228.7	11839.6	12062.1	11724.2	12169.1	12107.9	12390.1	12204.1	11712.7	11787.2	11835.8
sp|Q5JVF3-4|PCID2_HUMAN	PCID2	Isoform 4 of PCI domain-containing protein 2 OS=Homo sapiens OX=9606 GN=PCID2	17	HUMAN	4127.54	4492.62	4106.64	4481.02	4340.21	4250.67	4247.41	4461.11	4286.03	4161.62	4070.36	4303.91	4675.16	4468.99	3990.1	4589.7	3998.88	4431.24
sp|Q9BUK6|MSTO1_HUMAN	MSTO1	Protein misato homolog 1 OS=Homo sapiens OX=9606 GN=MSTO1 PE=1 SV=1	12	HUMAN	1286.45	1276.22	1337.93	1339.24	1385.1	1407.13	1310.42	1275.33	1356.07	1364.2	1290.33	1349.84	1264.87	1282.26	1265.51	1488.65	1312.45	1341.83
sp|O15020|SPTN2_HUMAN	SPTBN2	Spectrin beta chain, non-erythrocytic 2 OS=Homo sapiens OX=9606 GN=SPTBN2 PE=1 SV=3	107	HUMAN	22586.9	22021.1	22768.6	22587.1	22258.7	22104.6	22987.6	22448.9	22866.1	22653.8	22151.7	22010.7	22449.4	22070.2	22581.4	22373.6	22274.1	22025.5
sp|Q01082|SPTB2_HUMAN	SPTBN1	Spectrin beta chain, non-erythrocytic 1 OS=Homo sapiens OX=9606 GN=SPTBN1 PE=1 SV=2	273	HUMAN	58557.7	58227.4	57269	57823.4	57285.7	57492.3	56867	57847.3	57856.3	58789.2	57453.2	57920.1	57494.2	57508	57735.4	58506.3	57687.4	57789.9
sp|Q01082-3|SPTB2_HUMAN	SPTBN1	Isoform 2 of Spectrin beta chain, non-erythrocytic 1 OS=Homo sapiens OX=9606 GN=SPTBN1	1	HUMAN	99.5327	105.714	102.685	136.52	108.984	132.953	121.07	135.206	138.507	137.05	126.116	83.245	100.959	134.684	123.915	114.298	109.113	105.966
sp|O43707|ACTN4_HUMAN	ACTN4	Alpha-actinin-4 OS=Homo sapiens OX=9606 GN=ACTN4 PE=1 SV=2	206	HUMAN	46136.8	45030.5	45605.5	45154.4	44986.3	45470.5	45010.3	44553.9	44899.7	46449.6	45035.8	44897.8	45103.4	45596.3	45020.6	44748.6	45102.4	45109.5
tr|A0A804HKE2|A0A804HKE2_HUMAN	ACTN1	Alpha-actinin-1 OS=Homo sapiens OX=9606 GN=ACTN1 PE=1 SV=1	122	HUMAN	23902.2	23848.4	23787.4	23111.7	23342.2	23520.2	23762.4	24619.2	23783.6	24308.7	23877.3	23241.7	23764.5	23741.6	23549.6	23990.7	22724.6	22388.2
sp|P11277-2|SPTB1_HUMAN	SPTB	Isoform 2 of Spectrin beta chain, erythrocytic OS=Homo sapiens OX=9606 GN=SPTB	5	HUMAN	531.374	547.144	471.884	497.138	515.093	460.117	478.048	606.383	479.867	598.53	443.544	564.666	489.567	497.328	502.138	542.14	504.832	504.553
sp|Q86XR8|CEP57_HUMAN	CEP57	Centrosomal protein of 57 kDa OS=Homo sapiens OX=9606 GN=CEP57 PE=1 SV=2	3	HUMAN	381.82	433.094	428.562	514.777	421.599	470.888	505.545	486.372	454.913	543.539	485.955	451.509	463.324	509.334	505.966	539.453	530.113	552.589
sp|Q9UG01|IF172_HUMAN	IFT172	Intraflagellar transport protein 172 homolog OS=Homo sapiens OX=9606 GN=IFT172 PE=1 SV=2	35	HUMAN	4314.63	4288.61	4396.86	4647.31	4117.78	4104.06	4353.71	4362.65	4201.86	4251.26	4438.67	4273.79	4261.19	4352.73	4316.92	4421.37	4559.32	4338.95
sp|O75717|WDHD1_HUMAN	WDHD1	WD repeat and HMG-box DNA-binding protein 1 OS=Homo sapiens OX=9606 GN=WDHD1 PE=1 SV=1	70	HUMAN	11164.4	11284.5	11130.6	11336.6	11122.1	10970.1	11208.5	11307.5	11310.9	11433.7	11168.5	10859.2	10980.5	10704.8	11280.8	11354.7	10672.2	10904.3
tr|A0A0A0MQU4|A0A0A0MQU4_HUMAN	SCLY	Selenocysteine lyase OS=Homo sapiens OX=9606 GN=SCLY PE=1 SV=1	5	HUMAN	583.442	525.534	591.79	566.983	602.392	610.82	575.337	583.392	513.238	485.715	436.169	535.565	546.316	528.798	620.097	593.473	552.241	565.343
sp|Q86TM6|SYVN1_HUMAN	SYVN1	E3 ubiquitin-protein ligase synoviolin OS=Homo sapiens OX=9606 GN=SYVN1 PE=1 SV=2	13	HUMAN	1695.85	1656.26	1578.98	1839.14	1719.45	1794.95	1721.45	1851.85	1771.6	1650.83	1735.9	1836.64	1899.43	1994.84	1939.15	1882.75	1919.25	1924.61
sp|O60524|NEMF_HUMAN	NEMF	Ribosome quality control complex subunit NEMF OS=Homo sapiens OX=9606 GN=NEMF PE=1 SV=4	42	HUMAN	7421.3	7648.85	7491.46	7572.78	7463	7545.57	7474.91	7940.35	7586.4	7822.11	7701.14	7476.41	7492.4	7769.34	7674.81	7708.47	7414.42	7526.24
sp|O75909-4|CCNK_HUMAN	CCNK	Isoform 4 of Cyclin-K OS=Homo sapiens OX=9606 GN=CCNK	4	HUMAN	857.893	888.045	738.26	860.277	807.088	842.161	946.761	826.222	856.562	782.558	949.416	840.806	817.007	940.526	905.522	868.839	837.404	892.311
sp|Q9C0C2|TB182_HUMAN	TNKS1BP1	182 kDa tankyrase-1-binding protein OS=Homo sapiens OX=9606 GN=TNKS1BP1 PE=1 SV=4	50	HUMAN	6284.66	6327.82	6709.38	6577.07	6492.23	6463.46	6283.81	6364.51	6307.63	6379.74	6430.16	6519.59	6569.79	6421.19	6709.4	6492.98	7006.29	6757.71
sp|Q8IXQ3|CI040_HUMAN	C9orf40	Uncharacterized protein C9orf40 OS=Homo sapiens OX=9606 GN=C9orf40 PE=1 SV=1	1	HUMAN	95.7647	61.2252	74.8584	105.944	93.8264	85.6282	78.0873	94.9247	85.0167	91.6318	83.8024	71.2101	84.7836	102.593	102.155	124.28	108.324	117.2
sp|Q2T9J0|TYSD1_HUMAN	TYSND1	Peroxisomal leader peptide-processing protease OS=Homo sapiens OX=9606 GN=TYSND1 PE=1 SV=3	5	HUMAN	546.562	657.139	463.848	483.148	504.721	549.34	485.842	594.076	500.448	499.958	581.307	553.656	480.508	572.769	499.271	495.245	506.59	518.96
sp|Q92870-4|APBB2_HUMAN	APBB2	Isoform 4 of Amyloid beta precursor protein binding family B member 2 OS=Homo sapiens OX=9606 GN=APBB2	2	HUMAN	198.2	199.397	196.868	272.957	264.622	245.194	246.715	224.006	224.19	247.514	267.65	249.879	201.072	245.103	223.77	272.809	319.947	275.687
sp|O00213|APBB1_HUMAN	APBB1	Amyloid beta precursor protein binding family B member 1 OS=Homo sapiens OX=9606 GN=APBB1 PE=1 SV=2	5	HUMAN	401.779	459.607	481.757	482.888	453.052	446.076	469.256	430.022	496.567	377.954	351.157	389.394	424.684	450.952	435.72	482.097	424.64	413.967
sp|Q9Y6J0|CABIN_HUMAN	CABIN1	Calcineurin-binding protein cabin-1 OS=Homo sapiens OX=9606 GN=CABIN1 PE=1 SV=1	30	HUMAN	3784.63	3508.99	3761.56	3944.9	3908.15	3738.84	3883.59	3634.38	3692.91	3682.38	3972.34	3801.88	3624.7	3605.8	3699.63	3616.73	3876.31	3884.38
sp|P49327|FAS_HUMAN	FASN	Fatty acid synthase OS=Homo sapiens OX=9606 GN=FASN PE=1 SV=3	383	HUMAN	77159.6	76726.2	76064.4	76069.5	76904.6	75974.9	75864.9	76434.7	77554.1	77361.3	76623.4	75423.6	76865	76189	76714.9	76724.6	76363.2	75616.4
sp|Q9NS91|RAD18_HUMAN	RAD18	E3 ubiquitin-protein ligase RAD18 OS=Homo sapiens OX=9606 GN=RAD18 PE=1 SV=2	26	HUMAN	4944.7	5102.73	4915.73	5059.84	4829.66	5165.26	4737.13	4908.63	4744.73	4707	5187.15	5010.01	4873.17	4848.06	4755.27	4736.41	5095.18	5273.01
sp|O76021|RL1D1_HUMAN	RSL1D1	Ribosomal L1 domain-containing protein 1 OS=Homo sapiens OX=9606 GN=RSL1D1 PE=1 SV=3	96	HUMAN	20807.8	21193.2	21272.6	21119.6	21428	21246.5	20925.2	20549.5	20861.6	20310.8	20452.9	20490.5	20789	20759.1	21294.7	20623.4	20986.1	20761.8
sp|Q96RU3-2|FNBP1_HUMAN	FNBP1	Isoform 2 of Formin-binding protein 1 OS=Homo sapiens OX=9606 GN=FNBP1	27	HUMAN	2902.61	2838.68	2676.58	2886.1	2962.71	2733.23	2722.64	3063.87	2820.11	2648.9	2671.32	2825.73	2871.82	2703.23	2800.93	3033.36	2707.57	2738.79
sp|Q14676|MDC1_HUMAN	MDC1	Mediator of DNA damage checkpoint protein 1 OS=Homo sapiens OX=9606 GN=MDC1 PE=1 SV=3	99	HUMAN	15663.9	16387.6	15597	15641.5	15710.1	16405.6	15648.5	15700.1	15838.4	15395.1	15572.8	15727.2	16322.6	16450.8	16090	16297.7	16165.3	16049.5
sp|Q14966|ZN638_HUMAN	ZNF638	Zinc finger protein 638 OS=Homo sapiens OX=9606 GN=ZNF638 PE=1 SV=2	92	HUMAN	19103	19000.6	19652.5	19410.4	18901.8	19168.1	19132.3	18473.3	18831.3	18410.8	18735.9	18961.2	19291.4	18705.3	18941.1	19064.8	19201.4	19264.3
sp|P53985|MOT1_HUMAN	SLC16A1	Monocarboxylate transporter 1 OS=Homo sapiens OX=9606 GN=SLC16A1 PE=1 SV=3	45	HUMAN	13448.2	13763.8	14390.8	13769.2	14163.6	14026.5	14217.8	13562.4	13828	13596.8	14185.2	13984.6	13889.1	13888	13597.9	13689.6	14336.8	14056.6
sp|Q709C8|VP13C_HUMAN	VPS13C	Intermembrane lipid transfer protein VPS13C OS=Homo sapiens OX=9606 GN=VPS13C PE=1 SV=1	62	HUMAN	10443.2	10778.3	11129.6	10651.7	10471.6	10472.8	10668.9	10980.8	10861.8	10496.7	10706.5	10845.2	10547.3	10627.2	10868.8	10391.7	10817.1	10586.6
sp|Q9BRN9|TM2D3_HUMAN	TM2D3	TM2 domain-containing protein 3 OS=Homo sapiens OX=9606 GN=TM2D3 PE=2 SV=2	9	HUMAN	1181.43	1164.93	1209.01	1244.43	1048.75	1148.42	1293.86	1214.06	1116.07	1279.13	1091.27	1191.57	1246.35	1174.6	1200.15	1173.79	1170.57	1155.29
tr|A0A0A0MQR2|A0A0A0MQR2_HUMAN	RTF2	Replication termination factor 2 OS=Homo sapiens OX=9606 GN=RTF2 PE=1 SV=1	13	HUMAN	1745.45	1695.11	1807.99	1614.52	1736.5	1719.11	1711.4	1700.46	1719.79	1578.62	1808.46	1627.76	1692.31	1681.43	1641.4	1686.66	1880.32	1792.14
sp|Q9Y5Q9|TF3C3_HUMAN	GTF3C3	General transcription factor 3C polypeptide 3 OS=Homo sapiens OX=9606 GN=GTF3C3 PE=1 SV=1	33	HUMAN	8771.99	8519.1	8811.38	8482.3	8496.29	8362.39	8515.31	8668.05	8739.91	8828.76	8795.22	8506.71	8719.36	8640.99	8689.13	8876.98	8773.21	8706.86
sp|Q9P032|NDUF4_HUMAN	NDUFAF4	NADH dehydrogenase [ubiquinone] 1 alpha subcomplex assembly factor 4 OS=Homo sapiens OX=9606 GN=NDUFAF4 PE=1 SV=1	35	HUMAN	5445.48	5504.07	5677.59	5718.1	5828.84	5659.27	5399.85	5364.98	5409.35	5599.5	5666.94	5434.06	5493.66	5477.89	5705.64	5426.3	5776.33	5896.16
sp|Q5TGY3|AHDC1_HUMAN	AHDC1	Transcription factor Gibbin OS=Homo sapiens OX=9606 GN=AHDC1 PE=1 SV=1	3	HUMAN	281.21	254.804	292.759	353.236	258.73	243.923	274.729	281.053	247.903	276.382	290.911	311.901	295.936	274.881	292.663	294.857	307.229	321.015
sp|Q5HYK3|COQ5_HUMAN	COQ5	2-methoxy-6-polyprenyl-1,4-benzoquinol methylase, mitochondrial OS=Homo sapiens OX=9606 GN=COQ5 PE=1 SV=2	6	HUMAN	669.697	759.432	742.255	696.197	667.154	728.389	706.181	830.137	716.551	794.009	699.662	739.924	634.595	752.269	754.727	789.673	664.266	751.647
sp|Q9GZS1|RPA49_HUMAN	POLR1E	DNA-directed RNA polymerase I subunit RPA49 OS=Homo sapiens OX=9606 GN=POLR1E PE=1 SV=3	30	HUMAN	7468.18	7604.51	7502.97	7551.14	7502.1	7816.48	7471.49	7570.88	7705.79	7765.16	7520.15	7673.1	7423.27	7728.12	7519.37	7575.18	7672.27	8124.86
sp|P17967|PDI_YEAST	PDI1	Protein disulfide-isomerase OS=Saccharomyces cerevisiae (strain ATCC 204508 / S288c) OX=559292 GN=PDI1 PE=1 SV=2	14	YEAST	1714.25	1590.02	1739.53	4596.71	4049.09	4421.93	4165.58	4592.1	5282.13	5861.59	5555.07	6384.9	5967.95	7008.42	6907.41	7327.09	6824.23	7477.27
sp|Q12772|SRBP2_HUMAN	SREBF2	Sterol regulatory element-binding protein 2 OS=Homo sapiens OX=9606 GN=SREBF2 PE=1 SV=2	3	HUMAN	369.238	374.542	440.095	520.785	475.52	476.74	398.278	494.242	665.316	550.821	526.883	647.584	471.695	517.243	534.652	654.936	642.499	547.5
sp|Q13485|SMAD4_HUMAN	SMAD4	Mothers against decapentaplegic homolog 4 OS=Homo sapiens OX=9606 GN=SMAD4 PE=1 SV=1	20	HUMAN	2499.36	2548.31	2836.88	2717.26	2795.27	2671.53	2662.32	2548.52	2784.56	2639.23	2619.13	2815.38	2681.97	2760.27	2700.88	2725.24	2683.97	2770.52
sp|Q5TC82|RC3H1_HUMAN	RC3H1	Roquin-1 OS=Homo sapiens OX=9606 GN=RC3H1 PE=1 SV=1	6	HUMAN	1400.39	1402.6	1543.1	1342.74	1396.93	1406.8	1308.79	1372.77	1364.7	1573.26	1486.24	1322.63	1340.87	1346.52	1426.51	1554.44	1293.41	1280.61
sp|Q9HBD1|RC3H2_HUMAN	RC3H2	Roquin-2 OS=Homo sapiens OX=9606 GN=RC3H2 PE=1 SV=2	8	HUMAN	844.69	885.544	1013.19	1038.02	948.03	1015.15	983.835	995.884	931.287	1125.8	1083.73	1109.48	959.852	1054.96	1103.57	1031.01	1134.3	1071.99
[truncated: 8,757 more rows]

## Sheet: Eclipse_TMT (RTS-MS3)
Protein.Id	Gene.Symbol	Description	Number.of.peptides	Organism	tmt_1	tmt_2	tmt_3	tmt_4	tmt_5	tmt_6	tmt_7	tmt_8	tmt_9	tmt_10	tmt_11	tmt_12	tmt_13	tmt_14	tmt_15	tmt_16	tmt_17	tmt_18
[truncated: 8,834 more rows]

[truncated: 2 more sheets: Astral TMT (OTOT), Eclipse TMT (OTOT)]
