# Supplementary material for: TMT-Based Multiplexed (Chemo)Proteomics on the Orbitrap Astral Mass Spectrometer
Source: Mol Cell Proteomics. 2025 Apr 8;24(5):100968. doi: 10.1016/j.mcpro.2025.100968 (PMC12127577; doi:10.1016/j.mcpro.2025.100968)
Supplement: Supplemental Data 4 [file mmc4.xlsx]

## Sheet: info
This data spreadsheet contains proteomics data of cysteine ligandability used for Figure 4.
Columns contain cysteine abundance measurements are indexed from 1 to 18. The experimetal setup is shown in Figure 4a.

## Sheet: cysteine ligandability
Protein.Id	gene_symbol	prot_description	Site.Position	Motif	Max.Score	sequence	rep1.num_quant	rep2.num_quant	rep1_cys_tmt_01	rep1_cys_tmt_02	rep1_cys_tmt_03	rep1_cys_tmt_04	rep1_cys_tmt_05	rep1_cys_tmt_06	rep1_cys_tmt_07	rep1_cys_tmt_08	rep1_cys_tmt_09	rep1_cys_tmt_10	rep1_cys_tmt_11	rep1_cys_tmt_12	rep1_cys_tmt_13	rep1_cys_tmt_14	rep1_cys_tmt_15	rep1_cys_tmt_16	rep1_cys_tmt_17	rep1_cys_tmt_18	rep2_cys_tmt_01	rep2_cys_tmt_02	rep2_cys_tmt_03	rep2_cys_tmt_04	rep2_cys_tmt_05	rep2_cys_tmt_06	rep2_cys_tmt_07	rep2_cys_tmt_08	rep2_cys_tmt_09	rep2_cys_tmt_10	rep2_cys_tmt_11	rep2_cys_tmt_12	rep2_cys_tmt_13	rep2_cys_tmt_14	rep2_cys_tmt_15	rep2_cys_tmt_16	rep2_cys_tmt_17	rep2_cys_tmt_18
sp|Q9UKK9|NUDT5_HUMAN	NUDT5	ADP-sugar pyrophosphatase OS=Homo sapiens OX=9606 GN=NUDT5 PE=1 SV=1	76	RTLHYECIVLVKQ	5000	R.TLHYEC#IVLVK.Q	6	4	5119.57	4904.44	5045.43	5051.72	4811.52	5258.3	4683.73	5112.42	4667.94	5281.35	4925.37	4984.15	4997.39	5030.68	4789.39	5076.67	5341.53	5593.92	3357.54	3516.16	3242.57	3413.54	3391.25	3390.66	3146.85	3120.06	2973.82	3422.9	3304.63	3395.72	3015.66	3874.32	3202.33	3368.93	3235.75	3013.13
sp|Q9UKK9|NUDT5_HUMAN	NUDT5	ADP-sugar pyrophosphatase OS=Homo sapiens OX=9606 GN=NUDT5 PE=1 SV=1	91	PPMGGYCIEFPAG	5000	K.QFRPPMGGYC#IEFPAGLIDDGETPEAAALR.E	2	5	720.009	720.03	782.072	806.196	646.051	617.65	679.415	580.117	641.036	677.89	680.947	638.617	637.455	654.856	645.941	615.111	569.306	591.599	708.266	810.611	909.258	815.963	789.9	643.364	515.226	513.405	688.43	778.342	686.054	698.316	478.482	852.071	722.34	624.384	696.444	649.06
sp|P08559-4|ODPA_HUMAN	PDHA1	Isoform 4 of Pyruvate dehydrogenase E1 component subunit alpha, somatic form, mitochondrial OS=Homo sapiens OX=9606 GN=PDHA1	311	RFAAAYCRSGKGP	5000	R.FAAAYC#R.S	4	4	3933.79	4458.17	3958.14	4121.91	4298.91	3841.03	3389.72	3380.43	3506.63	3793.51	3471.39	3218.5	2892.41	4010.82	3512.94	3047.68	2454.86	2194.68	2497.95	2961	2652.96	2783.68	2762.91	2489.65	2297.46	2068.25	2102.87	2377.06	2330.79	2121.85	1856.17	2642.94	2120.19	1862.58	1802.39	1521.62
sp|P08559-4|ODPA_HUMAN	PDHA1	Isoform 4 of Pyruvate dehydrogenase E1 component subunit alpha, somatic form, mitochondrial OS=Homo sapiens OX=9606 GN=PDHA1	299	DGMDILCVREATR	5000	R.VDGM*DILC#VR.E	10	8	3967.85	4618.08	4468.51	4134.22	4001.72	3718.51	3512.51	3152.11	3767.19	4108.09	3694.4	3439.92	2653.65	3894.98	3624.7	3140.33	2599.96	2424.35	3715.27	4255.43	3716.63	4054.26	3801.73	3595.07	3176.61	2862.94	3282.99	4026.04	3330.22	3278.13	2635.85	3685.53	3105.25	2795.89	2558.29	2217.02
sp|P08559-4|ODPA_HUMAN	PDHA1	Isoform 4 of Pyruvate dehydrogenase E1 component subunit alpha, somatic form, mitochondrial OS=Homo sapiens OX=9606 GN=PDHA1	256	ALWKLPCIFICEN	5000	K.LPC#IFIC#ENNR.Y	1	2	332.831	333.851	361.074	377.489	262.19	270.774	268.127	186.166	334.954	330.02	304.111	331.364	286.53	360.728	390.444	335.165	395.93	281.995	695.268	775.72	678.311	618.833	732.763	629.492	617.076	605.028	697.45	792.545	690.675	623.254	513.829	782.782	665.531	702.007	653.953	512.421
sp|P08559-4|ODPA_HUMAN	PDHA1	Isoform 4 of Pyruvate dehydrogenase E1 component subunit alpha, somatic form, mitochondrial OS=Homo sapiens OX=9606 GN=PDHA1	260	LPCIFICENNRYG	5000	K.LPC#IFIC#ENNR.Y	2	2	643.464	502.315	524.873	517.137	615.196	502.762	449.936	433.556	607.079	528.88	562.435	518.667	521.388	540.27	523.954	439.041	440.041	373.318	973.642	955.765	758.789	946.982	942.237	857.372	806.152	833.482	737.67	828.652	702.652	792.211	771.307	865.436	664.336	552.133	360.41	328.683
sp|P08559-4|ODPA_HUMAN	PDHA1	Isoform 4 of Pyruvate dehydrogenase E1 component subunit alpha, somatic form, mitochondrial OS=Homo sapiens OX=9606 GN=PDHA1	219	AGIALACKYNGKD	5000	K.NFYGGNGIVGAQVPLGAGIALAC#K.Y	2	6	508.337	627.536	662.498	747.946	577.756	609.387	607.298	511.569	658.714	703.04	717.785	598.251	637.033	681.695	657.883	654.407	536.158	429.421	1164.32	1435.86	1391.99	1408.77	1378.74	1300.87	1237.59	1225.82	1188.26	1454.3	1427.35	1504.17	1384.98	1576.97	1430.66	1451.39	1130.12	1085.47
sp|P08559-4|ODPA_HUMAN	PDHA1	Isoform 4 of Pyruvate dehydrogenase E1 component subunit alpha, somatic form, mitochondrial OS=Homo sapiens OX=9606 GN=PDHA1	46	HLGLPKCWDYSHS	5000	K.C#WDYSHSLK.T	2	3	474.022	573.353	539.759	649.72	556.365	515.151	496.325	254.429	629.202	659.51	606.798	551.136	499.854	529.359	499.645	552.36	538.396	390.584	1756.72	2004.69	2094.43	1976.39	1663.38	1540.63	1330.66	947.608	1829.76	1790.67	1846.62	1828.26	1655.62	1747.64	1683.37	1542.39	1546.82	1158.19
sp|P08559-4|ODPA_HUMAN	PDHA1	Isoform 4 of Pyruvate dehydrogenase E1 component subunit alpha, somatic form, mitochondrial OS=Homo sapiens OX=9606 GN=PDHA1	228	NGKDEVCLTLYGD	5000	K.DEVC#LTLYGDGAANQGQIFEAYNMAALWK.L	1	1	390.131	464.294	455.148	442.025	354.054	398.898	308.036	241.055	388.502	385.09	367.572	367.234	305.491	433.311	419.304	378.191	351.501	329.235	384.672	444.256	459.107	548.603	596.545	482.709	433.952	390.286	401.81	502.323	499.517	568.818	417.403	619.52	555.63	487.045	503.575	376.785
sp|P68363|TBA1B_HUMAN	TUBA1B	Tubulin alpha-1B chain OS=Homo sapiens OX=9606 GN=TUBA1B PE=1 SV=1	295	AEITNACFEPANQ	5000	K.AYHEQLSVAEITNAC#FEPANQM*VK.C	134	122	40475	41532.4	42421.6	39587.4	35466.9	30258.7	25826	19845.4	39141.7	41111.3	39094	36140.8	28260	40002.8	35860.5	34089.2	30641.5	22430.2	43494.8	43301	44797.4	42645.1	39276.4	33513	28386.3	23151.3	41751.2	44291.9	41952.8	39715.1	30810	43827.9	39475.9	36786.1	34595.7	26845.6
sp|P68363|TBA1B_HUMAN	TUBA1B	Tubulin alpha-1B chain OS=Homo sapiens OX=9606 GN=TUBA1B PE=1 SV=1	315	HGKYMACCLLYRG	5000	K.YM*AC#C#LLYR.G	18	18	8461.67	8023.3	7376.68	7813.8	7172.2	7099.99	5412.85	4061.6	6631.48	7095.43	6406.2	5464.39	4393.41	7342.65	6000.17	5512.48	4352.91	3455.16	9745.43	10645	9819.16	10081.1	9671.66	9024.55	7284.78	5872.87	9134.69	9998.89	8412.79	8049.03	5943.79	9617.74	8378.53	7540.19	5902.93	4989.99
sp|P68363|TBA1B_HUMAN	TUBA1B	Tubulin alpha-1B chain OS=Homo sapiens OX=9606 GN=TUBA1B PE=1 SV=1	316	GKYMACCLLYRGD	5000	K.YM*AC#C#LLYR.G	20	18	9096.54	9077.13	9161.01	9234.02	9202.26	7929.55	6720	4548.77	8423.03	8825.33	8108.79	7716.66	5618.92	8461.03	7281.07	6604.3	6080.42	4669.73	7792.83	7772.57	7805.92	7939.08	7563.78	6574.13	5662.55	4438.05	7194.41	7250.38	6963.93	6462.77	4877.62	7459.66	6538	5771.06	5530.58	4418.98
sp|P68363|TBA1B_HUMAN	TUBA1B	Tubulin alpha-1B chain OS=Homo sapiens OX=9606 GN=TUBA1B PE=1 SV=1	347	IQFVDWCPTGFKV	5000	K.RSIQFVDWC#PTGFK.V	42	45	17751.4	18145.3	18367.3	17337.2	15013.6	12401.1	10025.2	7395.81	17166.7	17430.3	16027.5	13069.9	8836.45	17678.6	16165.5	15011.9	14472	11482	24784.5	26336.1	26684.6	25081.3	23044.1	17645	14150.5	10785.7	24478.5	24834.9	21226.1	17952.4	11536.7	25794.9	23285.9	21034.4	20425.2	16537.7
sp|P68363|TBA1B_HUMAN	TUBA1B	Tubulin alpha-1B chain OS=Homo sapiens OX=9606 GN=TUBA1B PE=1 SV=1	376	KVQRAVCMLSNTT	5000	R.AVC#M*LSNTTAIAEAWAR.L	123	114	36724.1	37735.3	38184.9	35706.8	32026.7	26568.7	22012.3	18553.7	34125	34431.3	30621.6	26101.6	19063.7	35987.3	30879.6	27047.8	24116.7	20056.9	35204.5	35984.8	37285.7	34279.6	32300.7	27375.7	23792.5	20756.1	33936	34206.7	30797.4	26854.3	20617.1	34588.6	30595.7	27301.6	25097.9	21758.6
sp|P68363|TBA1B_HUMAN	TUBA1B	Tubulin alpha-1B chain OS=Homo sapiens OX=9606 GN=TUBA1B PE=1 SV=1	4	xxxMRECISIHVG	5000	R.EC#ISIHVGQAGVQIGNAC#WELYC#LEHGIQPDGQMPSDK.T	15	13	5069.89	4411.02	4324.41	4388.52	4053.14	3278.16	2489.27	1752.32	4379.52	4759.1	3945.64	3731.56	2761.21	3885.24	3190.86	2754.97	2197.34	1681.07	4179.05	4084.16	4024.5	3702.01	3382.66	3052.94	2407.23	1649.34	3928.37	4136.9	3779.47	3342.91	2363	3690.54	3079.57	2552.26	1983.53	1557.84
sp|P68363|TBA1B_HUMAN	TUBA1B	Tubulin alpha-1B chain OS=Homo sapiens OX=9606 GN=TUBA1B PE=1 SV=1	20	VQIGNACWELYCL	5000	R.EC#ISIHVGQAGVQIGNAC#WELYC#LEHGIQPDGQMPSDK.T	26	25	7245.25	6803.57	5886.79	5742.59	5702.15	5180.52	4087.16	2969.41	5971.59	6652.59	5539.36	5359.12	3903.64	5568.17	4741.84	3845.49	3157.51	2424.15	8203.48	7323.48	7733.23	6992.19	6629.6	6125.49	4680.21	3835.3	7503.04	7442.3	6390.55	5744.74	4575.81	6926.04	5624.73	4436.16	3649.26	2642.58
sp|P68363|TBA1B_HUMAN	TUBA1B	Tubulin alpha-1B chain OS=Homo sapiens OX=9606 GN=TUBA1B PE=1 SV=1	25	ACWELYCLEHGIQ	5000	R.EC#ISIHVGQAGVQIGNAC#WELYC#LEHGIQPDGQMPSDK.T	20	10	7122.16	6020.91	5931.37	6439.28	7038.82	6694.28	5498.12	3944.75	5825.99	6369.57	5687.63	5863.89	5053.91	5308.53	4603.48	3802.81	3012.35	2228.34	3384.42	3148.58	3210.48	3518.4	3408.21	3474.22	2766.56	2230.24	2918.36	3280.22	2943.49	2861.32	2460.72	2907.55	2537.29	2122.64	1813.33	1511.11
sp|P68363|TBA1B_HUMAN	TUBA1B	Tubulin alpha-1B chain OS=Homo sapiens OX=9606 GN=TUBA1B PE=1 SV=1	129	RKLADQCTGLQGF	5000	R.KLADQC#TGLQGFLVFHSFGGGTGSGFTSLLM*ER.L	11	24	6199.21	6146.75	5986.39	5900.52	5389.25	5044.23	3799.54	2962.67	5220.68	5889.42	5408.17	5147.03	3544.77	5742.15	5100.45	4513.34	4085.54	3140.79	5530.78	5779.34	5288.5	5689.31	5249.97	4614.22	4124.76	3491.05	4929.68	5518.99	4941.08	4711.66	3561.27	5412.02	4788.39	4400.26	4334.05	3637.8
sp|P68363|TBA1B_HUMAN	TUBA1B	Tubulin alpha-1B chain OS=Homo sapiens OX=9606 GN=TUBA1B PE=1 SV=1	200	TLEHSDCAFMVDN	5000	K.LEFSIYPAPQVSTAVVEPYNSILTTHTTLEHSDC#AFM*VDNEAIYDIC#R.R	4	4	916.136	852.183	755.908	739.235	652.679	483.622	342.339	202.669	661.752	739.01	473.836	535.373	251.83	624.675	522.743	439.204	333.121	256.555	1205.39	860.61	905.795	765.219	702.727	618.753	364.141	291.659	897.17	835.215	609.217	492.31	416.297	762.74	630.674	460.114	353.795	335.29
sp|P68363|TBA1B_HUMAN	TUBA1B	Tubulin alpha-1B chain OS=Homo sapiens OX=9606 GN=TUBA1B PE=1 SV=1	213	EAIYDICRRNLDI	5000	K.LEFSIYPAPQVSTAVVEPYNSILTTHTTLEHSDC#AFM*VDNEAIYDIC#R.R	4	3	603.821	564.693	580.967	657.158	614.662	531.38	433.139	365.195	477.406	612.5	528.929	534.021	442.367	566.921	484.171	503.938	537.771	351.529	561.704	518.007	438.018	469.133	449.049	333.779	217.975	203.602	481.97	480.655	343.854	320.471	194.877	330.825	301.388	291.981	262.408	165.935
sp|Q9BQE3|TBA1C_HUMAN	TUBA1C	Tubulin alpha-1C chain OS=Homo sapiens OX=9606 GN=TUBA1C PE=1 SV=1	295	AEITNACFEPANQ	5000	K.AYHEQLTVAEITNAC#FEPANQM*VK.C	39	46	10292.8	10443.8	10956.8	10293.7	9217.59	8222.49	6525.02	5532.55	10131.7	10735	9831.7	9614.48	6982.54	11060.5	9303.54	8722.16	8045.96	5967.98	13524.7	14033.9	14558.3	13907.1	12398.9	10698.3	9229.34	7487.83	13390.5	14245.6	13628.8	12316.3	9765.46	13868.2	13016.8	11550.2	11121.4	8684.48
sp|Q9BQE3|TBA1C_HUMAN	TUBA1C	Tubulin alpha-1C chain OS=Homo sapiens OX=9606 GN=TUBA1C PE=1 SV=1	376	KVQRAVCMLSNTT	5000	R.AVC#M*LSNTTAVAEAWAR.L	44	33	14663.9	15330.5	16265.6	15129.9	13706.8	11698.6	9794.47	8083.27	14519.6	15019.8	13936.9	12717.9	9993.8	15200.1	13201	12673.6	11997.9	10242.5	12145.7	13077.4	13310.1	12841.8	12134	9776.84	7728.2	6761.19	12610.9	13007.4	11620	10523.2	8480.44	12634.3	11454.5	10736.2	9725.91	8461.58
sp|P27635|RL10_HUMAN	RPL10	Large ribosomal subunit protein uL16 OS=Homo sapiens OX=9606 GN=RPL10 PE=1 SV=5	80	KYMVKSCGKDGFH	5000	K.SC#GKDGFHIR.V	2	1	2277.36	2273.05	1842.97	1867.98	1976.07	1521.19	1169.44	813.047	1810.22	2421.58	1972.9	1942.3	1423.02	2109.73	1792.72	1703.13	1687.85	1302.83	1559.91	1496.3	1278.32	1075.97	1035.96	931.633	719.223	586.968	1231.61	1217.88	1211	1103.3	963.271	1316.01	1012.67	957.923	859.188	729.546
sp|P27635|RL10_HUMAN	RPL10	Large ribosomal subunit protein uL16 OS=Homo sapiens OX=9606 GN=RPL10 PE=1 SV=5	105	INKMLSCAGADRL	5000	K.M*LSC#AGADR.L	60	47	27495.1	27783.9	28348.2	26186.1	23725	19395.4	15376.8	10314.1	26618.5	27181.9	24869.6	23020.1	17474.4	26075.4	23789.1	22300.8	19566.1	15351.1	22109.8	23331.3	22954.3	20831.5	19430.8	16599.8	12647	9125.19	21804.9	22357.1	20928.1	18484.1	14696.7	22459.1	19606.8	17732.4	16747.2	13427
sp|P27635|RL10_HUMAN	RPL10	Large ribosomal subunit protein uL16 OS=Homo sapiens OX=9606 GN=RPL10 PE=1 SV=5	195	RLIPDGCGVKYIP	5000	R.LIPDGC#GVK.Y	14	15	7898.58	8025.34	7839.84	7364.3	6648.23	5603.16	4741.35	3287.1	7214.4	7653.18	7564.58	7169.79	5785.13	7460.67	6917.3	6225.92	6141.01	4746.69	12630.9	12774.4	12158	11672.2	10551.8	9078.17	7677.45	5901.32	11606.9	12140.6	12433.3	11383.9	9712.06	12746.3	10613	10270.1	9715.38	7343.56
sp|P27635|RL10_HUMAN	RPL10	Large ribosomal subunit protein uL16 OS=Homo sapiens OX=9606 GN=RPL10 PE=1 SV=5	49	VDEFPLCGHMVSD	5000	K.VDEFPLC#GHM*VSDEYEQLSSEALEAAR.I	62	57	16982.4	19297	19713.1	18876.2	17627.5	14455.9	11698	8426.75	16925.4	17580.9	17800.6	16379.9	12565.3	18594.9	16779.4	15881	14136.3	9865.36	13296.4	15286.5	15987.3	14318.2	13044.5	11894.3	9467.03	7567.43	14551.9	14729	13972.3	13093.8	10283.7	15331.8	13226.5	12723.6	11841	9114.14
sp|Q9P2N5|RBM27_HUMAN	RBM27	RNA-binding protein 27 OS=Homo sapiens OX=9606 GN=RBM27 PE=1 SV=2	776	GGAGEDCQIFSTP	5000	R.LGHAGGNQSDASHLLNQSGGAGEDC#QIFSTPGHPK.M	4	3	834.904	905.889	830.918	837.68	684.131	742.25	563.524	487.248	749.636	848.94	746.084	791.477	631.045	845.176	683.2	711.455	752.589	694.804	902.706	882.548	706.485	807.504	695.741	663.491	586.025	559.238	809.14	798.7	683.432	785.563	748.29	740.168	706.76	799.398	640.435	711.865
sp|Q9P2N5|RBM27_HUMAN	RBM27	RNA-binding protein 27 OS=Homo sapiens OX=9606 GN=RBM27 PE=1 SV=2	21	KLLEPICDADPSA	5000	K.LLEPIC#DADPSALANYVVALVK.K	2	3	1385.28	1484.14	1374.76	1527.47	1318.13	1322.79	1139.9	946.937	1335.47	1363.3	1312.56	1243.84	986.423	1255.6	1315.47	1169.74	905.79	337.294	906.529	969.722	905.763	953.655	861.645	865.925	905.806	739.754	743.42	1039.11	1027.96	957.782	886.348	815.936	740.159	738.776	665.875	535.529
sp|Q9P2N5|RBM27_HUMAN	RBM27	RNA-binding protein 27 OS=Homo sapiens OX=9606 GN=RBM27 PE=1 SV=2	49	KELKAFCADQLDV	5000	K.AFC#ADQLDVFLQK.E	5	6	1669.07	1894.6	1392.85	1496.92	1404.9	1514.94	1270.21	1277.62	1457.58	1481.4	1408.56	1379.24	1322.13	1539.96	1406.83	1290.09	1090.3	725.26	2324.4	2414.35	2264.13	2340.22	2359.83	2102.89	2225.64	1856.85	2007.83	2541.86	2182.92	2185.59	1986.37	2370.48	2149.04	1886.79	1719.04	1055.39
sp|Q9Y3I0|RTCB_HUMAN	RTCB	RNA-splicing ligase RtcB homolog OS=Homo sapiens OX=9606 GN=RTCB PE=1 SV=1	193	AEDKEHCEEYGRM	5000	K.EHC#EEYGR.M	4	2	546.047	655.115	541.943	551.462	566.783	454.961	416.81	415.187	524.46	600.04	560.317	599.088	519.918	653.912	553.823	547.567	484.14	522.409	755.653	835.824	692.018	660.203	753.667	689.75	682.045	594.215	740.23	768.952	696.886	695.278	612.05	851.224	766.709	728.575	729.308	613.687
sp|Q9Y3I0|RTCB_HUMAN	RTCB	RNA-splicing ligase RtcB homolog OS=Homo sapiens OX=9606 GN=RTCB PE=1 SV=1	255	DHKGQVCVMIHSG	5000	K.GQVC#VMIHSGSR.G	1	1	826.012	801.128	885.419	829.782	690.905	771.187	680.468	621.095	678.305	781.55	740.003	826.671	706.131	836.674	648.344	710.637	659.323	676.298	366.036	391.664	319.926	410.744	354.156	351.211	329.631	346.897	321.25	371.773	417.814	367.273	324.788	375.936	342.769	321.166	369.285	333.613
sp|Q9Y3I0|RTCB_HUMAN	RTCB	RNA-splicing ligase RtcB homolog OS=Homo sapiens OX=9606 GN=RTCB PE=1 SV=1	485	TDVVNTCHDAGIS	5000	K.NVTDVVNTC#HDAGISK.K	5	6	3067.46	3081.49	3151.03	3083.14	3199.52	3229.71	2869.68	2914.97	2734.17	3102.29	3061.74	3051.34	2835.32	3388.34	3023.71	2854.65	3153.73	2869.05	3987.25	4832.46	4572.55	4520.42	4760.55	4582.91	4147.11	4138.39	3934.12	4546.07	4572.84	4397.68	4173.25	4651.61	4216.48	4134.5	4189.69	3769.58
sp|Q9Y3I0|RTCB_HUMAN	RTCB	RNA-splicing ligase RtcB homolog OS=Homo sapiens OX=9606 GN=RTCB PE=1 SV=1	122	VGFDINCGVRLLR	5000	R.SIGLPDVHSGYGFAIGNMAAFDMNDPEAVVSPGGVGFDINC#GVR.L	0	2	0	0	0	0	0	0	0	0	0	0	0	0	0	0	0	0	0	0	329.51	284.505	410.626	313.373	379.56	304.897	246.929	307.169	257.26	303.114	332.078	297.401	266.008	339.746	321.658	254.689	304.201	285.291
sp|Q9NSY1|BMP2K_HUMAN	BMP2K	BMP-2-inducible protein kinase OS=Homo sapiens OX=9606 GN=BMP2K PE=1 SV=2	292	YSRNIHCLIRFML	5000	R.NIHC#LIR.F	2	2	334.239	414.11	475.594	364.961	383.474	276.127	245.672	231.052	418.109	360.19	360.447	313.284	302.821	362.304	291.667	295.133	205.616	306.424	420.087	356.837	384.183	363.805	304.169	272.81	251.409	191.667	343.67	395.93	407.893	278.725	228.855	388.443	359.524	323.59	355.524	211.776
sp|Q9NSY1|BMP2K_HUMAN	BMP2K	BMP-2-inducible protein kinase OS=Homo sapiens OX=9606 GN=BMP2K PE=1 SV=2	912	KVNVQECHAVGPE	5000	K.VNVQEC#HAVGPEAHTIPGYPK.S	1	0	355.49	297.032	330.394	314.631	298.165	276.847	285.341	224.541	294.017	249.82	380.188	318.402	194.969	340.404	273.272	275.327	288.067	253.765	0	0	0	0	0	0	0	0	0	0	0	0	0	0	0	0	0	0
sp|Q9NSY1|BMP2K_HUMAN	BMP2K	BMP-2-inducible protein kinase OS=Homo sapiens OX=9606 GN=BMP2K PE=1 SV=2	197	GGNYVLCDFGSAT	5000	K.VENILLNDGGNYVLC#DFGSATNK.F	2	3	350.572	322.538	305.391	351.72	358.985	313.559	240.056	264.311	347.145	369.98	333.665	337.77	306.431	321.323	266.889	328.328	328.679	294.738	483.409	418.328	446.308	428.6	467.685	421.801	458.009	393.777	446.32	542.505	540.302	534.067	404.296	475.189	439.976	447.378	495.586	424.335
sp|Q9NSY1|BMP2K_HUMAN	BMP2K	BMP-2-inducible protein kinase OS=Homo sapiens OX=9606 GN=BMP2K PE=1 SV=2	323	KFAKKDCPVSNIN	5000	K.DC#PVSNINNSSIPSALPEPMTASEAAAR.K	1	0	364.623	433.763	423.846	423.892	347.133	323.092	317.779	305.343	363.614	399.15	375.656	345.077	307.155	424.675	383.633	352.651	315.104	236.97	0	0	0	0	0	0	0	0	0	0	0	0	0	0	0	0	0	0
sp|Q9NSY1|BMP2K_HUMAN	BMP2K	BMP-2-inducible protein kinase OS=Homo sapiens OX=9606 GN=BMP2K PE=1 SV=2	92	MPDLNVCKREITI	5000	R.MYVNNMPDLNVC#K.R	0	1	0	0	0	0	0	0	0	0	0	0	0	0	0	0	0	0	0	0	65.5218	85.9468	74.3741	77.6736	64.6269	19.7095	52.4515	49.5885	52.08	99.6659	67.3044	55.624	87.2277	63.36	66.4832	103.336	29.495	67.0514
sp|Q9NSY1|BMP2K_HUMAN	BMP2K	BMP-2-inducible protein kinase OS=Homo sapiens OX=9606 GN=BMP2K PE=1 SV=2	254	DIWALGCLLYKLC	5000	K.ADIWALGC#LLYK.L	0	1	0	0	0	0	0	0	0	0	0	0	0	0	0	0	0	0	0	0	221.717	326.641	241.771	254.705	303.019	240.795	193.292	159.314	291.27	267.377	250.175	279.095	217.839	228.514	258.862	234.388	265.92	241.347
sp|P68104|EF1A1_HUMAN	EEF1A1	Elongation factor 1-alpha 1 OS=Homo sapiens OX=9606 GN=EEF1A1 PE=1 SV=1	363	YAPVLDCHTAHIA	5000	K.NDPPM*EAAGFTAQVIILNHPGQISAGYAPVLDC#HTAHIAC#K.F	12	14	1739.98	2117.65	2243.32	2773.16	4102.96	3635.93	3349.92	2604.85	2090.49	2000.46	2168.09	2207.82	2504.85	2033.32	1933.66	1887.15	1829.22	1664.96	2185.48	2606.29	2802.32	3353.03	4514.38	4419.72	3940.95	3312.05	2746.2	2703.54	2723.92	2450.07	2926.89	2650.67	2401.92	2309.16	2394.78	2046.41
sp|P68104|EF1A1_HUMAN	EEF1A1	Elongation factor 1-alpha 1 OS=Homo sapiens OX=9606 GN=EEF1A1 PE=1 SV=1	370	HTAHIACKFAELK	5000	K.NDPPM*EAAGFTAQVIILNHPGQISAGYAPVLDC#HTAHIAC#K.F	18	15	1791.23	2324.03	2605.98	3769.94	5629.87	5715.33	4992.52	3603.92	2323.37	2614.21	2354.17	2649.64	3607.89	2390.8	2003.64	1980.33	2005.96	1687.02	1498.24	2041.28	2307.05	3259.94	4381	4791.12	3989.91	3219.98	2241.32	2156.56	2151.75	2249.68	2771.42	2112.05	1756.97	1728.91	1745.35	1631.36
sp|Q7Z4G4|TRM11_HUMAN	TRMT11	tRNA (guanine(10)-N2)-methyltransferase homolog OS=Homo sapiens OX=9606 GN=TRMT11 PE=1 SV=1	161	YGLDPNCIPENPH	5000	K.KPQHVFSVLEDYGLDPNC#IPENPHNIYFGR.W	9	8	1693.29	1566	1693.16	1847.62	1852.57	1747.42	1696.01	1421.87	1553.9	1783.14	1852.87	1808.94	1578.63	1699.74	1532.55	1617.87	1798.59	1701.73	2198.42	2529.6	2427.58	2253.62	2192.15	2045.79	2091.8	1875.03	2022.03	2258.05	2134.15	2335.63	1990.38	2377.56	1979.39	2085.49	1931.07	2041.92
sp|Q13308|PTK7_HUMAN	PTK7	Inactive tyrosine-protein kinase 7 OS=Homo sapiens OX=9606 GN=PTK7 PE=1 SV=2	150	TQVTLRCHIDGHP	5000	R.C#HIDGHPR.P	3	2	299.251	348.396	369.988	307.544	229.377	216.276	199.585	131.793	280.438	370.84	281.85	292.511	170.906	318.193	312.068	276.195	349.547	199.316	299.296	482.721	378.629	323.093	277.736	240.765	173.418	195.423	421.25	340.009	347.443	351.232	253.46	342.111	356.444	330.441	341.873	232.865
sp|Q13308|PTK7_HUMAN	PTK7	Inactive tyrosine-protein kinase 7 OS=Homo sapiens OX=9606 GN=PTK7 PE=1 SV=2	301	NAGIYRCIGQGQR	5000	R.C#IGQGQR.G	2	3	1008.7	1096.5	1006.01	915.194	763.273	514.929	346.934	149.13	1036.92	943.68	889.534	762.882	509.637	990.142	853.827	807.983	658.8	483.962	824.09	869.85	802.074	749.148	639.502	537.962	499.854	411.657	861.08	807.741	785.188	695.558	535.477	693.748	760.338	740.547	641.333	465.984
sp|Q13308|PTK7_HUMAN	PTK7	Inactive tyrosine-protein kinase 7 OS=Homo sapiens OX=9606 GN=PTK7 PE=1 SV=2	524	KEATVPCSATGRE	5000	K.EATVPC#SATGR.E	4	4	1478.58	1595.45	1642.17	1479.83	1294.81	1032.29	885.398	810.851	1514.85	1485.04	1547.66	1454.01	1081.61	1419.76	1331.76	1385.94	1381.61	1185.14	2100.77	2015.58	2093.55	1854.66	1710.87	1477.28	1197.58	908.23	1953.36	1940.17	2009.44	1808.13	1549.34	1710.88	1716.22	1583.98	1735.9	1603.08
sp|Q13308|PTK7_HUMAN	PTK7	Inactive tyrosine-protein kinase 7 OS=Homo sapiens OX=9606 GN=PTK7 PE=1 SV=2	481	DGTWYRCMSSTPA	5000	R.C#M*SSTPAGSIEAQAR.V	1	2	179.847	173.167	132.191	162.148	153.93	165.947	111.525	135.35	152.5	180.04	145.347	99.1988	114.586	154.445	142.673	97.7339	126.051	107.866	351.489	428.507	409.38	422.172	359.675	280.255	320.243	321.664	427.89	328.407	362.075	349.617	308.44	370.557	302.401	408.356	402.536	289.714
sp|Q13308|PTK7_HUMAN	PTK7	Inactive tyrosine-protein kinase 7 OS=Homo sapiens OX=9606 GN=PTK7 PE=1 SV=2	936	DLAARNCLVSAQR	5000	R.NC#LVSAQR.Q	3	4	1916.03	2410.73	2432.68	2025.4	2066.74	1512.77	1199.33	929.896	2238.82	2261.47	2249.78	1899.1	1413	2389.28	1942.67	1979.14	1597.24	1123.4	1071.24	1262.29	1033.66	1055.47	1128.19	845.32	607.458	414.292	1087.15	1044.64	1022.85	921.305	710.852	1198.15	1037.58	953.165	752.93	562.96
sp|Q13308|PTK7_HUMAN	PTK7	Inactive tyrosine-protein kinase 7 OS=Homo sapiens OX=9606 GN=PTK7 PE=1 SV=2	613	HTALLQCEAQGDP	5000	R.TTVYQGHTALLQC#EAQGDPK.P	3	5	888.274	1035.26	1212.36	1044.39	831.883	670.814	487.312	383.114	1081.83	1036.48	1022.72	917.769	608.041	1046.41	870.97	759.091	826.349	604.698	1335.95	1395.84	1399.45	1243.03	1114.47	974.469	736.231	680.961	1342.11	1373	1286.49	1121.15	847.596	1447.47	1287.71	1236.42	1213.8	802.399
sp|Q13308|PTK7_HUMAN	PTK7	Inactive tyrosine-protein kinase 7 OS=Homo sapiens OX=9606 GN=PTK7 PE=1 SV=2	1032	LPQPEGCPSKLYR	5000	R.LPQPEGC#PSK.L	3	3	2316.64	2211.12	2054.92	1916.54	1781.12	1238.15	778.478	728.457	2044.45	1957.06	1611.69	1362.79	978.089	1900.62	1409.23	1129.95	825.213	564.07	2882.76	2969.4	2660.38	2264.46	2012.57	1685.68	921.255	661.768	2537.62	2651.53	2001.83	1505.41	1042.89	2215.66	1689.77	1158.21	730.383	593.491
sp|Q13308|PTK7_HUMAN	PTK7	Inactive tyrosine-protein kinase 7 OS=Homo sapiens OX=9606 GN=PTK7 PE=1 SV=2	343	SEERVTCLPPKGL	5000	R.VTC#LPPK.G	2	2	343.204	422.988	295.801	298.439	311.545	290.146	210.557	234.5	285.798	401.3	303.552	290.354	185.1	346.731	270.279	266.998	254.896	203.908	408.318	399.325	413.35	388.256	286.353	285.391	285.513	278.794	324.23	343.255	289.649	338.576	256.329	366.509	319.551	309.174	375.313	288.81
sp|Q13308|PTK7_HUMAN	PTK7	Inactive tyrosine-protein kinase 7 OS=Homo sapiens OX=9606 GN=PTK7 PE=1 SV=2	101	DSGTFQCVARDDV	5000	R.LQDSGTFQC#VAR.D	3	0	485.52	436.166	479.075	406.581	358.964	332.603	245.151	231.623	398.55	384.13	387.45	367.985	309.004	417.526	388.713	341.184	283.193	269.608	0	0	0	0	0	0	0	0	0	0	0	0	0	0	0	0	0	0
sp|Q13308|PTK7_HUMAN	PTK7	Inactive tyrosine-protein kinase 7 OS=Homo sapiens OX=9606 GN=PTK7 PE=1 SV=2	391	DAGVYTCHAANLA	5000	K.GHELVLANIAESDAGVYTC#HAANLAGQR.R	1	0	119.246	85.9984	143.417	107.078	108.794	42.9336	79.3691	37.4418	122.305	100.75	106.781	99.7675	103.398	89.0553	90.6325	63.6604	58.7766	75.8254	0	0	0	0	0	0	0	0	0	0	0	0	0	0	0	0	0	0
sp|Q13308|PTK7_HUMAN	PTK7	Inactive tyrosine-protein kinase 7 OS=Homo sapiens OX=9606 GN=PTK7 PE=1 SV=2	1043	YRLMQRCWALSPK	5000	R.C#WALSPK.D	3	2	1536.08	1720.23	1642.27	1636.6	1515.68	1411.93	946.813	673.722	1486.06	1692.18	1436.67	1306.03	1122.38	1661.81	1446.16	1286.34	1092.22	831.565	1352.49	1546.8	1408	1424.63	1485.01	1097.83	854.925	744.324	1361.5	1529.48	1217.4	1212.52	807.42	1464.78	1332.4	1192.97	852.274	694.085
sp|Q13308|PTK7_HUMAN	PTK7	Inactive tyrosine-protein kinase 7 OS=Homo sapiens OX=9606 GN=PTK7 PE=1 SV=2	433	KPGYLDCLTQATP	5000	K.KPQDSQLEEGKPGYLDC#LTQATPK.P	2	3	960.267	962.527	1081.22	933.723	822.89	672.825	509.611	349.636	884.353	1047.74	990.908	817.572	632.201	947.729	908.473	836.65	859.475	550.11	972.222	914.334	958.162	781.033	708.64	646.242	473.765	425.485	910.53	987.402	859.936	784.913	537.415	927.619	944.207	899.555	761.551	674.782
sp|Q13308|PTK7_HUMAN	PTK7	Inactive tyrosine-protein kinase 7 OS=Homo sapiens OX=9606 GN=PTK7 PE=1 SV=2	513	PPQPQQCMEFDKE	5000	K.FTPPPQPQQC#M*EFDK.E	2	3	156.137	240.072	226.836	156.509	113.568	102.668	147.641	77.4529	137.807	157.3	158.891	209.943	87.3448	211.444	171.095	155.027	146.067	126.234	815.546	680.607	815.105	665.181	630.523	440.015	365.074	257.189	733.88	824.105	617.227	615.07	515.756	749.892	666.959	583.42	585.656	480.026
sp|Q13308|PTK7_HUMAN	PTK7	Inactive tyrosine-protein kinase 7 OS=Homo sapiens OX=9606 GN=PTK7 PE=1 SV=2	748	EEPEMECLNGGPL	5000	K.QPEGEEPEMEC#LNGGPLQNGQPSAEIQEEVALTSLGSGPAATNK.R	0	1	0	0	0	0	0	0	0	0	0	0	0	0	0	0	0	0	0	0	45.6143	83.7488	111.239	74.6716	63.5976	67.7017	69.5803	73.9119	48.27	67.6557	84.6026	55.7922	58.703	49.544	99.2233	115.901	53.5607	46.7782
sp|Q13308|PTK7_HUMAN	PTK7	Inactive tyrosine-protein kinase 7 OS=Homo sapiens OX=9606 GN=PTK7 PE=1 SV=2	911	KQKVALCTQVALG	5000	K.VALC#TQVALGMEHLSNNR.F	0	1	0	0	0	0	0	0	0	0	0	0	0	0	0	0	0	0	0	0	185.49	157.841	159.773	155.582	171.083	112.419	139.874	105.419	184.61	151.409	179.26	156.189	162.268	195.074	156.103	162.429	126.744	133.959
sp|Q15365|PCBP1_HUMAN	PCBP1	Poly(rC)-binding protein 1 OS=Homo sapiens OX=9606 GN=PCBP1 PE=1 SV=2	201	AGGQDRCSDAAGY	5000	R.C#SDAAGYPHATHDLEGPPLDAYSIQGQHTISPLDLAK.L	11	13	2754.06	3099.98	2890.54	2410.42	1553.93	1261.99	1118.49	898.867	2635.44	3020.13	2674.82	2534.31	1640.41	2663	2605.93	2620.78	2679.71	2261.89	4251.32	3717.96	3389.12	3102.28	2321.94	1973.12	1447.25	1342.25	3192.11	3511.87	3195.02	3129.91	2181.48	3545.7	3314.34	3070.33	3203.91	2962.27
sp|Q15365|PCBP1_HUMAN	PCBP1	Poly(rC)-binding protein 1 OS=Homo sapiens OX=9606 GN=PCBP1 PE=1 SV=2	109	VVPATQCGSLIGK	5000	R.LVVPATQC#GSLIGKGGC#KIKEIR.E	7	7	3181.76	3318.05	2849.01	3168.25	3180.45	3265.45	2913.89	2375.05	2770.76	3196.77	3017.92	3046.06	2572.81	3215.87	2765.16	2796.62	2696.97	2254.43	5902.26	6019.01	5179.66	6064.43	6354.35	6108.41	5386.59	5207.96	4693.32	6171.24	5194.2	5772.5	5209.11	6051.86	5097.12	5492.33	5140.03	4417.83
sp|Q15365|PCBP1_HUMAN	PCBP1	Poly(rC)-binding protein 1 OS=Homo sapiens OX=9606 GN=PCBP1 PE=1 SV=2	118	LIGKGGCKIKEIR	5000	R.LVVPATQC#GSLIGKGGC#KIKEIR.E	0	1	0	0	0	0	0	0	0	0	0	0	0	0	0	0	0	0	0	0	185.223	160.583	226.913	183.437	207.995	170.368	137.92	124.632	202.94	242.985	182.393	150.662	155.742	265.54	185.835	182.297	172.848	198.397
sp|Q15365|PCBP1_HUMAN	PCBP1	Poly(rC)-binding protein 1 OS=Homo sapiens OX=9606 GN=PCBP1 PE=1 SV=2	194	ASSPVICAGGQDR	5000	R.VM*TIPYQPM*PASSPVIC#AGGQDR.C	76	64	12039	12603.7	13024.2	12824.1	12736.3	12205.7	12272.9	12296.6	11879.5	12898.9	12525.6	11827.2	9368.35	12599.1	11491.1	11207.1	11143.6	9923.25	11665	11852.7	12547.8	12214.4	10881.5	10547.3	10086.6	9380.95	11732.4	12146.2	11804.2	11309.1	9514.88	11897.9	11392.4	11148	11226.7	10005.6
sp|Q15365|PCBP1_HUMAN	PCBP1	Poly(rC)-binding protein 1 OS=Homo sapiens OX=9606 GN=PCBP1 PE=1 SV=2	158	PQSVTECVKQICL	5000	R.AITIAGVPQSVTEC#VK.Q	6	5	968.454	914.705	903.186	994.803	940.866	972.556	886.502	1008.04	851.131	867.55	776.587	739.372	811.507	951.492	852.84	947.435	996.374	1067.56	1220.28	1307.58	1186.39	1257.04	1296.71	1205.45	1166.03	1317.15	967.55	1264.99	1079.21	1028.62	970.444	1426.81	1228.66	1303.43	1258.5	1485.86
sp|Q15365|PCBP1_HUMAN	PCBP1	Poly(rC)-binding protein 1 OS=Homo sapiens OX=9606 GN=PCBP1 PE=1 SV=2	293	PNNLIGCIIGRQG	5000	K.GYWASLDASTQTTHELTIPNNLIGC#IIGR.Q	6	12	824.425	885.749	902.7	808.665	648.261	498.953	428.773	379.677	749.479	910.07	744.314	756.1	589.145	810.245	819.439	806.92	725.325	748.84	2223.48	2070.47	2221.15	1840.56	1507.77	1170.61	982.139	1151.2	1983.87	2243.31	2097.09	2041.07	1473.91	1952.82	1973.52	2027.66	2193.83	2170.45
sp|Q15365|PCBP1_HUMAN	PCBP1	Poly(rC)-binding protein 1 OS=Homo sapiens OX=9606 GN=PCBP1 PE=1 SV=2	163	ECVKQICLVMLET	5000	K.QIC#LVMLETLSQSPQGR.V	2	2	136.945	136.369	188.265	203.702	222.393	182.822	201.887	249.85	121.632	178.41	109.995	141.947	163.415	157.642	141.186	158.083	191.882	281.444	363.537	457.028	389.822	395.365	363.737	361.269	365.952	522.493	368.67	425.984	377.796	389.458	299.702	363.572	338.332	432.399	427.389	482.21
sp|Q96JH7|VCIP1_HUMAN	VCPIP1	Deubiquitinating protein VCPIP1 OS=Homo sapiens OX=9606 GN=VCPIP1 PE=1 SV=2	940	MADGKHCTFPHLP	5000	K.HC#TFPHLPGK.T	2	1	183.021	200.425	135.842	163.563	118.667	126.008	166.991	127.061	188.35	195.92	164.15	110.83	100.22	220.812	166.168	149.692	170.468	178.686	379.685	348.546	294.962	254.716	242.488	192.071	164.645	219.747	276.51	293.437	315.057	262.729	217.62	292.963	281.189	235.142	260.646	275.805
sp|Q96JH7|VCIP1_HUMAN	VCPIP1	Deubiquitinating protein VCPIP1 OS=Homo sapiens OX=9606 GN=VCPIP1 PE=1 SV=2	344	HLNKPICIAWSSS	5000	K.DGHLNKPIC#IAWSSSGR.N	4	4	1147.67	1154.77	1222.29	1275.19	1120.74	1102.55	1068.38	1034.27	1099.49	1251.64	1144.49	1199.7	1143.13	1221.43	1192.03	1137.17	1239.34	1255.11	1078.05	1134.58	1205.88	1080.87	1283.8	1212.04	1039.3	1005.83	993.76	1131.57	1098.11	1225.31	1122.97	1086.15	1161.66	1171.26	1299.89	1344.28
sp|Q96JH7|VCIP1_HUMAN	VCPIP1	Deubiquitinating protein VCPIP1 OS=Homo sapiens OX=9606 GN=VCPIP1 PE=1 SV=2	160	QGELFDCALLGDR	5000	R.DMNQGELFDC#ALLGDR.A	3	1	661.92	605.532	629.297	697.056	684.267	501.513	486.343	371.179	701.185	664.66	548.038	630.57	527.896	670.074	527.568	575.601	509.78	468.177	429.432	419.64	557.853	473.05	530.363	411.163	439.639	274.815	409.36	503.491	465.465	431.675	410.975	474.749	494.364	534.971	477.515	457.116
sp|Q96JH7|VCIP1_HUMAN	VCPIP1	Deubiquitinating protein VCPIP1 OS=Homo sapiens OX=9606 GN=VCPIP1 PE=1 SV=2	517	PLNNLVCSYDSVK	5000	K.NYSFPLNNLVC#SYDSVK.D	2	3	321.427	429.598	451.213	451.426	445.415	357.234	362.335	346.046	381.986	458.26	387.419	484.427	347.877	424.73	448.795	492.42	431.021	467.006	513.366	516.055	577.674	633.263	666.494	608.115	555.39	550.34	522.8	590.029	669.744	550.321	437.31	614.097	544.984	657.803	618.109	654.222
sp|Q96JH7|VCIP1_HUMAN	VCPIP1	Deubiquitinating protein VCPIP1 OS=Homo sapiens OX=9606 GN=VCPIP1 PE=1 SV=2	127	GLSNYHCKLLSPI	5000	K.VMGLSNYHC#K.L	2	1	1740.46	1943.69	2004.86	1854.66	1541.1	1398.99	1175.87	872.998	1668.5	1908.16	1875.35	1649.19	1299.52	1805.03	1862.6	1647	1678.8	1544.77	137.014	118.064	139.212	110.026	64.5721	62.4336	106.846	74.9276	88.58	66.1709	130.398	100.363	103.959	133.65	91.8386	113.195	101.293	98.7737
sp|Q96JH7|VCIP1_HUMAN	VCPIP1	Deubiquitinating protein VCPIP1 OS=Homo sapiens OX=9606 GN=VCPIP1 PE=1 SV=2	219	VDGDGHCLVHAVS	5000	K.SQEC#LIPVHVDGDGHC#LVHAVSR.A	3	4	654.889	700.802	651.621	715.847	677.493	652.257	602.745	483.142	757.697	685.75	605.333	620.087	606.56	766.388	619.422	593.23	539.839	503.042	838.722	816.362	944.94	970.462	945.105	793.423	719.981	809.783	753.81	858.317	904.732	921.821	695.577	953.722	877.207	844.98	783.844	646.711
sp|Q96JH7|VCIP1_HUMAN	VCPIP1	Deubiquitinating protein VCPIP1 OS=Homo sapiens OX=9606 GN=VCPIP1 PE=1 SV=2	816	IPPYLQCIRYGFP	5000	R.EFNIPPYLQC#IR.Y	3	3	425.571	458.409	549.17	481.013	573.976	377.537	335.274	392.304	469.681	504.12	494.178	433.159	423.752	471.439	491.918	371.732	506.361	408.057	707.069	642.729	826.383	681.653	741.501	580.921	654.672	682.611	635.92	871.148	697.219	756.103	576.594	715.836	678.882	582.554	729.629	601.345
sp|Q96JH7|VCIP1_HUMAN	VCPIP1	Deubiquitinating protein VCPIP1 OS=Homo sapiens OX=9606 GN=VCPIP1 PE=1 SV=2	397	LEEDGGCVIGGDR	5000	K.LEEDGGC#VIGGDR.S	0	1	0	0	0	0	0	0	0	0	0	0	0	0	0	0	0	0	0	0	384.459	468.84	395.197	344.989	418.553	339.007	357.542	308.83	375.88	378.419	349.765	280.093	308.812	405.691	324.768	331.024	382.559	355.122
tr|A0A6Q8PHG0|A0A6Q8PHG0_HUMAN	HNRNPR	Heterogeneous nuclear ribonucleoprotein R (Fragment) OS=Homo sapiens OX=9606 GN=HNRNPR PE=4 SV=1	39	PGIGTECDSYEIR	5000	K.YGGPPPDSVYSGVQPGIGTEC#DSYEIRPGK.H	11	10	3202.47	3291.79	3505.28	3003.11	2375.52	1992.75	1602.08	1351.44	3181.5	3165.99	3219.76	3167.16	2264.55	3319.98	3024.01	3071.26	3064.61	2892.26	3042.01	3216.94	3030.79	2964.26	2345.56	1992.53	1723.7	1438.25	3008.19	3070.16	3050.55	2912.91	2271.93	3284.12	3014.09	3005.9	3032.96	2623.1
sp|Q14684|RRP1B_HUMAN	RRP1B	Ribosomal RNA processing protein 1 homolog B OS=Homo sapiens OX=9606 GN=RRP1B PE=1 SV=3	155	LMKEVLCPESQSP	5000	K.EVLC#PESQSPNGVR.F	2	2	656.549	691.002	836.056	695.63	670.153	479.549	403.025	302.356	698.106	742.13	586.93	594.893	461.284	796.958	692.861	572.269	406.131	359.68	565.015	495.323	526.437	491.073	589.909	399.569	336.647	286.993	485.54	458.066	433.246	428.166	420.765	499.895	510.43	415.015	410.015	335.555
sp|Q14684|RRP1B_HUMAN	RRP1B	Ribosomal RNA processing protein 1 homolog B OS=Homo sapiens OX=9606 GN=RRP1B PE=1 SV=3	628	LGSSGTCSSLKKQ	5000	R.VM*SNLVEHNGVLESEAGQPQALGSSGTC#SSLK.K	8	6	1633.31	1555.17	1659.12	1557.41	1491.63	1469.77	1130.31	866.333	1346.93	1439.51	1565.52	1483.28	1465.14	1606.77	1368.83	1367.12	1535.03	1262.32	1413.77	1372.45	1358.78	1417.59	1285.97	1084.18	938.955	998.075	1281.71	1384.54	1393.94	1290.65	1223.15	1405.59	1335.25	1232.56	1197.25	1252.22
sp|Q14684|RRP1B_HUMAN	RRP1B	Ribosomal RNA processing protein 1 homolog B OS=Homo sapiens OX=9606 GN=RRP1B PE=1 SV=3	583	PGSLELCGLPSQK	5000	K.AGPGSLELC#GLPSQK.T	7	7	2291.43	2450.48	2131.69	2265.18	2217.79	1929.63	1545.72	1390.85	2035.9	2318.56	2232.2	2128.68	1962.8	2259.55	1920.17	2161.44	1900.65	1679.12	7717.53	7913.7	6865.59	7100.72	7267.11	6125.06	5213.13	4784.85	6783.21	7369.31	6652.61	6515.98	5533.81	7742.03	6834.26	6216.49	6104.78	5175.82
sp|Q14684|RRP1B_HUMAN	RRP1B	Ribosomal RNA processing protein 1 homolog B OS=Homo sapiens OX=9606 GN=RRP1B PE=1 SV=3	386	KGSRVFCVEEEDS	5000	R.VFC#VEEEDSESSLQK.R	7	6	3695.19	4011.59	3738.27	3884.29	3738.92	3592.6	3269.01	3002.72	3397.79	3741.02	3610.56	3597.73	3279.99	3785.87	3469.04	3512.47	3324.32	3157.03	2569.8	2638.81	2388.43	2537.19	2423.85	2263.82	2004.63	1920.85	2374.3	2449.21	2341.88	2332.06	2129.32	2594.62	2316.68	2381.1	2094	2130.12
sp|Q14684|RRP1B_HUMAN	RRP1B	Ribosomal RNA processing protein 1 homolog B OS=Homo sapiens OX=9606 GN=RRP1B PE=1 SV=3	286	ERGRDDCGTFEDT	5000	R.GRDDC#GTFEDTGPLLQFDYK.A	8	13	3042.76	3221.21	2996.28	3087.59	2876.4	2716.34	2504.46	2095.24	2772.55	3277.4	2816.04	2816.82	2466.89	3363.14	2891.85	2705.29	2374.75	2272.29	7505.2	7579.84	7420.52	7203	6917.65	6296.33	5712.95	4742.94	7059.4	7626.58	6971.23	6964.89	6259.22	7727.46	6885.48	6553.28	6241.3	4994.64
sp|Q14684|RRP1B_HUMAN	RRP1B	Ribosomal RNA processing protein 1 homolog B OS=Homo sapiens OX=9606 GN=RRP1B PE=1 SV=3	197	KFIDPFCKIAAKT	5000	K.FIDPFC#K.I	3	3	1705.31	1823.92	1563.97	1770.88	1595.43	1299.72	755.627	454.846	1238.6	1535.73	1071.06	1014.96	650.33	1695.03	1269.8	1163.95	688.586	274.785	376.972	468.306	447.554	407.005	425.692	360.303	250.761	158.869	416.31	398.766	331.667	280.429	183.117	399.982	325.71	329.727	220.547	121.374
sp|P06748|NPM_HUMAN	NPM1	Nucleophosmin OS=Homo sapiens OX=9606 GN=NPM1 PE=1 SV=2	104	VVLRLKCGSGPVH	5000	K.C#GSGPVHISGQHLVAVEEDAESEDEEEEDVK.L	68	71	14204.1	15949.8	16680.9	16704.3	15710.2	15284.6	14343.9	13175.4	15570.2	16774	16389.9	15870.7	14979	16833.2	15630.2	15383.5	15861.4	15033.3	13843.7	15290.2	15002.9	15216.8	14993.7	13975.5	13268.2	11970	14260.5	15448.3	15356.3	15280	13284.8	15519.5	14284.8	14388.9	14952.2	14256.3
sp|P06748|NPM_HUMAN	NPM1	Nucleophosmin OS=Homo sapiens OX=9606 GN=NPM1 PE=1 SV=2	275	INYVKNCFRMTDQ	5000	K.GGSLPKVEAKFINYVKNC#FR.M	5	4	3741.52	4068.31	4324.48	4405.96	4142.13	4038.35	3902.46	3578.6	3847.03	4089.96	4444.96	4358.62	4362.28	4323.61	3737.79	4073.41	4182.65	5029.5	3653.08	4110.81	3748.7	3733.95	3957.13	4069.75	3583.86	3768.5	4103.31	4024.6	4015.07	3750.28	4209.46	3734.7	3229.58	3467.95	3881.97	4295.79
tr|A0A7I2V5S2|A0A7I2V5S2_HUMAN	NPM1	Nucleophosmin OS=Homo sapiens OX=9606 GN=NPM1 PE=1 SV=1	261	IEKFLACIHNLKE	5000	K.FLAC#IHNLK.E	1	2	319.735	320.207	217.868	319.073	256.934	210.859	74.5343	27.1096	176.536	220.36	94.3541	126.314	34.4947	175.435	72.1355	20.9203	9.64464	0	255.07	338.506	271.719	201.873	224.387	160.178	124.151	98.7749	207.75	326.441	153.973	142.356	85.5743	184.877	106.314	34.8881	72.4964	35.5718
sp|Q14012|KCC1A_HUMAN	CAMK1	Calcium/calmodulin-dependent protein kinase type 1 OS=Homo sapiens OX=9606 GN=CAMK1 PE=1 SV=1	267	PEKRFTCEQALQH	5000	R.FTC#EQALQHPWIAGDTALDK.N	4	8	1935.88	1903.82	2056.78	1897.35	1854.31	1771.92	1416.34	1339.16	1831.29	2061.82	1824.91	1821.27	1571.77	1968.07	1629.28	1560.16	1284.57	1020.23	4322.99	4263.04	4191.88	4176.61	4266.13	3485.12	3430.66	3020.78	3939.52	4228.2	4006.47	3949.54	3201.91	4090.11	3821.55	3581.07	2986.37	2491.47
sp|Q14012|KCC1A_HUMAN	CAMK1	Calcium/calmodulin-dependent protein kinase type 1 OS=Homo sapiens OX=9606 GN=CAMK1 PE=1 SV=1	179	SVLSTACGTPGYV	5000	K.M*EDPGSVLSTAC#GTPGYVAPEVLAQK.P	4	4	612.029	599.585	565.026	591.535	559.716	481.284	395.053	317.048	704.801	593.85	542.104	510.222	420.271	630.491	500.775	526.964	373.858	361.85	642.359	680.042	691.585	674.075	745.202	557.55	605.843	473.529	726.81	654.254	749.281	507.241	498.236	817.014	642.08	555.101	609.71	399.76
sp|Q96BR5|COA7_HUMAN	COA7	Cytochrome c oxidase assembly factor 7 OS=Homo sapiens OX=9606 GN=COA7 PE=1 SV=2	111	KKSIAACHNVGLL	5000	K.SIAAC#HNVGLLAHDGQVNEDGQPDLGK.A	7	6	2478.63	2275.27	2340.08	1505.59	944.321	735.289	736.131	529.5	2287.38	2460.33	1982.13	1609.15	872.702	2432.22	2155.03	2161.37	1843.16	1128.81	2037.94	2061.63	2178.26	1469.07	976.937	694.703	517.092	376.69	1834.6	2029.35	1645.95	1382.07	742.268	1986.81	1946.3	1833.01	1569.71	1057.08
sp|Q96BR5|COA7_HUMAN	COA7	Cytochrome c oxidase assembly factor 7 OS=Homo sapiens OX=9606 GN=COA7 PE=1 SV=2	95	LKAAARCFLMACE	5000	R.C#FLMAC#EK.P	1	2	347.261	301.507	322.566	211.414	196.48	207.209	247.756	146.166	312.294	338.33	412.009	324.11	282.995	318.681	315.203	233.711	345.094	268.414	888.864	1046.12	1088.31	752.217	576.627	445.039	388.802	309.74	937.21	744.223	789.199	616.976	384.367	993.454	796.562	740.134	549.269	523.274
sp|Q96BR5|COA7_HUMAN	COA7	Cytochrome c oxidase assembly factor 7 OS=Homo sapiens OX=9606 GN=COA7 PE=1 SV=2	100	RCFLMACEKPGKK	5000	R.C#FLMAC#EK.P	2	4	901.769	1016.43	833.788	558.943	439.321	371.771	360.48	263.18	878.226	856.59	762.19	638.456	422.206	929.88	874.757	751.426	841.821	389.712	1785.16	2166.92	2114.43	1291.98	1045.42	892.957	832.899	598.902	1912.03	2308.38	1746.48	1493.98	958.629	2115.14	2121.07	2080.06	1699.32	1150.02
sp|Q96BR5|COA7_HUMAN	COA7	Cytochrome c oxidase assembly factor 7 OS=Homo sapiens OX=9606 GN=COA7 PE=1 SV=2	37	EKDPDGCYRLVDY	5000	K.DPDGC#YR.L	1	0	89.1353	60.72	112.336	80.1468	55.7842	49.8001	61.8427	27.4171	65.3512	85.92	79.05	98.2546	46.9911	52.614	60.2452	51.8154	92.8794	70.2691	0	0	0	0	0	0	0	0	0	0	0	0	0	0	0	0	0	0
sp|Q96BR5|COA7_HUMAN	COA7	Cytochrome c oxidase assembly factor 7 OS=Homo sapiens OX=9606 GN=COA7 PE=1 SV=2	172	KDMDLACKYSMKA	5000	K.DM*DLAC#K.Y	2	4	2316.66	2500.64	2178.83	1095.61	658.553	634.303	574.944	607.007	2152.89	1950.15	1699.39	1206.12	582.421	2296.88	2286.93	1930.32	1493.39	928.25	3524.78	3553.6	3251.04	1899.9	1338.42	1096.72	921.387	740.378	2809.85	3546.87	2439.52	1652.49	933.608	3419.74	3177.43	2980.5	2264.11	1509.23
sp|Q96BR5|COA7_HUMAN	COA7	Cytochrome c oxidase assembly factor 7 OS=Homo sapiens OX=9606 GN=COA7 PE=1 SV=2	24	ENMEVECNYHCYH	5000	K.SFLENMEVEC#NYHC#YHEK.D	5	2	2820.64	2762.65	2853.53	2975.91	2291.92	2315.85	2188.61	2472.3	3069.32	2929.14	3153.05	2854.89	2367.11	2886.88	2920.35	2683.4	3124.82	3122.49	1717.41	1689.57	1926.61	1774.61	1396.91	1243.31	1403.28	973.032	1497.14	2061.8	1842.76	1710.14	1363.29	1673.74	1699.59	1573.15	1920.8	1620.79
sp|Q96BR5|COA7_HUMAN	COA7	Cytochrome c oxidase assembly factor 7 OS=Homo sapiens OX=9606 GN=COA7 PE=1 SV=2	28	VECNYHCYHEKDP	5000	K.SFLENMEVEC#NYHC#YHEK.D	1	0	285.83	357.192	288.184	319.359	281.831	273.112	219.258	249.729	359.137	352.79	306.566	280.868	225.475	323.731	265.006	288.214	267.199	257.921	0	0	0	0	0	0	0	0	0	0	0	0	0	0	0	0	0	0
sp|P09622|DLDH_HUMAN	DLD	Dihydrolipoyl dehydrogenase, mitochondrial OS=Homo sapiens OX=9606 GN=DLD PE=1 SV=2	484	EDIARVCHAHPTL	5000	R.VC#HAHPTLSEAFR.E	2	3	507.118	514.757	389.928	460.071	381.684	358.26	265.918	235.861	317.055	485.17	337.406	419.94	274.563	441.025	339.391	348.502	345.389	287.287	1088.31	984.051	997.487	878.861	876.526	916.998	692.091	529.709	895.07	1076.75	894.399	835.706	772.577	965.36	765.727	780.022	727.901	566.622
sp|P09622|DLDH_HUMAN	DLD	Dihydrolipoyl dehydrogenase, mitochondrial OS=Homo sapiens OX=9606 GN=DLD PE=1 SV=2	477	LEYGASCEDIARV	5000	R.VLGAHILGPGAGEM*VNEAALALEYGASC#EDIAR.V	3	5	602.654	596.529	596.043	575.651	653.904	639.476	499.451	596.708	714.133	625.24	660.468	526.532	491.758	628.782	669.803	573.914	605.602	605.513	588.703	787.211	732.97	703.426	591.782	664.04	564.251	515.775	700.52	614.226	651.713	712.799	563.64	671.132	578.615	448.746	509.968	460.646
sp|P09622|DLDH_HUMAN	DLD	Dihydrolipoyl dehydrogenase, mitochondrial OS=Homo sapiens OX=9606 GN=DLD PE=1 SV=2	80	ETLGGTCLNVGCI	5000	K.NETLGGTC#LNVGC#IPSK.A	7	5	1824.15	2253.43	2574.78	2455.6	2419.99	2422.62	2107.58	2057.56	2271.54	2319.76	2370.76	2048.68	2107.97	2447.65	2070.43	2225.72	2191.15	2089.91	1780.33	2403.93	2632.56	2497.37	2641.68	2409.83	2513.82	2289.13	2576.84	2465.83	2508.47	2546.71	2444.97	2714.61	2224.26	2278.51	2400.66	2360.85
sp|P09622|DLDH_HUMAN	DLD	Dihydrolipoyl dehydrogenase, mitochondrial OS=Homo sapiens OX=9606 GN=DLD PE=1 SV=2	85	TCLNVGCIPSKAL	5000	K.NETLGGTC#LNVGC#IPSK.A	2	1	558.144	683.636	617.048	855.561	955.702	857.731	834.996	789.682	573.121	661.37	617.834	682.471	763.77	691.918	580.321	529.519	574.691	475.146	307.744	337.001	459.497	592.596	688.295	556.085	632.503	428.691	429.04	374.968	423.18	339.237	471.956	349.613	372.045	353.197	294.717	263.518
sp|P09622|DLDH_HUMAN	DLD	Dihydrolipoyl dehydrogenase, mitochondrial OS=Homo sapiens OX=9606 GN=DLD PE=1 SV=2	388	VHIDYNCVPSVIY	5000	K.AEDEGIIC#VEGMAGGAVHIDYNC#VPSVIYTHPEVAWVGK.S	1	0	331.401	366.941	355.208	315.848	345.133	341.903	268.68	162.24	336.993	307.93	302.298	334.089	245.365	391.686	306.469	319.181	222.826	273.913	0	0	0	0	0	0	0	0	0	0	0	0	0	0	0	0	0	0
sp|Q9NSE4|SYIM_HUMAN	IARS2	Isoleucine--tRNA ligase, mitochondrial OS=Homo sapiens OX=9606 GN=IARS2 PE=1 SV=2	521	DRRPYWCISRQRV	5000	R.RPYWC#ISR.Q	3	4	3837.68	3934.66	3537.07	3785.14	3539.94	3604.82	2938.1	3262.16	3588.93	3857.37	3455.24	3463.13	3262.51	4085.85	3541.75	3701.82	3621.84	3654.65	2982.43	3233.06	2818.97	3059.74	2944.15	2534.47	2469.53	2283.5	2569.56	2986.2	3056.43	2949.01	2434.61	3062.87	2788.07	2726.42	2594.15	2669.99
sp|Q9NSE4|SYIM_HUMAN	IARS2	Isoleucine--tRNA ligase, mitochondrial OS=Homo sapiens OX=9606 GN=IARS2 PE=1 SV=2	1005	DTLCPRCAEVVSG	5000	R.C#AEVVSGK.-	4	3	909.367	1056.21	1116.36	1044.62	1012.82	961.14	922.285	816.385	1010.48	996.16	1007.56	1020.46	986.499	1089.73	926.838	1062.64	1032.26	948.753	524.238	645.61	693.264	564.138	710.951	621.712	622.917	542.595	600.81	686.623	632.748	567.955	562.71	708.015	610.88	666.787	603.428	435.255
sp|Q9NSE4|SYIM_HUMAN	IARS2	Isoleucine--tRNA ligase, mitochondrial OS=Homo sapiens OX=9606 GN=IARS2 PE=1 SV=2	110	KVKTEFCLHDGPP	5000	K.TEFC#LHDGPPYANGDPHVGHALNK.I	10	8	3976.3	4458.67	4530.01	4564.76	4297.98	3933.29	3567.77	3377.74	4228.12	4586.12	4339.27	4225.45	3745.33	4790.8	4062.35	4053.38	4015.57	3865.4	3470.87	4428.64	4143.08	3929.25	4072.38	3691	3246.65	3041.77	3556.3	4207.68	3855.44	3859.7	3252.41	4313.03	3664.13	3936.03	3837.97	3353.15
sp|Q9NSE4|SYIM_HUMAN	IARS2	Isoleucine--tRNA ligase, mitochondrial OS=Homo sapiens OX=9606 GN=IARS2 PE=1 SV=2	1002	ESSDTLCPRCAEV	5000	K.YTAESSDTLC#PR.C	2	3	312.221	245.356	312.976	265.704	284.281	277.566	263.136	269.054	259.324	255.13	252.117	271.705	284.573	241.525	260.812	292.68	328.758	293.36	395.459	386.702	492.064	409.159	355.163	353.936	425.75	327.282	330.75	383.744	384.95	366.085	376.822	422.411	344.298	318.58	396.165	389.811
sp|Q9NSE4|SYIM_HUMAN	IARS2	Isoleucine--tRNA ligase, mitochondrial OS=Homo sapiens OX=9606 GN=IARS2 PE=1 SV=2	883	EAVESACAMRDSF	5000	K.KPGLEEAVESAC#AM*R.D	9	9	4219.28	4460.27	4249.42	4248.59	3971.55	3571.07	3262.24	2990.02	3570.28	4488.57	4036.68	3834.83	3035.99	4237.33	3768.62	3816.76	3456.34	3284.03	4626.27	4776.47	4509.44	4653.17	4514.07	4146.87	3495.3	3102.26	4027.02	4906.75	4232.88	3943.85	3481.79	4867.05	4223.53	4176.67	3763.01	3501.23
sp|Q9NSE4|SYIM_HUMAN	IARS2	Isoleucine--tRNA ligase, mitochondrial OS=Homo sapiens OX=9606 GN=IARS2 PE=1 SV=2	414	HNLPMDCLVDEDG	5000	K.GTGLVHTAPAHGMEDYGVASQHNLPM*DC#LVDEDGVFTDVAGPELQNK.A	12	7	2424.21	2316.72	2337.99	2427.21	2459.12	1983	2101.77	2110.52	2245.27	2476.62	2383.58	2327.38	2177.73	2391.88	2168.96	2313.86	2304.1	2287.55	1548	1360.73	1178.57	1458.46	1225.22	1300.59	1201.77	1138.73	1076.9	1293.98	1224.59	1346.05	1177.58	1243.29	1247.85	1382	1290.51	1164.83
sp|Q9NSE4|SYIM_HUMAN	IARS2	Isoleucine--tRNA ligase, mitochondrial OS=Homo sapiens OX=9606 GN=IARS2 PE=1 SV=2	91	LEIQQKCGFSELY	5000	K.C#GFSELYSWQR.E	3	4	2017.85	2254.25	2258.04	2367.91	1937.52	1765.1	1452.84	1179.81	2122.25	2392.36	2022.4	1956.47	1664.95	2240.93	1973.12	2012.44	1909.32	1705.76	2669.54	3096.37	3236.57	3099.89	2837.68	2561.67	2012.86	1632.1	2844.26	3131.5	2846.28	2901.5	2074.52	3059.51	2711.19	2645.68	2583.09	2284.59
sp|Q9NSE4|SYIM_HUMAN	IARS2	Isoleucine--tRNA ligase, mitochondrial OS=Homo sapiens OX=9606 GN=IARS2 PE=1 SV=2	155	FVPGWDCHGLPIE	5000	K.IHFVPGWDC#HGLPIEIK.V	7	6	4620.39	5298.62	4970.1	5008.11	4330.14	4016.47	3202.3	3088.22	4577.99	5098.97	4337.44	4094.6	3319.82	5155.83	4547.01	4455.41	4166.22	3891.46	4880.13	5063.31	4616.3	4667.22	4422.23	3920.78	3240.45	3138.13	4418.07	4849.76	4497.07	4184.67	3337.29	5093.07	4462.94	4710.33	4427.82	4109.05
sp|Q9NSE4|SYIM_HUMAN	IARS2	Isoleucine--tRNA ligase, mitochondrial OS=Homo sapiens OX=9606 GN=IARS2 PE=1 SV=2	211	MADWNNCYYTFDG	5000	R.WGIM*ADWNNC#YYTFDGK.Y	10	7	1774.84	1905.19	1896.43	1985.5	1999.63	1866.69	1854.87	1519.15	1572.58	1946.19	1815.6	1888.72	1563.04	1757.68	1616.26	1941.59	1930.59	1777.62	1367.25	1380.37	1253.47	1568.93	1395.34	1530.09	1464.47	1352.24	1369.17	1564.01	1328.67	1441.47	1259.24	1536.22	1335.98	1471.28	1448.96	1431.1
sp|Q9NSE4|SYIM_HUMAN	IARS2	Isoleucine--tRNA ligase, mitochondrial OS=Homo sapiens OX=9606 GN=IARS2 PE=1 SV=2	364	DLENGTCSHPLIP	5000	K.VASVASTLETTFETISTLSGVDLENGTC#SHPLIPDK.A	1	0	189.474	136.959	130.989	167.26	132.278	125.267	146.088	130.563	110.008	174.15	165.162	155.821	95.4955	159.085	152.812	122.844	180.999	138.047	0	0	0	0	0	0	0	0	0	0	0	0	0	0	0	0	0	0
sp|Q9NSE4|SYIM_HUMAN	IARS2	Isoleucine--tRNA ligase, mitochondrial OS=Homo sapiens OX=9606 GN=IARS2 PE=1 SV=2	311	PANEAVCYMPESK	5000	K.LASLIDGSSPVSILVWTTQPWTIPANEAVC#YMPESK.Y	1	0	424.488	451.375	413.022	379.255	377.056	342.951	320.248	299.49	430.017	409.33	462.432	326.106	357.173	480.885	420.088	430.804	390.864	364.605	0	0	0	0	0	0	0	0	0	0	0	0	0	0	0	0	0	0
sp|Q9NSE4|SYIM_HUMAN	IARS2	Isoleucine--tRNA ligase, mitochondrial OS=Homo sapiens OX=9606 GN=IARS2 PE=1 SV=2	819	DPKRRSCQTALVE	5000	R.SC#QTALVEILDVIVR.S	2	0	797.635	751.525	728.805	808.116	730.272	588.428	551.645	472.634	707.838	808.25	749.626	662.953	456.971	648.651	541.729	478.081	437.803	539.732	0	0	0	0	0	0	0	0	0	0	0	0	0	0	0	0	0	0
sp|Q9H8M7|MINY3_HUMAN	MINDY3	Ubiquitin carboxyl-terminal hydrolase MINDY-3 OS=Homo sapiens OX=9606 GN=MINDY3 PE=1 SV=1	77	KSSWRDCSEEEQK	5000	R.DC#SEEEQK.E	0	1	0	0	0	0	0	0	0	0	0	0	0	0	0	0	0	0	0	0	169.438	265.043	168.696	227.195	184.507	154.899	165.491	157.325	237.03	178.463	195.436	225.769	166.495	230.571	174.813	197.578	212.426	194.481
sp|Q9H8M7|MINY3_HUMAN	MINDY3	Ubiquitin carboxyl-terminal hydrolase MINDY-3 OS=Homo sapiens OX=9606 GN=MINDY3 PE=1 SV=1	27	LSDTIFCRWTQGF	5000	K.SSPGLSDTIFC#R.W	2	3	214.215	299.145	264.478	251.191	261.572	205.199	148.86	151.82	201.203	196.63	227.4	204.664	225.14	222.422	204.221	173.26	203.049	236.809	735.361	676.606	672.102	741.415	803.785	708.91	560.386	644.872	681.17	703.201	815.963	691.085	590.227	731.786	703.275	600.733	656.556	735.911
sp|Q9H8M7|MINY3_HUMAN	MINDY3	Ubiquitin carboxyl-terminal hydrolase MINDY-3 OS=Homo sapiens OX=9606 GN=MINDY3 PE=1 SV=1	131	SPAESSCQVEHSS	5000	K.TTEETASISGSPAESSC#QVEHSSALAVEELGFER.F	2	4	228.267	369.261	297.141	236.009	320.005	289.236	215.423	280.945	263.076	239.53	359.14	269.098	281.438	288.034	262.98	260.017	303.71	309.673	535.805	671.175	675.016	725.11	612.083	540.515	454.967	482.025	567.71	579.932	664.434	613.344	498.97	650.463	647.743	614.656	655.814	630.938
sp|Q9H8M7|MINY3_HUMAN	MINDY3	Ubiquitin carboxyl-terminal hydrolase MINDY-3 OS=Homo sapiens OX=9606 GN=MINDY3 PE=1 SV=1	240	WDGDRECSGMKLL	5000	K.NEIEDASEPLIDPVYGHGSQSLINLLLTGHAVSNVWDGDREC#SGMK.L	0	4	0	0	0	0	0	0	0	0	0	0	0	0	0	0	0	0	0	0	1023.92	1075.46	891.76	925.878	831.269	908.913	753.393	709.579	926.86	1008.03	847.949	896.621	794.006	936.958	863.886	874.184	828.441	842.493
sp|Q92609|TBCD5_HUMAN	TBC1D5	TBC1 domain family member 5 OS=Homo sapiens OX=9606 GN=TBC1D5 PE=1 SV=1	706	SSETPGCTDRGNS	5000	K.QASSETPGC#TDR.G	1	3	410.752	409.034	399.391	363.974	339.898	313.57	243.984	206.018	402.165	423.39	361.617	420.219	321.792	370.529	385.649	426.246	360.794	329.109	791.516	758.808	749.749	634.044	573.232	405.905	387.704	358.725	810.56	782.019	700.108	736.25	499.375	755.953	745.588	618.157	620.225	506.817
sp|Q92609|TBCD5_HUMAN	TBC1D5	TBC1 domain family member 5 OS=Homo sapiens OX=9606 GN=TBC1D5 PE=1 SV=1	676	IADNHYCSSGQGQ	5000	R.FNQSQLEAEENEQITIADNHYC#SSGQGQGR.G	6	4	545.69	566.309	599.113	587.169	436.212	469.519	434.618	309.746	589.537	560.8	564.385	517.755	414.099	545.066	573.338	509.968	449.64	369.587	469.311	536.103	522.984	435.363	428.309	407.532	307.671	295.341	494	484.086	467.587	518.743	460.119	484.418	409.971	398.718	501.603	399.363
sp|Q92609|TBCD5_HUMAN	TBC1D5	TBC1 domain family member 5 OS=Homo sapiens OX=9606 GN=TBC1D5 PE=1 SV=1	96	CWKLFLCVLPQDK	5000	K.LFLC#VLPQDK.S	4	3	894.275	906.966	877.475	763.841	795.552	765.103	613.457	635.995	836.028	957.62	733.373	744.05	565.352	801.808	693.421	686.171	702.616	390.791	626.382	683.296	631.33	642.47	693.474	554.377	582.434	498.011	579.22	663.972	568.788	635.809	422.352	729.091	638.869	471.422	497.281	409.037
sp|Q92609|TBCD5_HUMAN	TBC1D5	TBC1 domain family member 5 OS=Homo sapiens OX=9606 GN=TBC1D5 PE=1 SV=1	192	LTDVLFCYARENE	5000	K.ILTDVLFC#YAR.E	1	3	302.257	293.178	338.644	357.063	307.357	282.01	281.715	149.196	303.571	348.28	316.063	232.24	147.048	237.795	348.095	271.893	280.842	221.564	341.002	453.102	382.895	369.686	417.71	361.737	286.984	270.298	343.37	369.807	357.531	308.667	220.325	390.379	360.699	343.77	318.184	315.668
sp|P00558|PGK1_HUMAN	PGK1	Phosphoglycerate kinase 1 OS=Homo sapiens OX=9606 GN=PGK1 PE=1 SV=3	99	VLFLKDCVGPEVE	5000	K.DC#VGPEVEK.A	4	2	1191.68	1350.41	1260.77	1300.26	1210.63	1046.35	1109.92	1052.17	1150.85	1190.58	1276.28	1173.43	1034.48	1289.73	1219.17	1159.8	1170.24	1080.86	1221.26	1341.68	1071.46	1032.39	1331.53	1058.77	1110.57	1110.22	1065.38	1236.02	1077.47	1104.91	1194.12	1373.86	1202.51	1188.91	1003.93	995.292
sp|P00558|PGK1_HUMAN	PGK1	Phosphoglycerate kinase 1 OS=Homo sapiens OX=9606 GN=PGK1 PE=1 SV=3	316	GWMGLDCGPESSK	5000	K.TGQATVASGIPAGWMGLDC#GPESSKK.Y	12	13	3364.35	4090.15	4283.47	4181.7	3969.69	3708.73	3443.1	3066.62	3720.53	3959.17	3921.52	3977.74	3454.16	4135.4	3550.04	3476.8	3496.01	3282.24	4550.78	5385.95	5492.35	5369.52	5216.85	4477.8	4826.58	4209.06	4789.88	5626.28	5689.38	5292.82	4325.02	5410.27	5140.81	4702.72	4734.17	4497.28
sp|P00558|PGK1_HUMAN	PGK1	Phosphoglycerate kinase 1 OS=Homo sapiens OX=9606 GN=PGK1 PE=1 SV=3	108	PEVEKACANPAAG	5000	K.AC#ANPAAGSVILLENLR.F	4	4	1525.43	1553.1	1749.35	1540.23	1614.43	1521.32	1261.45	1202.54	1459.24	1538.28	1535.83	1488.14	1198.52	1575.18	1566.75	1479.17	1514.15	1570.25	2287.57	2494.46	2599.19	2487.7	2327.05	1810.2	2021.77	1831.62	2398.99	2572.5	2327.64	2262.48	1655.86	2696.91	2559.76	2622.05	2789	2534.79
sp|P00558|PGK1_HUMAN	PGK1	Phosphoglycerate kinase 1 OS=Homo sapiens OX=9606 GN=PGK1 PE=1 SV=3	50	VPSIKFCLDNGAK	5000	K.FC#LDNGAK.S	1	4	407.557	408.391	355.366	354.298	387.987	402.188	370.118	493.76	369.952	369	316.158	318.971	323.241	354.068	332.621	284.249	303.108	324.631	2172.23	2312.09	2175.87	2334.25	2310.44	2351.19	2395.06	2099.08	1854.93	2331.76	2062.02	2391.07	2002.57	2309.3	2189.55	2256.26	2282.91	2199.73
sp|Q00796|DHSO_HUMAN	SORD	Sorbitol dehydrogenase OS=Homo sapiens OX=9606 GN=SORD PE=1 SV=4	140	KHNAAFCYKLPDN	5000	K.HNAAFC#YK.L	1	2	1812.35	1743.97	1904.87	1608.25	1543.25	1453.86	1430.55	1193	1507.41	1583.9	1840.98	1673.35	1442.37	1515.03	1569.81	1351.9	1578.94	1459.34	2134.59	2318.25	2479.17	2256.17	2147.6	1931.17	1834.85	1537.82	2163.83	2286.37	2343.69	2354.47	1930.93	2166.71	2051.9	1821.36	1994.61	1733.6
sp|Q00796|DHSO_HUMAN	SORD	Sorbitol dehydrogenase OS=Homo sapiens OX=9606 GN=SORD PE=1 SV=4	350	LKIMLKCDPSDQN	5000	K.C#DPSDQNP.-	3	3	1361.8	1419.15	1648.65	1746.72	1430.7	1276.88	1218.09	1146.51	1471.87	1708.93	1668.94	1782.3	1488.46	1526.08	1524.17	1415.47	1492.89	1463.33	1928.36	2217.31	2286.24	1984.15	2015.62	1876.28	1759.5	1450.94	1906.8	2071.58	2189.04	2154.99	1730.87	2024.23	1761.65	1779.93	2072.85	1719.97
sp|Q00796|DHSO_HUMAN	SORD	Sorbitol dehydrogenase OS=Homo sapiens OX=9606 GN=SORD PE=1 SV=4	45	MHSVGICGSDVHY	5000	R.M*HSVGIC#GSDVHYWEYGR.I	10	9	5419.19	5450.74	5318.46	3902.79	3421.16	3229.56	2782.63	2290.5	4319.95	4133.27	3559.07	3497.8	3080.57	5064.46	4572.69	4189.01	4017.7	3646.77	5356.31	5410.59	5310.99	4032.36	3840.1	3562.74	3288.5	2989.39	4563.73	4353.56	4004.78	3959.67	3523.97	5148.15	4764.51	4720.73	4614.55	3935.85
sp|Q00796|DHSO_HUMAN	SORD	Sorbitol dehydrogenase OS=Homo sapiens OX=9606 GN=SORD PE=1 SV=4	106	RENDEFCKMGRYN	5000	R.ENDEFC#K.M	4	2	1847.13	2024.62	1825.24	1881.28	2014.61	1885.57	1713.96	1933.57	1891.76	1955.57	1637.95	1896.74	1961.89	2004.08	1959.01	1951.78	1871.81	1828.97	846.668	904.453	814.651	919.35	917.084	705.31	693.277	634.8	888.91	891.453	868.958	944.386	789.002	904.112	801.354	837.465	883.142	802.907
sp|Q00796|DHSO_HUMAN	SORD	Sorbitol dehydrogenase OS=Homo sapiens OX=9606 GN=SORD PE=1 SV=4	165	SVGIHACRRGGVT	5000	K.LPDNVTFEEGALIEPLSVGIHAC#R.R	6	1	918.889	906.552	833.26	914.536	859.891	744.24	616.697	615.989	821.22	813.31	823.606	851.479	736.647	880.94	731.535	727.552	741.399	691.245	137.986	161.597	115.125	123.485	123.483	57.074	65.6714	47.6523	121.49	169.165	122.332	137.177	68.0214	157.443	134.658	112.37	133.038	91.7475
sp|Q00796|DHSO_HUMAN	SORD	Sorbitol dehydrogenase OS=Homo sapiens OX=9606 GN=SORD PE=1 SV=4	301	KGVFRYCNTWPVA	5000	R.YC#NTWPVAISMLASK.S	2	4	322.426	432.437	418.751	441.915	398.143	448.867	321.29	349.252	359.011	405.93	390.18	398.233	303.307	420.068	381.424	325.19	364.554	297.906	635.417	657.251	550.905	751.046	756.448	792.09	706.53	671.851	452.2	621.947	635.892	800.618	499.462	551.485	516.367	608.992	552.294	464.352
sp|Q00796|DHSO_HUMAN	SORD	Sorbitol dehydrogenase OS=Homo sapiens OX=9606 GN=SORD PE=1 SV=4	120	SPSIFFCATPPDD	5000	R.YNLSPSIFFC#ATPPDDGNLC#R.F	3	4	656.087	657.964	661.675	625.619	670.97	686.43	690.929	635.105	613.416	747.3	622.84	611.256	570.26	675.058	645.931	670.074	642.453	573.173	429.432	502.632	435.083	627.337	659.453	469.325	591.471	493.557	507.74	539.013	508.316	434.275	489.629	507.243	516.822	500.435	509.037	411.871
sp|Q00796|DHSO_HUMAN	SORD	Sorbitol dehydrogenase OS=Homo sapiens OX=9606 GN=SORD PE=1 SV=4	130	PDDGNLCRFYKHN	5000	R.YNLSPSIFFC#ATPPDDGNLC#R.F	3	3	352.064	295.136	361.591	362.438	381.851	335.196	436.577	336.153	337.697	405.37	310.856	369.176	373.41	392.873	314.033	279.006	388.353	426.172	263.016	262.333	347.931	327.144	262.548	237.012	384.421	343.871	405.58	353.526	278.75	291.83	320.496	273.009	330.998	318.479	329.685	390.429
sp|Q00796|DHSO_HUMAN	SORD	Sorbitol dehydrogenase OS=Homo sapiens OX=9606 GN=SORD PE=1 SV=4	242	VEGQLGCKPEVTI	5000	R.KVEGQLGC#KPEVTIEC#TGAEASIQAGIYATR.S	2	0	217.872	215.985	210.219	243.49	227.942	255.57	213.422	198.442	256.623	235.62	268.538	302.039	238.631	251.404	212.894	268.909	250.636	217.385	0	0	0	0	0	0	0	0	0	0	0	0	0	0	0	0	0	0
sp|O95299|NDUAA_HUMAN	NDUFA10	NADH dehydrogenase [ubiquinone] 1 alpha subcomplex subunit 10, mitochondrial OS=Homo sapiens OX=9606 GN=NDUFA10 PE=1 SV=1	183	GFIRKQCVDHYNE	5000	K.QC#VDHYNEVK.S	8	7	7355.86	8284.26	7720.61	6776.5	6022.45	4793.78	3228.77	2162.18	6359.94	7098.2	6415.73	5644.24	4108.42	6423.39	4482.01	3220.07	2497.21	1858.73	6601.41	6585.53	6239.51	5596	5126.12	3911.38	2446.99	2184.54	5743.15	6128.96	5582.61	4997.78	3877.35	5959.28	4064.94	3062.27	2413.46	1716.76
sp|O95299|NDUAA_HUMAN	NDUFA10	NADH dehydrogenase [ubiquinone] 1 alpha subcomplex subunit 10, mitochondrial OS=Homo sapiens OX=9606 GN=NDUFA10 PE=1 SV=1	253	PEMSEKCEVLQYS	5000	K.C#EVLQYSAR.E	6	6	3278.26	4027.97	3833.3	3377.63	3640.19	2666.52	2243.3	2030.04	3805.37	4106.39	3627.86	3231.87	3148.44	3807.68	3457.62	3597.33	3107.7	2672.34	2043.54	2674.18	2745.95	2325.69	2147.17	1763.58	1437.18	1320.65	2411.32	2732.86	2358.52	2172.37	2064.2	2463.1	2218.87	2261.08	1946.19	1887.41
sp|O95299|NDUAA_HUMAN	NDUFA10	NADH dehydrogenase [ubiquinone] 1 alpha subcomplex subunit 10, mitochondrial OS=Homo sapiens OX=9606 GN=NDUFA10 PE=1 SV=1	67	TVDGNICTGKGKL	5000	R.VITVDGNIC#TGKGKLAK.E	11	7	6085.65	6312.04	5765.34	5624.85	5468	4542.02	3560.17	3282.2	5432.69	5843.43	4992.23	4939.39	4163.41	6013.01	4968.47	4843.11	4465.75	3457.4	4368.86	4700.85	4209.34	4288.81	4361.12	3604.74	2976.61	2465.06	4041.22	4657.76	3827.41	3475.46	3093.21	4562.9	3852.71	4004.81	3445.69	2935.62
sp|O95299|NDUAA_HUMAN	NDUFA10	NADH dehydrogenase [ubiquinone] 1 alpha subcomplex subunit 10, mitochondrial OS=Homo sapiens OX=9606 GN=NDUFA10 PE=1 SV=1	112	TDYNGNCSLEKFY	5000	K.HFPEAGIHYPDSTTGDGKPLATDYNGNC#SLEK.F	21	16	11966.9	12425.3	12128.4	12028.1	11189.1	9581.58	7007.48	4910.93	11319.4	11962.2	10716.9	9725.82	6492.88	12725.8	10513.1	10027.2	8111.74	5479.15	11193.8	11600.7	11571.6	11361	10596.8	9205.17	7023.52	4997.06	10812.4	11837.1	10369.1	9178.82	6383.6	12614.4	10602.6	9967.04	8305.44	5376.63
sp|O95299|NDUAA_HUMAN	NDUFA10	NADH dehydrogenase [ubiquinone] 1 alpha subcomplex subunit 10, mitochondrial OS=Homo sapiens OX=9606 GN=NDUFA10 PE=1 SV=1	196	VKSVTICDYLPPH	5000	K.SVTIC#DYLPPHLVIYIDVPVPEVQR.R	3	4	1044.09	1219.14	1333.89	1224.81	1140.25	1018.28	1219.29	1010.42	1136.13	1207.6	1192.5	1277.11	950.642	1225.47	1088.26	1219.17	1119.9	1131.33	2536.69	2692.01	2700.47	2758.23	2712.29	2585.7	2410.13	2626.11	2591	2826.21	2697.25	2595.88	2165.58	2689.93	2499.03	2387.27	2464.7	2231.84
sp|Q969Z0|FAKD4_HUMAN	TBRG4	FAST kinase domain-containing protein 4 OS=Homo sapiens OX=9606 GN=TBRG4 PE=1 SV=1	246	NRLEDKCLELVEH	5000	K.C#LELVEHFGPNELRK.V	8	5	2461.22	3347.94	3180.15	3350.75	3292.78	2754.63	2466.4	2338.72	2549.99	2754.35	2738.93	2679.52	2044.7	2957.55	2504.31	2311.26	1827.93	1166.49	3152.68	4094.29	4095.67	4106.12	4082.14	3890.06	3422.49	2975.52	3238.03	3792.02	3723.37	3602.39	2891.85	4207.21	3490.59	3052.66	2303.85	1741.74
sp|Q969Z0|FAKD4_HUMAN	TBRG4	FAST kinase domain-containing protein 4 OS=Homo sapiens OX=9606 GN=TBRG4 PE=1 SV=1	191	AFLAESCATLSQE	5000	K.HLAFLAESC#ATLSQEQHSQELLAELLTHLER.R	5	1	762.028	721.615	670.959	783.039	798.327	668.889	620.136	608.687	672.041	832.44	721.948	618.123	460.084	745.598	668.337	547.261	525.332	509.218	108.22	123.142	63.6346	130.806	131.258	88.8146	69.4814	85.825	96.5	92.7846	49.6395	101.271	80.1978	83.776	70.4035	81.3753	60.8292	68.5735
sp|Q969Z0|FAKD4_HUMAN	TBRG4	FAST kinase domain-containing protein 4 OS=Homo sapiens OX=9606 GN=TBRG4 PE=1 SV=1	335	SGEVAHCAKSFAL	5000	R.LATDLLSLMPSLTSGEVAHC#AK.S	6	7	2252.62	2367.1	2287.06	1959.18	1881.92	1437.45	1075.05	786.355	2083.55	1866.03	1498.65	1223.94	867.794	1942.17	1538	972.494	844.741	729.577	2331.45	2313.01	2234.68	1983.62	1658.39	1297.19	1164.13	760.935	1924.92	1907.45	1392.45	1268.87	838.912	2077.45	1481.86	1048.01	738.748	774.979
sp|Q969Z0|FAKD4_HUMAN	TBRG4	FAST kinase domain-containing protein 4 OS=Homo sapiens OX=9606 GN=TBRG4 PE=1 SV=1	370	ITLPHLCSVLLAF	5000	R.AQDITLPHLC#SVLLAFAR.L	4	4	587.141	538.388	607.511	596.362	715.761	569.014	504.859	387.956	664.169	692.11	712.725	592.639	396.835	598.989	567.423	468.096	488.344	405.875	564.844	648.213	650.243	578.166	574.393	598.027	561.836	366.417	600.6	650.066	623.36	684.74	441.887	600.688	567.766	501.38	510.544	565.276
sp|Q969Z0|FAKD4_HUMAN	TBRG4	FAST kinase domain-containing protein 4 OS=Homo sapiens OX=9606 GN=TBRG4 PE=1 SV=1	132	HFHQLLCLLNSQI	5000	K.GLLIQDAHFHQLLC#LLNSQIASVWHGTLSK.L	1	0	266.302	252.37	287.013	163.288	170.284	162.995	212.224	95.0099	273.964	277	246.773	263.464	201.131	256.366	229.661	195.764	182.43	145.463	0	0	0	0	0	0	0	0	0	0	0	0	0	0	0	0	0	0
sp|Q92922|SMRC1_HUMAN	SMARCC1	SWI/SNF complex subunit SMARCC1 OS=Homo sapiens OX=9606 GN=SMARCC1 PE=1 SV=3	845	KELTDTCKERESD	5000	K.ELTDTC#K.E	5	4	3337.44	3346.69	3373.04	3447.38	3124.83	2895.1	2840.15	2246.07	3119.75	3535.85	3300.05	3399.64	3142.85	3415.64	2903.44	3018.95	3460.14	3338.01	2297.51	2278.92	2058.44	1861.85	2220.5	1901.16	1638.53	1693.63	2027.15	2142.09	2146.42	2007.67	2103.66	2216.02	2136.24	2014	1990.42	1945.22
sp|Q92922|SMRC1_HUMAN	SMARCC1	SWI/SNF complex subunit SMARCC1 OS=Homo sapiens OX=9606 GN=SMARCC1 PE=1 SV=3	164	TLVQNNCLTRPNI	5000	K.TLVQNNC#LTR.P	6	6	1587.34	1775.24	1712.96	1739.59	2083.43	1914.93	1703.97	1437.98	1488.97	1650.17	1600.59	1806.38	1540.84	1662.77	1652.22	1655.03	1550.69	1444.07	1492.25	1460.72	1654	1567.97	1488.76	1444.77	1461.41	1374.92	1362.42	1419.85	1500.92	1589.71	1221.52	1700.52	1450.74	1551.2	1382.56	1208.05
sp|Q92922|SMRC1_HUMAN	SMARCC1	SWI/SNF complex subunit SMARCC1 OS=Homo sapiens OX=9606 GN=SMARCC1 PE=1 SV=3	520	NLTGDVCAVMRVH	5000	R.NLTGDVC#AVMR.V	2	3	1893.31	1950.68	1872.47	1721.96	1722.05	1348.33	1126.74	658.317	1809.24	1870.89	1803.55	1928.71	1651.28	1880.75	1620.66	1710.31	1675.54	1604.01	1092.76	1217.21	947.232	1111.54	890.136	809.888	675.995	592.491	1152.11	1034.43	1143.3	948.669	904.415	1071.03	967.537	947.763	891.597	978.008
sp|Q92922|SMRC1_HUMAN	SMARCC1	SWI/SNF complex subunit SMARCC1 OS=Homo sapiens OX=9606 GN=SMARCC1 PE=1 SV=3	761	YGLESSCIAGTGP	5000	K.VDPTYGLESSC#IAGTGPDEPEKLEGAEEEK.M	12	12	4467.09	5182.61	5063	5066.43	5196.99	4475.5	3990.8	3439.43	4831.89	5022.56	4792.16	4737.08	4446.67	4794.87	4582.86	4511.97	4289.59	3653.58	5777.57	6268.95	6256.02	6316.57	6271.52	5204.79	5009.3	4284.84	5648.4	6050.51	5961.34	5873.95	5593.72	6356.04	5660.6	5663.62	5438.65	4633.65
sp|Q92922|SMRC1_HUMAN	SMARCC1	SWI/SNF complex subunit SMARCC1 OS=Homo sapiens OX=9606 GN=SMARCC1 PE=1 SV=3	462	SWFDYNCIHVIER	5000	R.SVDLGEDNVTEQTNHIIIPSYASWFDYNC#IHVIERR.A	10	9	2468.16	2633.7	2552.53	2446.23	2364.66	2377.06	2157.73	1719.81	2426.58	2709.32	2477.75	2572.25	2470.43	2604.14	2405.07	2279.34	2316.91	2239.7	1906.01	2110.17	2124.89	2014.34	2088.91	1696.31	1512.22	1210.78	1828.14	2162.01	2078.29	2101.8	1851.19	2110.24	1816.06	1859.88	1951.24	1814.59
sp|Q92922|SMRC1_HUMAN	SMARCC1	SWI/SNF complex subunit SMARCC1 OS=Homo sapiens OX=9606 GN=SMARCC1 PE=1 SV=3	119	KAGGALCHILGAA	5000	K.AGGALC#HILGAAYK.Y	3	1	3132.23	3294.78	3481.04	3399.53	3074.79	3039.77	2670.21	2383.67	2953.27	3186.1	2982.88	2937.32	2673.35	3168.54	3016.69	2924.59	2872.74	2555.12	1004.43	1056.12	989.43	977.471	972.47	808.22	745.86	760.607	887.52	1187.58	1032.43	895.275	776.552	1070.65	964.052	915.691	868.517	856.027
sp|P11177|ODPB_HUMAN	PDHB	Pyruvate dehydrogenase E1 component subunit beta, mitochondrial OS=Homo sapiens OX=9606 GN=PDHB PE=1 SV=3	249	SRPVGHCLEAAAV	5000	R.QGTHITVVSHSRPVGHC#LEAAAVLSK.E	9	10	3841.03	4034.34	4504.16	4442.66	4867.27	4479.18	3981.64	3093.65	3710.72	4306.23	3760.37	4143.6	3511.48	4706.51	3802.99	4237.83	3603.63	3084.69	4695.07	5110.02	5700.44	5129.27	5264.96	5344.78	4466.5	4099.68	4729.72	5198.49	5033	5217.91	4269.63	5871.8	5148.99	4820.47	4758.06	4154.95
sp|P11177|ODPB_HUMAN	PDHB	Pyruvate dehydrogenase E1 component subunit beta, mitochondrial OS=Homo sapiens OX=9606 GN=PDHB PE=1 SV=3	263	SKEGVECEVINMR	5000	K.EGVEC#EVINM*R.T	13	11	3211.85	3299.33	3604.96	3432.74	3123.75	3135.35	2815.56	2535.86	3309.62	3486.99	3244.98	3108.47	2950.9	3215.02	3232.54	3071.35	3116.38	2955.11	3813.25	3719.44	3697.83	4086.38	3606.38	3633.47	3180.96	2849.81	3398.6	3778.81	3766.67	3815.9	3296.49	3825.3	3404.59	3540.29	3418.48	3180.04
sp|P11177|ODPB_HUMAN	PDHB	Pyruvate dehydrogenase E1 component subunit beta, mitochondrial OS=Homo sapiens OX=9606 GN=PDHB PE=1 SV=3	161	AAQHSQCFAAWYG	5000	R.GPNGASAGVAAQHSQC#FAAWYGHC#PGLK.V	2	3	1552.43	1484.23	1642.42	1693.38	1819.04	1427.14	1254.82	1118.95	1547.48	1508.15	1433.17	1671.54	1271.36	1637.55	1535.7	1471.18	1240.26	1048.47	1420.62	1389.44	1447.08	1508.81	1415.04	1380.13	1310.69	903.638	1315.65	1431.78	1398.98	1265.68	1141.89	1550.58	1169.38	1127.6	1187.39	1064.06
sp|P11177|ODPB_HUMAN	PDHB	Pyruvate dehydrogenase E1 component subunit beta, mitochondrial OS=Homo sapiens OX=9606 GN=PDHB PE=1 SV=3	169	AAWYGHCPGLKVV	5000	R.GPNGASAGVAAQHSQC#FAAWYGHC#PGLK.V	8	6	3004.82	2757.68	2866.57	2740.72	2275.77	1999.92	1675.62	1391.82	2549.4	2540.26	2357.5	2168.44	1495.46	2539.3	2228.94	1927.12	1671.43	1389.13	2595.14	2667.85	2550.55	2616.58	2252.27	2051.75	1788.64	1556.52	2365.04	2647.48	2410.09	2179.12	1657.27	2480.82	2228.88	1959.05	1859.78	1425.45
sp|P11177|ODPB_HUMAN	PDHB	Pyruvate dehydrogenase E1 component subunit beta, mitochondrial OS=Homo sapiens OX=9606 GN=PDHB PE=1 SV=3	306	GVGAEICARIMEG	5000	K.TNHLVTVEGGWPQFGVGAEIC#AR.I	15	17	3283.9	3284.02	3532.79	3538.12	3129	2985.47	2753.9	2460	3165.46	3375.78	3227.84	3058.96	2832.27	3435.41	3172.18	2885.28	3384.71	2806.06	2821.44	2819.07	2959.74	3063.92	2881.86	2449.52	2358.86	2268.65	2635.61	2906.76	2814.9	2831.68	2198.62	2892.86	2760.95	2813.38	2787.4	2593.34
sp|P20810|ICAL_HUMAN	CAST	Calpastatin OS=Homo sapiens OX=9606 GN=CAST PE=1 SV=4	408	PVSEAVCRTSMCS	5000	K.AAAPAPVSEAVC#R.T	4	3	1010.58	1080.28	1118.45	909.841	775.481	554.265	621.834	468.352	938.732	1020.87	958.666	967.299	726.605	1028.69	853.512	889.191	905.04	774.475	982.026	1237.56	1196.82	1021.27	903.703	887.109	691.323	639.095	1135.93	1179.53	1009.64	1086.53	841.584	1130.21	1065.19	1038.67	1088.48	984.075
sp|P20810|ICAL_HUMAN	CAST	Calpastatin OS=Homo sapiens OX=9606 GN=CAST PE=1 SV=4	328	EEKLEKCGEDDET	5000	K.C#GEDDETIPSEYR.L	4	3	1286	1409.51	1709.81	1675.48	1454.01	1320.12	1380.01	1204.53	1430.48	1545.57	1518.09	1512.37	1347.48	1560.93	1306.71	1430.42	1484.92	1422.59	2050.98	2535.71	2883.53	2435.34	2439.57	1959.71	1894.29	1637	2529.83	2584.74	2568.39	2400.49	2036.21	2514.08	2310.72	2335.19	2367.15	2103.74
sp|P20810|ICAL_HUMAN	CAST	Calpastatin OS=Homo sapiens OX=9606 GN=CAST PE=1 SV=4	413	VCRTSMCSIQSAP	5000	R.TSM*C#SIQSAPPEPATLK.G	11	9	2340.82	2467.25	2628.29	2171.73	1917.54	1771.38	1469.87	1216.8	2243.11	2537.57	2374.4	2250.01	1875.61	2446.95	2304.71	2250.45	2128.31	1950.97	2956.01	3516.31	3588.22	2987.89	2532.72	2042.01	1976.24	1704.14	3190.53	3325.43	3436.08	3118.18	2430.89	3318.38	3075.64	3038.45	3127.82	2800.12
sp|P20810|ICAL_HUMAN	CAST	Calpastatin OS=Homo sapiens OX=9606 GN=CAST PE=1 SV=4	661	SGDLDSCPSTTET	5000	K.KPADDQDPIDALSGDLDSC#PSTTETSQNTAK.D	7	6	1213.71	1285.88	1298.8	1138.49	809.415	693.889	738.007	564.196	1313.92	1278.46	1154.41	1222.04	956.858	1247.07	1138.93	1192.55	1293.11	1201.88	1559.88	1670.26	1695.43	1640.79	1258.32	1119.82	983.061	761.358	1364.15	1768.28	1901.51	1734.75	1261.64	1810.21	1649.1	1689.83	1739.85	1738.87
sp|P20810|ICAL_HUMAN	CAST	Calpastatin OS=Homo sapiens OX=9606 GN=CAST PE=1 SV=4	241	LSSDFTCGSPTAA	5000	K.KEGITGPPADSSKPIGPDDAIDALSSDFTC#GSPTAAGK.K	6	11	1392.51	1686.27	1618.2	1788.91	1540.52	1592.08	1338.44	1276.81	1561.82	1661.23	1457.05	1599.41	1558.6	1559.76	1535.11	1442.99	1470.37	1336.27	2935.26	3156.86	3430.41	3491.95	3448.87	2903.13	2859.24	2494.66	3108.68	3231.89	3318.01	3465.64	2999.02	3404.04	3137.55	3258.85	3464.56	3165.29
sp|P20810|ICAL_HUMAN	CAST	Calpastatin OS=Homo sapiens OX=9606 GN=CAST PE=1 SV=4	381	DFDRSECKEKPSK	5000	R.SESELIDELSEDFDRSEC#K.E	3	4	1159.77	1595.1	1639.74	1497.5	1723.46	1527.59	1361.16	1067.82	1333.08	1145.05	1456.88	1524.95	1429.89	1485.56	1559.66	1520.24	1335.23	1039.12	1272.62	1621.52	1644.86	1647.43	1559.59	1663.35	1361.04	1371.32	1390.13	1449.82	1656.61	1706.69	1653.31	1889.15	1663.02	1543.09	1697.22	1587.93
sp|P15880|RS2_HUMAN	RPS2	Small ribosomal subunit protein uS5 OS=Homo sapiens OX=9606 GN=RPS2 PE=1 SV=2	182	KPHTVPCKVTGRC	5000	K.PHTVPC#K.V	18	11	13026.9	13978.7	13083.6	13679.8	13499.4	13045.2	11440.1	11128.9	11956.8	13531.9	12475.2	12959.7	11898	14645	12028.3	13274.5	12406.3	12513.5	7857.21	7905.47	8050.09	7818.93	7729.7	7528.36	6389.89	6419.64	6969.19	7999.32	6775.88	7378.52	6603.86	7681.53	6897.03	7231.37	7323.64	7095.72
sp|P15880|RS2_HUMAN	RPS2	Small ribosomal subunit protein uS5 OS=Homo sapiens OX=9606 GN=RPS2 PE=1 SV=2	143	VGLGVKCSKEVAT	5000	K.C#SKEVATAIR.G	0	1	0	0	0	0	0	0	0	0	0	0	0	0	0	0	0	0	0	0	1147.36	1318.52	1637.58	1402.3	1338.68	1141.15	1138.43	946.688	1513.07	1557.81	1659.11	1406.24	1250.58	1374.75	1502.15	1269.94	1494.82	1435.74
sp|P15880|RS2_HUMAN	RPS2	Small ribosomal subunit protein uS5 OS=Homo sapiens OX=9606 GN=RPS2 PE=1 SV=2	188	CKVTGRCGSVLVR	5000	R.C#GSVLVR.L	1	1	1256.33	1605.26	1591.24	1492.29	1389.47	1302.2	1299.21	1250.94	1464.18	1543.57	1480.22	1414.45	1347.7	1716.8	1402.57	1357.99	1166.18	1272.86	54.1369	67.3064	57.3725	78.6334	73.7263	46.4769	57.9085	50.4878	74.67	60.1088	60.6273	58.8413	58.3963	67.628	73.7565	73.4984	36.0543	34.4577
sp|P15880|RS2_HUMAN	RPS2	Small ribosomal subunit protein uS5 OS=Homo sapiens OX=9606 GN=RPS2 PE=1 SV=2	229	YTSARGCTATLGN	5000	R.GC#TATLGNFAK.A	15	14	5137.03	5135.92	5733.28	5105.51	4781.08	4596.93	3799.35	2983.47	5291.5	5462.57	5311.55	5263.62	4570.75	5360.53	4825.33	4598.22	5228.93	4557.02	5639.22	5627.99	5420.63	5381.4	5269.15	4578.96	3957.25	3361.06	5181.86	5365.44	5424.12	5242.3	4809.24	5613.14	5036.3	4824.22	4917.61	4334.37
sp|P15880|RS2_HUMAN	RPS2	Small ribosomal subunit protein uS5 OS=Homo sapiens OX=9606 GN=RPS2 PE=1 SV=2	222	MAGIDDCYTSARG	5000	K.LLM*M*AGIDDC#YTSAR.G	40	36	6342.11	6377.48	6665.25	6351.77	5555.79	5179.94	4794.35	4564.18	5761.38	6458.8	6268.45	5559.04	4875.68	6416.5	5628.73	5659.4	5454.69	5215.44	5675.85	6389.23	5925.62	5801.57	5591.63	5230.9	4570.77	4181.24	5118.4	6124.56	5945.73	5697.52	4674.82	5863.64	5200.79	5210.85	4924.05	4595.62
sp|Q9BYI3|HYCCI_HUMAN	HYCC1	Hyccin OS=Homo sapiens OX=9606 GN=HYCC1 PE=1 SV=2	401	ETTGESCKDHFAR	5000	K.ETTGESC#K.D	3	3	1719.35	1744.78	1866.27	1645.3	1423.78	1260.86	1120.43	915.425	1581.94	1702.6	1805.06	1649.28	1340.94	1682.8	1396.71	1479.43	1477.72	1322.06	2090.04	2157.5	1998.63	2215.52	1799.01	1572.75	1406.14	1222.97	1963.02	2041.61	1956.4	1940.08	1814.95	2074.15	1947.65	1854.97	1839.24	1643.55
sp|Q9BYI3|HYCCI_HUMAN	HYCC1	Hyccin OS=Homo sapiens OX=9606 GN=HYCC1 PE=1 SV=2	371	SNSSHNCSNKPSI	5000	R.AASSTSQSGLSNSSHNC#SNKPSIGK.N	4	2	749.3	688.909	638.792	683.409	571.955	494.414	371.223	339.073	664.8	644.54	680.399	617.157	579.6	641.314	472.78	642.296	566.216	477.683	439.044	449.719	315.438	361.417	237.374	312.534	217.711	139.751	282.98	363.121	304.547	314.889	296.504	306.647	293.638	300.915	340.433	314.554
sp|Q9BYI3|HYCCI_HUMAN	HYCC1	Hyccin OS=Homo sapiens OX=9606 GN=HYCC1 PE=1 SV=2	484	ANRFSACSLQEEK	5000	R.FSAC#SLQEEK.L	2	2	821.956	913.244	964.523	871.599	554.334	462.674	428.679	389.922	896.545	890.37	875.473	807.765	551.396	927.849	775.166	762.504	734.22	508.38	860.253	841.084	727.932	647.637	634.761	548.468	455.154	356.662	623.71	751.626	698.275	719.581	558.034	657.723	687.422	686.404	636.158	508.77
sp|Q9BYI3|HYCCI_HUMAN	HYCC1	Hyccin OS=Homo sapiens OX=9606 GN=HYCC1 PE=1 SV=2	300	NKEGTRCIQVEIT	5000	R.C#IQVEITPTSSR.I	3	3	660.385	718.58	704.603	773.637	582.54	550.467	452.582	500.205	627.279	659	716.151	707.182	591.015	709.146	666.037	528.384	660.55	500.172	806.201	875.281	957.644	935.833	840.511	777.334	661.347	641.677	911.9	905.114	870.169	861.477	804.913	891.429	815.313	778.574	903.02	773.666
sp|Q9BYI3|HYCCI_HUMAN	HYCC1	Hyccin OS=Homo sapiens OX=9606 GN=HYCC1 PE=1 SV=2	57	ELLEPVCHQLFEF	5000	K.VIQEPQSELLEPVC#HQLFEFYR.S	7	7	1345.72	1149.21	1193.16	1338.9	1098.83	1089.52	984.867	822.029	1266	1345.93	1174.55	1255.09	957.712	1072.12	1154.85	1063.72	885.841	785.439	1147.2	1263.41	1400.34	1132.45	1152.29	861.145	924.044	821.452	1129.24	1127.65	1134.81	982.489	935.71	1171.98	1142.52	928.025	950.941	823.026
sp|Q9BVL4|SELO_HUMAN	SELENOO	Protein adenylyltransferase SelO, mitochondrial OS=Homo sapiens OX=9606 GN=SELENOO PE=1 SV=3	219	TTRAGACVTSEST	5000	R.AGAC#VTSESTVVR.D	2	3	449.103	429.339	448.934	453.511	405.65	369.782	376.225	335.263	392.181	390.25	426.417	465.264	450.377	405.838	366.236	312.548	373.403	348.9	757.896	811.197	822.276	782.461	762.678	690.502	631.877	499.757	682.18	895.703	872.291	934.073	850.695	754.215	678.244	648.538	712.522	626.438
sp|Q9BVL4|SELO_HUMAN	SELENOO	Protein adenylyltransferase SelO, mitochondrial OS=Homo sapiens OX=9606 GN=SELENOO PE=1 SV=3	241	NPKYEQCTVVLRV	5000	K.YEQC#TVVLR.V	2	1	237.137	286.309	318.441	316.474	278.963	294.473	285.789	321.472	224.914	359.61	366.918	459.212	319.457	315.64	306.54	235.918	351.921	337.076	167.153	216.27	158.073	193.224	220.818	205.932	196.004	196.069	157.05	145.009	295.326	207.957	234.746	225.236	163.417	172.449	204.515	220.457
sp|Q9BVL4|SELO_HUMAN	SELENOO	Protein adenylyltransferase SelO, mitochondrial OS=Homo sapiens OX=9606 GN=SELENOO PE=1 SV=3	81	RPVPGACFTRVQP	5000	R.PVPGAC#FTR.V	8	7	954.424	983.62	1049.87	985.698	1064.18	1032.76	893.744	877.895	978.187	1006.77	1153.55	1418.31	1297.95	1016.68	905.134	992.188	930.395	1050.22	1746.96	1417.42	1549.15	1732.14	1643.52	1452.94	1329.89	1146.97	1491.11	1625.68	1859.74	1993.68	1848.95	1628.15	1451.5	1480.02	1482.24	1452.09
sp|Q9BVL4|SELO_HUMAN	SELENOO	Protein adenylyltransferase SelO, mitochondrial OS=Homo sapiens OX=9606 GN=SELENOO PE=1 SV=3	629	LETPYHCEAGAAT	5000	K.LLETPYHC#EAGAATDAEATEADGADGR.Q	6	5	888.894	806.371	923.051	855.452	834.009	882.425	675.028	685.679	834.526	812.4	804.866	860.17	733.491	928.249	802.367	758.028	812.535	847.477	561.437	670.876	582.131	581.414	649.324	672.918	485.678	481.178	593.6	562.412	573.843	620.104	578.642	582.197	472.716	552.133	631.438	525.877
sp|Q9BVL4|SELO_HUMAN	SELENOO	Protein adenylyltransferase SelO, mitochondrial OS=Homo sapiens OX=9606 GN=SELENOO PE=1 SV=3	364	YDPDHVCNASDNT	5000	R.YDPDHVC#NASDNTGR.Y	2	2	596.979	606.91	639.52	738.621	567.024	649.199	581.738	571.333	636.79	669.1	656.916	812.218	802.88	589.754	615.106	568.344	581.882	610.943	678.276	798.212	768.398	686.094	688.667	671.037	616.318	506.972	712.93	782.285	885.567	872.867	654.876	737.242	789.086	541.892	630.33	596.359
sp|P60510|PP4C_HUMAN	PPP4C	Serine/threonine-protein phosphatase 4 catalytic subunit OS=Homo sapiens OX=9606 GN=PPP4C PE=1 SV=1	52	DSPVTVCGDIHGQ	5000	R.VDSPVTVC#GDIHGQFYDLK.E	4	7	1467.56	1674.16	1695.71	1693.87	1506.92	1349.2	1215.12	1066.66	1426.41	1630.24	1452.84	1492.65	1149.54	1330.99	1474.15	1375.19	1344.71	1132.38	2325.3	2567.92	2571.48	2376.02	2298.7	2181.96	2124.38	1714.61	2084.26	2574.84	2281.92	2432.32	1944.48	2509.7	2345.41	2142.72	1987.03	1695.54
sp|P60510|PP4C_HUMAN	PPP4C	Serine/threonine-protein phosphatase 4 catalytic subunit OS=Homo sapiens OX=9606 GN=PPP4C PE=1 SV=1	266	PNYCYRCGNVAAI	5000	R.C#GNVAAILELDEHLQK.D	4	2	990.914	945.257	1336.5	1242.2	1060.08	1085.42	886.242	769.16	1156.39	1113.41	1144.56	1103.91	1035.57	1137.11	1009.75	917.93	1036.15	968.556	432.102	662.97	659.06	643.798	618.04	521.151	488.105	404.484	444.57	579.686	753.825	539.974	561.866	579.436	554.202	593.751	653.753	543.106
sp|P60510|PP4C_HUMAN	PPP4C	Serine/threonine-protein phosphatase 4 catalytic subunit OS=Homo sapiens OX=9606 GN=PPP4C PE=1 SV=1	162	IDGKIFCVHGGLS	5000	K.IFC#VHGGLSPSIQTLDQIR.T	1	4	357.55	375.177	258.981	283.311	301.578	307.01	280.34	244.514	300.218	428.8	330.313	311.825	240.587	304.162	269.566	292.711	281.887	191.463	966.23	865.486	839.425	900.288	815.939	847.141	788.54	680.59	812.57	912.722	875.39	850.133	746.045	880.011	788.62	851.207	718.616	672.874
sp|P60510|PP4C_HUMAN	PPP4C	Serine/threonine-protein phosphatase 4 catalytic subunit OS=Homo sapiens OX=9606 GN=PPP4C PE=1 SV=1	193	PHDGPMCDLLWSD	5000	R.KQEVPHDGPMC#DLLWSDPEDTTGWGVSPR.G	3	8	700.04	661.258	751.181	764.203	765.818	676.337	569.526	397.52	706.882	791.39	703.935	726.668	623.705	737.262	668.103	715.615	575.577	540.651	1579.44	1636.98	1677.42	1508.64	1558.02	1347.72	1343.58	1179.51	1484.25	1637.37	1568.92	1544.29	1207.84	1665.99	1487.84	1355.89	1350.59	1122.98
sp|P60510|PP4C_HUMAN	PPP4C	Serine/threonine-protein phosphatase 4 catalytic subunit OS=Homo sapiens OX=9606 GN=PPP4C PE=1 SV=1	263	WSAPNYCYRCGNV	5000	K.WHFNETVLTVWSAPNYC#YR.C	4	5	693.303	779.528	812.266	896.896	786.245	671.206	756.482	886.141	827.074	719.94	807.933	688.33	607.263	847.951	654.116	664.443	694.13	728.877	1029.08	1254.22	1454.54	1381.86	1203.69	1086.59	1046.73	1015.06	1123.92	1336.62	1236.95	1131	1014.7	1430.26	1226.26	1164.76	1192.01	1054.83
sp|P07437|TBB5_HUMAN	TUBB	Tubulin beta chain OS=Homo sapiens OX=9606 GN=TUBB PE=1 SV=2	303	KNMMAACDPRHGR	5000	K.NM*M*AAC#DPR.H	272	267	86387.6	96090.5	102319	93971.1	84234.1	69617.5	58466.2	43994.1	96127	98041.9	93537.6	86545.6	68574.3	94893.6	86627	78986.9	74104.3	56057.6	91426.3	103232	105012	98011.8	91331.7	74707.2	62663.3	48219.6	99458.7	101152	97698.5	90347.7	72832.2	100088	90558.8	83458.7	79409.4	61488.4
sp|P07437|TBB5_HUMAN	TUBB	Tubulin beta chain OS=Homo sapiens OX=9606 GN=TUBB PE=1 SV=2	354	NVKTAVCDIPPRG	5000	K.TAVC#DIPPR.G	53	54	35258.1	37218.6	37010.2	34362.9	30453.2	25267.5	20091.3	13044.9	34539	35959.6	33239.5	29610.1	21065.1	35181.2	31500.1	27794.1	24438.4	17119.8	41015.6	44525.8	44187.3	40412.1	37428.9	31175.4	23638.6	16543.8	41291.2	43143	39671.3	35665.4	25954.6	41652.6	36980	34185.7	30901.4	22021.6
sp|P07437|TBB5_HUMAN	TUBB	Tubulin beta chain OS=Homo sapiens OX=9606 GN=TUBB PE=1 SV=2	12	HIQAGQCGNQIGA	5000	R.EIVHIQAGQC#GNQIGAK.F	39	32	19005	19520.2	19731.6	18095	16480.6	12598.1	10106.9	7203.06	18102.2	18307.6	17399.7	15969.7	12055.4	18418.2	15823.1	13385.2	10937.5	7286.94	25072.9	25896.7	25216.7	22649.8	20581.4	16699.3	11634.8	8021.79	23200.9	23828	21848.5	20325.1	14265.6	23650.6	20128.4	17469.8	13517.6	8780.85
sp|Q13885|TBB2A_HUMAN	TUBB2A	Tubulin beta-2A chain OS=Homo sapiens OX=9606 GN=TUBB2A PE=1 SV=1	354	NVKTAVCDIPPRG	5000	K.TAVC#DIPPR.G	49	48	33792.3	35424.3	35108.2	32763.5	28911.8	23940.1	19050.3	12321	32988	34313.4	31565.1	28216.4	19931.8	33446.7	30007.2	26269.7	23061.6	16013.6	38482.2	41116.5	40499.5	37162	34332.2	28376.2	21549.8	14985	37869.4	39422.4	36203.5	32577.9	23612.2	38170.6	33907.8	30865.8	27840.3	19529.2
sp|Q13885|TBB2A_HUMAN	TUBB2A	Tubulin beta-2A chain OS=Homo sapiens OX=9606 GN=TUBB2A PE=1 SV=1	239	MSGVTTCLRFPGQ	5000	R.TLKLTTPTYGDLNHLVSATMSGVTTC#LR.F	130	153	28268.4	27381.8	27306.2	25327.7	22462.8	19304.3	15641.2	11789.7	25055.4	26423.5	23874	21224.5	14704.6	25710	22855	20457.8	17819.2	12818.7	29281.5	28759.4	28429.1	27616.2	24603.9	21371.5	17599.6	14340.1	25877.4	28571.9	25385.1	23038	16489.4	26944.9	23800.8	21494.6	19275.9	15135.3
sp|Q13885|TBB2A_HUMAN	TUBB2A	Tubulin beta-2A chain OS=Homo sapiens OX=9606 GN=TUBB2A PE=1 SV=1	127	RKESESCDCLQGF	5000	R.KESESC#DC#LQGFQLTHSLGGGTGSGMGTLLISK.I	5	4	1025.04	1028.36	1129.18	1245.39	1241.67	1024.69	893.796	448.797	897.428	999.02	977.163	1011.55	718.584	975.757	898.263	791.651	716.884	450.487	743.082	704.689	854.832	738.725	757.171	787.534	533.727	427.686	651	659.169	580.586	448.299	519.895	740.817	570.441	537.908	446.712	374.579
sp|Q13885|TBB2A_HUMAN	TUBB2A	Tubulin beta-2A chain OS=Homo sapiens OX=9606 GN=TUBB2A PE=1 SV=1	129	ESESCDCLQGFQL	5000	R.KESESC#DC#LQGFQLTHSLGGGTGSGMGTLLISK.I	5	4	947.266	899.89	850.636	898.311	987.593	855.89	652.938	429.033	739.074	748.29	813.583	649.455	597.739	909.989	669.559	549.468	602.194	446.492	835.144	802.469	799.519	834.355	813.136	666.867	553.612	435.166	756.47	760.361	616.661	649.194	490.231	760.122	655.573	603.59	478.401	397.345
sp|Q13885|TBB2A_HUMAN	TUBB2A	Tubulin beta-2A chain OS=Homo sapiens OX=9606 GN=TUBB2A PE=1 SV=1	211	EALYDICFRTLKL	5000	K.VSDTVVEPYNATLSVHQLVENTDETYSIDNEALYDIC#FR.T	2	3	131.06	211.209	206.991	174.05	102.072	148.427	142.566	155.839	164.03	191.89	204.571	135.305	183.965	178.521	146.521	227.323	196.096	197.215	332.212	346.946	303.452	330.425	342.319	231.49	311.876	265.643	206.89	355.564	339.988	301.213	272.951	317.119	247.01	279.286	314.085	242.572
sp|P68371|TBB4B_HUMAN	TUBB4B	Tubulin beta-4B chain OS=Homo sapiens OX=9606 GN=TUBB4B PE=1 SV=1	12	HLQAGQCGNQIGA	5000	R.EIVHIQAGQC#GNQIGAK.F	38	34	19143.8	19541.5	19607.9	17935	16331.8	12544.6	9895.7	7097.8	18041.2	18163	17456	15828.6	11972.7	18280.1	15807.1	13339.8	10738.2	7093.18	25611.5	26579.9	25857.2	23244.2	21098.1	17227.9	11946	8257.87	23808.5	24558.8	22392	20891.4	14679.3	24141.1	20700.3	17952.1	13945	9045.82
sp|P68371|TBB4B_HUMAN	TUBB4B	Tubulin beta-4B chain OS=Homo sapiens OX=9606 GN=TUBB4B PE=1 SV=1	127	RKEAESCDCLQGF	5000	R.KEAESC#DC#LQGFQLTHSLGGGTGSGM*GTLLISK.I	34	28	8409.88	8384.47	8180.16	8994.6	10358.3	9276.96	6917.66	4349.12	7732.24	8027.06	7015.48	6662.99	5337.87	7888.28	6506.23	6027.16	5191.88	3575.8	5671.39	5653.26	5907.1	5976.1	6082.76	6223.9	4099.17	3340.57	5533.17	5451.11	4966.57	4601.94	3733.41	5399.92	4631.81	4134.29	3642.53	2815.91
sp|P68371|TBB4B_HUMAN	TUBB4B	Tubulin beta-4B chain OS=Homo sapiens OX=9606 GN=TUBB4B PE=1 SV=1	129	EAESCDCLQGFQL	5000	R.KEAESC#DC#LQGFQLTHSLGGGTGSGM*GTLLISK.I	15	20	5595.69	5207.31	5011.59	5617.76	5895	5180.09	4081.98	2415.23	4970.76	5056.52	4471.68	4203.08	3387.14	4918.85	4414.39	4034.61	3041.2	2198.9	5500.46	5344.06	5226.9	5375.69	5612.92	5314.55	3847.55	2787.8	5196.85	4925.61	4450.8	4144.59	3356.72	5187.53	4337.06	3903.38	3472.02	2547.93
sp|Q99590|SCAFB_HUMAN	SCAF11	Protein SCAF11 OS=Homo sapiens OX=9606 GN=SCAF11 PE=1 SV=2	1020	DKHRNDCPNWITE	5000	K.HRNDC#PNWITEK.I	5	3	3058.37	3395.23	3442.29	3133.57	2934.76	2682.7	2583.01	1801.39	3327.48	3619.36	3534.84	3343	3142.51	3647.33	3327.23	3091.7	3192.89	3077.77	2835.59	3345.23	3382.64	3299.19	3368.49	2706.1	2394.68	1850.47	3554.85	3660.54	3605.15	3138	2965.93	3276.57	3112.43	3211.85	3208.17	3182.78
sp|Q99590|SCAFB_HUMAN	SCAF11	Protein SCAF11 OS=Homo sapiens OX=9606 GN=SCAF11 PE=1 SV=2	450	ANCLKSCNEQIEE	5000	K.SC#NEQIEESEK.H	4	2	2955.36	3072.8	2948.45	2621.96	2495.26	2195.49	1855.71	1472.98	3080.16	3266.79	2911.69	2815.55	2319.16	3095.37	2735.34	2795.54	2846.52	2628.09	2518.04	2571.52	2477.48	2315.18	1847.69	1684.97	1495.61	1284.06	2307.48	2671.64	2558.47	2368.39	1881.58	2595.11	2435.97	2327.81	2385.17	2446.7
sp|Q99590|SCAFB_HUMAN	SCAF11	Protein SCAF11 OS=Homo sapiens OX=9606 GN=SCAF11 PE=1 SV=2	752	ENSVTHCSENNMP	5000	K.QMNENSVTHC#SENNM*PSSDLADEK.V	8	2	1249.42	1183.18	1238.39	1124.98	1167.83	1004.62	1060.07	764.515	1065.61	1152.36	1126.25	1149.23	1047.08	1236.7	1100.04	1089.24	1120.55	996.9	558.564	530.715	526.036	453.263	473.872	496.428	459.48	409.319	587.37	655.35	484.274	510.145	419.549	475.717	440.311	490.143	505.547	411.783
sp|Q99590|SCAFB_HUMAN	SCAF11	Protein SCAF11 OS=Homo sapiens OX=9606 GN=SCAF11 PE=1 SV=2	433	VDSSNICTVQTHV	5000	K.EHQPDVDSSNIC#TVQTHVENQSANC#LK.S	3	4	616.275	736.461	625.182	700.094	961.334	875.781	745.812	586.475	580.173	650.65	629.417	685.518	799.464	763.969	554.759	637.36	401.974	415.76	703.897	817.119	1018.43	999.534	1280.48	1272.95	1151.58	1049.36	761.34	828.672	811.286	889.906	1130.73	799.81	768.735	704.753	785.683	688.162
sp|Q99590|SCAFB_HUMAN	SCAF11	Protein SCAF11 OS=Homo sapiens OX=9606 GN=SCAF11 PE=1 SV=2	446	ENQSANCLKSCNE	5000	K.EHQPDVDSSNIC#TVQTHVENQSANC#LK.S	4	3	606.627	578.368	536.626	638.026	632.001	689.075	662.326	481.912	527.444	534.11	543.326	504.278	588.842	562.137	460.716	444.171	517.902	448.857	371.525	381.036	381.322	470.338	446.651	413.492	440.144	378.838	352.55	452.987	348.91	303.813	449.749	330.858	343.103	412.249	266.053	365.501
sp|Q99590|SCAFB_HUMAN	SCAF11	Protein SCAF11 OS=Homo sapiens OX=9606 GN=SCAF11 PE=1 SV=2	346	ISDNSGCDAPGNS	5000	R.SPISDNSGC#DAPGNSNPSLSVPSSAESEK.Q	1	2	184.661	189.07	166.743	193.346	122.97	123.86	153.799	112.918	114.055	189.63	132.815	176.594	134.855	173.426	177.346	178.584	140.58	124.937	315.626	279.106	360.561	316.096	331.61	311.273	226.067	221.746	393.63	382.515	301.17	309.912	276.444	345.994	328.881	249.931	380.21	353.732
sp|Q99590|SCAFB_HUMAN	SCAF11	Protein SCAF11 OS=Homo sapiens OX=9606 GN=SCAF11 PE=1 SV=2	478	SSSSESCAQDLPV	5000	R.VGSSSSESC#AQDLPVLVGEEGEVK.K	3	5	1691.46	1834.04	1803.54	1699.65	1587.83	1345.78	1227.69	1142.39	1679.99	1783.34	1825.05	1903.27	1496.95	1718.92	1765.07	1756.35	1845.65	1614.86	1909.12	2018.61	2133.79	2264.93	1967.94	1957.17	1827.92	1538.26	1920.02	2397.7	2093.17	2097.95	1925.19	2108.91	2157.86	1992.3	2027.75	1977.14
sp|Q99590|SCAFB_HUMAN	SCAF11	Protein SCAF11 OS=Homo sapiens OX=9606 GN=SCAF11 PE=1 SV=2	542	EVKTDVCTVHLPN	5000	K.TDVC#TVHLPNDFPTC#LTSESK.V	2	2	215.718	280.621	263.898	282.708	398.048	353.34	297.793	400.572	252.061	216	264.744	262.37	341.65	228.494	222.759	168.589	218.328	223.757	407.122	481.174	459.497	549.764	624.336	544.207	484.141	556.857	597.14	452.065	446.866	490.034	496.834	496.793	433.564	407.661	374.726	441.718
sp|Q99590|SCAFB_HUMAN	SCAF11	Protein SCAF11 OS=Homo sapiens OX=9606 GN=SCAF11 PE=1 SV=2	553	PNDFPTCLTSESK	5000	K.TDVC#TVHLPNDFPTC#LTSESK.V	1	3	72.6872	69.008	89.7383	71.1075	112.176	66.9291	100.157	91.1999	81.7573	62.93	57.2006	89.2843	68.7192	89.8989	56.0613	62.3522	85.4499	90.2902	219.794	258.683	321.837	297.168	407.668	389.511	416.834	279.375	299.68	327.148	299.315	294.834	396.04	241.714	244.842	237.315	245.289	211.577
sp|Q99590|SCAFB_HUMAN	SCAF11	Protein SCAF11 OS=Homo sapiens OX=9606 GN=SCAF11 PE=1 SV=2	506	IEANVLCLESEIS	5000	K.LENTGIEANVLC#LESEISENILEK.G	4	4	608.865	567.158	619.855	645.826	512.842	518.113	434.326	388.835	638.073	718.89	642.677	607.897	491.012	587.634	636.606	686.488	716.271	591.163	934.222	898.894	1037.59	949.013	973.86	818.532	819.953	647.337	997.1	948.92	955.116	1044.27	728.701	1004.43	935.931	1011.02	992.569	934.649
sp|Q99590|SCAFB_HUMAN	SCAF11	Protein SCAF11 OS=Homo sapiens OX=9606 GN=SCAF11 PE=1 SV=2	566	VYQPVSCPLSDLS	5000	K.VYQPVSC#PLSDLSENVESVVNEEK.I	6	5	638.472	659.673	681.34	745.06	639.162	558.106	553.74	425.958	702.11	780.99	599.8	709.511	585.491	568.697	558.963	667.673	689.461	635.2	614.089	665.328	583.503	670.66	621.051	487.896	477.147	518.748	579.35	529.613	653.201	580.05	582.759	620.334	663.596	570.865	623.339	632.019
sp|Q99590|SCAFB_HUMAN	SCAF11	Protein SCAF11 OS=Homo sapiens OX=9606 GN=SCAF11 PE=1 SV=2	124	FEKQVSCHENSKS	5000	K.QVSC#HENSK.S	1	1	75.7876	57.1147	113.381	94.4736	42.3407	54.2648	22.9657	27.5708	91.437	52.25	74.9289	81.7197	59.5199	95.793	87.7821	73.3592	47.3712	50.1906	121.346	113.241	67.2778	45.2984	67.1125	89.6587	33.7745	16.526	86.27	87.1526	58.4053	53.8977	41.4676	63.118	65.7336	54.6057	68.9287	60.1907
sp|Q7L1T6|NB5R4_HUMAN	CYB5R4	Cytochrome b5 reductase 4 OS=Homo sapiens OX=9606 GN=CYB5R4 PE=1 SV=1	213	ETIIKDCLYLIHI	5000	K.DC#LYLIHIGLSHEVQEDFSVR.V	2	2	651.399	612.856	652.908	712.469	620.965	662.848	586.396	495.429	653.554	604.36	676.036	636.203	592.55	688.045	567.647	631.034	675.931	608.704	422.127	483.276	519.14	496.832	477.321	360.832	301.544	438.202	499.74	509.409	441.645	394.401	396.981	503.492	444.899	450.738	442.69	421.313
sp|Q9NU22|MDN1_HUMAN	MDN1	Midasin OS=Homo sapiens OX=9606 GN=MDN1 PE=1 SV=2	2030	VLSRGSCVPHPSR	5000	R.GSC#VPHPSR.H	4	2	538.543	624.294	590.716	575.113	514.852	377.325	364.002	280.001	566.394	608.37	505.066	483.247	417.839	583.849	501.09	482.926	470.758	290.605	241.913	339.189	298.109	286.767	301.53	265.559	233.061	187.562	275.73	218.358	211.579	258.447	196.235	297.33	239.453	231.672	203.961	199.478
sp|Q9NU22|MDN1_HUMAN	MDN1	Midasin OS=Homo sapiens OX=9606 GN=MDN1 PE=1 SV=2	521	SDSSVGCEQAPEE	5000	K.HHSWSDSSVGC#EQAPEEVSEAR.R	5	6	516.829	560.942	468.747	466.192	498.55	489.272	405.703	345.914	532.5	594.26	473.921	500.458	486.32	507.548	498.8	472.246	481.039	384.442	720.505	738.268	664.889	630.919	677.947	621.611	416.416	433.717	725.86	621.588	626.66	708.394	506.711	745.25	527.418	564.467	622.973	507.512
sp|Q9NU22|MDN1_HUMAN	MDN1	Midasin OS=Homo sapiens OX=9606 GN=MDN1 PE=1 SV=2	979	FAASNPCGNIQRS	5000	R.FAASNPC#GNIQR.S	3	4	2067.09	2009.76	1852.44	1843.52	1610.85	1329.08	866.85	421.687	1846.5	1795.16	1451.45	1205.6	746.074	1797.25	1577.75	1382.56	976.574	568.513	3072.51	3240.78	3262.27	2859.45	2603.93	2263.21	1437.85	1018.99	2926.28	3148	2392.23	2139.64	1460.93	3223.47	2341.14	2234.87	1659.02	1155.26
sp|Q9NU22|MDN1_HUMAN	MDN1	Midasin OS=Homo sapiens OX=9606 GN=MDN1 PE=1 SV=2	5033	RKEHASCGQTGVE	5000	K.EHASC#GQTGVENMQNTQAM*ELAGAAPEK.E	9	8	2133.77	2286.69	2322.11	2166.9	2157.87	2057.53	1795.82	1493.43	2354.89	2539.87	2264.32	2198.19	2062.92	2309.75	2062.99	2057.06	2165.22	1929.77	2292.38	2180.81	2272.42	2139.91	2163.31	1927.98	1970.53	1604.62	2196.01	2233.11	2129.25	2181.29	1946.11	2169.79	2024.81	1925.86	2037.31	2113.4
sp|Q9NU22|MDN1_HUMAN	MDN1	Midasin OS=Homo sapiens OX=9606 GN=MDN1 PE=1 SV=2	57	LLLDKDCTVLVGR	5000	K.DC#TVLVGR.Q	2	1	4109.99	4263.25	3999	3501.71	3343.4	2566.76	1747.83	957.906	3667.73	3474.57	2543.44	1942.49	780.763	3749.72	3162.89	2355.68	1450.59	595.789	1068.9	945.693	943.082	870.391	933.63	744.159	467.968	315.326	868.91	858.092	720.184	564.547	267.049	954.602	848.661	458.756	391.312	272.573
sp|Q9NU22|MDN1_HUMAN	MDN1	Midasin OS=Homo sapiens OX=9606 GN=MDN1 PE=1 SV=2	1567	NLRPGLCLGRIDP	5000	R.PGLC#LGR.I	2	1	930.209	993.389	956.073	895.898	765.169	627.182	440.735	374.242	907.612	822.05	817.746	595.15	374.177	937.706	832.755	652.118	639.352	368.887	157.829	131.22	108.198	149.7	92.7575	77.831	80.7799	62.6019	120.41	127.027	92.113	63.6168	98.0682	130.174	79.3787	99.2419	89.7702	84.7545
sp|Q9NU22|MDN1_HUMAN	MDN1	Midasin OS=Homo sapiens OX=9606 GN=MDN1 PE=1 SV=2	4259	LRNLLSCVQEIHS	5000	R.NLLSC#VQEIHSR.L	2	2	700.502	881.885	803.351	899.013	862.498	797.044	712.999	686.239	729.625	763.39	898.061	842.799	759.392	686.79	739.475	812.122	722.201	538.642	1396.15	1469.44	1383.33	1462.14	1448.07	1421.47	1313.44	1121.01	1282.22	1574.3	1287.34	1307.5	1206.99	1452	1311.78	1256.83	1168.6	1027.08
sp|Q9NU22|MDN1_HUMAN	MDN1	Midasin OS=Homo sapiens OX=9606 GN=MDN1 PE=1 SV=2	1122	IQEYIGCYTSDSS	5000	R.INNHEHTDIQEYIGC#YTSDSSGK.L	9	10	2864.3	3125.38	3013.33	2826.3	2758.76	2812.48	2306.82	2139.83	2660.12	2956.57	2960.58	2958.26	2538.4	3076.83	2805.01	2707.35	2568.63	2068.88	3348.51	3252.08	3233.11	3194.87	3216.62	2896.16	2493.17	2322.59	2768.57	3471.51	3282.62	2931.03	2769.47	3440.72	3165.53	2699.63	3024.02	2259.59
sp|Q9NU22|MDN1_HUMAN	MDN1	Midasin OS=Homo sapiens OX=9606 GN=MDN1 PE=1 SV=2	3263	ELHQLQCEWKTRN	5000	K.EELHQLQC#EWK.T	1	3	932.006	1000.49	996.353	827.357	827.58	690.398	475.371	347.473	894.948	945.3	838.889	871.501	618.818	863.003	765.526	780.164	680.191	427.974	1601.55	1650.03	1756.66	1626.61	1395.69	1293.05	920.245	598.659	1622.4	1735.14	1725.28	1474.81	1148.84	1717.44	1503.33	1315.3	1261.67	963.945
sp|Q9NU22|MDN1_HUMAN	MDN1	Midasin OS=Homo sapiens OX=9606 GN=MDN1 PE=1 SV=2	1011	IVQKLICQHIVPG	5000	K.LIC#QHIVPGNVK.S	6	5	3060.82	3538.09	3192.19	3253.55	3127.82	2647.81	1814.83	1273.47	3133.38	3214.25	2750.87	2481.75	1609.95	3355.85	2695.78	2486	1713.19	1125.66	2906.57	3318.16	3514.77	3165.7	2896.64	2699.22	1711.57	1332.52	3047.89	3216.6	2778.02	2650.9	1810.13	3288.53	2841.91	2475.13	1861.79	1242.79
sp|Q9NU22|MDN1_HUMAN	MDN1	Midasin OS=Homo sapiens OX=9606 GN=MDN1 PE=1 SV=2	3985	AVLSEPCRSSLVE	5000	K.KFEAVLSEPC#R.S	7	6	4502.79	4609.97	4952.51	4434.04	4127.16	3700.66	2893.36	2402.43	4258.15	4429.03	4225.65	4089.18	3201.77	4137.43	3897.36	3331.67	2905.57	1996.05	3654.01	4276.29	3545.03	3896.95	3480.84	3448.56	2521.04	2223.48	3356.18	3895.3	3080.59	3182.27	2435.48	3946.37	3218.19	2983.03	2345.86	1791.03
sp|Q9NU22|MDN1_HUMAN	MDN1	Midasin OS=Homo sapiens OX=9606 GN=MDN1 PE=1 SV=2	4409	KIRQQSCETLFHS	5000	R.QQSC#ETLFHSWK.D	7	5	3924.6	3948.32	3959.56	3631.12	3368.31	2877.34	2304.88	1580.67	3395.36	3543.98	3362.64	2853.34	2279.69	3254.56	2944.47	2418.69	1926.05	1545.12	2865.23	2947.02	3138.1	2937.42	2725.84	2484.25	1850.66	1234.41	2903.67	2992.97	2570.1	2359.9	1696.01	2819.09	2377.35	2034.29	1735.32	1215.23
sp|Q9NU22|MDN1_HUMAN	MDN1	Midasin OS=Homo sapiens OX=9606 GN=MDN1 PE=1 SV=2	3528	QLFRHVCQEIISE	5000	R.HVC#QEIISEWDEQER.I	6	3	2825.65	3124.33	3009.1	3001.66	2755.93	2701.1	2153.19	1948.42	2850.26	3210.42	3071.85	2816.35	2499.36	2982.7	2639.77	2660.85	2515.09	2181.96	1286.93	1421.09	1330.52	1339.52	1352.46	1186.17	1034.14	1033.63	1264.44	1255.39	1320.79	1307.15	983.759	1168.01	1177.83	1078	1044.62	887.661
sp|Q9NU22|MDN1_HUMAN	MDN1	Midasin OS=Homo sapiens OX=9606 GN=MDN1 PE=1 SV=2	95	DLHERLCVSMSKL	5000	R.LC#VSMSK.L	6	5	3408.29	3357.7	3304.03	3276.73	2898.7	1987.23	1370.25	767.809	2864.23	2827.04	2341.96	1899.27	896.906	2848.99	2049	1425.15	880.809	497.44	1045.77	1131.41	1027.76	977.27	834.883	686.444	402.077	337.364	940.38	1037.67	799.609	730.006	333.647	878.24	688.962	506.702	311.182	242.042
sp|Q9NU22|MDN1_HUMAN	MDN1	Midasin OS=Homo sapiens OX=9606 GN=MDN1 PE=1 SV=2	2954	DFMAQACLRRCSK	5000	K.VTADFM*AQAC#LR.R	3	3	864.826	971.778	851.533	733.882	623.897	524.578	406.286	253.363	766.326	689.68	720.925	644.036	349.033	710.944	683.577	554.874	390.159	220.416	883.599	891.34	946.049	889.073	752.418	711.015	722.934	481.972	825.7	835.492	831.25	743.122	539.835	1080.88	790.991	657.471	561.59	409.61
sp|Q9NU22|MDN1_HUMAN	MDN1	Midasin OS=Homo sapiens OX=9606 GN=MDN1 PE=1 SV=2	1236	TILHKRCSLPPSY	5000	R.C#SLPPSYC#SK.L	1	1	299.272	301.662	310.508	322.386	340.087	214.478	220.081	191.678	225.828	329.96	246.246	271.93	160.874	299.078	217.984	240.753	238.287	237.177	111.98	124.807	132.211	114.223	84.096	95.5166	62.2017	60.0944	132.35	114.565	72.5927	113.961	78.4348	120.164	79.8041	83.2264	83.244	96.4904
sp|Q9NU22|MDN1_HUMAN	MDN1	Midasin OS=Homo sapiens OX=9606 GN=MDN1 PE=1 SV=2	755	LGHIQTCYRQKRW	5000	K.QNFTFLGHIQTC#YR.Q	2	4	720.24	721.833	691.057	696.047	681.461	517.965	523.865	445.393	605.944	651.9	570.604	591.137	513.129	618.148	606.891	569.939	529.501	528.734	577.735	611.306	645.417	611.256	635.33	489.126	419.183	302.271	550.51	624.804	548.367	529.37	450.768	660.066	600.81	534.005	508.184	392.139
sp|Q9NU22|MDN1_HUMAN	MDN1	Midasin OS=Homo sapiens OX=9606 GN=MDN1 PE=1 SV=2	1332	HFKKKLCPQSLFS	5000	K.KLC#PQSLFSK.E	3	6	1599.36	1601.44	1485.9	1424.47	1414.52	1140.63	790.044	537.35	1364.35	1482.08	1266.34	1017.5	752.7	1388.94	1356.46	1199.8	1030.85	808.456	2894.42	3020.16	2849.18	2758.33	2656.42	2030.63	1535.08	1004.43	2669.4	2739.62	2346.17	1965.21	1522.71	2982.75	2363.06	2420.23	2086.94	1523.7
sp|Q9NU22|MDN1_HUMAN	MDN1	Midasin OS=Homo sapiens OX=9606 GN=MDN1 PE=1 SV=2	5386	KRQYQICLAIDDS	5000	R.QYQIC#LAIDDSSSM*VDNHTK.Q	5	3	1382.03	1642.04	1630.07	1477.17	1447.12	1101.5	952.857	762.254	1428.05	1462.2	1453.51	1335.06	925.574	1558.2	1340.95	1202.76	1094.93	856.374	866.554	799.492	779.634	769.393	709.1	725.223	473.974	407.044	696.55	820.224	639.436	736.654	560.114	859.507	664.457	618.539	630.518	475.514
sp|Q9NU22|MDN1_HUMAN	MDN1	Midasin OS=Homo sapiens OX=9606 GN=MDN1 PE=1 SV=2	4604	LFFSQSCSLLVRL	5000	K.HLFFSQSC#SLLVR.L	3	4	2490.09	2477.81	2368.58	2214.97	2004.22	2166.43	2130.62	1766.07	2144.83	2357.14	2174.73	1978.44	1625.67	2361.77	2084.17	1941.38	1717.1	1437.14	1874.36	1941.93	2066.55	1964.67	2001.51	1629.99	1566.1	1438.17	1836.11	1985.88	2024.28	1590.76	1427.98	2157.67	1755.08	1808.21	1533.79	1505.33
sp|Q9NU22|MDN1_HUMAN	MDN1	Midasin OS=Homo sapiens OX=9606 GN=MDN1 PE=1 SV=2	449	TRRLLSCGGNWYR	5000	R.LLSC#GGNWYR.P	9	10	4763.94	4539.98	4077.89	3765.26	3233.38	2797.69	1885.39	1110.85	3604.69	4372.88	3378.16	2959.48	2157.62	4282.82	3361.48	2909.38	2341.35	1719.33	5159.72	5231.21	4461.01	4067.8	3689.12	3060.74	2086.73	1556.03	4115.14	4182.28	3812	3472.05	2520.54	4084.42	3748.45	3110.8	2830.37	2041.5
sp|Q9NU22|MDN1_HUMAN	MDN1	Midasin OS=Homo sapiens OX=9606 GN=MDN1 PE=1 SV=2	3308	RLDNLTCHLLKKQ	5000	R.LDNLTC#HLLK.K	4	5	1318.79	1316.56	1305.85	1227.66	1100.4	766.119	597.379	387.583	1307.73	1242.75	1269.47	1100.53	559.288	1160.51	1096.31	886.35	678.715	424.002	1096.25	1286.14	1178.75	1053.47	882.362	766.391	536.604	337.671	1147.45	1336.64	1017.88	892.809	555.154	1175.11	1018.95	853.048	596.392	452.318
sp|Q9NU22|MDN1_HUMAN	MDN1	Midasin OS=Homo sapiens OX=9606 GN=MDN1 PE=1 SV=2	309	VLVESVCKSLQTL	5000	R.SYVLVESVC#K.S	2	4	1101.56	1115.02	1040.62	1012.49	929.746	776.762	472.526	376.702	911.48	1066.29	832.997	712.611	517.777	1008.7	780.602	782.147	490.048	281.478	3839.75	3943.05	3357.66	3551.63	3433.37	2991.69	2255	1878.89	3209.06	3745.62	2927.43	2703.72	1846.25	3749.99	3195.71	2631.37	1917.58	1330.64
sp|Q9NU22|MDN1_HUMAN	MDN1	Midasin OS=Homo sapiens OX=9606 GN=MDN1 PE=1 SV=2	1867	KTKIFGCQNPFRQ	5000	K.IFGC#QNPFR.Q	2	3	1586.73	1773.87	1603.51	1576.04	1378.77	1202.15	832.391	519.782	1486.67	1586.61	1383.38	1163.88	811.118	1592.28	1435.77	1244.72	934.678	602.367	1339.24	1207.24	1169.88	1342.76	1206.21	868.487	721.177	582.577	1296.94	1167.04	979.424	1010.9	786.736	1133.43	1085.51	958.939	942.952	675.433
sp|Q9NU22|MDN1_HUMAN	MDN1	Midasin OS=Homo sapiens OX=9606 GN=MDN1 PE=1 SV=2	2464	GQILVYCLNRMSM	5000	R.DGQILVYC#LNR.M	1	1	225.25	298.078	273.372	267.251	183.047	158.986	189.321	137.151	199.059	192.8	209.008	217.798	204.19	247.696	253.767	184.134	205.571	176.562	413.914	418.136	498.516	412.228	397.386	379.087	354.555	280.751	453.78	459.336	461.021	434.982	396.193	522.643	435.002	387.24	326.594	342.779
sp|Q9NU22|MDN1_HUMAN	MDN1	Midasin OS=Homo sapiens OX=9606 GN=MDN1 PE=1 SV=2	554	RDLLNWCNRIAHS	5000	R.DLLNWC#NR.I	3	3	517.87	488.588	459.136	501.812	411.555	467.975	418.905	286.336	436.69	635.43	576.654	492.679	471.792	518.459	509.733	532.728	482.959	363.801	768.511	731.77	640.812	718.782	710.578	640.761	540.853	514.929	626.7	841.82	654.157	542.9	556.709	626.659	684.403	730.135	648.546	537.304
sp|Q9NU22|MDN1_HUMAN	MDN1	Midasin OS=Homo sapiens OX=9606 GN=MDN1 PE=1 SV=2	2784	SEHIQNCLGSQTG	5000	K.EVQTVSEHIQNC#LGSQTGGFAGIK.K	5	4	1707.03	1585.58	1989.03	1672.82	1498.19	1347.92	953.065	639.168	1460.48	1553.53	1575.78	1322.64	863.222	1611.48	1541.85	1056.02	959.556	594.71	1775.07	1885.57	1792.25	1591.75	1478.62	1375.96	1073.45	764.204	1664.52	1567.17	1475.79	1323.78	874.971	1675.83	1420.25	1317.35	959.395	684.621
sp|Q9NU22|MDN1_HUMAN	MDN1	Midasin OS=Homo sapiens OX=9606 GN=MDN1 PE=1 SV=2	1545	RFTEIWCPQSTSR	5000	R.FTEIWC#PQSTSR.E	3	2	1351.31	1451.16	1425.51	1336.71	1289.63	1290.4	1115.47	905.707	1338.7	1395.55	1205.49	1175.03	776.515	1258.25	1115.52	1283.73	1068.14	989.932	563.733	672.007	522.308	599.303	682.875	534.159	387.561	455.321	534.68	615.793	435.801	457.222	313.816	561.682	516.995	518.865	506.4	379.377
sp|Q9NU22|MDN1_HUMAN	MDN1	Midasin OS=Homo sapiens OX=9606 GN=MDN1 PE=1 SV=2	4068	KRMRKMCLTFMKE	5000	K.MC#LTFMK.E	4	4	1019.48	1007.95	889.956	960.149	888.861	830.89	796.786	627.298	910.145	752.3	872.375	864.344	676.036	887.789	806.622	747.838	562.979	402.133	920.093	1026.42	1098.22	948.154	873.339	720.473	745.915	607.049	802.68	1037.68	922.808	823.969	574.065	1099.17	722.492	715.91	459.82	395.172
sp|Q9NU22|MDN1_HUMAN	MDN1	Midasin OS=Homo sapiens OX=9606 GN=MDN1 PE=1 SV=2	3818	RKLELNCWSMSLD	5000	R.KLELNC#WSMSLDNTMK.R	10	15	3407.14	4325.56	3936.77	3718.68	3553.34	3325.48	2716.36	1890.99	3371.07	3867.27	3452.43	3266.96	2501.56	3745.11	3145.87	2882.25	2536.4	1699.43	6244.94	6879.63	6973.25	6516.31	6299.03	5309.36	4069.06	3387.43	5841.05	6603.6	6253.29	5755.64	4386.8	6615.3	6037.22	5121.82	4525.18	3439.62
sp|Q9NU22|MDN1_HUMAN	MDN1	Midasin OS=Homo sapiens OX=9606 GN=MDN1 PE=1 SV=2	882	DFRLFACMNPATD	5000	R.LFAC#MNPATDVGK.R	8	7	3258.04	3147.8	2861.87	2813.89	2699.5	2449.46	1796.65	1685.25	2705.79	2991.64	2777.85	2462.73	1832.12	2891.33	2579.76	2368.59	2343.28	1814.47	4096.21	3710.73	3792.46	3680.46	3406.15	2995.7	2441.44	2132.12	3635.93	3756.26	3333.37	3074.19	2365.89	3616.93	2982.69	2910.79	2670.49	2231.81
sp|Q9NU22|MDN1_HUMAN	MDN1	Midasin OS=Homo sapiens OX=9606 GN=MDN1 PE=1 SV=2	2816	DKLVVECFSQLKV	5000	K.LVVEC#FSQLK.V	4	6	1955.03	2088.68	2230.16	2111.67	1859.4	1854.81	1389.65	1223.71	2087.99	2285.77	2041.05	2222.61	1395.55	1838.32	1589.4	1367.36	1195.44	1011.19	6759.24	7479.88	7108.69	7241.22	6776.98	6219.29	4977.46	3904.07	6067.91	7269.21	6414.69	5861.77	3532.47	7208.63	6157.37	4895.71	4160.98	2983.09
sp|Q9NU22|MDN1_HUMAN	MDN1	Midasin OS=Homo sapiens OX=9606 GN=MDN1 PE=1 SV=2	4517	AIRAILCAIQNLE	5000	R.AILC#AIQNLEER.K	3	4	1348.63	1457.13	1190.98	1299.57	1154.75	1216.12	895.672	946.169	1107.54	1174.08	1108.43	1288.61	892.798	1260.78	1073.57	1153.57	936.428	940.155	1520	1763.08	1528.7	1660.49	1394.78	1594.86	1189.91	1217.57	1335.34	1592.25	1481.49	1451.82	1399.67	1671.34	1431.45	1418.96	1518.02	1439.32
sp|Q9NU22|MDN1_HUMAN	MDN1	Midasin OS=Homo sapiens OX=9606 GN=MDN1 PE=1 SV=2	1358	QISTLECNFGHIV	5000	K.LSTQISTLEC#NFGHIVWTEGM*R.R	10	9	3199.61	3204.37	3361.86	3037.41	2663.07	2249.79	1973.17	1189.06	3019.74	3070.83	2540.77	2306.05	1531.85	3039.91	2885.6	2631.94	2260.7	1743.04	3613.27	4042.18	3912.71	3687.35	3387.75	2618.94	2039.03	1499.14	3445.65	3956.49	3348.58	2597.84	1721.5	3884.22	3369.24	3145.93	2697.75	1933.13
sp|Q9NU22|MDN1_HUMAN	MDN1	Midasin OS=Homo sapiens OX=9606 GN=MDN1 PE=1 SV=2	1105	AATGNHCVRINNH	5000	K.TSLIQWLAAATGNHC#VR.I	5	4	598.135	749.515	746.434	746.103	784.098	636.831	520.062	425.047	732.81	804.77	839.353	679.617	500.362	690.254	670.781	655.419	563.831	500.723	895.24	944.242	1038.54	1143.29	1046.02	806.776	920.904	757.316	857.56	1001.13	1021.72	948.231	726.467	981.651	876.63	901.728	863.542	736.065
sp|Q9NU22|MDN1_HUMAN	MDN1	Midasin OS=Homo sapiens OX=9606 GN=MDN1 PE=1 SV=2	2977	SHLISFCLYHTPV	5000	K.NQQPQINEEISHLISFC#LYHTPVTPQELR.D	3	2	658.052	554.529	651.378	677.738	648.868	589.793	602.151	488.819	663.076	693.32	674.17	663.608	590.853	740.936	597.688	637.094	696.538	515.211	405.306	435.571	474.25	415.018	412.289	458.545	493.09	318.881	307.44	458.906	473.886	462.166	298.804	458.37	430.819	407.561	389.473	320.355
sp|Q9NU22|MDN1_HUMAN	MDN1	Midasin OS=Homo sapiens OX=9606 GN=MDN1 PE=1 SV=2	271	PRVTAVCGVVLPG	5000	R.VTAVC#GVVLPGQLPAPGELGGNR.S	7	8	1309.86	1168.17	1219.26	1322.35	1319.03	1112.12	1077.22	868.54	1317.69	1358.14	1221.68	1118.92	966.025	1306.29	1140.35	1063.87	1235.6	941.968	1492.81	1564.61	1557.49	1410.09	1595.79	1394.11	1095.9	936.796	1473.68	1726.57	1574.35	1443.89	1328.61	1385.9	1398.59	1420.07	1339.61	1187.98
sp|Q9NU22|MDN1_HUMAN	MDN1	Midasin OS=Homo sapiens OX=9606 GN=MDN1 PE=1 SV=2	3162	QEYMQNCEQLLLG	5000	R.RQEYMQNC#EQLLLGSSQAFQHVGQTLGDMAGQEVLPK.E	6	4	1046.72	934.731	874.627	1013.29	967.847	973.455	800.631	714.919	992.06	806.54	937.438	938.371	832.943	1050.7	988.509	885.369	698.56	629.311	672.68	692.088	675.196	662.424	599.02	550.024	622.467	500.751	686.58	637.215	625.426	677.667	549.832	688.71	585.099	560.563	516.051	502.549
sp|Q9NU22|MDN1_HUMAN	MDN1	Midasin OS=Homo sapiens OX=9606 GN=MDN1 PE=1 SV=2	612	KKAEFFCQLYKPE	5000	K.KAEFFC#QLYKPEIVINELDLQVGR.V	9	5	8662.97	8955.95	9330.21	8657.53	7956.77	6434.62	4754.59	2921.85	7951.19	7766.27	7454.45	6740.29	4193.84	8328.27	7175.52	5747.09	4443.16	2812.65	3378.68	3915.93	3631.7	3634.71	3189.9	2918.79	1901.34	1381.99	3196.84	3605.49	3219.99	2839.85	1753.04	3712.75	3051.36	2681.57	1953.34	1243.54
sp|Q9NU22|MDN1_HUMAN	MDN1	Midasin OS=Homo sapiens OX=9606 GN=MDN1 PE=1 SV=2	2341	LVGNSVCDILLAL	5000	K.VLLHSLGLVGNSVC#DILLALHTETR.S	2	1	232.502	205.346	209.544	156.279	228.592	142.386	195.302	180.248	193.111	199.97	194.168	199.224	157.902	263.259	179.025	204.073	227.711	170.593	428.834	403.166	425.167	394.194	373.767	371.225	256.921	213.854	422.09	446.075	325.612	365.592	270.837	445.599	327.868	407.098	319.846	240.024
sp|Q9NU22|MDN1_HUMAN	MDN1	Midasin OS=Homo sapiens OX=9606 GN=MDN1 PE=1 SV=2	1839	LEGLNACFDHRGE	5000	K.AGHWVVLDELNLASQSVLEGLNAC#FDHR.G	2	2	700.008	594.322	773.674	614.627	572.699	581.022	524.459	500.732	585.712	647.34	692.994	640.238	585.156	620.146	552.54	550.296	603.068	504.971	480.258	402.921	496.404	443.242	340.512	445.456	399.815	427.136	469.65	439.071	479.874	381.162	328.588	441.067	401.675	333.479	375.457	389.326
sp|Q9NU22|MDN1_HUMAN	MDN1	Midasin OS=Homo sapiens OX=9606 GN=MDN1 PE=1 SV=2	333	LEGPIGCGKTSLV	5000	K.SLQTLAMAVASQNAVLLEGPIGC#GK.T	1	0	252.366	312.168	293.1	256.226	259.488	266.997	234.429	234.961	267.406	261.79	260.854	301.974	191.413	240.093	206.104	267.57	213.579	234.732	0	0	0	0	0	0	0	0	0	0	0	0	0	0	0	0	0	0
sp|Q9NU22|MDN1_HUMAN	MDN1	Midasin OS=Homo sapiens OX=9606 GN=MDN1 PE=1 SV=2	43	TPQDRQCVLSTLA	5000	R.QC#VLSTLAQLLLDK.D	2	0	455.976	410.411	483.897	208.562	189.057	150.479	80.234	89.4321	199.175	137.13	112.968	69.7021	83.8964	337.063	216.59	155.753	94.4243	72.5995	0	0	0	0	0	0	0	0	0	0	0	0	0	0	0	0	0	0
sp|Q9NU22|MDN1_HUMAN	MDN1	Midasin OS=Homo sapiens OX=9606 GN=MDN1 PE=1 SV=2	2158	LTYKPKCLGEGGK	5000	K.C#LGEGGK.A	1	0	120.255	113.67	186.302	175.268	86.0634	63.3425	70.3663	82.5586	83.0605	102.83	119.334	114.672	40.2132	88.5447	109.069	60.1243	59.1742	69.8788	0	0	0	0	0	0	0	0	0	0	0	0	0	0	0	0	0	0
sp|Q9NU22|MDN1_HUMAN	MDN1	Midasin OS=Homo sapiens OX=9606 GN=MDN1 PE=1 SV=2	2890	NFVHAQCLELKAK	5000	K.NFVHAQC#LELK.A	3	4	2171.02	2408.82	2515.38	2470.5	2354.55	2132.36	1861.47	1297.79	2329.59	2444.43	2160.7	2054.88	1569.11	2455.14	2019.14	1745.6	1283.48	815.78	4942.12	5756.88	5317.65	5491.89	5392.75	4931.92	3911.32	3176.74	4766.63	5383.28	4883.07	4809.5	3214.77	5584.68	4446.69	3708.42	2740.53	1731.37
sp|Q9NU22|MDN1_HUMAN	MDN1	Midasin OS=Homo sapiens OX=9606 GN=MDN1 PE=1 SV=2	3069	RPIFSKCCFEVLT	5000	K.C#C#FEVLTSSWR.A	1	2	274.322	261.062	282.772	282.664	269.383	202.29	181.558	132.759	300.344	306.99	251.168	240.395	179.327	272.805	300.402	168.773	197.55	234.904	842.001	798.127	915.225	744.952	801.168	629.747	609.357	476.005	840.47	844.206	809.297	628.522	586.909	1004.02	765.656	630.692	565.966	489.556
sp|Q9NU22|MDN1_HUMAN	MDN1	Midasin OS=Homo sapiens OX=9606 GN=MDN1 PE=1 SV=2	4192	SSSWDGCQKYFYR	5000	R.LLTEISSSWDGC#QK.Y	0	2	0	0	0	0	0	0	0	0	0	0	0	0	0	0	0	0	0	0	382.803	350.168	330.517	286.924	340.414	339.607	243.745	216.298	272.14	336.66	267.818	339.999	253.536	351.01	325.588	286.036	201.501	218.471
sp|Q9NU22|MDN1_HUMAN	MDN1	Midasin OS=Homo sapiens OX=9606 GN=MDN1 PE=1 SV=2	2247	MDNVNFCNPSVLD	5000	K.SGDWLLM*DNVNFC#NPSVLDR.L	10	8	1350	1359.99	1452.45	1370.81	1397.02	1323.02	1285.71	1079.72	1306.83	1499.87	1440.21	1585.49	1233.76	1528.99	1362.24	1279.51	1262.37	1208.58	1098.76	1226.22	1264.48	1186.12	1268.81	958.492	1133.52	967.118	1201.25	1385.83	1291.62	1385.52	1031.02	1169.58	1004.74	1042.88	987.815	921.722
sp|Q9NU22|MDN1_HUMAN	MDN1	Midasin OS=Homo sapiens OX=9606 GN=MDN1 PE=1 SV=2	666	IEQLAVCVSKGEP	5000	K.FTFAATRPSSVLIEQLAVC#VSK.G	2	3	645.966	593.701	733.151	615.45	730.534	667.344	609.643	457.866	605.691	678.46	685.933	701.56	629.812	626.928	607.889	559.249	564.172	496.292	1164	1265.38	1262.09	1216.91	1309.4	1417.28	1140.51	1085.46	1239.03	1339.8	1249.71	1226.33	1050.83	1374.11	1118.89	1059.32	1294.62	970.254
sp|Q9NU22|MDN1_HUMAN	MDN1	Midasin OS=Homo sapiens OX=9606 GN=MDN1 PE=1 SV=2	1394	LVGDTGCGKTTIC	5000	R.ALEFGEPVLLVGDTGC#GK.T	3	6	320.187	315.814	423.582	341.65	305.305	244.599	205.566	162.647	330.529	262.75	288.67	286.791	219.562	294.783	331.909	288.173	290.589	155.749	1293.62	1310.35	1405.04	1608.14	1368.89	1176.71	1002.43	663.133	1241.11	1463.76	1294.79	1239.42	929.973	1495.26	1239.96	1107.2	1043.96	818.889
sp|Q9NU22|MDN1_HUMAN	MDN1	Midasin OS=Homo sapiens OX=9606 GN=MDN1 PE=1 SV=2	1400	CGKTTICQVFAAL	5000	K.TTIC#QVFAALANQK.L	5	4	2100.86	2199.25	2452.79	2193.02	1948.49	1865.48	1689.52	1186.86	1971.27	2343.51	2047.24	1896.54	1566.53	2095.95	2036.6	1762.8	1673.36	1317.84	1453.64	1588.29	1652.78	1588.39	1587.96	1257.21	992.691	744.197	1364.44	1540.75	1532.62	1223.09	1105.84	1559.82	1343.48	1266.62	1078.06	934.682
sp|Q9NU22|MDN1_HUMAN	MDN1	Midasin OS=Homo sapiens OX=9606 GN=MDN1 PE=1 SV=2	3631	LIHQQLCLNFARS	5000	K.GTSDGQEEEAGTNPALLSQNSMQAVMLIHQQLC#LNFAR.S	1	1	51.6987	55.9544	45.5654	64.0977	68.589	64.2629	62.8743	70.6124	53.9058	78.88	73.5797	121.195	97.4413	29.5371	64.3172	60.8601	51.563	44.9557	60.6304	71.329	57.9744	66.6475	75.9273	66.0135	51.584	87.5495	82.08	77.3837	61.916	81.2164	37.1752	76.032	67.7292	75.6512	40.1428	56.6501
sp|Q9NU22|MDN1_HUMAN	MDN1	Midasin OS=Homo sapiens OX=9606 GN=MDN1 PE=1 SV=2	3195	LPKELLCQLLTSL	5000	K.ELLC#QLLTSLHHFVGEGESK.R	2	5	286.755	320.362	287.477	253.221	167.206	177.109	156.831	137.03	236.265	254.49	228.17	243.153	108.997	235.797	231.33	161.088	146.703	111.907	1019.27	1044.63	992.101	931.536	754.586	650.636	475.785	463.912	723.58	1086.87	889.089	782.088	569.203	869.22	758.231	629.122	540.117	483.809
sp|Q9NU22|MDN1_HUMAN	MDN1	Midasin OS=Homo sapiens OX=9606 GN=MDN1 PE=1 SV=2	3910	EGKDSLCSVLWNL	5000	K.DSLC#SVLWNLYHYYK.Q	2	3	714.407	735.394	618.156	544.65	429.657	487.505	368.295	261.785	564.839	490.74	440.266	483.301	365.864	503.474	400.899	376.055	395.782	287.987	713.659	765.765	668.205	629.212	637.827	458.891	424.015	354.917	681.38	714.015	617.616	452.223	391.287	715.616	532.261	460.386	398.415	343.298
sp|Q9NU22|MDN1_HUMAN	MDN1	Midasin OS=Homo sapiens OX=9606 GN=MDN1 PE=1 SV=2	3690	GSQLLACTLSHNT	5000	R.LLGSQLLAC#TLSHNTLFGEAPSDLMVKPDGPYDFYQHPNVPEAR.Q	0	1	0	0	0	0	0	0	0	0	0	0	0	0	0	0	0	0	0	0	206.765	230.632	191.611	186.316	175.726	154.747	176.778	149.379	177.55	181.463	187.948	196.433	168.531	165.539	170.468	158.194	184.526	137.831
sp|Q9NU22|MDN1_HUMAN	MDN1	Midasin OS=Homo sapiens OX=9606 GN=MDN1 PE=1 SV=2	2391	RAFSEACWEVYVC	5000	R.AFSEAC#WEVYVC#SQHSPANR.K	1	0	83.4074	76.7158	77.6269	85.5221	107.443	101.526	59.2064	35.685	68.6093	92.6	76.3096	86.8057	107.365	84.1713	66.5772	73.165	70.1934	62.9448	0	0	0	0	0	0	0	0	0	0	0	0	0	0	0	0	0	0
sp|Q9NU22|MDN1_HUMAN	MDN1	Midasin OS=Homo sapiens OX=9606 GN=MDN1 PE=1 SV=2	2397	CWEVYVCSQHSPA	5000	R.AFSEAC#WEVYVC#SQHSPANR.K	7	6	2010.18	1855.96	1758.31	1942.1	1721.41	1496.49	1451.79	977.011	1864.76	1926.33	1658.73	1640.05	1280.78	1696.54	1558.9	1565.78	1369.27	1195.7	1646.46	1400.12	1548.03	1566.57	1390.93	1247.13	1006.46	1028.99	1388	1443.62	1414.81	1264.97	950.723	1396.72	1330.75	1275.2	1164.09	1023.22
sp|Q9NU22|MDN1_HUMAN	MDN1	Midasin OS=Homo sapiens OX=9606 GN=MDN1 PE=1 SV=2	3460	AHADTLCSVKSEE	5000	R.LGTLATALLAFPSVGPTFPTYYAHADTLC#SVK.S	0	1	0	0	0	0	0	0	0	0	0	0	0	0	0	0	0	0	0	0	547.243	470.43	447.036	557.263	527.407	415.495	370.015	324.711	474.29	572.436	562.655	500.089	332.146	517.77	544.933	408.557	395.733	382.631
sp|Q9NU22|MDN1_HUMAN	MDN1	Midasin OS=Homo sapiens OX=9606 GN=MDN1 PE=1 SV=2	991	SLYEGFCLGFLTQ	5000	R.SLYEGFC#LGFLTQLDR.A	0	1	0	0	0	0	0	0	0	0	0	0	0	0	0	0	0	0	0	0	274.529	296.242	224.611	278.409	380.83	325.104	373.276	304.016	210.36	289.403	210.401	201.814	168.017	303.204	229.13	205.425	200.027	198.397
sp|Q6GQQ9|OTU7B_HUMAN	OTUD7B	OTU domain-containing protein 7B OS=Homo sapiens OX=9606 GN=OTUD7B PE=1 SV=1	708	SGGGVHCQEPRRQ	5000	R.PSGGGVHC#QEPR.R	1	1	105.447	121.782	125.629	97.5672	109.453	65.4585	78.7752	73.8625	116.64	129.56	122.106	87.9753	89.0528	111.777	70.5067	94.1977	116.826	94.9281	115.109	86.6617	79.369	106.522	99.1194	69.095	57.1619	72.9597	134.09	102.39	73.6149	110.082	89.6805	98.384	103.052	76.2447	91.8532	78.6218
sp|Q6GQQ9|OTU7B_HUMAN	OTUD7B	OTU domain-containing protein 7B OS=Homo sapiens OX=9606 GN=OTUD7B PE=1 SV=1	720	QLAGGPCVGGLPP	5000	R.QLAGGPC#VGGLPPYATFPR.Q	3	1	844.983	857.735	886	915.874	835.527	775.948	594.107	580.106	830.101	927.43	896.005	824.214	782.698	876.911	804.556	824.437	807.401	951.99	456.89	595.727	538.961	499.098	497.831	546.81	387.385	372.025	584.75	534.559	493.895	537.419	634.202	586.597	496.978	457.056	523.397	425.118
sp|Q6GQQ9|OTU7B_HUMAN	OTUD7B	OTU domain-containing protein 7B OS=Homo sapiens OX=9606 GN=OTUD7B PE=1 SV=1	133	PLEMPICAFQLPD	5000	R.SHVSSNGGGGGSNEHPLEMPIC#AFQLPDLTVYNEDFR.S	1	1	118.49	115.141	81.5304	98.5545	81.2367	70.4099	80.0673	51.4852	110.923	127.16	91.6137	103.62	87.6691	87.4458	117.711	80.9322	83.7346	47.7224	127.455	118.554	106.92	99.3017	108.613	95.8319	90.6179	93.506	114.73	79.8515	77.8256	75.3088	128.006	119.735	85.6289	55.9135	91.5651	104.432
sp|Q9BWD1|THIC_HUMAN	ACAT2	Acetyl-CoA acetyltransferase, cytosolic OS=Homo sapiens OX=9606 GN=ACAT2 PE=1 SV=2	360	PLGASGCRILVTL	5000	K.VNIEGGAIALGHPLGASGC#R.I	5	5	1779	1771.94	1787.32	1678.2	1936.11	1792.8	1460.7	1229.35	1606.42	1740.9	1748.89	1474.76	1221.38	1617.16	1516.64	1571.18	1500.92	1352.98	1841.39	1797.63	1723.92	1909.51	1875.14	1744.46	1612.7	1204.94	1418.95	1833.72	1591.21	1447.12	1223.9	1796.81	1652.04	1471.2	1444.73	1395.28
sp|Q9BWD1|THIC_HUMAN	ACAT2	Acetyl-CoA acetyltransferase, cytosolic OS=Homo sapiens OX=9606 GN=ACAT2 PE=1 SV=2	65	HVLAAGCGQNPVR	5000	R.ATVAPEDVSEVIFGHVLAAGC#GQNPVR.Q	6	9	1582.4	1613.93	1564.59	1816.91	1677.64	1573.15	1436.13	1402.55	1403.07	1434.86	1617.43	1519.74	1329.46	1654.04	1507.92	1572.03	1532.57	1329.12	1216.78	1308.25	1344.6	1638.18	1461.81	1277.73	1257.16	1136.33	1122.49	1211.68	1229.65	1332.91	1100.98	1246	1204.61	1199.26	1217.82	1127.92
sp|Q9BWD1|THIC_HUMAN	ACAT2	Acetyl-CoA acetyltransferase, cytosolic OS=Homo sapiens OX=9606 GN=ACAT2 PE=1 SV=2	148	LTDSILCDGLTDA	5000	K.IGEMPLTDSILC#DGLTDAFHNC#HM*GITAENVAK.K	5	4	721.112	759.989	672.721	819.24	757.044	637.54	689.919	639.113	744.066	801.8	842.715	839.955	654.351	770.418	765.414	753.725	780.455	632.112	924.098	931.544	906.935	905.277	848.286	857.016	735.902	711.981	839.93	927.498	815.752	825.168	808.449	816.871	779.412	878.258	865.647	1054.18
sp|Q9BWD1|THIC_HUMAN	ACAT2	Acetyl-CoA acetyltransferase, cytosolic OS=Homo sapiens OX=9606 GN=ACAT2 PE=1 SV=2	158	TDAFHNCHMGITA	5000	K.IGEMPLTDSILC#DGLTDAFHNC#HM*GITAENVAK.K	16	13	2877.44	2823.22	2853.66	2908.05	2653.8	2672.19	2482.09	2183.95	2727.36	2905.61	2659.05	2723.97	2397.7	2973.56	2787.66	2691.61	2828.46	2746.98	2734.86	2742.09	2941.6	2805.69	2625.72	2574.8	2325.12	2312.4	2806.46	2738.46	2923.05	2837.72	2459.09	2953.03	2661.53	2817.21	2794.41	2745.3
sp|Q9BWD1|THIC_HUMAN	ACAT2	Acetyl-CoA acetyltransferase, cytosolic OS=Homo sapiens OX=9606 GN=ACAT2 PE=1 SV=2	92	WSCQMICGSGLKA	5000	R.QASVGAGIPYSVPAWSC#QMIC#GSGLK.A	5	4	1677.2	1781.89	1980.88	1932.82	1803.83	1693.17	1462.56	1127.99	2032.33	1945.07	1916.83	1928	1562.82	1976.07	1930.14	1602.2	1710.76	1424.16	623.05	750.314	719.242	724.251	686.664	772.727	611.685	447.153	714.17	763.843	732.538	829.462	695.445	775.115	670.717	659.986	777.24	551.423
sp|P55263|ADK_HUMAN	ADK	Adenosine kinase OS=Homo sapiens OX=9606 GN=ADK PE=1 SV=2	353	IIRRTGCTFPEKP	5000	R.TGC#TFPEK.P	9	9	5396.07	6288.51	6640.17	6218.42	6086.47	5783.92	5187.43	4311.73	5923.05	6172.34	6495.65	6451.19	5659.85	6308.07	6012.06	5570.29	5912.31	5069.76	3815.62	4411.05	4444.5	4449.58	4424.21	3943.49	3580.73	2956.02	4092.81	4762.5	4412.55	4245.25	3920.99	4687.63	4233.93	4050.92	4228.36	3737.93
sp|P55263|ADK_HUMAN	ADK	Adenosine kinase OS=Homo sapiens OX=9606 GN=ADK PE=1 SV=2	336	DKPLTECIRAGHY	5000	K.PLTEC#IR.A	1	1	799.832	950.82	829.072	791.869	793.542	841.988	764.901	633.173	961.812	1091.02	939.63	874.913	757.878	971.883	721.884	782.954	905.494	755.487	750.708	718.08	766.244	771.658	757.543	668.352	709.659	538.977	734.84	835.553	688.553	717.305	644.309	750.343	661.438	560.744	598.985	554.423
sp|P55263|ADK_HUMAN	ADK	Adenosine kinase OS=Homo sapiens OX=9606 GN=ADK PE=1 SV=2	160	NLAAANCYKKEKH	5000	R.SLIANLAAANC#YK.K	4	5	888.82	1020.8	1062.7	972.94	961.094	939.345	786.95	912.888	1011.34	956.01	884.949	932.984	844.974	1039.18	891.279	878.072	785.044	755.705	949.463	1070.46	1098.37	1041.4	1012.21	1074.26	956.852	914.123	1024.85	1062.22	1155.61	1092.36	869.047	1070.38	985.943	862.846	1013.8	892.934
sp|P55263|ADK_HUMAN	ADK	Adenosine kinase OS=Homo sapiens OX=9606 GN=ADK PE=1 SV=2	106	AATFFGCIGIDKF	5000	K.AATFFGC#IGIDK.F	1	3	76.5338	69.3602	72.2464	104.16	70.1176	95.2941	91.4147	79.583	86.5499	101.22	130.137	78.7475	45.575	82.4508	86.0821	58.6628	96.3896	77.3408	993.101	977.297	1006.79	1037	1018.58	840.52	906.146	815.062	962.21	1096.19	1135.06	953.186	845.055	1044.67	976.076	829.135	914.565	809.017
sp|Q14147|DHX34_HUMAN	DHX34	Probable ATP-dependent RNA helicase DHX34 OS=Homo sapiens OX=9606 GN=DHX34 PE=1 SV=2	628	AQSSPECAAARRP	5000	R.SAQSSPEC#AAAR.R	1	0	434.935	519.16	537.111	539.176	463.957	519.266	536.317	467.858	449.565	434.75	434.027	505.533	455.76	477.222	422.032	484.05	470.724	504.557	0	0	0	0	0	0	0	0	0	0	0	0	0	0	0	0	0	0
sp|Q14147|DHX34_HUMAN	DHX34	Probable ATP-dependent RNA helicase DHX34 OS=Homo sapiens OX=9606 GN=DHX34 PE=1 SV=2	57	RQGSEECQKFWTF	5000	R.QGSEEC#QK.F	1	1	263.002	226.076	234.263	250.73	278.146	154.828	127.322	45.0949	180.625	194.84	322.408	226.092	154.994	297.702	253.767	180.036	182.033	207.845	607.019	654.274	653.073	633.665	565.995	451.579	345.552	291.765	590.97	632.402	648.802	659.608	475.745	619.905	618.994	543.632	712.677	576.472
sp|Q14147|DHX34_HUMAN	DHX34	Probable ATP-dependent RNA helicase DHX34 OS=Homo sapiens OX=9606 GN=DHX34 PE=1 SV=2	917	LDTNGDCSRLVAD	5000	R.SLDTNGDC#SR.L	2	0	150.734	183.838	240.445	208.562	138.518	158.838	178.015	115.718	208.077	221.04	190.563	210.823	160.788	150.383	214.258	140.883	171.616	191.911	0	0	0	0	0	0	0	0	0	0	0	0	0	0	0	0	0	0
sp|Q14147|DHX34_HUMAN	DHX34	Probable ATP-dependent RNA helicase DHX34 OS=Homo sapiens OX=9606 GN=DHX34 PE=1 SV=2	189	VAGDTGCGKSTQV	5000	K.EHQVVVVAGDTGC#GK.S	2	3	896.093	805.262	980.011	971.756	906.65	775.44	721.72	668.638	961.728	900.62	936.995	781.713	694.391	908.124	878.677	730.842	873.595	860.208	1037.82	1062.82	1124.21	1038.62	1030.55	900.442	767.436	593.147	936.62	1096.24	1090.7	885.31	698.774	992.761	982.266	896.155	878.555	833.912
sp|Q14147|DHX34_HUMAN	DHX34	Probable ATP-dependent RNA helicase DHX34 OS=Homo sapiens OX=9606 GN=DHX34 PE=1 SV=2	500	RTGPGVCFRLYAE	5000	R.TGPGVC#FR.L	3	3	272.062	285.387	383.45	340.465	311.399	274.096	252.06	256.723	157.629	339.38	313.217	237.401	197.553	228.116	296.513	280.13	191.541	291.523	444.074	486.776	486.679	440.675	466.722	402.356	391.206	420.83	358.66	539.331	561.877	447.503	341.125	513.942	400.945	471.995	470.412	348.019
sp|Q14147|DHX34_HUMAN	DHX34	Probable ATP-dependent RNA helicase DHX34 OS=Homo sapiens OX=9606 GN=DHX34 PE=1 SV=2	895	KPYLVNCVRIPAL	5000	K.PYLVNC#VR.I	2	1	872.813	757.502	970.969	769.074	655.904	605.388	491.261	439.299	705.673	728.97	766.901	637.341	514.653	680.497	720.082	549.202	569.511	381.412	774.813	701.158	602.701	638.542	527.067	536.996	530.74	405.923	582.06	655.585	634.081	667.421	500.032	606.529	495.904	499.66	493.459	470.915
sp|Q14147|DHX34_HUMAN	DHX34	Probable ATP-dependent RNA helicase DHX34 OS=Homo sapiens OX=9606 GN=DHX34 PE=1 SV=2	32	EKWDWNCPETRRL	5000	K.WDWNC#PETR.R	4	3	2738.73	2854.11	2599.75	2559.56	2289.4	1868.88	1188.79	773.662	2602.2	2650.58	2553.84	2243.26	1709.67	2598.21	2303.43	2451.77	2287.9	2408.54	2267.14	2150.03	2024.59	2023.12	1913.99	1583.37	1058.29	805.466	1975.09	2047.88	1903.81	1783.74	1467.39	2116.3	1933.13	1865.76	1888.63	1992.03
sp|Q14147|DHX34_HUMAN	DHX34	Probable ATP-dependent RNA helicase DHX34 OS=Homo sapiens OX=9606 GN=DHX34 PE=1 SV=2	217	QPRRIACISLAKR	5000	R.IAC#ISLAK.R	2	2	438.256	510.572	355.472	311.351	514.433	392.137	310.943	239.529	372.128	381.52	255.753	323.552	259.753	342.291	351.75	275.235	300.483	218.832	448.827	447.19	396.422	382.431	339.023	407.776	324.536	260.226	425.2	428.534	374.674	379.391	352.908	460.812	371.791	398.336	304.656	260.848
sp|Q14147|DHX34_HUMAN	DHX34	Probable ATP-dependent RNA helicase DHX34 OS=Homo sapiens OX=9606 GN=DHX34 PE=1 SV=2	209	GFSHVACTQPRRI	5000	K.STQVPQYLLAAGFSHVAC#TQPR.R	0	1	0	0	0	0	0	0	0	0	0	0	0	0	0	0	0	0	0	0	464.943	447.041	391.375	322.156	340.939	309.473	224.31	182.844	383.77	390.461	320.946	241.407	234.33	428.197	280.419	278.38	369.463	342.658
sp|O15294|OGT1_HUMAN	OGT	UDP-N-acetylglucosamine--peptide N-acetylglucosaminyltransferase 110 kDa subunit OS=Homo sapiens OX=9606 GN=OGT PE=1 SV=3	531	ERHGNLCLDKINV	5000	R.HGNLC#LDK.I	3	1	1529.14	1466.69	1371.06	1501.55	1399.05	1333.65	1317.06	1337.31	1293.96	1475.72	1305.86	1185.49	1437.7	1354.76	1318.11	1369.79	1121.87	957.937	190.232	181.529	184.261	138.484	135.101	132.485	135.548	84.8939	167.8	142.592	147.474	125.036	153.968	154.088	216.336	163.445	153.126	117.944
sp|O15294|OGT1_HUMAN	OGT	UDP-N-acetylglucosamine--peptide N-acetylglucosaminyltransferase 110 kDa subunit OS=Homo sapiens OX=9606 GN=OGT PE=1 SV=3	44	EAAERHCMQLWRQ	5000	R.HC#MQLWR.Q	2	2	508.432	559.917	553.474	567.818	559.726	488.182	503.015	454.341	576.652	465.13	486.685	495.544	436.227	606.293	507.371	495.772	540.816	547.849	681.053	706.823	648.395	662.636	722.58	622.75	605.569	685.806	657.55	725.156	598.673	640.349	696.19	718.916	684.494	715.779	625.976	661.557
sp|O15294|OGT1_HUMAN	OGT	UDP-N-acetylglucosamine--peptide N-acetylglucosaminyltransferase 110 kDa subunit OS=Homo sapiens OX=9606 GN=OGT PE=1 SV=3	315	VAEAEDCYNTALR	5000	K.GSVAEAEDC#YNTALR.L	4	2	612.533	655.767	738.774	745.971	758.196	657.367	673.267	730.939	695.93	725.91	651.024	769.502	671.69	728.804	807.987	635.439	904.222	1130.81	164.066	149.583	189.721	173.795	173.174	168.069	164.25	278.645	141.57	139.837	205.424	185.548	227.048	156.035	195.864	202.156	304.988	340.518
sp|O15294|OGT1_HUMAN	OGT	UDP-N-acetylglucosamine--peptide N-acetylglucosaminyltransferase 110 kDa subunit OS=Homo sapiens OX=9606 GN=OGT PE=1 SV=3	417	VQGALQCYTRAIQ	5000	K.EM*QDVQGALQC#YTR.A	3	4	301.448	313.224	317.46	377.895	368.691	361.688	279.423	278.112	312.168	325.19	310.477	378.093	239.982	337.595	345.306	313.12	270.095	227.384	501.298	455.641	518.94	565.433	496.057	459.786	518.805	467.996	469.06	497.9	473.064	543.203	434.135	503.789	494.729	454.219	340.61	340.132
sp|O15294|OGT1_HUMAN	OGT	UDP-N-acetylglucosamine--peptide N-acetylglucosaminyltransferase 110 kDa subunit OS=Homo sapiens OX=9606 GN=OGT PE=1 SV=3	323	NTALRLCPTHADS	5000	R.LC#PTHADSLNNLANIK.R	3	5	3166.93	3152.35	2861.54	2964.86	2695.08	2842.02	2676.5	2419.82	2833.02	3091.43	2795.04	2815.67	2885.23	2906.35	2708.43	3012.16	3279.76	3041.14	3691.02	3619.88	3803.36	3764.67	3819.73	3377.9	3418.91	3066.61	3527.56	3761.66	3899.15	3525.98	3302.16	3635.45	3398.08	3299.87	3997.53	3502.58
sp|O15294|OGT1_HUMAN	OGT	UDP-N-acetylglucosamine--peptide N-acetylglucosaminyltransferase 110 kDa subunit OS=Homo sapiens OX=9606 GN=OGT PE=1 SV=3	620	DLSQIPCNGKAAD	5000	K.VM*AEANHFIDLSQIPC#NGK.A	15	13	5263.22	5453.97	5680.39	5502.94	4720.91	3834.91	2870.82	2128.51	5080.61	5345.36	4936.11	4909.92	4286.4	5543.55	4710.68	5053.39	4843.52	4098.41	4843.72	5195.67	5150.63	4932.06	4632.13	3985.24	3076.27	2159.67	4588.04	5352	4751.1	4656.36	3951.8	5411.4	4695.78	4568.7	4559.83	3937.81
sp|O15294|OGT1_HUMAN	OGT	UDP-N-acetylglucosamine--peptide N-acetylglucosaminyltransferase 110 kDa subunit OS=Homo sapiens OX=9606 GN=OGT PE=1 SV=3	297	HFPDAYCNLANAL	5000	R.AIELQPHFPDAYC#NLANALK.E	9	7	2831.91	3016.88	3298.18	3200.25	3120.03	3260.86	3136.55	3419.46	2937.18	3123.4	3362.45	3172.51	3325.83	3235.47	2996	3444.74	4360.27	4383.5	1759.01	1947.35	1959.41	1747.77	1858.44	1897.15	2043.7	2093.18	1732.83	1975.89	2014.04	1824.18	1802.98	2168.54	1933.95	2118.93	2668.65	2753.22
sp|O15294|OGT1_HUMAN	OGT	UDP-N-acetylglucosamine--peptide N-acetylglucosaminyltransferase 110 kDa subunit OS=Homo sapiens OX=9606 GN=OGT PE=1 SV=3	267	VHGNLACVYYEQG	5000	R.ALSLSPNHAVVHGNLAC#VYYEQGLIDLAIDTYR.R	4	5	518.994	457.187	436.454	591.382	439.457	459.553	403.046	289.927	489.84	484.83	418.733	430.219	377.507	481.685	446.729	475.445	375.221	376.475	980.21	1042.62	995.544	985.116	973.367	844.029	845.383	728.623	975.09	972.544	958.337	1009.02	780.834	1014.16	843.9	830.101	851.631	777.141
sp|O15294|OGT1_HUMAN	OGT	UDP-N-acetylglucosamine--peptide N-acetylglucosaminyltransferase 110 kDa subunit OS=Homo sapiens OX=9606 GN=OGT PE=1 SV=3	590	DKFEVFCYALSPD	5000	K.FEVFC#YALSPDDGTNFR.V	0	2	0	0	0	0	0	0	0	0	0	0	0	0	0	0	0	0	0	0	434.516	459.461	557.198	417.507	434.715	476.637	461.127	501.746	532.53	413.245	454.155	420.106	423.382	547.591	404.633	395.076	480.307	453.741
sp|O15294|OGT1_HUMAN	OGT	UDP-N-acetylglucosamine--peptide N-acetylglucosaminyltransferase 110 kDa subunit OS=Homo sapiens OX=9606 GN=OGT PE=1 SV=3	962	AASQLTCLGCLEL	5000	R.VAASQLTC#LGC#LELIAK.N	0	1	0	0	0	0	0	0	0	0	0	0	0	0	0	0	0	0	0	0	59.4662	76.1625	81.8294	83.3206	64.9226	53.9315	85.3805	64.6121	54.54	99.4406	92.1908	79.8825	53.5893	63.635	79.247	76.8685	75.1335	96.2919
sp|O15294|OGT1_HUMAN	OGT	UDP-N-acetylglucosamine--peptide N-acetylglucosaminyltransferase 110 kDa subunit OS=Homo sapiens OX=9606 GN=OGT PE=1 SV=3	965	QLTCLGCLELIAK	5000	R.VAASQLTC#LGC#LELIAK.N	1	1	79.8445	62.8645	67.2352	58.9637	88.4087	57.6716	67.8134	48.5096	48.84	60.05	109.511	83.8335	84.3072	86.7243	50.3605	55.607	80.7128	107.946	90.748	104.939	110.838	149.421	124.775	61.2539	79.3305	114.518	103.61	91.9757	129.009	98.861	133.119	110.33	113.112	110.871	135.664	108.039
sp|O15294|OGT1_HUMAN	OGT	UDP-N-acetylglucosamine--peptide N-acetylglucosaminyltransferase 110 kDa subunit OS=Homo sapiens OX=9606 GN=OGT PE=1 SV=3	845	EDAIVYCNFNQLY	5000	R.SQYGLPEDAIVYC#NFNQLYK.I	1	3	472.971	469.536	459.347	525.584	534.776	528.683	472.464	473.491	428.083	462.49	401.268	469.319	450.572	422.488	461.286	508.823	463.988	470.898	1073.98	1240.17	1268.97	1221.69	1314.47	1222.82	1287.43	1316.74	1066.76	1181.85	1191.58	1149.59	919.701	1221.98	1127.62	1182.69	1156.46	1124.74
sp|O00625|PIR_HUMAN	PIR	Pirin OS=Homo sapiens OX=9606 GN=PIR PE=1 SV=1	106	LHAEMPCSEEPAH	5000	R.GILHAEM*PC#SEEPAHGLQLWVNLR.S	3	1	1522.63	1617.57	1741.19	1690.09	1577.7	1502.39	1214.04	1290.68	1647.47	1748.42	1638.23	1566.28	1439.5	1669.38	1588.04	1580.76	1630.63	1254.12	785.674	869.829	877.356	858.572	793.744	804.101	775.001	606.742	636.99	863.539	803.242	808.589	658.84	785.048	808.85	741.855	850.468	860.285
sp|O00625|PIR_HUMAN	PIR	Pirin OS=Homo sapiens OX=9606 GN=PIR PE=1 SV=1	79	MAHEDFCGHTGKM	5000	R.GFETVSYLLEGGSMAHEDFC#GHTGK.M	3	5	1289.8	1418.29	1313.96	1328.19	1294.94	1383.3	1114.6	1269.6	1221.46	1370.07	1194.75	1339.99	1114.63	1403.74	1201.15	1139.29	1193.7	1437.59	3030.35	2801.07	2846.99	2901.9	2630.1	2719.02	2533.46	2447.09	2401.19	2872.87	2772.92	2777.22	2504.4	2997.84	2609.38	2536.45	2755.13	2696.21
sp|P52888|THOP1_HUMAN	THOP1	Thimet oligopeptidase OS=Homo sapiens OX=9606 GN=THOP1 PE=1 SV=2	231	FPLLKKCHVPETR	5000	K.C#HVPETR.R	3	3	1133.51	1304.8	1224.08	1222.66	1251.75	1013.28	899.038	778.284	1314.15	1225.74	1227.85	1266.14	1050.57	1356.03	1098.49	1114	1224.37	929.214	681.907	829.016	740.573	683.059	678.451	614.899	514.051	495.546	611.03	738.396	677.554	654.473	633.523	811.921	698.443	608.197	748.443	613.489
sp|P52888|THOP1_HUMAN	THOP1	Thimet oligopeptidase OS=Homo sapiens OX=9606 GN=THOP1 PE=1 SV=2	246	VEEAFNCRCKEEN	5000	R.KVEEAFNC#R.C	5	6	2810.4	3224.16	3026.67	2985.38	2839.02	2646.14	2448.21	2314.22	2831.89	3059.54	2997.04	2803.15	2137.12	3010.24	2757.11	2809.69	2615.99	2384.06	3015.81	3243.02	3071.21	3157.76	3049.24	2748	2383.02	2274.3	2952.84	3204.28	3080.6	2699.09	2440.81	3247.72	2969	2969	2887.4	2418.58
sp|P52888|THOP1_HUMAN	THOP1	Thimet oligopeptidase OS=Homo sapiens OX=9606 GN=THOP1 PE=1 SV=2	253	RCKEENCAILKEL	5000	K.EENC#AILK.E	6	5	3651.38	4669.36	4086.26	4175.38	4292.18	3957.61	3254.16	2320.3	3693.08	3783.78	4063.12	3980.09	3905.77	4250.72	3779.7	3806.31	3507.88	3251.49	2314.19	2729.07	2788.91	2740.91	2512.46	2701.89	1913.54	1726.78	2258.43	2684.58	2639.52	2510.36	2599.17	3173.07	2484.32	2630.26	2708.04	2339.54
sp|P52888|THOP1_HUMAN	THOP1	Thimet oligopeptidase OS=Homo sapiens OX=9606 GN=THOP1 PE=1 SV=2	644	GMDYRSCILRPGG	5000	R.SC#ILRPGGSEDASAMLR.R	4	2	3350.83	3115.11	2954.38	3317.06	2936.14	2399.79	2005.5	1993.79	2680.42	3004.06	2904.79	2667.81	2264.68	3322.81	2889.06	2563.21	2381.52	2024.58	2600.61	2801.34	2779.28	2333.54	2389.41	2181.48	1820.48	1780.6	2297.15	2561.81	2509.84	2175.13	1811.22	2672.31	2384.28	2363.64	2204.08	1791.47
sp|P52888|THOP1_HUMAN	THOP1	Thimet oligopeptidase OS=Homo sapiens OX=9606 GN=THOP1 PE=1 SV=2	350	VEETRYCVDQNLL	5000	R.YC#VDQNLLK.E	0	2	0	0	0	0	0	0	0	0	0	0	0	0	0	0	0	0	0	0	215.213	236.437	246.808	217.04	203.681	239.31	198.573	199.105	232.27	230.072	214.879	211.734	203.571	204.809	226.497	211.099	195.329	164.38
sp|P52888|THOP1_HUMAN	THOP1	Thimet oligopeptidase OS=Homo sapiens OX=9606 GN=THOP1 PE=1 SV=2	18	ADAASPCSVVNDL	5000	-.M*KPPAAC#AGDMADAASPC#SVVNDLR.W	2	2	461.273	480.901	454.969	571.899	578.865	460.399	387.27	331.783	497.564	476.53	491.659	511.778	396.673	407.315	402.711	418.008	483.186	344.446	314.441	301.107	305.49	325.537	265.395	324.728	269.921	268.33	337.34	335.985	275.272	222.9	242.323	254.463	304.356	262.777	306.163	262.271
sp|P52888|THOP1_HUMAN	THOP1	Thimet oligopeptidase OS=Homo sapiens OX=9606 GN=THOP1 PE=1 SV=2	175	KKLSLLCIDFNKN	5000	K.KLSLLC#IDFNK.N	5	4	1125.46	1182.51	1203.46	1198.71	1131.87	1277.69	1283.29	1552.95	1029.81	1109.59	1125.65	1150.19	1075.6	1228.19	1038.75	1038.59	999.123	822.014	1970.53	2055.55	1784.13	2244.82	2134.91	2104.21	2156.94	2338.87	1717.54	2039.5	1578.69	1868.44	1627.88	1921.79	1919.94	1621.46	1685.25	1585.01
sp|P52888|THOP1_HUMAN	THOP1	Thimet oligopeptidase OS=Homo sapiens OX=9606 GN=THOP1 PE=1 SV=2	434	FGLQPGCLRQDGS	5000	K.YGHAAC#FGLQPGC#LR.Q	2	4	1422.31	1484.31	1409.81	1391.56	1424.6	1415.14	1183.66	1240.47	1199.62	1513.26	1424.48	1421.25	1105.69	1520.46	1396.01	1289.63	1256.98	1273.11	1551.34	1651.11	1624.22	1503.35	1679.12	1391.66	1316.77	1290.59	1446.61	1586.38	1473.39	1599.01	1224.77	1675.42	1541.48	1422.79	1296.49	1299.94
sp|P51003|PAPOA_HUMAN	PAPOLA	Poly(A) polymerase alpha OS=Homo sapiens OX=9606 GN=PAPOLA PE=1 SV=4	677	TSEDANCLALSGH	5000	K.TKTEEDETSEDANC#LALSGHDK.T	18	16	6563.04	7605.99	7679.89	8020.42	7420.73	7264.38	7006.38	6284.48	6634.05	7188.55	7250.34	7558.13	7222.1	7441.06	7182.44	7258.65	7395.27	6950.51	6346.86	7468.25	7912.44	7600.43	7221.82	6635.67	6583.65	6078.84	6861.28	7309.71	7196.38	6756.75	6900.23	7502.48	6752.85	6896.18	7342.9	7258.41
sp|P51003|PAPOA_HUMAN	PAPOLA	Poly(A) polymerase alpha OS=Homo sapiens OX=9606 GN=PAPOLA PE=1 SV=4	36	APKETDCVLTQKL	5000	K.ETDC#VLTQK.L	3	5	779.106	863.941	703.052	584.734	677.493	510.273	512.685	475.939	562.758	652.32	629.08	628.563	585.005	676.268	566.059	629.276	558.06	537.666	3132.99	3555.28	3132.15	3009.06	3022.25	2535.74	2449.11	2082.7	2913.53	2939.61	2786.93	2568.61	3137.63	3265.99	3080.4	2839.46	2706.71	2526.94
sp|P51003|PAPOA_HUMAN	PAPOLA	Poly(A) polymerase alpha OS=Homo sapiens OX=9606 GN=PAPOLA PE=1 SV=4	118	ADIDALCVAPRHV	5000	K.GADIDALC#VAPR.H	3	2	977.871	931.343	915.318	998.215	954.037	817.4	835.017	629.934	955.779	922.48	817.841	894.131	779.942	942.39	884.062	771.794	829.825	758.53	1604.68	1468.61	1533.66	1693.84	1440.43	1525.68	1217.57	1148.8	1613.12	1606.22	1570.87	1478.94	1220.87	1615.45	1425.75	1487.71	1411.81	1266.13
sp|P51003|PAPOA_HUMAN	PAPOLA	Poly(A) polymerase alpha OS=Homo sapiens OX=9606 GN=PAPOLA PE=1 SV=4	257	MLVARTCQLYPNA	5000	R.TC#QLYPNAIASTLVHK.F	3	1	358.843	429.774	456.129	343.712	296.5	384.117	240.775	297.701	348.753	359.34	372.378	333.714	267.829	440.548	350.365	317.995	315.569	240.598	134.066	138.166	176.796	169.576	156.519	131.335	141.949	105.366	138.51	175.514	173.894	122.368	81.5337	170.478	160.864	144.975	138.179	105.965
sp|P51003|PAPOA_HUMAN	PAPOLA	Poly(A) polymerase alpha OS=Homo sapiens OX=9606 GN=PAPOLA PE=1 SV=4	293	LKQPEECNLNLPV	5000	K.QPEEC#NLNLPVWDPR.V	3	4	709.404	774.835	816.317	771.707	741.883	624.59	593.315	572.849	803.09	763.17	739.518	721.421	631.942	774.203	787.27	747.746	613.281	665.656	2011.88	2060.01	2398.17	2241.72	2038.54	2144.41	1909.25	1789	1929.53	2233.43	2131.76	2211.92	1943.8	2203.03	1960.7	2033.97	2114.89	1985.74
sp|Q8ND83|SLAI1_HUMAN	SLAIN1	SLAIN motif-containing protein 1 OS=Homo sapiens OX=9606 GN=SLAIN1 PE=1 SV=3	449	ISRIQSCIPSPGQ	5000	R.IQSC#IPSPGQLQHR.V	4	2	1736.15	1735.87	1882.67	1671.96	1595.49	1478.54	1206.76	1140.55	1889.05	1756.37	1677.9	1646.86	1319.7	1614.46	1458.54	1497.78	1420.74	1176.7	828.779	839.025	847.641	829.266	689.62	637.669	546.156	467.192	746.28	733.942	790.065	687.846	585.945	846.274	665.318	689.543	660.113	583.101
sp|Q8ND83|SLAI1_HUMAN	SLAIN1	SLAIN motif-containing protein 1 OS=Homo sapiens OX=9606 GN=SLAIN1 PE=1 SV=3	313	SGKKGTCSDQEYD	5000	K.KGTC#SDQEYDQYSLEDEEEFDHLPPPQPR.L	4	5	509.262	468.407	474.94	466.049	388.783	344.453	323.947	161.263	488.631	504.08	476.334	542.498	376.188	467.088	399.209	410.2	412.845	362.171	798.757	806.919	845.856	835.594	682.36	577.809	512.228	421.274	802.53	960.922	814.619	714.738	667.764	881.881	747.067	733.032	781.916	627.861
sp|Q8ND83|SLAI1_HUMAN	SLAIN1	SLAIN motif-containing protein 1 OS=Homo sapiens OX=9606 GN=SLAIN1 PE=1 SV=3	8	MAEQVKCASAGVS	5000	K.C#ASAGVSSGAGSGPVVNAELEVK.K	5	4	1329.91	1675.37	1530.38	1513.81	1254.61	1143.72	1045.99	893.212	1328.19	1539.3	1394.57	1239.96	997.828	1610.11	1370.9	1250.29	1287.13	1185.16	2388.51	2600.6	2619.57	1588.4	1622.61	1371.89	1419.81	1275.7	1670.73	1822.02	1650.56	1563.54	1335.92	2456.23	2232.09	2011.68	2055.24	1943.16
sp|Q8ND83|SLAI1_HUMAN	SLAIN1	SLAIN motif-containing protein 1 OS=Homo sapiens OX=9606 GN=SLAIN1 PE=1 SV=3	209	LTPLQWCRHVLDN	5000	K.SLTPLQWC#R.H	3	3	1244.72	1197.71	1477.2	1212.81	1015.29	938.573	789.773	658.833	1129.96	1268.51	1044.49	1100.01	843.407	1181.11	961.338	787.615	924.784	660.479	835.56	857.249	866.585	810.908	800.401	629.431	480.046	353.89	832.8	829.522	841.871	701.533	544.697	751.927	796.188	459.038	514.799	373.399
sp|Q86W42|THOC6_HUMAN	THOC6	THO complex subunit 6 homolog OS=Homo sapiens OX=9606 GN=THOC6 PE=1 SV=1	324	TAAGNSCRVDVFT	5000	K.VLTAAGNSC#R.V	4	2	1005.39	1099.94	996.912	936.937	989.551	861.455	788.002	717.675	901.38	983.08	891.8	935.774	887.523	1070.76	848.055	797.027	735.003	709.292	1061.39	855.83	977.835	989.412	901.941	802.566	808.205	692.747	821.51	1030.48	851.77	812.333	753.382	1003.42	761.928	827.777	790.336	720.943
sp|Q86W42|THOC6_HUMAN	THOC6	THO complex subunit 6 homolog OS=Homo sapiens OX=9606 GN=THOC6 PE=1 SV=1	173	HTDYIHCLALRER	5000	R.GHTDYIHC#LALR.E	3	3	925.815	853.737	971.834	910.466	772.183	761.305	686.397	604.339	802.26	929.92	939.335	835.867	779.682	997.058	829.405	854.688	897.213	880.516	1473.94	1476.08	1487.6	1418.07	1401.16	1247.01	1129.64	1034.82	1290.5	1503.8	1434.6	1628.82	1205.8	1547.29	1404.36	1400.86	1475.76	1377.35
sp|Q86W42|THOC6_HUMAN	THOC6	THO complex subunit 6 homolog OS=Homo sapiens OX=9606 GN=THOC6 PE=1 SV=1	35	SQSVSPCGKFLAA	5000	R.LHMTIFSQSVSPC#GK.F	3	2	3650.09	2770.11	2407.18	2565.22	2090.82	1881.08	1505.9	1242.09	2642.2	3124.57	2271.68	2050.86	1817.02	2386.48	2291.65	2206.7	2322.36	2483.7	640.181	583.148	590.135	601.334	584.883	398.278	346.386	331.334	582.81	590.756	578.553	553.662	494.009	744.722	568.799	550.262	561.457	537.459
sp|Q86W42|THOC6_HUMAN	THOC6	THO complex subunit 6 homolog OS=Homo sapiens OX=9606 GN=THOC6 PE=1 SV=1	279	SAGQGRCVNQWQL	5000	R.C#VNQWQLSGELK.A	5	6	2888.75	3380.52	3188.26	3089.46	3255.38	3102.8	2842.37	2760.33	2865.28	3304.6	2949.53	3074.54	2718.61	3443.33	3038.92	3149.16	3107.52	2948.99	4500.72	5098.41	5086.84	5406.32	4996.96	4805.31	4461.96	4169.74	4515.88	5130.33	5100.16	5099.33	4587.93	5261.9	4946.88	5138.49	5429.89	5170.2
sp|Q86W42|THOC6_HUMAN	THOC6	THO complex subunit 6 homolog OS=Homo sapiens OX=9606 GN=THOC6 PE=1 SV=1	148	ILAGGDCQLHTMD	5000	K.ENSLILAGGDC#QLHTMDLETGTFTR.V	2	2	406.432	451.24	433.848	544.123	633.917	592.48	596.295	379.743	401.829	553.28	368.352	370.764	322.246	486.069	439.308	341.665	359.964	261.285	859.815	780.553	756.487	870.625	934.134	780.619	723.791	719.239	770.15	814.848	753.347	783.613	624.774	816.376	779.372	735.547	763.334	648.796
sp|Q86W42|THOC6_HUMAN	THOC6	THO complex subunit 6 homolog OS=Homo sapiens OX=9606 GN=THOC6 PE=1 SV=1	314	QPAAPECKVLTAA	5000	K.AQVPGSSPGLLSLSLNQQPAAPEC#K.V	6	6	1464.68	1581.34	1756.86	1615.62	1506.13	1457.43	1282.22	1255.19	1514.23	1717.72	1580.1	1662.14	1387.74	1680.75	1381.17	1206.82	1019.84	828.362	2101.63	2168.13	2186.61	1939.49	2158.79	2100.6	1736.66	1708.14	1820.96	2205.13	2125.49	2149	2111.01	2197.06	1871.54	1715.14	1506.48	1226.06
sp|Q9UBQ5|EIF3K_HUMAN	EIF3K	Eukaryotic translation initiation factor 3 subunit K OS=Homo sapiens OX=9606 GN=EIF3K PE=1 SV=1	87	DFTLCKCMIDQAH	5000	K.C#M*IDQAHQEERPIR.Q	13	10	4889.92	5131.9	5221.09	4858.39	4470.57	3664.9	2626.92	1926.67	4762.62	5076.27	4270.42	3847.54	2167.64	5069.24	4191.1	3154.15	2619.6	2094.92	3633.08	3409.28	3134.39	3039.79	2928.7	2496.78	1734.83	1353.45	3201.56	3237.77	3000.43	2310.66	1502.48	3165.02	2594.52	2192.85	1696.19	1466.48
sp|Q9UBQ5|EIF3K_HUMAN	EIF3K	Eukaryotic translation initiation factor 3 subunit K OS=Homo sapiens OX=9606 GN=EIF3K PE=1 SV=1	143	SVRKFICHVVGIT	5000	K.FIC#HVVGITYQHIDR.W	3	3	921.706	1136.82	999.56	1031.38	856.53	776.551	591.793	428.78	995.57	847.85	840.47	861.898	630.915	1008.11	833.895	581.682	548.802	401.88	803.926	862.232	954.18	918.758	790.699	716.853	501.391	388.529	834.31	994.57	888.633	782.738	565.294	875.765	844.427	556.419	464.363	363.394
sp|Q9UBQ5|EIF3K_HUMAN	EIF3K	Eukaryotic translation initiation factor 3 subunit K OS=Homo sapiens OX=9606 GN=EIF3K PE=1 SV=1	85	HTDFTLCKCMIDQ	5000	K.ALTNLPHTDFTLC#K.C	3	4	2512.24	2638.05	2483.31	2455.43	2178.65	1542.71	878.469	651.498	2338.76	2403.35	1903.56	1336.14	972.9	2478.71	1667.72	1348.24	985.435	685.609	3514.75	3423.84	3254.28	2942.57	2862.77	2148.87	1279.84	967.446	2907.77	3171.43	2447.6	2082.65	1396.6	3463.25	2310.46	1600.92	1150.39	885.488
sp|Q9UBQ5|EIF3K_HUMAN	EIF3K	Eukaryotic translation initiation factor 3 subunit K OS=Homo sapiens OX=9606 GN=EIF3K PE=1 SV=1	190	SGQIFICSQEESI	5000	K.YGWSADESGQIFIC#SQEESIKPK.N	19	13	8654.51	9483.63	9011	9474.67	8772.61	8584.18	7499.18	7305.78	8403.3	8996.63	8943.98	8239.77	7663.78	9699.34	8233.75	8053.9	7541.79	6739.72	7661.93	7819.89	7344.04	7530.01	7557.89	7106.9	6531.94	5751.56	6736.93	7800.84	7018.35	7206.8	6268.28	7869.56	6835.91	6788.82	6278.73	5634.4
sp|Q7Z4R8|CF120_HUMAN	C6orf120	UPF0669 protein C6orf120 OS=Homo sapiens OX=9606 GN=C6orf120 PE=1 SV=1	99	ELQSATCGPDAVS	5000	K.GDADLYVSASSLHPSFDDYELQSATC#GPDAVSIPAHFR.R	3	3	295.405	281.378	207.023	268.568	201.642	231.617	163.729	175.054	229.843	276.82	251.326	185.414	185.327	228.216	235.881	234.58	231.494	182.739	359.745	410.048	348.068	314.556	285.291	385.707	326.973	318.627	339.85	289.495	315.18	293.803	240.309	315.095	377.282	311.649	278.706	290.53
sp|Q86Y79|PTH_HUMAN	PTRH1	Peptidyl-tRNA hydrolase OS=Homo sapiens OX=9606 GN=PTRH1 PE=1 SV=1	20	SRAMSRCVLEPRP	5000	R.C#VLEPRPPGKR.W	2	5	1717.19	1730.49	1780.15	1799.55	1658	1346.96	989.244	738.13	1589.25	1704.06	1751.05	1536.01	1258.46	1834.28	1453.7	1376.01	1118.29	791.856	5542.57	5452.28	5424.56	4913.04	4525.34	3776.06	3069.98	2502.14	4829.97	5299.91	4814.45	4503.68	3722.82	4716.17	4586.91	4037.4	3305.87	2451.75
sp|Q86Y79|PTH_HUMAN	PTRH1	Peptidyl-tRNA hydrolase OS=Homo sapiens OX=9606 GN=PTRH1 PE=1 SV=1	72	WTRDRHCAADLAL	5000	R.HC#AADLALAPLGDAQLVLLRPR.R	1	1	63.9113	92.0175	71.6978	76.1537	31.4519	61.2582	62.0303	51.3425	58.6248	68.11	55.5142	54.6908	87.4421	85.9806	37.2079	95.0256	78.7134	38.2858	98.6832	135.52	160.956	110.227	88.6512	77.0581	62.4652	78.4613	103.57	120.402	106.923	76.5083	94.3452	130.328	127.668	69.9975	92.5623	95.7294
sp|Q86Y79|PTH_HUMAN	PTRH1	Peptidyl-tRNA hydrolase OS=Homo sapiens OX=9606 GN=PTRH1 PE=1 SV=1	179	QAHVLGCFSPAEQ	5000	R.PAHPEAVQAHVLGC#FSPAEQELLPLLLDR.A	1	3	168.528	178.845	183.359	165.406	207.903	156.203	156.404	141.554	208.602	187.12	170.158	178.172	164.182	274.126	184.92	193.986	225.905	202.392	446.595	450.872	488.991	443.632	407.132	440.534	387.1	305.825	435.76	499.036	430.09	455.204	384.991	525.822	513.844	557.294	553.114	488.419
sp|P48059|LIMS1_HUMAN	LIMS1	LIM and senescent cell antigen-like-containing domain protein 1 OS=Homo sapiens OX=9606 GN=LIMS1 PE=1 SV=4	94	NSWHPECFRCDLC	5000	K.AM*NNSWHPEC#FR.C	5	4	3166.44	3037.54	3218.67	3008.58	2851.31	2558.48	2167.08	2134.44	2883.12	3060.61	2839.63	2600.61	2356.8	2989.96	2780.81	2647.26	2204.03	2014.98	3897.42	3848.98	4126.28	3909.29	3710.06	3288.01	3292.89	2988.01	3577.24	4115.9	3854.51	3731.73	3053.07	3768.83	3654.49	3286.59	3308.63	3185.71
sp|P48059|LIMS1_HUMAN	LIMS1	LIM and senescent cell antigen-like-containing domain protein 1 OS=Homo sapiens OX=9606 GN=LIMS1 PE=1 SV=4	138	KYICQKCHAIIDE	5000	K.C#HAIIDEQPLIFK.N	5	2	1956.67	1977	2149.16	2248.83	2348.48	2171.15	2067.83	2033.46	2172.24	2157.89	2237.03	2247.01	1897.55	2381.48	2184.17	2230.21	2264.68	2224.9	1724.49	2052.64	2012.73	2084.14	2015.84	2011.94	2148.5	1798.8	1722.02	2220.27	2016.52	2078.89	1837.92	2025.88	2071.77	1904.28	2052.16	1953.37
sp|Q8IWZ3-6|ANKH1_HUMAN	ANKHD1	Isoform 6 of Ankyrin repeat and KH domain-containing protein 1 OS=Homo sapiens OX=9606 GN=ANKHD1	873	VSLHQQCSHRGVF	5000	K.DTVSLHQQC#SHR.G	3	2	483.88	441.222	419.025	424.1	372.638	322.531	328.678	186.594	452.151	464.28	440.467	362.738	388.155	412.576	341.081	444.304	428.011	342.471	319.15	278.871	249.913	256.468	256.394	252.958	181.708	220.625	219.26	283.433	277.55	274.387	215.956	222.838	232.463	222.618	209.323	232.292
sp|Q8IWZ3-6|ANKH1_HUMAN	ANKHD1	Isoform 6 of Ankyrin repeat and KH domain-containing protein 1 OS=Homo sapiens OX=9606 GN=ANKHD1	213	RSLAEACSDGDVN	5000	R.SLAEAC#SDGDVNAVR.K	2	1	326.703	315.98	280.641	332.04	310.917	322.415	210.838	305.442	355.249	368.09	309.244	320.977	286.584	354.923	307.375	287.713	290.68	253.249	168.434	153.2	109.56	164.822	149.238	122.813	165.897	146.374	139.24	100.413	157.329	207.374	118.107	131.835	125.217	137.681	133.603	129.492
sp|Q8IWZ3-6|ANKH1_HUMAN	ANKHD1	Isoform 6 of Ankyrin repeat and KH domain-containing protein 1 OS=Homo sapiens OX=9606 GN=ANKHD1	1390	FPSDIECMRYIAT	5000	K.EVNQFPSDIEC#MR.Y	1	1	235.098	242.859	273.857	255.974	212.729	187.858	210.849	121.23	233.732	246	233.693	269.087	254.673	239.96	259.509	223.879	291.623	144.614	387.684	435.635	358.977	426.111	448.413	302.629	267.056	340.126	387.04	426.486	382.862	378.965	327.536	360.195	429.684	405.267	346.472	318.921
sp|Q8IWZ3-6|ANKH1_HUMAN	ANKHD1	Isoform 6 of Ankyrin repeat and KH domain-containing protein 1 OS=Homo sapiens OX=9606 GN=ANKHD1	615	ARAGHLCTVQFLI	5000	R.AGHLC#TVQFLISK.G	4	3	1512.15	1753.45	1464.04	1408.39	1211.21	954.834	730.088	443.328	1521.51	1586.64	1286.04	1431.09	1350.8	1593.4	1320.28	1388.51	1293.29	876.728	1677.67	1712.51	1829.41	1784.96	1669.59	1234.94	815.539	704.279	1667.75	1953.11	1754.39	1526.87	1491.99	1780.23	1575.23	1748.73	1362.88	1145.41
sp|Q8IWZ3-6|ANKH1_HUMAN	ANKHD1	Isoform 6 of Ankyrin repeat and KH domain-containing protein 1 OS=Homo sapiens OX=9606 GN=ANKHD1	1716	IMGRGGCNITAIQ	5000	R.GGC#NITAIQDVTGAHIDVDK.Q	7	7	4208.92	4367.61	4685.68	4523.53	4202.91	4182.68	3817.4	3743.58	4094.76	4540.11	4103.33	4038.74	3764.29	4534.02	4115.22	4028.44	4367.37	3826.67	4624.95	4619.19	4959.09	4965.9	4859.57	4665.52	4232.09	3633.69	4423.5	4798.01	4629.48	4545.35	3853.87	4738.5	4398.94	4472.16	4487.85	3876
sp|Q8IWZ3-6|ANKH1_HUMAN	ANKHD1	Isoform 6 of Ankyrin repeat and KH domain-containing protein 1 OS=Homo sapiens OX=9606 GN=ANKHD1	1965	RKQLFACVPKTSP	5000	K.QLFAC#VPK.T	2	1	940.487	897.704	924.845	816.815	767.524	631.615	429.148	371.552	804.414	913.8	838.71	886.91	566.552	928.726	892.348	643.778	754.543	673.336	803.211	633.19	716.052	741.359	666.297	484.509	424.904	325.07	689.67	687.616	710.429	642.546	521.165	740.377	689.417	607.493	610.153	593.458
sp|Q8IWZ3-6|ANKH1_HUMAN	ANKHD1	Isoform 6 of Ankyrin repeat and KH domain-containing protein 1 OS=Homo sapiens OX=9606 GN=ANKHD1	643	TVVSLACAGGHLA	5000	R.ATANNDHTVVSLAC#AGGHLAVVELLLAHGADPTHR.L	4	3	832.003	887.334	839.78	779.901	789.668	792.632	696.754	586.047	836.449	757.54	804.487	820.663	829.613	776.911	693.35	704.833	772.923	707.065	598.913	611.86	672.746	648.273	621.38	571.168	623.862	514.706	676.73	702.874	561.844	590.15	590.698	650.188	619.865	647.814	563.385	468.896
sp|Q8IWZ3-6|ANKH1_HUMAN	ANKHD1	Isoform 6 of Ankyrin repeat and KH domain-containing protein 1 OS=Homo sapiens OX=9606 GN=ANKHD1	777	PYQPLECIVEETE	5000	K.SSSLQVADQDLLPSFHPYQPLEC#IVEETEGK.L	3	5	549.768	633.732	662.318	596.395	514.412	546.637	430.815	412.881	465.246	500.99	545.329	534.708	473.078	598.69	553.924	498.307	504.691	595.548	773.606	934.084	868.93	771.335	768.099	659.484	620.194	507.755	843.28	760.433	748.836	756.709	655.084	820.413	724.224	717.177	773.484	711.468
sp|Q8IWZ3-6|ANKH1_HUMAN	ANKHD1	Isoform 6 of Ankyrin repeat and KH domain-containing protein 1 OS=Homo sapiens OX=9606 GN=ANKHD1	1601	NLDSTDCNSESSS	5000	R.GGGAGGNSDSDNLDSTDC#NSESSSGGK.S	2	1	478.72	409.821	421.05	425.493	328.13	391.682	269.461	223.004	348.417	434.07	455.138	379.155	328.311	444.566	376.151	367.951	337.665	270.515	285.113	222.128	230.25	246.346	269.523	150.74	111.93	122.22	171.42	218.849	250.83	238.952	194.625	250.503	190.282	176.754	189.501	132.018
sp|Q8IWZ3-6|ANKH1_HUMAN	ANKHD1	Isoform 6 of Ankyrin repeat and KH domain-containing protein 1 OS=Homo sapiens OX=9606 GN=ANKHD1	2579	VQELTHCPDTPLL	5000	K.VPAGVQELTHC#PDTPLLPPSDSR.G	1	0	331.002	231.867	288.047	263.291	274.534	301.869	277.526	211.925	287.722	350.57	304.058	294.281	207.876	285.548	261.707	328.072	288.908	243.812	0	0	0	0	0	0	0	0	0	0	0	0	0	0	0	0	0	0
sp|Q8IWZ3-6|ANKH1_HUMAN	ANKHD1	Isoform 6 of Ankyrin repeat and KH domain-containing protein 1 OS=Homo sapiens OX=9606 GN=ANKHD1	2518	IQNSTECTDAQQA	5000	K.VIQNSTEC#TDAQQASLLPSVPALK.G	0	1	0	0	0	0	0	0	0	0	0	0	0	0	0	0	0	0	0	0	80.4845	134.335	101.492	103.353	111.121	89.9028	122.965	85.8673	114.88	140.524	106.789	105.576	75.9382	128.667	91.0383	102.562	95.3434	55.1279
sp|Q04726|TLE3_HUMAN	TLE3	Transducin-like enhancer protein 3 OS=Homo sapiens OX=9606 GN=TLE3 PE=1 SV=2	623	HTDGASCIDISHD	5000	R.QFQGHTDGASC#IDISHDGTK.L	6	4	4722.96	4417.31	4397.26	4435.35	3938.27	3327.85	2561.72	1690.63	4293.26	4437.24	3916.92	3853.02	3002.3	4130.72	3860.51	3355.84	2905.8	2016.89	3809.88	3812.6	3539.41	3624.25	3289.61	2781.61	2136.26	1606.66	3572.85	3678.27	3220.17	2966.95	2338.43	3825.92	3311.84	2908.06	2478.88	1797.22
sp|Q04726|TLE3_HUMAN	TLE3	Transducin-like enhancer protein 3 OS=Homo sapiens OX=9606 GN=TLE3 PE=1 SV=2	26	FTVAESCDRIKDE	5000	K.FTVAESC#DR.I	2	2	965.007	1074.93	868.254	895.503	817.958	608.371	597.066	325.37	876.481	878.11	839.321	776.187	520.523	903.684	801.777	656.175	448.516	267.151	1742.69	1883.31	1794.04	1695.83	1416.27	1202.41	888.754	606.837	1676.51	1650.66	1505.25	1275.38	1149.16	1620	1360.72	1159.24	1029.64	598.389
sp|Q04726|TLE3_HUMAN	TLE3	Transducin-like enhancer protein 3 OS=Homo sapiens OX=9606 GN=TLE3 PE=1 SV=2	490	SHGEVVCAVTISN	5000	R.QINTLSHGEVVC#AVTISNPTR.H	5	4	1415.91	1810.04	1952.47	2009.45	1934.06	1631.04	1295.11	1195.27	1846.46	1768.86	1846.18	1644.79	1569.71	1954.09	1720.44	1626.69	1718.12	1472.17	1340.09	1307	1385.03	1284.87	1229.68	1024.13	995.194	879.917	1133.15	1331.69	1191.27	1138.02	1000.79	1187.32	1166.46	1176.84	1057.96	932.245
sp|Q04726|TLE3_HUMAN	TLE3	Transducin-like enhancer protein 3 OS=Homo sapiens OX=9606 GN=TLE3 PE=1 SV=2	747	SSSVLSCDISADD	5000	K.ESSSVLSC#DISADDK.Y	1	1	54.7466	54.3693	71.8772	62.2877	63.4796	78.5988	56.466	51.617	73.3283	70.35	62.2703	58.7146	103.819	37.5069	68.1449	53.982	91.1981	46.5514	66.6218	84.3357	75.9475	87.539	78.4348	57.2164	41.4166	38.49	74.44	70.7994	45.7288	93.525	92.2866	60.071	79.0545	65.6717	59.7434	26.2624
sp|Q04726|TLE3_HUMAN	TLE3	Transducin-like enhancer protein 3 OS=Homo sapiens OX=9606 GN=TLE3 PE=1 SV=2	528	PISQLDCLNRDNY	5000	K.SPISQLDC#LNR.D	2	3	503.072	428.127	478.78	420.886	368.031	355.054	362.929	319.408	382.207	472.37	429.263	387.31	330.559	375.491	464.636	408.156	356.681	332.472	1570.44	1447.95	1607.98	1456.5	1477.99	1414.77	1118.59	1119.73	1312.07	1570.78	1444.04	1425.39	1158.61	1708.83	1443.47	1336.54	1347.79	1098.51
sp|Q04726|TLE3_HUMAN	TLE3	Transducin-like enhancer protein 3 OS=Homo sapiens OX=9606 GN=TLE3 PE=1 SV=2	579	TSSAPACYALAIS	5000	K.AELTSSAPAC#YALAISPDAK.V	1	0	84.8998	112.489	137.92	146.515	89.7279	34.1734	36.4908	29.1739	114.181	99.15	80.8629	89.0161	50.7421	76.2348	117.314	58.2233	50.7906	52.0159	0	0	0	0	0	0	0	0	0	0	0	0	0	0	0	0	0	0
sp|O15355|PPM1G_HUMAN	PPM1G	Protein phosphatase 1G OS=Homo sapiens OX=9606 GN=PPM1G PE=1 SV=1	164	TRYGQNCHKGPPH	5000	R.YGQNC#HK.G	6	2	3368.54	3396.31	3228.33	3230.31	3158.07	2904.45	2444.53	2034.57	3011.38	3296.87	3245.94	2956.38	2801.04	3390.82	2899.7	2677.92	2834.49	2352.32	605.406	840.284	595.943	679.332	719.601	601.169	495.385	422.935	541.24	660.142	665.156	633.208	615.795	723.338	581.391	661.153	578.476	475.161
sp|O15355|PPM1G_HUMAN	PPM1G	Protein phosphatase 1G OS=Homo sapiens OX=9606 GN=PPM1G PE=1 SV=1	13	QPNTVKCSGDGVG	5000	K.C#SGDGVGAPR.L	4	3	2143.61	2699.22	2596.24	2874.77	2696.72	2321.33	2344.56	2445.02	2664.42	2675.15	2532.27	2458.24	2649.88	2676.07	2586.93	2622.68	2777.68	2650.12	385.228	400.082	444.27	401.169	414.545	342.973	372.079	334.37	335.62	429.302	373.552	379.772	295.65	350.548	416.039	402.48	347.136	306.667
sp|O15355|PPM1G_HUMAN	PPM1G	Protein phosphatase 1G OS=Homo sapiens OX=9606 GN=PPM1G PE=1 SV=1	351	NAGDSRCVVSEAG	5000	R.C#VVSEAGK.A	2	4	1345.93	1419.43	1312.93	1333.75	1298.03	1105.08	1016.81	845.789	1199.36	1393.36	1383.95	1231.72	1154.98	1374.28	1218.92	1165.28	1259.87	1072.78	1182.86	972.09	1081.86	1093.08	1024.9	1109.85	930.193	893.576	937.29	1203.52	980.091	887.832	880.818	1185.55	1074.28	987.993	967.472	852.123
sp|O15355|PPM1G_HUMAN	PPM1G	Protein phosphatase 1G OS=Homo sapiens OX=9606 GN=PPM1G PE=1 SV=1	241	GEAGPSCSSASDK	5000	R.GTEAGQVGEPGIPTGEAGPSC#SSASDK.L	9	11	3061.94	2757.43	2710.01	2823.44	2827.88	2644.58	2265.74	2177.82	2938.21	2860.95	2920.76	2896.09	2663.65	2997.94	2761.8	2885.15	2730.99	2674.08	3635.04	3549.83	3422.05	3175.08	3572.25	3310.92	2930.34	2450.81	3333.93	3277.21	3270.32	3323.72	2986.22	3797.94	3480.62	3316.05	3376.53	2960.04
sp|P55209|NP1L1_HUMAN	NAP1L1	Nucleosome assembly protein 1-like 1 OS=Homo sapiens OX=9606 GN=NAP1L1 PE=1 SV=1	88	KNLQVKCAQIEAK	5000	K.C#AQIEAK.F	2	2	2780.13	3550.26	3092.35	2995.84	3227.2	2834.56	2455.56	2241.2	3001.23	3515.46	2928.71	2686.63	2684.72	3562.17	2965.48	2979.23	2647.15	2251.74	1775.35	2069.4	2014.06	2028.82	1984.61	1693.79	1469.94	1269.91	1815.31	1991.33	2035.4	1922.01	1657.4	2008.95	1909.99	1687.54	1739.45	1580.79
sp|P55209|NP1L1_HUMAN	NAP1L1	Nucleosome assembly protein 1-like 1 OS=Homo sapiens OX=9606 GN=NAP1L1 PE=1 SV=1	132	EPTEEECEWKPDE	5000	K.RFEIINAIYEPTEEEC#EWKPDEEDEISEELK.E	7	11	1658.54	2229.14	2531.19	2472.87	2279.63	2074.33	1966.99	1905.77	2335.2	2467.59	2538.37	2401.43	2147.78	2526.97	2414.02	2392.86	2482.28	2477.85	2185.64	2974.72	2988.8	2915.37	2740.34	2441.96	2400.59	2244.57	2900.85	2955.55	2760.17	2860.33	2444.83	3066.17	2630.86	2792.34	2519.99	2556.28
sp|P55209|NP1L1_HUMAN	NAP1L1	Nucleosome assembly protein 1-like 1 OS=Homo sapiens OX=9606 GN=NAP1L1 PE=1 SV=1	388	DQNPAECKQQxxx	5000	K.DQNPAEC#K.Q	2	3	891.469	850.66	753.439	861.2	740.93	786.337	721.72	724.482	870.838	887.12	733.384	840.803	876.421	839.515	768.855	731.353	712.783	817.973	994.372	1052.9	1041.06	1112.27	1019.28	937.277	829.835	792.558	1105.66	1212.77	993.078	954.229	945.018	1096.56	1002.86	1033.72	959.805	881.672
sp|Q9H7D7|WDR26_HUMAN	WDR26	WD repeat-containing protein 26 OS=Homo sapiens OX=9606 GN=WDR26 PE=1 SV=3	316	ELQRDRCLYHNTK	5000	R.C#LYHNTK.L	1	3	952.574	966.754	601.825	674.37	588.466	514.654	288.457	289.323	739.032	850.61	543.896	562.424	392.781	929.736	609.548	608.397	382.23	339.877	2251.15	2542.04	1904.97	1930	1860.49	1621.71	1002.34	851.108	1811.76	2135.49	1680.38	1727.82	1158.52	2221.99	1605.75	1795.77	1276.74	1004.16
sp|Q9H7D7|WDR26_HUMAN	WDR26	WD repeat-containing protein 26 OS=Homo sapiens OX=9606 GN=WDR26 PE=1 SV=3	238	ALQVLRCELTPLK	5000	R.C#ELTPLK.Y	6	4	2885.87	3530.01	3227.06	3207.9	2965.67	2475.9	2139.36	2381.12	3046.54	3538.19	2990.85	3007.52	2824.23	3640.42	3078.31	3061.45	2931.04	2937.65	1464.24	1618.67	1570.5	1511.63	1490.52	1191.86	1096.69	1204.26	1395.72	1593.46	1320.89	1392.23	1288.2	1546.64	1488.3	1493.46	1392.7	1290.74
sp|Q9H7D7|WDR26_HUMAN	WDR26	WD repeat-containing protein 26 OS=Homo sapiens OX=9606 GN=WDR26 PE=1 SV=3	656	QNIEEECSSMDSx	5000	R.IWGPAPFIDHQNIEEEC#SSM*DS.-	6	7	1013.28	1107.96	1187.75	1207.9	1202.76	1014.63	992.536	1003.47	997.609	1132.47	1244.28	1117.84	1042.92	1246.74	1041.21	1068.14	911.242	962.472	1068.11	1064.94	1046.92	1228.37	1060.62	1047.96	867.727	730.93	1101.17	1261.11	1143.79	1033.36	826.835	1170.32	928.222	957.943	917.867	942.414
sp|Q9H7D7|WDR26_HUMAN	WDR26	WD repeat-containing protein 26 OS=Homo sapiens OX=9606 GN=WDR26 PE=1 SV=3	338	LLIDHVCSRRQFP	5000	K.LDNNLDSVSLLIDHVC#SR.R	7	5	1888.27	2107.07	1979.94	1886.88	1651.66	1360.8	1050.59	896.572	1822.03	2027.17	1876.26	1740.2	1331.42	1809.09	1678.16	1464.02	1490.5	1311.17	1522.98	1454.94	1551.24	1243.59	1078.38	1023.15	810.137	707.072	1380.05	1517.25	1437.56	1293.84	915.3	1379.45	1309.1	1159.15	1217.28	1141.22
sp|Q9H7D7|WDR26_HUMAN	WDR26	WD repeat-containing protein 26 OS=Homo sapiens OX=9606 GN=WDR26 PE=1 SV=3	153	LMQESGCRLEHPS	5000	R.LIGQHLNGLGLNQTVDLLMQESGC#R.L	5	10	1109.24	1297.88	1182.96	1183.27	1140.53	976.904	1047.92	814.749	1172.47	1189.96	1063.18	916.224	737.047	1225.57	1025.98	1028.92	930.588	806.608	1643.83	1858.43	1917.19	1966.72	1881.09	1566.85	1444.66	1365.18	1754.36	1825.37	1709.01	1500.92	1448.53	1834.09	1716.7	1692.16	1676.98	1484.64
sp|Q9H7D7|WDR26_HUMAN	WDR26	WD repeat-containing protein 26 OS=Homo sapiens OX=9606 GN=WDR26 PE=1 SV=3	473	RGQFYQCDLDGNL	5000	R.GQFYQC#DLDGNLLDSWEGVR.V	2	4	171.902	197.534	202.191	235.69	169.111	157.039	136.95	131.024	219.123	228.19	207.849	226.585	211.195	204.251	252.179	359.11	479.665	521.536	847.202	746.505	686.928	592.496	577.503	564.903	515.182	500.931	635.87	832.123	671.355	560.13	553.676	665.203	605.095	471.915	627.671	629.306
sp|Q9H7D7|WDR26_HUMAN	WDR26	WD repeat-containing protein 26 OS=Homo sapiens OX=9606 GN=WDR26 PE=1 SV=3	259	LSGYLMCSHAEDL	5000	R.IHVLSGYLM*C#SHAEDLR.A	2	4	536.42	493.354	514.418	540.613	454.115	345.702	351.446	360.726	483.859	430.46	453.42	422.129	368.762	477.544	357.002	423.547	378.481	311.062	1679.22	1797.68	1705.62	1775.39	1718.89	1611.79	1286.13	1225.58	1641.56	1670.65	1587.11	1508.74	1237.66	1847.25	1542.62	1406.99	1394.09	1156.84
sp|Q9H7D7|WDR26_HUMAN	WDR26	WD repeat-containing protein 26 OS=Homo sapiens OX=9606 GN=WDR26 PE=1 SV=3	577	FYTIHSCFGGHNE	5000	K.YQGVTQGFYTIHSC#FGGHNEDFIASGSEDHK.V	0	1	0	0	0	0	0	0	0	0	0	0	0	0	0	0	0	0	0	0	320.325	340.576	333.675	332.222	306.315	344.539	227.626	215.874	248.72	351.672	286.605	300.798	204.13	325.831	329.742	280.976	330.516	262.58
sp|Q96D46|NMD3_HUMAN	NMD3	60S ribosomal export protein NMD3 OS=Homo sapiens OX=9606 GN=NMD3 PE=1 SV=1	256	CKDNVVCLSPKLA	5000	K.DNVVC#LSPK.L	3	2	1764.59	1587.43	1771.32	1598.49	1444.74	1221.33	1153.64	958.85	1494.95	1468.63	1328.49	1144.86	975.754	1487.89	1278.03	1158.24	1150.62	1135.62	914.08	1076.36	1150.99	960.686	1005.03	922.775	778.273	783.925	979.7	979.569	1005.9	1010.91	744.753	1029.19	881.199	958.668	927.961	947.543
sp|Q96D46|NMD3_HUMAN	NMD3	60S ribosomal export protein NMD3 OS=Homo sapiens OX=9606 GN=NMD3 PE=1 SV=1	55	QVSISFCKQCQRY	5000	K.QVSISFC#K.Q	1	1	1140.76	1136.06	1240.68	1261.67	972.935	902.643	895.161	847.447	1078.97	1120.24	1162.38	1122.04	935.551	1103.88	1048.68	938.308	1159.29	1023.5	1762.76	1969.58	1738.94	2008.3	1763.37	1708.38	1599.36	1658.4	1559.84	1794.64	1742.8	1766.4	1604.04	1739.29	1619.71	1620.11	1631.47	1519.75
sp|Q96D46|NMD3_HUMAN	NMD3	60S ribosomal export protein NMD3 OS=Homo sapiens OX=9606 GN=NMD3 PE=1 SV=1	383	GFDLANCNLNDEH	5000	R.THLGHLLNPGDLVLGFDLANC#NLNDEHVNK.M	4	5	541.328	512.385	511.485	521.316	465.528	536.448	418.415	415.527	424.31	485.25	566.409	540.341	471.327	507.281	503.635	546.157	430.351	558.112	657.514	653.58	670.032	701.875	666.603	578.551	572.783	585.571	640	669.819	654.89	692.386	715.32	651.882	607.456	663.96	794.203	570.019
sp|Q96D46|NMD3_HUMAN	NMD3	60S ribosomal export protein NMD3 OS=Homo sapiens OX=9606 GN=NMD3 PE=1 SV=1	82	RELLALCLKKIKA	5000	R.ELLALC#LK.K	2	2	1175.74	1250.52	1224.38	1435.99	1267.77	1324.41	1243.23	1440.67	1086.74	1202.13	1120.26	1171.95	1020.03	1284.09	1153.14	1147.65	964.032	891.261	1099.38	1216.67	934.138	1118.78	1196.17	1146.42	1073.51	1225.17	829.29	1120.89	1056.62	1084.5	933.827	1041.05	1021.13	936.013	888.461	758.114
sp|Q96D46|NMD3_HUMAN	NMD3	60S ribosomal export protein NMD3 OS=Homo sapiens OX=9606 GN=NMD3 PE=1 SV=1	250	VEIVPICKDNVVC	5000	K.STFSVEIVPIC#K.D	3	3	806.022	807.676	895.769	910.993	729.801	727.692	582.145	624.092	765.696	846.42	729.642	716.099	578.27	745.687	696.913	615.99	668.263	642.96	1122.02	1135.64	1100.59	1063.5	1074.47	900.93	792.657	722.847	992.36	943.237	964.937	898.201	755.495	998.822	904.974	935.359	920.659	756.647
sp|Q96D46|NMD3_HUMAN	NMD3	60S ribosomal export protein NMD3 OS=Homo sapiens OX=9606 GN=NMD3 PE=1 SV=1	308	HPFNSLCHPKQLE	5000	R.VTSAIHLIDPNTLQVADIDGSTFWSHPFNSLC#HPK.Q	2	2	408.65	406.775	400.067	320.28	360.838	330.202	283.091	278.541	347.187	464.98	367.308	338.639	322.895	356.488	322.054	307.264	351.467	272.661	402.85	347.586	322.597	333.985	416.177	313.063	292.892	280.275	314.66	394.619	326.034	296.056	283.266	287.331	307.182	310.603	325.841	368.556
sp|Q96D46|NMD3_HUMAN	NMD3	60S ribosomal export protein NMD3 OS=Homo sapiens OX=9606 GN=NMD3 PE=1 SV=1	71	PGTWIQCALESRE	5000	R.YFQPPGTWIQC#ALESR.E	4	4	2144.02	2300.94	2360.56	2321.46	2050.2	1917.46	1866.41	1631.66	2199.5	2291.17	2124.86	2168.66	1568.17	2301	2195.08	1958.68	2022.9	1927.19	2258.49	2440.66	2409.11	2478.84	2566.08	1978.96	1888.33	1773.45	2183.85	2328.71	2242.56	2221.44	1734.3	2496.34	2167.59	2259.41	2249.46	1985.89
sp|Q86YS7-5|C2CD5_HUMAN	C2CD5	Isoform 5 of C2 domain-containing protein 5 OS=Homo sapiens OX=9606 GN=C2CD5	142	RFRQSSCGVKFFC	5000	R.QSSC#GVK.F	6	4	2693.06	2729.11	2626.15	2658.77	2786.63	2569.71	2155.77	1798.82	2447.07	2634.15	2616.89	2663.04	2509.53	2801.34	2398.32	2213.11	1998.26	1157.78	1448.07	1481.68	1386.65	1314.5	1477.13	1406.82	1259.36	1028.9	1411.23	1421.17	1392.82	1475.75	1478.29	1614.69	1369.19	1305.82	1053.54	834.353
sp|Q86YS7-5|C2CD5_HUMAN	C2CD5	Isoform 5 of C2 domain-containing protein 5 OS=Homo sapiens OX=9606 GN=C2CD5	525	TVIGKGCLIQARL	5000	K.GC#LIQAR.L	2	2	1374.89	1541.87	1469.07	1478.5	1395.19	1285.63	1121.13	1183.56	1476.89	1323.63	1317.56	1371.72	1156.84	1481.25	1343.8	1333.83	1413.76	1355.2	2882.45	2812.27	2818.35	2805	2664.4	2721.52	2551.64	2371.96	2673.6	2772.43	2704.1	2562.95	2349.71	2735.6	2614.53	2652.75	2714.13	2792.97
sp|Q86YS7-5|C2CD5_HUMAN	C2CD5	Isoform 5 of C2 domain-containing protein 5 OS=Homo sapiens OX=9606 GN=C2CD5	921	NRSAPPCANSTVG	5000	R.SAPPC#ANSTVGVVK.M	6	6	2165.66	2156.8	2376.38	2416.04	2150.15	1546.11	1277.27	1018.52	2194.34	2260.42	2275.41	2245.65	1892.15	2363.48	2129.71	2065.18	2049.33	1536.48	2404.22	2412.64	2491.42	2251.71	1992.91	1587.24	1310.75	1133.36	2398.76	2444.44	2348.29	2239.91	1726.13	2266.54	2160.68	2207.02	2027.71	1716.47
sp|Q86YS7-5|C2CD5_HUMAN	C2CD5	Isoform 5 of C2 domain-containing protein 5 OS=Homo sapiens OX=9606 GN=C2CD5	462	DGTVEGCLEQRLE	5000	R.FLQDGTVEGC#LEQR.L	3	2	1219.55	1343.72	1393.33	1234.53	1098.38	1088.44	800.86	736.648	1281.84	1291.47	1358.14	1307.77	1194.78	1396.04	1149.19	1173.28	1280.16	1071.51	982.101	994.156	986.336	1022.33	902.225	746.203	709.989	572.907	958.15	1178.86	839.916	904.176	830.842	1066.04	976.188	980.226	1043.43	893.044
sp|Q86YS7-5|C2CD5_HUMAN	C2CD5	Isoform 5 of C2 domain-containing protein 5 OS=Homo sapiens OX=9606 GN=C2CD5	148	CGVKFFCTTSIPK	5000	K.FFC#TTSIPK.C	1	0	420.631	450.007	429.227	444.954	418.245	328.657	335.712	359.353	341.712	420.37	418.354	332.051	366.329	457.298	358.896	416.649	516.698	371.768	0	0	0	0	0	0	0	0	0	0	0	0	0	0	0	0	0	0
sp|Q86YS7-5|C2CD5_HUMAN	C2CD5	Isoform 5 of C2 domain-containing protein 5 OS=Homo sapiens OX=9606 GN=C2CD5	258	AAFLPACNSPSKE	5000	K.LSSPAAFLPAC#NSPSK.E	2	4	234.941	289.417	299.525	251.016	201.317	189.202	143.754	141.708	263.801	265.19	258.43	286.051	230.069	327.195	211.825	221.457	266.846	188.272	743.307	762.692	799.17	708.202	643.51	454.782	416.065	356.334	773.18	832.195	695.186	625.518	616.726	726.869	730.373	619.968	623.449	577.023
sp|Q86YS7-5|C2CD5_HUMAN	C2CD5	Isoform 5 of C2 domain-containing protein 5 OS=Homo sapiens OX=9606 GN=C2CD5	764	KNFNDLCENLLKS	5000	K.NFNDLC#ENLLK.S	2	2	417.541	450.266	342.464	432.448	409.513	401.363	350.873	346.287	395.828	389.75	341.665	352.888	452.312	352.303	334.159	295.736	352.421	335.331	394.605	439.764	459.645	441.78	409.508	378.629	331.442	298.673	379.22	413.716	497.85	343.138	324.219	427.372	379.723	417.43	430.502	445.314
sp|Q86YS7-5|C2CD5_HUMAN	C2CD5	Isoform 5 of C2 domain-containing protein 5 OS=Homo sapiens OX=9606 GN=C2CD5	877	AAQRDRCSSWIEL	5000	R.C#SSWIELIK.L	3	3	1059.18	1340.69	1349.49	1170.49	993.142	819.135	681.468	552.92	1226.64	1361.71	1356.85	1104.1	826.922	1337.13	1101.12	1114.83	1091.79	982.573	874.147	1180	1190.26	1134.37	1003.62	675.125	625.915	574.589	1095.33	1123.33	1180.23	1086.45	891.998	1181.91	1019.59	1046.75	879.741	766.166
sp|Q86YS7-5|C2CD5_HUMAN	C2CD5	Isoform 5 of C2 domain-containing protein 5 OS=Homo sapiens OX=9606 GN=C2CD5	844	QFPLELCSDSLPS	5000	R.ASTDNEELLQFPLELC#SDSLPSHPFPPAK.A	12	10	2110.3	2138.87	2313.67	2015.85	1864.23	1446.98	1318.61	1217.99	2011.6	2201.8	2296.36	2045.03	1700.26	2351.99	2063.98	2016.87	2057.35	2034.6	1893.85	1912.09	2026.41	1992.7	1575.69	1450.5	1419.34	1303.51	1820.55	2032.13	1870.25	1935.56	1347.33	1903.9	1767.4	1736.69	2034.49	1665.17
sp|Q86YS7-5|C2CD5_HUMAN	C2CD5	Isoform 5 of C2 domain-containing protein 5 OS=Homo sapiens OX=9606 GN=C2CD5	1001	SYIMKQCVFMENP	5000	K.QC#VFMENPNK.N	1	2	260.091	250.484	219.788	177.33	194.669	187.657	206.681	174.143	212.806	260.43	225.809	219.257	208.233	204.584	165.781	245.28	215.67	198.271	265.248	252.676	242.278	303.05	256.876	246.734	198.65	244.102	222.22	284.406	268.207	238.964	214.74	257.356	217.592	222.598	206.443	164.391
sp|Q86YS7-5|C2CD5_HUMAN	C2CD5	Isoform 5 of C2 domain-containing protein 5 OS=Homo sapiens OX=9606 GN=C2CD5	225	VVGYLQCFDLEGE	5000	R.GNAVVGYLQC#FDLEGESGLVVR.A	0	2	0	0	0	0	0	0	0	0	0	0	0	0	0	0	0	0	0	0	331.945	344.374	245.066	358.571	298.442	266.678	291.299	266.785	281.23	272.599	338.466	293.78	154.68	279.785	301.053	295.512	343.347	279.633
sp|Q9Y2L1|RRP44_HUMAN	DIS3	Exosome complex exonuclease RRP44 OS=Homo sapiens OX=9606 GN=DIS3 PE=1 SV=2	533	GTTVYLCEKRIDM	5000	R.RGTTVYLC#EK.R	6	6	3922.3	4173.7	4506.68	4399.13	4208.76	3989.65	3583.99	3281.22	4079.77	3897.51	4224.7	4144.74	3734.38	4245.11	3955.55	3874.44	4303.67	3602.34	3948.51	3671.92	3140.58	3310.02	3526.37	3249.51	2916.43	2820.26	2888.69	3467.13	3321.45	3234.98	3064.88	3799.61	3336.48	3121.01	3121.1	2781.98
sp|Q9Y2L1|RRP44_HUMAN	DIS3	Exosome complex exonuclease RRP44 OS=Homo sapiens OX=9606 GN=DIS3 PE=1 SV=2	357	RNWRPYCGMLSKS	5000	R.NWRPYC#GM*LSK.S	3	1	674.668	799.222	823.839	769.721	900.41	827.144	632.609	639.585	768.218	685.42	878.351	756.562	649.303	823.01	908.199	673.692	771.003	627.589	169.609	252.932	185.93	171.339	263.687	194.389	150.558	153.77	236.15	188.252	238.554	183.026	157.691	309.474	206.044	184.762	140.45	145.596
sp|Q9Y2L1|RRP44_HUMAN	DIS3	Exosome complex exonuclease RRP44 OS=Homo sapiens OX=9606 GN=DIS3 PE=1 SV=2	213	LIDRLACLSEEGN	5000	R.LAC#LSEEGNEIESGK.I	6	9	3185.04	3309.68	3059.58	3286.05	3372.59	3187.79	2817.5	2618.55	2954.88	3067.85	2738.33	2955.4	2720.39	3197.58	2819.11	2888.68	2636.51	2633.42	5437.96	5561.28	4999.72	5447.5	5539.54	5181.71	4844.21	4814.94	4560.45	5563.22	4989.33	4831.66	4647.27	5533.48	4793.4	5073.7	4672.59	4492
sp|Q9Y2L1|RRP44_HUMAN	DIS3	Exosome complex exonuclease RRP44 OS=Homo sapiens OX=9606 GN=DIS3 PE=1 SV=2	194	GIPAFTCEEYVKS	5000	K.AIEEGIPAFTC#EEYVK.S	6	4	2550.98	2333.29	2070	2404.59	2275.24	2087.97	1531.59	1807.47	1966.36	2281.03	2111.84	2157.87	1923.64	2114.87	2160.61	2026.35	1837.63	1736.38	1503.58	1512.09	1259.8	1444.05	1531.65	1204.37	1090.36	1222.37	1254.96	1415.97	1347.15	1206.01	1210.34	1402.68	1138.8	1239.32	1048.84	1130.81
sp|Q9Y2L1|RRP44_HUMAN	DIS3	Exosome complex exonuclease RRP44 OS=Homo sapiens OX=9606 GN=DIS3 PE=1 SV=2	562	DRLAFSCIWEMNH	5000	R.LAFSC#IWEMNHNAEILK.T	4	4	1374.64	1328.02	1447.04	1539.92	1418.09	1395.79	1238.1	1235.23	1352.1	1520.78	1523.17	1515.02	1250.81	1422.96	1439.39	1436.16	1431.45	1375.88	2188.89	2316.61	1965.98	2085.02	2130.3	1899.3	1745.69	1779.27	2016.17	2137.94	2072.74	1944.31	1780.95	2274.48	1875.81	2000.02	2080.14	1923.98
sp|Q9Y2L1|RRP44_HUMAN	DIS3	Exosome complex exonuclease RRP44 OS=Homo sapiens OX=9606 GN=DIS3 PE=1 SV=2	549	LLSSNLCSLKCDV	5000	K.RIDMVPELLSSNLC#SLK.C	1	4	50.9315	74.9442	105.838	101.648	78.3261	85.1478	61.1967	28.3394	72.9814	68.02	77.2793	117.257	46.5695	82.6506	63.0753	67.7177	83.8709	72.2207	674.592	742.088	724.448	783.41	735.654	676.63	697.889	646.226	763.16	791.9	689.887	709.817	637.87	714.505	645.494	619.857	699.658	703.791
sp|Q9Y2L1|RRP44_HUMAN	DIS3	Exosome complex exonuclease RRP44 OS=Homo sapiens OX=9606 GN=DIS3 PE=1 SV=2	799	VAIGADCTYPELT	5000	R.LLAVAIGADC#TYPELTDK.H	8	9	2007.81	2029.91	2032.29	2041.77	2017.3	2072.78	1736.4	1964.59	1880.25	1987.79	1881.27	1823.53	1733.44	2248.25	1757.41	1756.15	1562.4	1612.46	3366.86	4055.62	3379.41	3825.89	3888.87	3840.4	3177.66	3385.44	3330.39	3896.63	3207.8	3740.17	3391.18	4073.39	3230.24	3616.33	3026.66	3310.33
sp|Q8NFQ8|TOIP2_HUMAN	TOR1AIP2	Torsin-1A-interacting protein 2 OS=Homo sapiens OX=9606 GN=TOR1AIP2 PE=1 SV=1	310	GRETLKCLSHHVA	5000	K.C#LSHHVADAYTSSQK.V	5	9	2027.58	2081.11	2070.88	1940.89	1503.95	1135.04	1027.85	567.435	1917.52	1890.01	1792.45	1512.41	964.263	1977.7	1856.85	1497.03	1019.87	698.317	3959.38	4016.82	3832.69	3431.14	2924.73	2309.61	1559.72	1130.21	3531.47	3708.63	3222.48	2814.76	1833.07	3488.24	3130.75	2513.36	2310.75	1488.86
sp|Q8NFQ8|TOIP2_HUMAN	TOR1AIP2	Torsin-1A-interacting protein 2 OS=Homo sapiens OX=9606 GN=TOR1AIP2 PE=1 SV=1	47	EILHSACGLSKDH	5000	K.DLENDPSVNSQAQETTIIASNAEEAEILHSAC#GLSK.D	5	5	1503.56	1363.86	1497.83	1345.24	1457.6	1319.03	1341.63	1117.18	1373.01	1619.17	1374.33	1434.23	1362.84	1389.25	1330.69	1250.58	1576.09	1272.24	888.832	979.058	1036.8	924.36	988.402	950.275	860.382	761.136	981.76	964.588	924.785	914.411	920.479	1071.32	980.766	880.18	918.033	794.767
sp|Q8NFQ8|TOIP2_HUMAN	TOR1AIP2	Torsin-1A-interacting protein 2 OS=Homo sapiens OX=9606 GN=TOR1AIP2 PE=1 SV=1	468	SIEEQGCLFxxxx	5000	R.ISHLVLPVQPVSSIEEQGC#LF.-	3	3	915.852	796.145	846.353	840.456	731.204	747.255	507.277	470.328	817.836	845.78	717.879	740.381	562.261	758.851	818.94	620.446	615.099	528.734	590.23	598.95	534.315	658.998	560.049	469.437	399.343	395.121	492.61	603.904	549.778	550.164	386.973	636.592	515.181	401.635	433.117	385.918
sp|P05165|PCCA_HUMAN	PCCA	Propionyl-CoA carboxylase alpha chain, mitochondrial OS=Homo sapiens OX=9606 GN=PCCA PE=1 SV=4	616	TQRTVQCLSREAG	5000	R.TVQC#LSR.E	2	1	377.509	492.95	494.194	483.656	377.946	250.164	265.564	232.414	396.469	396.92	441.036	355.517	313.912	413.308	365.737	364.282	378.629	371.183	211.336	192.337	244.886	204.92	215.233	174.588	125.567	127.14	208.83	192.758	191.214	259.579	179.799	224.774	166.861	161.282	136.472	129.459
sp|P05165|PCCA_HUMAN	PCCA	Propionyl-CoA carboxylase alpha chain, mitochondrial OS=Homo sapiens OX=9606 GN=PCCA PE=1 SV=4	111	MADEAVCVGPAPT	5000	K.MADEAVC#VGPAPTSK.S	1	4	555.233	511.649	576.758	564.659	563.056	472.81	442.965	492.102	558.911	623.34	577.244	518.753	462.765	498.035	463.831	489.252	504.804	522.237	1236.85	1033.7	1137.13	1140.88	951.008	888.929	826.3	737.426	916.85	1024.35	1087.38	1053.65	957.161	1107.17	895.725	926.013	884.594	824.151
sp|P05165|PCCA_HUMAN	PCCA	Propionyl-CoA carboxylase alpha chain, mitochondrial OS=Homo sapiens OX=9606 GN=PCCA PE=1 SV=4	155	NKEFARCLAAEDV	5000	R.C#LAAEDVVFIGPDTHAIQAMGDK.I	3	2	830.216	888.173	929.381	952.075	665.211	695.138	580.071	480.562	794.073	876.23	939.335	801.67	565.395	884.87	820.997	790.609	639.75	446.87	528.543	647.904	671.912	654.534	591.869	378.822	398.508	421.274	524.03	593.019	531.58	446.36	458.159	592.944	623.927	419.904	481.293	354.692
sp|P05165|PCCA_HUMAN	PCCA	Propionyl-CoA carboxylase alpha chain, mitochondrial OS=Homo sapiens OX=9606 GN=PCCA PE=1 SV=4	712	TVKSVHCQAGDTV	5000	K.SVHC#QAGDTVGEGDLLVELE.-	1	0	347.913	379.808	448.786	410.454	370.617	294.981	219.685	229.504	337.445	361.65	313.544	295.429	290.757	355.944	310.459	329.983	263.302	243.801	0	0	0	0	0	0	0	0	0	0	0	0	0	0	0	0	0	0
sp|P05165|PCCA_HUMAN	PCCA	Propionyl-CoA carboxylase alpha chain, mitochondrial OS=Homo sapiens OX=9606 GN=PCCA PE=1 SV=4	363	EHPVTECITGLDL	5000	R.LQVEHPVTEC#ITGLDLVQEMIR.V	1	2	402.617	515.731	433.056	457.471	395.975	338.084	250.038	299.699	454.589	423.15	299.062	384.606	295.859	518.414	463.149	313.069	319.227	303.922	411.191	409.675	500.153	362.577	428.057	322.745	413.408	293.934	430.1	414.484	493.251	462.2	326.967	455.169	336.579	365.852	409.472	357.096
sp|O60739|EIF1B_HUMAN	EIF1B	Eukaryotic translation initiation factor 1b OS=Homo sapiens OX=9606 GN=EIF1B PE=1 SV=2	69	FKKKFACNGTVIE	5000	K.KFAC#NGTVIEHPEYGEVIQLQGDQR.K	9	10	2197.4	2523.53	2803.44	3058.14	2684.52	2678.83	2363.08	2468.77	2545.94	2609.52	2413.63	2342.41	2329.25	2540.12	2336.62	2246.37	2424.47	2401.52	2617.76	2965.78	2793.44	2769.93	3194.85	2814.56	2929.46	2713.44	2503.39	3121.32	3019.79	2826.9	2733.37	3130.11	2891.2	2785.79	2744.53	2796.44
sp|O60739|EIF1B_HUMAN	EIF1B	Eukaryotic translation initiation factor 1b OS=Homo sapiens OX=9606 GN=EIF1B PE=1 SV=2	94	DQRKNICQFLLEV	5000	K.NIC#QFLLEVGIVK.E	1	0	66.9277	96.6381	73.3752	102.767	112.081	143.401	102.658	91.4195	155.338	113.77	113.463	85.0996	92.8038	148.263	103.917	132.84	133.105	107.717	0	0	0	0	0	0	0	0	0	0	0	0	0	0	0	0	0	0
sp|P41567|EIF1_HUMAN	EIF1	Eukaryotic translation initiation factor 1 OS=Homo sapiens OX=9606 GN=EIF1 PE=1 SV=1	94	DQRKNICQFLVEI	5000	K.NIC#QFLVEIGLAK.D	1	1	998.439	1086.94	1182.28	1229.64	1133.95	1260.71	1070.25	1271.09	1178.02	1199.36	1057.23	1247.53	1117.54	1181.4	1146.32	1154.73	1367.63	1428.1	1473.65	1634.83	1660.91	1743.16	1793.28	1715.94	1724.26	1581.3	1734.49	1755.05	1733.45	1795.95	1651.05	1769.46	1846.69	1938.25	2043.4	2126.33
sp|Q9BUA3|SPNDC_HUMAN	SPINDOC	Spindlin interactor and repressor of chromatin-binding protein OS=Homo sapiens OX=9606 GN=SPINDOC PE=1 SV=3	64	EAGSDGCEEPKQQ	5000	K.TPPPRPSPLEAGSDGC#EEPK.Q	8	6	2037.34	2272.85	2197.87	2389.09	2188.63	2131.99	1988.67	2041.45	2190.95	2190.99	2199.1	2350.61	1982.09	2283.61	2289.33	2232.62	2480.73	2266.42	1164.88	1199.84	1297.27	1546.78	1335.22	1305.12	1268.35	1191.11	1242.63	1672.94	1660.68	1334.56	1154.59	1368.16	1291.84	1209.98	1571.75	1351.59
sp|Q9BUA3|SPNDC_HUMAN	SPINDOC	Spindlin interactor and repressor of chromatin-binding protein OS=Homo sapiens OX=9606 GN=SPINDOC PE=1 SV=3	19	FEVTLKCEEGEDE	5000	K.C#EEGEDEEEAMVVAVIPRPEPM*LR.V	3	4	468.725	577.011	720.006	659.933	671.787	544.479	539.714	364.81	615.97	618.85	638.998	639.336	642.871	555.866	612.928	649.236	642.067	558.054	838.348	950.185	1045.07	1009.6	1112.01	893.201	886.756	757.401	794.98	1045.32	1017.34	994.215	935.809	997.205	957.629	879.435	952.692	900.412
sp|Q9BUA3|SPNDC_HUMAN	SPINDOC	Spindlin interactor and repressor of chromatin-binding protein OS=Homo sapiens OX=9606 GN=SPINDOC PE=1 SV=3	12	EGAALDCFEVTLK	5000	K.AEGAALDC#FEVTLK.C	8	7	3003.37	2868.83	3136.75	2980.25	2897.86	2819.1	2361.06	2380.32	2913.88	3031.76	2748.38	2724.09	2558.26	2941.69	2823.94	2944.79	2921.45	2842.82	2736.58	2929.78	2665.6	2719.84	2568.1	2326.43	2076.04	1989.33	2436.05	3000.19	2638.68	2575.73	2394.69	2714.7	2499.06	2531.89	2513.38	2413.26
sp|P60891|PRPS1_HUMAN	PRPS1	Ribose-phosphate pyrophosphokinase 1 OS=Homo sapiens OX=9606 GN=PRPS1 PE=1 SV=2	41	FSNQETCVEIGES	5000	K.KFSNQETC#VEIGESVR.G	11	11	4980.22	5552.02	6056.7	5943.34	5806.36	5678.98	5398.27	5044.32	4984.24	5324.54	5204.29	5504.33	4833.01	5666.13	5167.72	5195.17	5458.68	4860.87	2796.64	3061.32	3138.63	3201.32	3202.59	2779.01	3100.59	2872.43	2633.68	3073.87	2970.48	2898.24	2667.1	3132.45	2959.02	2897.85	3034.58	2820.6
sp|P60891|PRPS1_HUMAN	PRPS1	Ribose-phosphate pyrophosphokinase 1 OS=Homo sapiens OX=9606 GN=PRPS1 PE=1 SV=2	165	ISEWRNCTIVSPD	5000	R.NC#TIVSPDAGGAK.R	3	3	481.905	371.81	407.093	458.447	406.686	407.531	403.087	428.341	423.406	462.47	341.243	401.946	345.92	481.773	298.498	427.186	373.256	324.494	1402.62	1571.04	1659.72	1675.91	1779.89	1541.16	1596.45	1536.53	1276.34	1576.55	1590.37	1596.48	1485.27	1474.95	1594.87	1453.31	1652.6	1604.88
sp|P60891|PRPS1_HUMAN	PRPS1	Ribose-phosphate pyrophosphokinase 1 OS=Homo sapiens OX=9606 GN=PRPS1 PE=1 SV=2	91	VTAVIPCFPYARQ	5000	R.VTAVIPC#FPYAR.Q	3	2	735.994	660.554	811.274	782.04	633.885	653.58	659.555	741.644	650.306	691.02	707.181	725.262	515.594	778.343	715.114	705.374	681.691	709.441	1120.24	1184.26	904.601	1202.56	1176.48	1277.82	1211.08	1228.09	881.32	1198.7	945.65	1078.05	980.748	1192.12	1032.74	1077.59	1075.39	988.652
sp|P60891|PRPS1_HUMAN	PRPS1	Ribose-phosphate pyrophosphokinase 1 OS=Homo sapiens OX=9606 GN=PRPS1 PE=1 SV=2	265	SRINNACFEAVVV	5000	R.INNAC#FEAVVVTNTIPQEDK.M	9	11	3086.74	3157.79	3271.05	3244.36	3385.42	3228.73	2855.03	3053.42	2849.95	3024.09	2927.69	3063.75	2746	3131.98	2919.23	3073.38	2901.26	2875.06	3699.15	3963.06	3430.56	3885.67	4246.23	3660.04	3740.06	3689.69	3339.76	3807.92	3675.13	3880.89	3371.11	3943.83	3438.14	3750.98	3514.78	3357.53
sp|P60891|PRPS1_HUMAN	PRPS1	Ribose-phosphate pyrophosphokinase 1 OS=Homo sapiens OX=9606 GN=PRPS1 PE=1 SV=2	226	DDMADTCGTICHA	5000	R.VAILVDDMADTC#GTIC#HAADK.L	7	5	2736.77	2722	2829.49	2975.48	2806.35	2780.9	2588.68	2206.97	2778.3	2710.11	2959.58	2965.09	2420.41	2865.07	2555.04	2813.79	2869.77	2790.48	2187.46	1889.55	2269.64	2387.22	2325.7	2141.18	2119	1829.23	1931.63	2262.59	2237.82	2215.2	2073.93	2109.27	2053.54	2094.69	2503.23	2112.04
sp|P60891|PRPS1_HUMAN	PRPS1	Ribose-phosphate pyrophosphokinase 1 OS=Homo sapiens OX=9606 GN=PRPS1 PE=1 SV=2	230	DTCGTICHAADKL	5000	R.VAILVDDMADTC#GTIC#HAADK.L	14	15	8162.67	8490.85	8261.59	8699.29	8052.17	8290.67	7325.77	7573	7532.66	8464.85	8055.29	8129.56	7379.66	8748.89	7831.42	7915.41	7981.57	7977.96	8802.43	9013.92	8205.89	9163.7	9010.62	8433.34	8135.75	7891.82	7449.56	8839.24	8194.41	8709.73	7439.41	9260.3	8131.98	8314.9	8096.21	7954.45
sp|P11908|PRPS2_HUMAN	PRPS2	Ribose-phosphate pyrophosphokinase 2 OS=Homo sapiens OX=9606 GN=PRPS2 PE=1 SV=2	165	IAEWKNCIIVSPD	5000	K.NC#IIVSPDAGGAK.R	2	4	598.65	736.793	930.32	737.327	834.647	838.37	840.04	995.776	780.714	742.43	782.152	802.754	844.207	744.732	727.575	776.362	841.163	996.659	975.703	1217.02	1110.35	1135.11	1357.04	1292.45	1385.28	1401.01	970.37	1347.33	1318.93	1199.67	1030.06	1214.96	1233.02	1111.16	1204.55	1135.81
sp|Q9NYF8|BCLF1_HUMAN	BCLAF1	Bcl-2-associated transcription factor 1 OS=Homo sapiens OX=9606 GN=BCLAF1 PE=1 SV=2	688	GDKKLRCDSADLR	5000	R.C#DSADLR.H	6	3	2271.33	2880.68	2845.63	2712.55	2722.02	2330.95	2228.59	1903.72	2719.9	3016.85	2653.65	2632.43	2629.19	2846.18	2508.24	2553.52	2614.42	2204.68	2618.04	2976.89	2948.09	2726.6	2711.91	2250.84	1944.28	1543.18	2777.21	3048.23	2941.78	2625.1	2317.12	2920.34	2619.43	2397.47	2558.11	2289.93
sp|Q9NYF8|BCLF1_HUMAN	BCLAF1	Bcl-2-associated transcription factor 1 OS=Homo sapiens OX=9606 GN=BCLAF1 PE=1 SV=2	242	PSQSSSCSDAPML	5000	R.SPHSPSPIATPPSQSSSC#SDAPM*LSTVHSAK.N	15	24	3803.32	3242.62	3216.67	3332.52	3256.51	3270.68	2689.65	2530.43	2963.35	3506.29	3197.37	3078.08	2822.79	3359.56	3097.79	3011.71	3038.98	2900.74	7212.78	6473.93	5749.3	5703.2	5360.7	5350.91	4429.88	4316.33	5992.84	5716.16	5155.7	5479.09	5034.73	5826.43	5044.22	4888.07	5023.67	4777.52
sp|Q9H7N4|SFR19_HUMAN	SCAF1	Splicing factor, arginine/serine-rich 19 OS=Homo sapiens OX=9606 GN=SCAF1 PE=1 SV=3	171	NSSRPTCARHLTL	5000	K.TVSPQSNSSRPTC#AR.H	1	0	131.144	91.8518	102.694	89.8662	42.1103	71.8488	73.4923	30.8977	115.799	138.7	102.765	82.7927	81.9722	108.902	60.7237	64.7233	85.7339	63.6451	0	0	0	0	0	0	0	0	0	0	0	0	0	0	0	0	0	0
sp|Q9H7N4|SFR19_HUMAN	SCAF1	Splicing factor, arginine/serine-rich 19 OS=Homo sapiens OX=9606 GN=SCAF1 PE=1 SV=3	675	PSGSTSCGDRDSR	5000	K.APAPAPPPSGSTSC#GDRDSR.R	2	1	576.211	617.694	725.735	606.082	622.284	622.03	446.778	486.732	595.15	689.37	757.531	797.175	593.837	695.393	667.94	538.686	601.864	565.333	191.364	181.475	188.517	189.653	179.416	172.27	166.16	102.012	135.96	200.09	240.109	141.134	156.486	135.883	151.555	148.305	153.923	145.563
sp|Q9H7N4|SFR19_HUMAN	SCAF1	Splicing factor, arginine/serine-rich 19 OS=Homo sapiens OX=9606 GN=SCAF1 PE=1 SV=3	950	KSKADSCSQAAGT	5000	K.ADSC#SQAAGTK.G	4	5	2872.32	2812.92	2498.8	2560.41	2513.1	2101.08	1865.19	1618.05	2468.52	2667.28	2295.85	2116.39	2208.88	2716.71	2180.11	2294.26	2278.69	1896.11	2395.06	2069.29	2212.53	2166.62	1892.61	1835.84	1347.59	1231.37	2109.17	2121.58	2195.67	2280.24	1780.17	2115.76	1933.9	1982.35	1994.06	1777.21
sp|Q9H7N4|SFR19_HUMAN	SCAF1	Splicing factor, arginine/serine-rich 19 OS=Homo sapiens OX=9606 GN=SCAF1 PE=1 SV=3	826	SSSSSSCSSRKVK	5000	K.ESAPSSGPPPKPPVSSGSGSSSSSSSC#SSR.K	9	2	1136.91	1070.77	1081.19	1035.41	966.402	878.637	829.734	659.744	1126.01	1122.57	1124.81	1053.62	809.961	1080.06	1005.16	1127.91	980.232	806.16	159.089	218.052	167.608	138.63	124.589	159.689	148.054	124.442	147.26	130.99	163.261	167.601	144.212	178.387	171.116	138.999	152.173	165.13
sp|Q9H7N4|SFR19_HUMAN	SCAF1	Splicing factor, arginine/serine-rich 19 OS=Homo sapiens OX=9606 GN=SCAF1 PE=1 SV=3	999	QTVDSSCKTPEVS	5000	K.AAPPPPALTPDSQTVDSSC#K.T	4	3	926.499	1101.19	968.701	1135.5	961.889	1044.09	797.286	780.118	1015	1048.6	1059.67	921.836	872.302	1065.92	938.688	971.339	876.174	829.901	352.931	325.222	391.871	274.793	398.241	309.148	268.977	288.115	270.25	372.603	383.217	331.827	290.558	340.967	323.866	309.174	320.101	340.97
sp|Q9H7N4|SFR19_HUMAN	SCAF1	Splicing factor, arginine/serine-rich 19 OS=Homo sapiens OX=9606 GN=SCAF1 PE=1 SV=3	362	GTEAEACREGKVS	5000	R.VFVVGTEAEAC#R.E	3	3	1170.99	1283.54	1244	1338.67	1134.8	1066.59	902.445	847.722	1253.82	1271.55	1164.44	1161.31	1146.05	1206.26	1144.65	1077.59	917.911	884.844	1513.99	1508.71	1561.69	1580.17	1440.47	1358.38	1148.78	1103.2	1312	1583.76	1400.13	1628.03	1176.03	1600.72	1383.3	1320.07	1388.32	1334.12
sp|Q9H7N4|SFR19_HUMAN	SCAF1	Splicing factor, arginine/serine-rich 19 OS=Homo sapiens OX=9606 GN=SCAF1 PE=1 SV=3	1175	SLPLGGCGSTPPT	5000	R.KPPSSLGMTPAPVPTSLGLPPGPSSYLLPGSLPLGGC#GSTPPTPTGLAATSDK.R	0	1	0	0	0	0	0	0	0	0	0	0	0	0	0	0	0	0	0	0	151.293	162.835	179.129	192.421	182.274	179.684	183.07	112.836	156.59	176.732	230.155	185.1	157.45	240.625	141.577	133.476	161.901	107.829
sp|P00441|SODC_HUMAN	SOD1	Superoxide dismutase [Cu-Zn] OS=Homo sapiens OX=9606 GN=SOD1 PE=1 SV=2	112	SLSGDHCIIGRTL	5000	K.DGVADVSIEDSVISLSGDHC#IIGR.T	6	8	1182.33	1270.09	1194.49	1256.73	915.717	1279.8	1011.1	970.511	1225.07	1245.58	1281.86	1348.43	939.821	1182.54	1383.2	1100.89	1200.04	1309.43	2008.6	1854.6	2006.58	2025.91	1723.03	1887.62	1702.34	1536.99	1973.57	1733.01	1976.8	1637.56	1389.13	1702.25	1649.91	1594.17	1725.14	1508.45
sp|P00441|SODC_HUMAN	SOD1	Superoxide dismutase [Cu-Zn] OS=Homo sapiens OX=9606 GN=SOD1 PE=1 SV=2	147	AGSRLACGVIGIA	5000	R.LAC#GVIGIAQ.-	1	0	128.064	89.0856	104.086	90.4586	70.8924	94.2255	80.3903	105.276	111.112	99.07	136.05	92.5033	108.824	115.307	126.639	123.274	89.5054	99.9908	0	0	0	0	0	0	0	0	0	0	0	0	0	0	0	0	0	0
sp|P00441|SODC_HUMAN	SOD1	Superoxide dismutase [Cu-Zn] OS=Homo sapiens OX=9606 GN=SOD1 PE=1 SV=2	58	GDNTAGCTSAGPH	5000	K.GLTEGLHGFHVHEFGDNTAGC#TSAGPHFNPLSR.K	2	3	630.074	667.971	621.954	582.463	580.342	571.383	478.424	482	631.767	578.7	582.672	585.096	503.227	657.997	564.125	480.953	525.673	475.065	970.524	1011.56	946.63	1034.42	965.462	850.598	740.634	808.82	786.62	984.105	1039.53	935.452	754.28	889.185	764.866	767.719	837.426	723.414
sp|O00303|EIF3F_HUMAN	EIF3F	Eukaryotic translation initiation factor 3 subunit F OS=Homo sapiens OX=9606 GN=EIF3F PE=1 SV=1	256	DLIMKTCFSPNRV	5000	K.TC#FSPNR.V	3	2	1514.35	1748.13	1522.14	1540.09	1629.08	1513.77	1288.47	912.811	1676.57	1538.64	1584.65	1364.21	1148.32	1684.69	1554.38	1282.5	1125.42	776.679	1822.55	2258.68	2110.24	1936.15	1933.96	1559.64	1349.37	1304.94	1981.8	2082.47	1718.48	1775.89	1344.3	2150.82	1791.62	1685.08	1220.42	950.554
sp|O00303|EIF3F_HUMAN	EIF3F	Eukaryotic translation initiation factor 3 subunit F OS=Homo sapiens OX=9606 GN=EIF3F PE=1 SV=1	134	SVEVTNCFSVPHN	5000	K.HSVEVTNC#FSVPHNESEDEVAVDM*EFAK.N	13	12	3597.42	3942.06	3924.13	3884.82	3714.37	3402.45	3106.91	2698.19	3868.77	4003.96	3864.36	3998	3237.15	3710.3	3647.36	3586.92	3589.28	3115.44	3093.91	3461.98	3244.78	3173.29	3217.33	3008.66	2758.32	2407.24	3049.87	3492.65	3138.67	3320.04	2896.38	3397.69	3275.43	3284.42	3275.28	2604.47
sp|O00410|IPO5_HUMAN	IPO5	Importin-5 OS=Homo sapiens OX=9606 GN=IPO5 PE=1 SV=4	1057	IKHEDPCAKRLAN	5000	K.HEDPC#AKR.L	9	11	5172.92	5430.3	5299.68	4729.91	4451.33	3297.73	2143.2	1269.71	4682.28	5012.2	3799.46	2820.35	1321.89	3308.02	1972.46	1287.91	1382.81	1204.03	10255.7	11416.9	10525.5	9189.79	9213.32	6751.4	3705.39	2029.24	9639.04	9297.26	7433.99	4894.97	2640.98	8156.11	4310.62	2417.05	2191.56	1822.39
sp|O00410|IPO5_HUMAN	IPO5	Importin-5 OS=Homo sapiens OX=9606 GN=IPO5 PE=1 SV=4	348	ALDRMACGLGGKL	5000	R.M*AC#GLGGK.L	17	18	8564.58	8509.59	8294.21	7902.9	6506.96	4771.43	3196.89	1863.59	7147.27	7267.97	5606.81	4120.92	2463.45	7599.89	5926.68	4180.36	2808.83	2479.85	13351.8	13934.6	13023.2	11830.8	10914.5	8099.91	5193.44	3678.96	12072.5	11654.3	8847.82	6658.81	3656.63	11710.2	9554.51	6556.24	4670.75	3674.63
sp|O00410|IPO5_HUMAN	IPO5	Importin-5 OS=Homo sapiens OX=9606 GN=IPO5 PE=1 SV=4	266	QLSLKLCGDTSLN	5000	K.LC#GDTSLNNM*QR.Q	15	13	5057.91	5542.82	5487.77	5498.78	4890.41	4389.49	4085.25	2980.35	5043.4	5104.88	4681.14	4552.43	3284.64	4952.78	4663.81	3601.88	3156.96	2554.28	4117.52	3976.98	4239.09	4196.27	3927.97	3626.37	3107.01	2564.79	3797.79	4386.71	3746.29	3375.97	2691.86	4307.18	3555.46	2981.4	2326.84	1786.75
sp|O00410|IPO5_HUMAN	IPO5	Importin-5 OS=Homo sapiens OX=9606 GN=IPO5 PE=1 SV=4	180	KRMLVQCMQDQEH	5000	R.MLVQC#M*QDQEHPSIR.T	12	16	3730.56	3895.1	3891.05	3975.9	3556.29	3294.64	2763.06	2200.93	3631.91	3844.09	3385.16	3280.68	2574.99	3687.92	3071.95	3179.72	2557.24	2120.78	6741.25	7392.95	7323.11	7679.49	6961.76	6183.78	5426.99	4538.58	6451.75	6878.68	6878.78	5962.94	5001.54	6600.99	5597.82	5169.34	4721.85	3879.82
sp|O00410|IPO5_HUMAN	IPO5	Importin-5 OS=Homo sapiens OX=9606 GN=IPO5 PE=1 SV=4	972	VNATENCISAVGK	5000	K.ENVNATENC#ISAVGK.I	3	5	3887.21	3854.34	3893.77	3677.57	3689.77	2978.26	2020.46	1273	3557.06	3621.15	3142.98	2706.67	1410.86	3563.61	2348.65	984.043	312.798	235.007	6808.76	7262.9	6660.39	6374.88	6916.93	5429.61	3648.63	2309.28	6369.6	6734.57	5621.8	4772.68	2736.49	6673.11	4469.88	1849.91	551.651	428.063
sp|O00410|IPO5_HUMAN	IPO5	Importin-5 OS=Homo sapiens OX=9606 GN=IPO5 PE=1 SV=4	915	PMLQYVCDNSPEV	5000	R.PM*LQYVC#DNSPEVR.Q	20	17	5450.32	5493.41	5887.33	5683.61	5433.73	5157.33	4205.58	3494.67	5160.59	5271.16	4898.88	4570.82	3455.62	5322.85	3939.77	3177.62	2612.47	2521.86	5400.41	6110.72	6123.29	5842.8	5554.09	5385.24	4690.4	3937.5	5138.6	5816.7	4992.47	4765.98	3387.86	5638.53	4120.53	3218.93	2708.66	2763.29
sp|O00410|IPO5_HUMAN	IPO5	Importin-5 OS=Homo sapiens OX=9606 GN=IPO5 PE=1 SV=4	473	INFTEDCPKSLLI	5000	R.VQAHAAAALINFTEDC#PK.S	7	5	2245.86	2430.46	2268.61	1961.46	1667.28	1144.83	729.963	437.827	1556.02	1074.04	578.435	558.26	422.974	2045.96	1448.57	1123.65	611.429	462.242	3811.91	4353.23	4048.62	3594.08	2946.1	2033.43	1130.84	718.16	2700.17	1935.35	1046.5	768.513	635.921	3786.9	2814.95	1761.7	987.959	629.339
sp|O00410|IPO5_HUMAN	IPO5	Importin-5 OS=Homo sapiens OX=9606 GN=IPO5 PE=1 SV=4	733	MPLLLECARVRGP	5000	R.VAAAESM*PLLLEC#AR.V	18	9	3648.67	3693.92	3875.32	3519.79	3426.17	2937.48	2156.39	1584.62	3555.76	3541.38	3157.81	2736.19	2063.57	3427.11	2698.54	2087.01	1862.47	1733.01	2676.9	2702.17	2754.5	2636.55	2423.68	1975.89	1809.8	1263.6	2624.44	2395.53	2416.68	2190.33	1677.22	2336.49	2209.74	1716.39	1622.39	1558.12
sp|O00410|IPO5_HUMAN	IPO5	Importin-5 OS=Homo sapiens OX=9606 GN=IPO5 PE=1 SV=4	110	SMRKKVCDIAAEL	5000	K.VC#DIAAELAR.N	5	8	1795.78	2009.61	1840.23	1833.71	1711.45	1268.14	934.101	709.934	1590.44	1690.44	1341.49	919.261	689.537	1621.42	1133.97	802.996	639.557	641.835	3996.82	4407.14	4170.66	3925.95	3503.42	2889.22	1903.35	1155.73	3475.43	3433.11	2524.69	1742.28	862.893	3426.57	2370.02	1363.55	1013.19	884.253
sp|O00410|IPO5_HUMAN	IPO5	Importin-5 OS=Homo sapiens OX=9606 GN=IPO5 PE=1 SV=4	420	RVRYAACNAVGQM	5000	R.YAAC#NAVGQM*ATDFAPGFQK.K	19	19	8745.26	9026.92	9172.41	8588.83	7353.35	5461.22	3455.54	2393.76	8183.56	8176.32	6813.74	5577.01	3022.77	7257.83	5387.98	3519.25	2644.51	2501.12	7038.09	7648.28	6982.98	6339.15	5833.09	4278.4	2829.63	2162.83	6427.5	6818.94	5450.85	4196.03	2443.01	6004.88	4204.21	2647.32	2210.54	1906.09
sp|O00410|IPO5_HUMAN	IPO5	Importin-5 OS=Homo sapiens OX=9606 GN=IPO5 PE=1 SV=4	682	EEKSTACQMLVCY	5000	K.STAC#QMLVC#YAK.E	2	2	989.821	914.508	934.456	889.075	741.841	744.493	727.201	721.682	762.69	787.68	731.877	695.079	497.865	731.545	706.685	661.561	549.858	498.289	656.403	736.892	778.335	684.766	721.999	619.831	592.393	581.995	717.28	728.955	693.364	674.349	508.091	656.744	557.525	450.849	526.621	479.882
sp|O00410|IPO5_HUMAN	IPO5	Importin-5 OS=Homo sapiens OX=9606 GN=IPO5 PE=1 SV=4	687	ACQMLVCYAKELK	5000	K.STAC#QMLVC#YAK.E	6	5	3159.94	3351.43	3279.82	3352.55	3119.68	3176.58	2630.8	2379.88	2894.95	3181.46	3217.54	2929.93	2751.51	3329.41	2791.86	2592.14	2370.89	1866.81	930.997	928.621	993.78	1016.11	958.421	833.838	706.87	682.188	847.3	966.001	857.159	925.778	827.437	989.384	745.72	686.987	656.723	523.55
sp|O00410|IPO5_HUMAN	IPO5	Importin-5 OS=Homo sapiens OX=9606 GN=IPO5 PE=1 SV=4	944	DNYRPFCTEALPL	5000	R.QAAAYGLGVM*AQYGGDNYRPFC#TEALPLLVR.V	3	6	1519.69	1328.74	1729.45	1645.34	1331.99	1166.65	674.57	489.192	1324.99	1516.29	1115.67	737.698	356.892	1262.34	904.391	453.748	382.173	382.755	1311.47	1390.15	1396.24	1229.26	1184.07	983.378	648.138	498.392	1316.17	1123.87	928.296	692.318	504.466	1017.6	782.006	533.482	484.883	400.929
sp|O00410|IPO5_HUMAN	IPO5	Importin-5 OS=Homo sapiens OX=9606 GN=IPO5 PE=1 SV=4	750	QMWHFMCDALIKA	5000	R.GPEYLTQM*WHFMC#DALIK.A	2	1	176.536	150.645	188.096	264.673	184.01	146.967	166.772	136.416	152.574	202.64	242.019	214.686	155.372	202.098	134.641	129.528	167.651	98.7624	70.1356	47.5135	72.5472	57.6972	70.31	49.1516	54.9769	51.9055	60.15	61.5424	48.2507	34.9416	84.2274	62.7	61.1447	60.2996	65.782	92.7182
sp|O00410|IPO5_HUMAN	IPO5	Importin-5 OS=Homo sapiens OX=9606 GN=IPO5 PE=1 SV=4	776	MHSFAKCIEVMGD	5000	K.C#IEVMGDGC#LNNEHFEELGGILK.A	1	1	208.14	143.724	150.38	189.858	146.936	151.622	113.578	64.0244	184.892	154.85	122.802	148.16	47.0451	95.127	92.2104	56.118	63.2752	53.5886	192.08	172.086	237.547	177.165	182.427	176.053	135.416	42.4681	205.71	163.379	158.895	132.132	99.0756	174.053	100.429	87.6729	52.0317	72.2906
sp|O00410|IPO5_HUMAN	IPO5	Importin-5 OS=Homo sapiens OX=9606 GN=IPO5 PE=1 SV=4	784	EVMGDGCLNNEHF	5000	K.C#IEVMGDGC#LNNEHFEELGGILK.A	13	14	6308.57	6671.56	7051.96	6286.05	6200.25	4962.61	3658.77	2274.61	6301.67	6401.87	5369.09	4119.97	2336.75	5630.49	3812.04	2051.79	1169.06	1005.45	5928.21	6834.19	6707.46	6220.28	6215.21	5402.86	3512.53	2567.88	6069.05	6523.6	5286.65	4430.72	2454.97	5926.28	3793.97	2357.07	1482.42	1093.68
sp|O00410|IPO5_HUMAN	IPO5	Importin-5 OS=Homo sapiens OX=9606 GN=IPO5 PE=1 SV=4	986	MKFKPDCVNVEEV	5000	K.FKPDC#VNVEEVLPHWLSWLPLHEDK.E	6	8	6063.45	5823.69	5984.55	6101.51	5430.05	4520.91	2875.84	1279.99	5572.78	5840.4	4347.95	3118.36	1019.6	5814.98	3961.6	2176.35	885.807	511.905	4624.93	4949.07	5033.85	5101.96	4810.48	3811.71	2762.83	1492.17	4239.77	5022.68	3798.94	2762.69	893.947	4801.24	3539.98	1880.26	805.594	599.833
sp|O00410|IPO5_HUMAN	IPO5	Importin-5 OS=Homo sapiens OX=9606 GN=IPO5 PE=1 SV=4	229	QAVNDSCYQNDDS	5000	K.HFADLLPGFLQAVNDSC#YQNDDSVLK.S	11	10	3374.63	3703.99	3646.13	3674.79	3175.2	3192.98	2609.36	2012.21	3304.43	3182.06	2892.26	2482.29	1376.53	3719.21	3122.27	2782.53	2342.86	1513.33	2191.3	2359.81	2229.7	2257.7	2173.3	1884.83	1606.21	1362.45	1949.79	2160.58	1928.52	1605.29	806.172	2471.91	2094.47	1914.54	1581.65	1132.92
sp|O00410|IPO5_HUMAN	IPO5	Importin-5 OS=Homo sapiens OX=9606 GN=IPO5 PE=1 SV=4	560	RGKTIECISLIGL	5000	K.TIEC#ISLIGLAVGK.E	3	4	769.174	902.833	814.101	817.451	710.034	680.463	664.911	527.468	672.272	782.39	852.992	652.76	479.088	767.288	768.061	640.62	453.196	347.683	530.07	478.731	555.688	488.339	494.195	519.951	478.948	366.047	446.17	548.413	487.707	435.127	332.738	499.906	419.433	320.069	320.079	173.921
sp|O00410|IPO5_HUMAN	IPO5	Importin-5 OS=Homo sapiens OX=9606 GN=IPO5 PE=1 SV=4	1017	QTFNYLCDLIESN	5000	K.EEAVQTFNYLC#DLIESNHPIVLGPNNTNLPK.I	4	4	1256.12	1010.59	1172.65	1298.75	1088.29	1003.08	799.964	748.034	1242.04	1123.81	1017.59	790.78	524.598	1165.39	869.362	634.274	564.217	423.268	1165.74	1117.46	1146.58	1167.62	1025.45	872.393	719.497	854.927	993.59	1190.13	970.458	793.78	508.168	1064.87	790.383	653.377	635.117	500.817
sp|O00410|IPO5_HUMAN	IPO5	Importin-5 OS=Homo sapiens OX=9606 GN=IPO5 PE=1 SV=4	886	DRQWGLCIFDDVI	5000	R.QWGLC#IFDDVIEHC#SPASFK.Y	6	7	2623.57	2770.61	2261.45	2030.38	1482.83	1193.63	490.897	357.992	1579.88	1217.88	598.451	403.802	300.594	1988.6	1168.92	537.725	386.831	355.662	2413.77	2545.17	2243.63	2065.22	1663.14	1245.36	833.975	626.95	1850.84	1543.69	923.597	724.424	560.443	2450.37	1480.89	971.313	842.135	639.519
sp|O00410|IPO5_HUMAN	IPO5	Importin-5 OS=Homo sapiens OX=9606 GN=IPO5 PE=1 SV=4	895	DDVIEHCSPASFK	5000	R.QWGLC#IFDDVIEHC#SPASFK.Y	1	2	109.808	158.363	137.646	149.181	154.317	163.863	98.8233	91.3536	86.8757	92.64	81.1158	59.176	55.3688	162.149	131.434	79.6956	114.668	115.512	186.996	195.944	152.708	232.418	205.619	142.024	132.496	122.506	125.3	188.948	122.388	117.66	100.171	177.408	174.682	179.732	102.556	98.6523
sp|O00410|IPO5_HUMAN	IPO5	Importin-5 OS=Homo sapiens OX=9606 GN=IPO5 PE=1 SV=4	1078	GGLWTECIAQLSP	5000	R.QVQTSGGLWTEC#IAQLSPEQQAAIQELLNSA.-	2	3	206.301	174.442	191.461	203.614	182.429	180.664	181.381	139.556	187.688	136.77	156.076	251.619	272.217	238.295	189.063	218.851	155.712	172.889	844.019	922.55	876.755	862.724	916.121	848.585	670.922	586.291	745.82	805.325	737.971	758.536	476.664	893.079	836.525	632.945	554.62	396.176
sp|Q99766|ATP5S_HUMAN	DMAC2L	ATP synthase subunit s, mitochondrial OS=Homo sapiens OX=9606 GN=DMAC2L PE=1 SV=4	96	IDATDSCIMSIGF	5000	K.IQAIDATDSC#IMSIGFDHM*EGLEHVEK.I	8	4	3080.31	3250.25	3067.96	3014.35	3075.65	2917.84	2554.07	2019.57	2796.83	3067.02	2604.8	2705.44	2469.91	2967.88	2839.59	2727.6	2433.66	1996.12	2562.91	2612.69	2520.72	2559.93	2548.57	2458.25	2210.9	1988.93	2339.12	2635.79	2478.4	2377.46	2216.04	2814.46	2232.19	2464.51	2098.49	1815.62
sp|Q99766|ATP5S_HUMAN	DMAC2L	ATP synthase subunit s, mitochondrial OS=Homo sapiens OX=9606 GN=DMAC2L PE=1 SV=4	12	KISQQLCGVKKLP	5000	K.ISQQLC#GVK.K	2	2	438.856	412.556	517.172	395.929	394.991	404.748	339.911	321.472	471.237	572.33	415.171	324.207	277.212	497.169	370.511	308.736	400.826	353.09	512.704	701.062	676.685	642.303	555.373	453.877	431.47	321.949	552.04	611.604	523.27	530.435	378.837	560.736	508.637	478.283	378.293	405.882
sp|Q99766|ATP5S_HUMAN	DMAC2L	ATP synthase subunit s, mitochondrial OS=Homo sapiens OX=9606 GN=DMAC2L PE=1 SV=4	148	EMEIISCGNITDK	5000	K.TILEMEIISC#GNITDK.G	2	4	389.648	415.509	354.026	367.78	397.87	317.167	230.855	243.273	309.131	417.29	303.12	398.92	275.017	402.275	357.858	345.62	332.928	405.508	696.614	611.775	676.885	716.003	771.975	594.579	629.363	497.112	640.13	648.868	550.412	648.913	517.53	694.485	668.783	727.107	684.079	665.683
sp|Q9H0H0|INT2_HUMAN	INTS2	Integrator complex subunit 2 OS=Homo sapiens OX=9606 GN=INTS2 PE=1 SV=2	1164	SGWSQICKDSSYK	5000	K.EKPSGWSQIC#K.D	6	9	3283.56	3235.51	3329.35	2844.26	2595	2169.12	1610.24	934.003	2956.66	3178.86	2823.86	2613.71	1849.79	3205.45	2561.6	2093.09	1215.24	580.808	5962.9	6087.29	6128.08	5935.36	5484.79	4460.28	3439.02	2243.52	5692.96	6384.44	5824.96	5266.03	3869.26	5979.92	4997.37	3940.01	2931.8	1627.6
sp|Q9H0H0|INT2_HUMAN	INTS2	Integrator complex subunit 2 OS=Homo sapiens OX=9606 GN=INTS2 PE=1 SV=2	988	GEDNLLCNLREVQ	5000	K.GM*EEGEDNLLC#NLR.E	2	2	604.977	636.539	674.377	596.329	539.132	371.03	279.1	214.044	647.174	577.07	484.84	386.108	263.937	545.188	465.083	515.17	362.918	233.538	1566.93	1563.08	1548.43	1331.21	1274.76	1001.77	924.911	462.251	1354.45	1526.77	1333.08	951.807	692.128	1470.13	1231	992.369	929.978	618.154
sp|Q9H0H0|INT2_HUMAN	INTS2	Integrator complex subunit 2 OS=Homo sapiens OX=9606 GN=INTS2 PE=1 SV=2	272	GMVVEECHLPGLG	5000	R.GMVVEEC#HLPGLGVALTLDHTK.N	3	2	545.742	469.432	547.07	483.974	485.525	297.044	217.361	168.949	421.998	483.45	387.925	325.698	167.09	439.138	412.88	430.722	266.79	217.948	547.233	692.174	552.151	517.132	456.352	320.009	315.06	290.294	436.59	451.031	510.771	394.211	262.669	571.197	453.723	375.329	315.979	193.985
sp|Q9H0H0|INT2_HUMAN	INTS2	Integrator complex subunit 2 OS=Homo sapiens OX=9606 GN=INTS2 PE=1 SV=2	48	LRLLLPCLVRMAL	5000	R.LLLPC#LVR.M	2	3	402.995	472.147	397.081	391.113	381.433	307.529	196.552	113.423	418.613	393.15	312.637	290.558	152.248	364.446	297.429	205.228	161.153	126.004	372.721	440.906	400.446	385.109	450.384	338.366	301.467	212.393	493	452.844	399.305	358.709	214.39	386.441	322.732	298.5	283.593	248.671
sp|Q9H0H0|INT2_HUMAN	INTS2	Integrator complex subunit 2 OS=Homo sapiens OX=9606 GN=INTS2 PE=1 SV=2	33	QKVDVVCLASLSD	5000	K.VDVVC#LASLSDPELR.L	2	0	297.128	287.076	297.447	257.674	272.953	218.181	171.784	86.5114	325.873	278.27	207.796	213.763	127.547	265.357	219.807	195.958	182.941	107.2	0	0	0	0	0	0	0	0	0	0	0	0	0	0	0	0	0	0
sp|Q9H0H0|INT2_HUMAN	INTS2	Integrator complex subunit 2 OS=Homo sapiens OX=9606 GN=INTS2 PE=1 SV=2	55	LVRMALCAPADQS	5000	R.MALC#APADQSQSWAQDK.K	2	3	471.416	541.89	524.831	474.376	446.954	353.361	350.279	366.359	450.774	454.08	583.326	395.969	322.83	569.896	445.385	349.943	324.317	200.946	667.617	677.428	656.272	679.633	674.991	568.249	491.19	419.56	596.32	653.261	567.299	506.883	415.093	681.087	595.988	513.452	468.861	328.154
sp|Q9H0H0|INT2_HUMAN	INTS2	Integrator complex subunit 2 OS=Homo sapiens OX=9606 GN=INTS2 PE=1 SV=2	393	ALLRLYCALMGIA	5000	R.LYC#ALMGIAGLK.P	0	1	0	0	0	0	0	0	0	0	0	0	0	0	0	0	0	0	0	0	389.927	472.606	487.101	470.729	388.824	399.569	302.73	359.339	454.02	429.558	470.409	429.791	399.938	497.915	418.572	377.17	290.95	266.408
sp|Q13724|MOGS_HUMAN	MOGS	Mannosyl-oligosaccharide glucosidase OS=Homo sapiens OX=9606 GN=MOGS PE=1 SV=5	137	PKLRHTCEQGDGV	5000	R.HTC#EQGDGVGPYGWEFHDGLSFGR.Q	8	7	2002.32	2169.14	2200.69	2059.09	1925.01	1899.24	1614.85	1411.07	1898.89	1997.9	2067.6	1897.83	1770.4	2124.31	1952	1945.38	1760.8	1702.55	1720.35	1804.08	1954.73	1945.86	1833.62	1723.23	1511.16	1297.26	1731.86	1941.07	1890.79	1786.03	1534.32	2038.34	1679.83	1706.85	1731.44	1490.96
sp|Q13137|CACO2_HUMAN	CALCOCO2	Calcium-binding and coiled-coil domain-containing protein 2 OS=Homo sapiens OX=9606 GN=CALCOCO2 PE=1 SV=1	163	QELKDSCISLQKQ	5000	K.DSC#ISLQK.Q	2	4	1159.61	1361.78	1160.24	1024.54	965.638	761.019	699.119	618.558	1145.56	1234.3	1009.18	1046.04	897.425	1086.49	1012.99	1114.3	1105.92	952.576	1698.56	1743.34	1608.41	1606.69	1438.53	999.701	910.956	904.442	1394.97	1725.61	1543.5	1429.12	1122.24	1759.91	1436.47	1358.37	1397.84	1228.11
sp|Q13137|CACO2_HUMAN	CALCOCO2	Calcium-binding and coiled-coil domain-containing protein 2 OS=Homo sapiens OX=9606 GN=CALCOCO2 PE=1 SV=1	443	FEDHVFCHSLxxx	5000	K.QIFEDHVFC#HSL.-	2	1	773.347	840.6	899.704	894.702	869.952	811.423	569.932	615.703	746.136	844.4	754.527	807.776	743.469	820.479	791.515	765.734	792.735	725.995	216.644	266.75	185.909	183.426	275.403	202.973	168.422	110.868	202.87	211.753	234.299	217.194	187.212	220.77	179.625	164.883	175.263	153.438
sp|Q13137|CACO2_HUMAN	CALCOCO2	Calcium-binding and coiled-coil domain-containing protein 2 OS=Homo sapiens OX=9606 GN=CALCOCO2 PE=1 SV=1	321	SENEIICNALQRQ	5000	R.LSENEIIC#NALQR.Q	4	2	1248.79	1262.72	1220.22	1395.03	1342.16	1247.71	1175.26	1255.27	1250.05	1266.52	1249.23	1125.98	1126.64	1382.58	1205.15	1102.88	1160.66	963.344	945.682	993.964	973.875	907.866	820.681	864.521	801.869	747.287	934.08	930.683	1008.58	940.127	903.999	936.551	949.941	871.488	866.811	814.841
sp|Q13137|CACO2_HUMAN	CALCOCO2	Calcium-binding and coiled-coil domain-containing protein 2 OS=Homo sapiens OX=9606 GN=CALCOCO2 PE=1 SV=1	18	AVLLDHCHFSQVI	5000	K.DPPTSAVLLDHC#HFSQVIFNSVEK.F	0	1	0	0	0	0	0	0	0	0	0	0	0	0	0	0	0	0	0	0	703.096	665.445	745.884	748.981	627.15	657.511	545.673	423.941	723.79	696.084	581.664	611.707	440.902	703.604	625.842	579.959	622.641	537.977
sp|P39880|CUX1_HUMAN	CUX1	Homeobox protein cut-like 1 OS=Homo sapiens OX=9606 GN=CUX1 PE=1 SV=3	1223	VSDSQPCEPPSVG	5000	R.HSSVSDSQPC#EPPSVGTEYSQGASPQPQHQLK.K	4	3	414.588	357.606	492.432	474.387	409.984	357.625	345.277	273.676	327.502	501.16	488.424	412.815	375.939	466.7	393.742	403.823	386.535	366.338	416.787	358.523	368.217	352.578	326.628	311.202	226.199	190.419	382.29	378.348	371.552	363.114	318.481	333.509	326.763	315.602	397.329	333.282
sp|P39880|CUX1_HUMAN	CUX1	Homeobox protein cut-like 1 OS=Homo sapiens OX=9606 GN=CUX1 PE=1 SV=3	802	PQGAADCAQGVLR	5000	K.EAQDAPGLDPQGAADC#AQGVLR.Q	3	5	932.731	1118.05	1120.19	1064.91	1076.91	1005.17	908.228	753.535	996.285	945.84	1108.61	988.705	743.285	1069.62	976.639	911.236	874.924	876.877	841.018	881.972	935.268	761.145	709.056	705.34	685.679	653.992	708.94	779.96	792.332	709.716	646.685	670.131	662.33	685.146	782.403	637.953
sp|Q13263|TIF1B_HUMAN	TRIM28	Transcription intermediary factor 1-beta OS=Homo sapiens OX=9606 GN=TRIM28 PE=1 SV=5	232	TLTCRDCQLNAHK	5000	R.DC#QLNAHK.D	3	4	602.328	602.444	497.939	547.063	594.947	549.409	407.297	601.166	467.369	592.6	525.683	592.393	508.762	666.566	606.769	538.87	422.274	378.599	2562.24	2746.81	2423.06	2231.21	2452.23	2363.15	2290.26	2256.34	1991.13	2314.13	2308.07	2260.23	1969.64	2515.32	2500.11	2312.47	2173.02	2074.39
sp|Q13263|TIF1B_HUMAN	TRIM28	Transcription intermediary factor 1-beta OS=Homo sapiens OX=9606 GN=TRIM28 PE=1 SV=5	209	GERTVYCNVHKHE	5000	R.TVYC#NVHK.H	3	4	1161.66	1248.75	1254.27	1341.07	1181.38	1060.12	1036.11	1047.83	1118.21	1250.82	1235.89	1282.51	1199.81	1166.31	1176.74	1078.32	1154.61	1095.04	2791.98	2759.8	2963.54	2796.86	2693.69	2575.99	2669.04	2389.52	2616.71	2953	3076.78	2901.47	2378.04	2787.05	2936.11	2672.07	3232.65	2668.6
sp|Q13263|TIF1B_HUMAN	TRIM28	Transcription intermediary factor 1-beta OS=Homo sapiens OX=9606 GN=TRIM28 PE=1 SV=5	628	DDSATICRVCQKP	5000	R.LASPSGSTSSGLEVVAPEGTSAPGGGPGTLDDSATIC#R.V	3	2	241.719	182.699	244.138	249.447	206.782	226.846	151.403	143.256	216.653	254.74	273.239	250.921	175.273	285.548	206.593	217.798	159.12	171.649	250.553	245.271	185.634	192.008	251.489	247.314	195.235	169.46	185.54	227.359	215.856	177.981	154.143	244.035	176.758	166.805	255.372	164.535
sp|Q13263|TIF1B_HUMAN	TRIM28	Transcription intermediary factor 1-beta OS=Homo sapiens OX=9606 GN=TRIM28 PE=1 SV=5	68	LEHCGVCRERLRP	5000	R.STAPSAAASASASAAASSPAGGGAEALELLEHC#GVC#R.E	4	8	248.835	246.641	324.951	227.233	310.781	340.433	321.905	239.111	244.704	286.19	293.634	272.585	285.514	325.618	312.811	248.203	357.488	244.685	982.111	1025.3	1080.01	1044.92	1032.64	1097.06	982.732	995.398	964.59	1054.17	1062.47	972.355	1003.95	1020.78	946.203	924.343	1077.62	940.01
sp|Q13263|TIF1B_HUMAN	TRIM28	Transcription intermediary factor 1-beta OS=Homo sapiens OX=9606 GN=TRIM28 PE=1 SV=5	713	VLLALFCHEPCRP	5000	R.VLLALFC#HEPC#R.P	0	1	0	0	0	0	0	0	0	0	0	0	0	0	0	0	0	0	0	0	89.8829	78.7873	66.0317	104.603	82.0045	75.319	79.4842	56.1798	83.98	83.9578	67.0044	76.5979	65.7657	111.43	98.3117	77.462	45.561	75.9967
sp|Q13263|TIF1B_HUMAN	TRIM28	Transcription intermediary factor 1-beta OS=Homo sapiens OX=9606 GN=TRIM28 PE=1 SV=5	717	LFCHEPCRPLHQL	5000	R.VLLALFC#HEPC#R.P	3	5	267.742	265.516	292.868	338.435	285.192	357.265	287.759	345.453	238.798	316.15	247.121	239.086	241.528	303.829	215.684	207.384	242.604	204.528	679.857	808.103	840.587	771.212	833.558	786.558	762.55	560.38	712.41	845.814	953.471	884.951	726.259	1022.32	882.049	760.295	688.234	612.485
sp|Q96A49|SYAP1_HUMAN	SYAP1	Synapse-associated protein 1 OS=Homo sapiens OX=9606 GN=SYAP1 PE=1 SV=1	283	SDAFDACNLNQED	5000	K.TQEDEEEISTSPGVSEFVSDAFDAC#NLNQEDLRK.E	4	7	545.395	596.301	755.011	692.415	685.073	609.207	581.196	545.585	611.913	574.8	589.955	583.841	623.164	591.541	582.713	544.379	632.298	443.541	1117.34	1591.24	1589.05	1651.29	1440.53	1230.37	1349.22	1171.52	1136.5	1622.05	1417.55	1456.13	1242.6	1499.1	1390.22	1396.32	1475.34	1258.93
sp|O43684|BUB3_HUMAN	BUB3	Mitotic checkpoint protein BUB3 OS=Homo sapiens OX=9606 GN=BUB3 PE=1 SV=1	129	WDPRTPCNAGTFS	5000	R.TPC#NAGTFSQPEK.V	10	6	4797.6	5094.68	5049.59	5418.63	5266.75	4965.92	4661.63	4727.59	4976.64	5237.13	5006.34	4679.79	4473.71	5461.4	4793.79	4923.47	4778.54	4687.24	2738.29	2798.82	2496.35	2669.07	3013.63	2605.2	2541.96	2504.24	2363.92	2814.58	2430.83	2619.55	2576.2	2853.98	2653	2544.37	2533	2252.09
sp|O43684|BUB3_HUMAN	BUB3	Mitotic checkpoint protein BUB3 OS=Homo sapiens OX=9606 GN=BUB3 PE=1 SV=1	62	TGAVLDCAFYDPT	5000	K.YQHTGAVLDC#AFYDPTHAWSGGLDHQLK.M	4	3	1863.98	1843.24	2137.11	1910.72	1710.64	1659.91	1154.66	1178.41	1728.72	1816.52	1821.88	1797.77	1421.97	1780.92	1717.25	1691.65	1661.17	1406.17	1676.4	1661.94	1709.88	1576.96	1526.11	1478.62	1062.37	1032.79	1436.77	1741.59	1645.88	1577.01	1271.44	1595.76	1537.24	1397.8	1459.32	1340.66
sp|Q13642-4|FHL1_HUMAN	FHL1	Isoform 4 of Four and a half LIM domains protein 1 OS=Homo sapiens OX=9606 GN=FHL1	56	QKDGHHCCLKCFD	5000	K.DGHHC#C#LK.C	3	2	1750.93	1634.6	1676.61	1774.15	1717.07	1682.25	1614.97	1767.86	1604.57	1684.75	1605.72	1648.81	1588.78	1771.93	1613.14	1659.41	1756.2	1745.16	2260.08	2241.52	1917.94	2197.5	2247.49	2301.28	2245.44	2082.09	2047.64	2268.1	2094.17	2415.24	2192.44	2469.18	2197.54	2202.54	2266.24	2231.8
sp|Q13642-4|FHL1_HUMAN	FHL1	Isoform 4 of Four and a half LIM domains protein 1 OS=Homo sapiens OX=9606 GN=FHL1	57	KDGHHCCLKCFDK	5000	K.DGHHC#C#LK.C	2	2	459.497	441.647	413.729	471.666	419.878	493.927	433.128	485.272	427.337	426.17	429.178	471.551	483.391	478.932	388.184	430.323	437.462	360.897	1067.13	1133.74	913.979	1089.91	1178.53	1150.89	1249.15	1257.55	927.06	986.399	994.712	966.638	1064.35	1134.85	927.716	1008.09	1026.03	875.197
sp|Q13642-4|FHL1_HUMAN	FHL1	Isoform 4 of Four and a half LIM domains protein 1 OS=Homo sapiens OX=9606 GN=FHL1	284	CFHCKKCSVNLAN	5000	K.C#SVNLANKR.F	6	6	1563.35	1791.65	1592.1	1611.98	1727.93	1677.03	1544.85	1573.39	1542.09	1730.82	1401.74	1635.64	1559.17	1817.35	1557.66	1570.99	1496.73	1451.35	1965.96	2322.24	2053.41	1976.98	2309.34	2189.98	2068.68	2176.91	1798.43	2071.83	2003.99	2086.04	2212.46	2319.13	1991.29	1874.93	1929.01	1920.62
sp|Q13642-4|FHL1_HUMAN	FHL1	Isoform 4 of Four and a half LIM domains protein 1 OS=Homo sapiens OX=9606 GN=FHL1	94	RFWHDTCFRCAKC	5000	R.FWHDTC#FR.C	5	4	3120.38	2458.77	1865.46	2290.23	1992.83	2349.27	2063.89	2219.97	1867.5	2659.85	1981.92	2171.42	1840.93	2350.23	1973.75	2027.39	2141.96	2436.14	3386.18	2963.21	1994.44	2477.08	2233.07	2330.22	1952	2276.96	1871.39	2334.2	1981.22	2181.88	1953.46	2261.84	1858.59	2015.9	2269.59	2203.9
sp|Q13642-4|FHL1_HUMAN	FHL1	Isoform 4 of Four and a half LIM domains protein 1 OS=Homo sapiens OX=9606 GN=FHL1	100	CFRCAKCLHPLAN	5000	K.C#LHPLANETFVAK.D	5	7	1817.65	1911.47	1607.31	1881.22	1575.4	1894.6	1639.13	1647.29	1610.83	1871.62	1559.31	1782.61	1697.55	2068.19	1611.99	1753.01	1650.21	1520.62	2998.32	3482.98	3144.31	3293.58	3358.14	3294.52	2847	2935.05	2761.62	3085.37	3020.26	3342.26	3020.89	3423.34	2893.82	3055.69	2978.77	2814.83
sp|Q13642-4|FHL1_HUMAN	FHL1	Isoform 4 of Four and a half LIM domains protein 1 OS=Homo sapiens OX=9606 GN=FHL1	179	KGEDFYCVTCHET	5000	K.GEDFYC#VTC#HETK.F	6	4	3791.87	3583.83	3224.64	3261.56	3694.08	3842.03	3529.8	3782.5	3215.23	3574.87	3291.62	3293.52	3498.42	3618.12	3404.92	3481.97	3234.07	3425.88	2930.84	2831.2	2544.81	2582.87	2887.09	3021.38	2616.08	2848.47	2602.85	2651.37	2535.45	2536.59	2769.35	2731.7	2556.42	2627.54	2471.62	2273.72
sp|Q13642-4|FHL1_HUMAN	FHL1	Isoform 4 of Four and a half LIM domains protein 1 OS=Homo sapiens OX=9606 GN=FHL1	182	DFYCVTCHETKFA	5000	K.GEDFYC#VTC#HETK.F	6	5	4111.54	3757.4	3731.45	3846.76	3938.54	3961.04	3944.28	3565.33	3672.11	3918.08	3880.58	3845.01	3602.19	3894.76	3459.44	3571.36	3892.75	3832.79	6193.33	6134.33	5348.39	5657.41	6226.52	6050.74	5622.79	5615.93	5320.72	5704.76	5652.9	5693.97	5494.66	5684	5442.65	5157.47	5538.56	5523.36
sp|Q13642-4|FHL1_HUMAN	FHL1	Isoform 4 of Four and a half LIM domains protein 1 OS=Homo sapiens OX=9606 GN=FHL1	278	QSWHDYCFHCKKC	5000	K.GSSVVAYEGQSWHDYC#FHC#K.K	2	3	1052.26	1025.7	930.921	1061.07	920.669	1062.59	961.297	912.91	876.797	1086.56	908.833	950.399	970.695	976.756	882.331	995.755	994.352	1061.28	1536.5	1364.29	1441.68	1446.93	1397.15	1429.5	1279.89	1186.13	1420.58	1343.19	1394.94	1480.37	1196.61	1408.24	1254.76	1367.03	1360.45	1337.99
sp|Q13642-4|FHL1_HUMAN	FHL1	Isoform 4 of Four and a half LIM domains protein 1 OS=Homo sapiens OX=9606 GN=FHL1	281	HDYCFHCKKCSVN	5000	K.GSSVVAYEGQSWHDYC#FHC#K.K	9	9	6708.51	5838.02	5798.02	6023.45	5882.95	5983.65	5574.23	5583.23	5653.85	6162.1	5895.13	6051.57	5809.96	6271.29	5388.87	5511.92	6010.41	6417.02	5669.18	5042.07	4666.27	4942.24	4508.39	4700.68	4526.13	4351.06	4291.3	4876.47	4293.56	4722.34	4376.97	4987.4	4543.63	4543.5	4629.31	4719.49
sp|Q13642-4|FHL1_HUMAN	FHL1	Isoform 4 of Four and a half LIM domains protein 1 OS=Homo sapiens OX=9606 GN=FHL1	302	HQEQVYCPDCAKK	5000	R.FVFHQEQVYC#PDC#AK.K	5	7	1188.23	1268.44	1212.72	1278.02	1228.64	1280.93	1231.85	1345.29	1355.45	1312.98	1372.08	1334.85	1247.74	1215.02	1223.07	1199.07	1419.83	1123.65	5066.59	4669.44	4814.05	4557.55	4621.91	4541.84	4593.33	4355.16	4699.38	4631.48	4745.83	4793.51	4447.71	4573.52	4320.74	4230.2	4888.1	4872.23
sp|Q13642-4|FHL1_HUMAN	FHL1	Isoform 4 of Four and a half LIM domains protein 1 OS=Homo sapiens OX=9606 GN=FHL1	305	QVYCPDCAKKLxx	5000	R.FVFHQEQVYC#PDC#AK.K	4	7	1272.52	1265.27	1247.16	1361.2	1185.93	1183.43	1233.4	1313.21	1249.65	1136.97	1179.26	1341.55	1112.9	1300.38	1076.55	1159.98	1223.86	1233.15	3281.42	3507.77	3303.72	3577.32	3389.21	3303.5	3228.46	3209.89	3194.27	3440.15	3425.79	3374.45	3080.51	3572.51	3031.09	3004.48	3303.32	3134.51
sp|Q13642-4|FHL1_HUMAN	FHL1	Isoform 4 of Four and a half LIM domains protein 1 OS=Homo sapiens OX=9606 GN=FHL1	238	VEDQYYCVDCYKN	5000	R.FTAVEDQYYC#VDC#YK.N	5	5	1944.99	2108.22	2062.48	2177.6	2016.95	2130.31	1988.05	2067.3	2047.45	2233.78	2175.9	2053.82	1906.81	2253.36	1828.58	1847.92	1969.88	1903.32	3470.25	3332.71	3612.67	3765.05	3586.21	3156.84	3153.42	2992.27	3325.02	3446.84	3579.02	3551.71	2987	3232.02	3058.29	2972.35	3349.73	3259.31
sp|Q13642-4|FHL1_HUMAN	FHL1	Isoform 4 of Four and a half LIM domains protein 1 OS=Homo sapiens OX=9606 GN=FHL1	241	QYYCVDCYKNFVA	5000	R.FTAVEDQYYC#VDC#YK.N	6	9	2121.21	2194.94	2160.5	2381.65	2370.2	2159.61	2098.56	1981.28	2192.73	2355.91	2234.72	2267.9	1956.98	2367.27	2014.81	2291.79	2067.44	1859.87	3681.37	4160.51	4351.51	3870.77	4145.97	4188.97	3892.26	3601.03	3755.2	4278.77	4427.28	4186.62	3765.5	3893.71	3948.71	3752.52	3977.85	3851.86
sp|Q13642-4|FHL1_HUMAN	FHL1	Isoform 4 of Four and a half LIM domains protein 1 OS=Homo sapiens OX=9606 GN=FHL1	36	MAEKFDCHYCRDP	5000	K.FDC#HYC#R.D	3	4	1281.02	1391.71	1365.11	1541.23	1763.47	1671.13	1594.59	1677.92	1202.47	1486.76	1352.57	1294.2	1362.45	1438.35	1165.56	1247.46	1218.66	1193.94	1678.75	1992.87	1967.19	2009.56	2426.82	2026.63	2100.46	2268.82	1738.59	1880.71	1951.22	2191.99	1978.74	1777.84	1834.43	1858.93	1801.28	1838.4
sp|Q13642-4|FHL1_HUMAN	FHL1	Isoform 4 of Four and a half LIM domains protein 1 OS=Homo sapiens OX=9606 GN=FHL1	39	KFDCHYCRDPLQG	5000	K.FDC#HYC#R.D	4	1	2624.32	2759.23	2534.6	2716.49	3025.4	2757.67	2719.7	2910.61	2428.29	2773.2	2437.32	2574.19	2512.51	2677	2505.32	2481.3	2523.96	2480.22	334.295	399.805	388.84	319.723	358.766	398.227	327.951	433.865	361.91	344.095	316.435	388.539	271.286	328.273	311.629	295.341	293.454	340.397
sp|Q12756|KIF1A_HUMAN	KIF1A	Kinesin-like protein KIF1A OS=Homo sapiens OX=9606 GN=KIF1A PE=1 SV=2	1473	YTHSHVCVSASES	5000	R.EYTHSHVC#VSASESK.L	4	7	1451.43	1387.15	1181.55	1316.1	1275.74	1163.65	930.548	829.704	1220.74	1363.98	1224.62	1310.18	1317.19	1356.96	1255.58	1198.49	1147.38	966.272	3052.49	3018.4	3046.74	3077.01	2839.64	2576.89	2172.11	1931.63	2705.23	3190.16	3036.14	3120.36	2757.54	3082.36	2784.63	2686.06	2739.85	2510
sp|Q12756|KIF1A_HUMAN	KIF1A	Kinesin-like protein KIF1A OS=Homo sapiens OX=9606 GN=KIF1A PE=1 SV=2	1645	PNTFAVCTEHRGI	5000	K.TPNTFAVC#TEHR.G	2	1	190.641	197.555	202.317	200.619	181.665	102.256	153.33	183.245	188.602	174.99	213.361	215.104	143.405	154.168	184.136	203.01	151.542	135.441	147.534	112.056	118.578	137.469	98.9552	87.9807	111.436	87.8563	111.8	169.247	144.886	82.6737	84.6654	145.057	134.81	100.751	115.52	88.7805
sp|Q12756|KIF1A_HUMAN	KIF1A	Kinesin-like protein KIF1A OS=Homo sapiens OX=9606 GN=KIF1A PE=1 SV=2	356	RAKQIRCNAVINE	5000	R.C#NAVINEDPNNK.L	1	2	295.573	275.908	252.862	315.157	234.654	203.083	217.736	166.94	256.791	282.02	335.509	261.404	285.362	278.754	234.232	173.311	187.326	189.156	732.392	800.207	814.06	622.404	574.174	636.571	620.513	409.372	792.87	739.83	658.679	593.951	543.832	637.703	704.764	615.058	568.049	432.63
sp|Q12756|KIF1A_HUMAN	KIF1A	Kinesin-like protein KIF1A OS=Homo sapiens OX=9606 GN=KIF1A PE=1 SV=2	926	KFQSESCPVVGMS	5000	K.FQSESC#PVVGMSR.S	5	5	2694.49	2629.94	2852.01	2677.74	2533.33	2081.19	1773.78	1214.33	2518.7	2719.27	2612.28	2438.61	2091.79	2790.57	2402.83	2186.95	2155.79	1997.81	2149.17	2201.2	2039.47	2008.67	1919.64	1687.42	1418.96	1071.25	1974.3	2046.67	2013.25	1838.25	1745.5	2063.48	1982.18	1840.36	1675.91	1702.69
sp|Q12756|KIF1A_HUMAN	KIF1A	Kinesin-like protein KIF1A OS=Homo sapiens OX=9606 GN=KIF1A PE=1 SV=2	1330	VYELSLCHVADAG	5000	R.VTGVYELSLC#HVADAGSPGMQR.R	1	0	130.587	208.464	214.081	185.327	152.736	160.329	111.015	119.594	210.263	205.77	221.277	208.741	114.543	212.454	204.934	127.321	138.331	120.287	0	0	0	0	0	0	0	0	0	0	0	0	0	0	0	0	0	0
sp|Q12756|KIF1A_HUMAN	KIF1A	Kinesin-like protein KIF1A OS=Homo sapiens OX=9606 GN=KIF1A PE=1 SV=2	560	VVTLEPCEGADTY	5000	R.GGSEAVVTLEPC#EGADTYVNGK.K	1	2	106.014	130.339	107.483	137.246	121.002	128.166	74.9615	74.5432	110.67	143.24	108.53	85.0782	63.0007	114.374	109.028	81.0344	59.4582	76.2846	331.55	319.652	316.8	287.18	302.614	281.943	205.183	304.662	269.98	335.964	333.3	274.679	186.785	271.315	232.129	308.289	350.937	273.092
sp|Q12756|KIF1A_HUMAN	KIF1A	Kinesin-like protein KIF1A OS=Homo sapiens OX=9606 GN=KIF1A PE=1 SV=2	609	ERERTPCAETPAE	5000	R.TPC#AETPAEPVDWAFAQR.E	4	3	1643.66	1718.83	1568.82	1566.66	1465.43	1671.04	1472.47	1112.55	1482.7	1580.88	1323.04	1452.71	1263.35	1415.14	1292.64	1407.74	1482.54	1205.39	906.882	941.724	1035	956.066	949.058	976.767	807.667	754.756	1049.22	951.45	942.995	947.974	853.323	1030.6	838.744	830.926	975.528	881.507
sp|Q12756|KIF1A_HUMAN	KIF1A	Kinesin-like protein KIF1A OS=Homo sapiens OX=9606 GN=KIF1A PE=1 SV=2	1089	HPFPPLCKDVLSP	5000	K.SQPIVFEVFGHYQQHPFPPLC#K.D	6	6	2219.17	2315.49	2334.81	2320.29	2242	1963.34	1567.4	1442.9	2052.1	2166.01	1946.99	1840.45	1673.29	2013.84	1962.64	1908.42	1951.36	1752.4	3476.45	3570.29	3519.14	3474.49	3206.87	3113.67	2684	2432.51	3218.78	3763.1	3469.46	3331.4	2946.44	3450.58	3056.03	3127.49	3182.64	2905.56
sp|Q12756|KIF1A_HUMAN	KIF1A	Kinesin-like protein KIF1A OS=Homo sapiens OX=9606 GN=KIF1A PE=1 SV=2	830	SSVIEDCDNVVTG	5000	R.AAEVPSSVIEDC#DNVVTGGDPFYDR.F	7	7	1492.92	1472.94	1521.12	1583.07	1593.55	1197.33	1014.82	934.574	1481.23	1496.06	1235.63	1232.75	1092.35	1445.53	1360.97	1092.62	1080.59	939.512	961.937	1110.22	1118.06	1100.72	1126.97	1158.76	976.429	927.062	1034.63	987.535	965.792	935.284	771.274	1048.75	996.853	841.378	775.788	876.047
sp|Q12756|KIF1A_HUMAN	KIF1A	Kinesin-like protein KIF1A OS=Homo sapiens OX=9606 GN=KIF1A PE=1 SV=2	704	QWTERECELALWA	5000	R.EC#ELALWAFR.K	4	3	819.36	847.572	1023.05	930.41	1071.83	877.188	805.539	805.021	932.09	975.33	932.642	946.139	754.506	912.975	909.013	948.079	826.644	796.425	964.265	992.257	1093.74	965.005	1029.39	975.12	889.633	769.949	932.19	1114.37	983.735	891.004	810.99	1089.9	945.696	844.436	1033.73	945.734
sp|Q12756|KIF1A_HUMAN	KIF1A	Kinesin-like protein KIF1A OS=Homo sapiens OX=9606 GN=KIF1A PE=1 SV=2	1508	LTPSSTCPSLVEG	5000	R.DPSMSPLGVATLTPSSTC#PSLVEGR.Y	5	1	1670.52	1900.54	1726.29	1685.41	1442.78	1437.65	1379.69	961.178	1626.61	1785.71	1449.25	1623.56	1409.31	1694.15	1464.15	1457.91	1501.21	1112.33	501.447	427.824	528.127	481.364	510.96	480.177	324.602	285.776	461.37	553.452	482.974	452.368	372.837	434.368	493.645	386.445	368.432	321.205
sp|Q12756|KIF1A_HUMAN	KIF1A	Kinesin-like protein KIF1A OS=Homo sapiens OX=9606 GN=KIF1A PE=1 SV=2	1527	LRTPQPCSRPASP	5000	R.TPQPC#SR.P	1	3	894.086	929.499	842.934	749.909	649.883	603.504	551.874	353.885	840.968	849.75	753.989	817.025	740.777	772.072	749.981	769.229	775.138	734.49	2878.16	2770.16	2469.21	2285.41	2151.96	1759.82	1261.59	1204.56	2555.78	2534.02	2591.5	2290.09	2109.7	2551.93	2557.65	2287.02	2478.97	2093.44
sp|Q12756|KIF1A_HUMAN	KIF1A	Kinesin-like protein KIF1A OS=Homo sapiens OX=9606 GN=KIF1A PE=1 SV=2	1125	STLTRPCPGPCHC	5000	K.LSTLTRPC#PGPC#HC#K.Y	4	5	1961.96	1914.25	2132.82	2071.18	1675.14	1537.32	1279.21	963.407	1923.77	1980.02	2006.71	1964.79	1626.2	2033.71	1709.15	1769.39	1855.68	1665.14	1747.63	1902.62	2114.56	1857.5	1747.46	1646.7	1267.3	1170.13	1823.66	1780.96	1815.63	1923.23	1813.41	2106.39	1765.02	1817.73	1697.61	1417.36
sp|Q12756|KIF1A_HUMAN	KIF1A	Kinesin-like protein KIF1A OS=Homo sapiens OX=9606 GN=KIF1A PE=1 SV=2	1129	RPCPGPCHCKYDL	5000	K.LSTLTRPC#PGPC#HC#K.Y	0	1	0	0	0	0	0	0	0	0	0	0	0	0	0	0	0	0	0	0	177.384	162.76	190.502	237.262	174.39	168.263	162.197	145.613	208.3	132.844	176.005	161.177	177.259	180.18	153.074	141.896	161.768	160.2
sp|Q12756|KIF1A_HUMAN	KIF1A	Kinesin-like protein KIF1A OS=Homo sapiens OX=9606 GN=KIF1A PE=1 SV=2	1131	CPGPCHCKYDLLV	5000	K.LSTLTRPC#PGPC#HC#K.Y	1	1	278.809	252.825	255.574	243.797	243.375	296.335	270.441	262.06	248.33	202.41	218.167	242.283	252.749	173.293	230.455	213.261	174.115	178.698	93.1723	111.939	113.467	128.943	121.063	104.222	73.4452	80.4821	87.25	94.1056	101.123	55.624	71.0764	92.598	87.0066	69.2229	72.9396	91.4608
sp|Q12756|KIF1A_HUMAN	KIF1A	Kinesin-like protein KIF1A OS=Homo sapiens OX=9606 GN=KIF1A PE=1 SV=2	26	MSRDSKCIIQMSG	5000	K.C#IIQMSGSTTTIVNPK.Q	1	1	107.36	145.858	93.6946	154.008	145.167	162.541	132.98	76.4208	148.695	140.05	134.164	128.02	96.9657	175.902	144.729	125.88	113.339	129.77	108.562	161	125.094	98.2415	102.284	99.7779	85.5122	109.693	108.24	100.547	105.378	133.69	68.6784	106.249	125.146	89.2724	115.498	93.7991
sp|Q12756|KIF1A_HUMAN	KIF1A	Kinesin-like protein KIF1A OS=Homo sapiens OX=9606 GN=KIF1A PE=1 SV=2	1288	VVTKDFCMVFYSR	5000	K.DFC#MVFYSR.D	2	3	292.956	263.206	427.539	332.775	319.052	255.137	286.738	289.059	265.714	313.27	325.528	273.991	277.925	264.102	254.632	298.771	339.971	265.865	406.726	373.578	325.29	445.373	446.3	382.982	317.201	253.761	382.44	461.445	339.055	454.812	341.125	422.488	333.439	338.62	425.14	384.164
sp|Q12756|KIF1A_HUMAN	KIF1A	Kinesin-like protein KIF1A OS=Homo sapiens OX=9606 GN=KIF1A PE=1 SV=2	123	GIIPQLCEDLFSR	5000	K.DQQGIIPQLC#EDLFSR.I	1	2	84.08	49.7798	47.2112	55.1462	77.7293	64.7919	75.67	52.6491	60.8739	70.72	99.9403	52.5234	44.7642	59.1186	87.6803	45.3359	71.6702	77.5244	241.4	225.788	190.619	206.069	180.062	152.164	179.128	196.714	227.87	206.111	263.096	262.112	321.098	191.356	167.287	176.161	186.089	129.261
sp|Q14254|FLOT2_HUMAN	FLOT2	Flotillin-2 OS=Homo sapiens OX=9606 GN=FLOT2 PE=1 SV=2	56	MTLQPRCEDVETA	5000	R.C#EDVETAEGVALTVTGVAQVK.I	4	2	1245.66	1210.36	1164.88	1227.36	1105.13	954.961	898.777	915.82	1045.61	1085.45	1100.19	1086.96	946.556	1160.18	963.15	1000.3	903.2	891.686	670.565	575.028	574.485	546.873	578.259	428.442	422.84	414.641	477.04	527.124	468.286	507.69	414.819	552.915	466.456	452.75	366.305	426.718
sp|Q14254|FLOT2_HUMAN	FLOT2	Flotillin-2 OS=Homo sapiens OX=9606 GN=FLOT2 PE=1 SV=2	88	ELLAVACEQFLGK	5000	K.ELLAVAC#EQFLGK.N	4	4	1089.68	1145.1	1091.46	1257.73	1142.93	1017.15	957.014	854.035	1104.85	1149.39	1099.74	1013.55	733.718	1176.01	923.163	863.672	761.188	519.08	1303.37	1447.59	1121.12	1215.76	1296.14	1140.61	826.256	738.103	931.67	1289.2	1147.81	1064.55	719.634	1273.13	992.152	884.817	539.795	478.768
sp|Q14789|GOGB1_HUMAN	GOLGB1	Golgin subfamily B member 1 OS=Homo sapiens OX=9606 GN=GOLGB1 PE=1 SV=2	1811	MSTRPTCSESVPS	5000	R.PTC#SESVPSAK.S	3	5	473.686	449.614	526.16	423.08	464.711	354.864	333.523	350.361	550.903	536.61	463.95	445.306	405.764	582.628	431.388	443.803	469.656	378.817	790.106	844.787	992.397	886.093	782.06	775.991	678.487	491.6	836.83	912.568	875.646	889.57	769.04	824.703	745.598	877.785	882.766	811.797
sp|Q14789|GOGB1_HUMAN	GOLGB1	Golgin subfamily B member 1 OS=Homo sapiens OX=9606 GN=GOLGB1 PE=1 SV=2	2233	RLKEDNCSVLKDQ	5000	K.EDNC#SVLK.D	3	2	4017.97	3291.35	2943.37	3191.41	2905.39	2961.3	2549.03	2528.32	2822.6	3186.41	3050.67	3095.5	2891.76	3055.54	2964.94	2817.95	3218.87	2911.45	2570.47	2633.53	2545.97	2607.49	2665.24	2262.95	2224.25	2005.34	2163.31	2541.61	2665.51	2665.61	2317.13	2507.38	2426.37	2448.65	2563.92	2337.52
sp|Q14789|GOGB1_HUMAN	GOLGB1	Golgin subfamily B member 1 OS=Homo sapiens OX=9606 GN=GOLGB1 PE=1 SV=2	2279	QLQQKVCDTLQGE	5000	K.VC#DTLQGENK.E	5	4	1670.6	1732.23	1647.77	1631.23	1482.31	1488.67	1284.42	1155.81	1698.36	1690.31	1631.66	1475.83	1546.22	1853.03	1607.74	1488.48	1419.48	1314.1	1631.87	1701.81	1733.01	1655.53	1661.61	1424.94	1212.42	1133.33	1443.45	1782.82	1558.49	1509.38	1416.96	1706.6	1640.59	1568.43	1419.77	1281.19
sp|Q14789|GOGB1_HUMAN	GOLGB1	Golgin subfamily B member 1 OS=Homo sapiens OX=9606 GN=GOLGB1 PE=1 SV=2	3144	EAQQQLCNTRQEV	5000	R.KSDPEELREPQQSFSEAQQQLC#NTR.Q	2	2	179.416	210.774	285.409	256.27	147.637	149.146	144.713	119.55	228.025	276.45	269.434	233.281	181.24	286.291	177.285	227.599	213.091	143.592	557.09	411.35	500.048	508.405	397.31	412.607	330.97	297.298	513.75	490.772	427.479	404.053	380.381	380.787	412.524	444.743	416.53	365.236
sp|Q14789|GOGB1_HUMAN	GOLGB1	Golgin subfamily B member 1 OS=Homo sapiens OX=9606 GN=GOLGB1 PE=1 SV=2	1964	MKNLKKCVSELEE	5000	K.C#VSELEEEK.Q	3	4	2407.33	2886.79	2569.55	2731.56	2862.08	2748.14	2147.03	2284.31	2737.97	2731.25	2567.21	2690.37	2489.96	2789.63	2590.79	2722.36	2615.41	2351.88	2371.47	2516.58	2506.3	2457.99	2303.51	2160.42	2026.58	1860.03	2136.71	2796.15	2322.46	2367.29	2311.92	2432.87	2301.64	2149.32	2288.09	2172.73
sp|Q14789|GOGB1_HUMAN	GOLGB1	Golgin subfamily B member 1 OS=Homo sapiens OX=9606 GN=GOLGB1 PE=1 SV=2	681	VPDIGQCHQDELE	5000	K.SLSAVPDIGQC#HQDELER.L	6	5	2932.35	3280.98	3204.5	2799.3	2210.02	2012.97	1748.99	1651.03	2945.34	3188.1	2860.43	2939.66	2405.52	3038.99	2937.98	2862.97	2990.88	2902.4	2859.94	3189.51	3178.23	2798.24	2633.72	2126.04	1724.33	1615.01	2962.33	3190.04	2965.29	2649.21	2376.39	2893.48	2704.51	2735.79	2886.28	2644.34
sp|Q14789|GOGB1_HUMAN	GOLGB1	Golgin subfamily B member 1 OS=Homo sapiens OX=9606 GN=GOLGB1 PE=1 SV=2	395	QELQSACDALKDQ	5000	K.TGQELQSAC#DALK.D	4	4	1221.34	1130.05	1205.23	1098.92	1221.85	1030.14	870.528	745.311	1200.44	1183.91	1126	1050.31	891.23	1478.65	1129.47	956.766	1111.87	970.6	1874.32	2369.61	2585.21	2239.97	2091.75	1969.13	1774.26	1411.42	2175.23	2372.57	2292.82	2100.84	1811.82	2269.91	2202.31	1990.08	1975.81	1833.88
sp|Q14789|GOGB1_HUMAN	GOLGB1	Golgin subfamily B member 1 OS=Homo sapiens OX=9606 GN=GOLGB1 PE=1 SV=2	1285	VLESNLCPDWPSH	5000	K.ATEQHHTQPVLESNLC#PDWPSHSEDASALQGGTSVAQIK.A	1	3	149.683	119.171	140.515	107.484	93.3086	88.544	70.731	34.06	113.329	112.94	109.616	98.834	84.1342	106.937	116.347	118.562	95.992	97.6144	645.211	464.561	471.43	463.274	390.094	345.251	232.831	231.258	459.69	550.482	487.629	477.288	395.196	451.836	466.942	452.257	464.119	403.279
sp|Q14789|GOGB1_HUMAN	GOLGB1	Golgin subfamily B member 1 OS=Homo sapiens OX=9606 GN=GOLGB1 PE=1 SV=2	1462	QLQVELCEMKQKP	5000	K.QLQVELC#EM*K.Q	6	5	5094.32	4994.29	5286.86	4920.17	4188.7	3853.67	3167.73	2225.16	4746.36	4990.6	4711.84	4784.66	4101.01	5167.63	4730.38	4565.1	4413.27	3931.11	3635.23	3708.37	3463.74	3438.53	3070.53	2634.63	2324.48	1918.02	3402.02	3871.19	3521.08	3290.18	3153.84	3907.76	3347.59	3483.29	3318.06	3094.48
sp|Q14789|GOGB1_HUMAN	GOLGB1	Golgin subfamily B member 1 OS=Homo sapiens OX=9606 GN=GOLGB1 PE=1 SV=2	1151	VVISPPCTGSSEH	5000	K.ETVVISPPC#TGSSEHWKPELEEK.I	2	2	1709.41	1659.11	1412	1491.31	1252.39	932.743	765.891	676.401	1460.01	1490.35	1605.4	1650.24	1213.04	1601.9	1578.86	1507.4	1468.56	1392.02	1878.46	1796.12	1801	1677.34	1408.5	1161.17	995.392	916.81	1724.08	1923.78	1703.63	1663.16	1331.61	1840.6	1581.92	1610.38	1541.03	1541.06
sp|Q14789|GOGB1_HUMAN	GOLGB1	Golgin subfamily B member 1 OS=Homo sapiens OX=9606 GN=GOLGB1 PE=1 SV=2	1569	QSLSSSCESLKLA	5000	R.SLLENQSLSSSC#ESLK.L	2	2	1188.04	1198.18	1278.91	1114.28	1112.4	921.243	761.014	574.001	1068.73	1162.06	1096.03	1151.04	930.168	1125.57	1126.16	939.382	865.166	613.147	680.199	682.304	793.584	745.678	686.05	727.094	506.013	476.111	671.42	819.476	847.971	685.435	559.654	791.802	692.274	714.552	654.063	522.083
sp|Q14789|GOGB1_HUMAN	GOLGB1	Golgin subfamily B member 1 OS=Homo sapiens OX=9606 GN=GOLGB1 PE=1 SV=2	1713	GDTAKECMETLLS	5000	K.EC#METLLSSNASM*K.E	5	1	1012.33	957.129	1013.43	972.436	970.538	819.622	645.707	564.811	871.836	995.13	907.41	1026.82	815.204	1056.91	806.765	850.6	740.422	755.407	192.026	165.428	195.233	230.019	213.164	152.174	174.132	128.769	219.96	248.637	177.171	197.733	173.076	229.779	215.414	206.321	195.086	130.937
sp|Q14789|GOGB1_HUMAN	GOLGB1	Golgin subfamily B member 1 OS=Homo sapiens OX=9606 GN=GOLGB1 PE=1 SV=2	3070	TLSIQLCDTSQSL	5000	K.NTLSIQLC#DTSQSLR.E	4	3	412.486	581.88	557.81	585.579	609.134	488.373	407.234	377.635	578.807	517.7	496.381	527.186	427.827	506.571	519.791	456.742	480.38	439.248	427.136	379.404	376.348	372.197	373.439	347.346	260.204	321.05	435.42	361.994	381.795	395.466	413.932	392.315	380.635	409.633	369.086	335.356
sp|Q14789|GOGB1_HUMAN	GOLGB1	Golgin subfamily B member 1 OS=Homo sapiens OX=9606 GN=GOLGB1 PE=1 SV=2	1055	KCVTSKCQEIEIY	5000	K.C#QEIEIYLK.Q	3	5	2969.16	3596.45	3755.99	3324.83	2843.44	2151.7	1910.92	1705.06	3379.09	3490.99	3346.54	3295.63	2743.38	3894.1	3311.65	3419.83	3117.27	3172.84	4092.78	5007	4860.1	4152.97	3583.32	2960.86	2403.88	2065.28	4603.88	4742.09	4613.68	4286.07	3709.67	5087.52	4621.37	4431.02	4092.7	4074.55
sp|Q14789|GOGB1_HUMAN	GOLGB1	Golgin subfamily B member 1 OS=Homo sapiens OX=9606 GN=GOLGB1 PE=1 SV=2	1257	TDQQESCSSTPGL	5000	K.LPSTDQQESC#SSTPGLEEPLFK.A	10	3	2413.78	2759.34	2688.14	2826.99	2692.66	2284.5	2011.61	1839.58	2507.41	2705.88	2747.75	2855.38	2331.22	2926.45	2805.93	2892	2998.7	2651	1718.37	1847.95	1935.77	1898.09	2097.33	1683.39	1231.18	1193.31	1762.8	2176.57	1849.76	1764.84	1598.71	1825.43	1883.87	1780.26	1868.32	1762.76
sp|Q14789|GOGB1_HUMAN	GOLGB1	Golgin subfamily B member 1 OS=Homo sapiens OX=9606 GN=GOLGB1 PE=1 SV=2	2664	LEEELVCVQKEAA	5000	R.IAELEEELVC#VQK.E	4	6	1068.3	1214.15	1158.4	1123.32	1106.1	1113.43	979.813	1066.16	1091.82	1211.15	1026.83	1121.26	815.982	1137.62	1047.87	1011.14	1099.75	1006.6	1966.01	2163.66	2184.72	1993.18	2125.03	2049.21	1848.74	1857.31	2031.34	2243.49	1950.04	2159.33	1842.9	2235.54	1895	2034.42	2022.27	2040.23
sp|Q14789|GOGB1_HUMAN	GOLGB1	Golgin subfamily B member 1 OS=Homo sapiens OX=9606 GN=GOLGB1 PE=1 SV=2	3090	GDLLNHCAVLEKQ	5000	R.ENQQHYGDLLNHC#AVLEK.Q	3	4	1685.5	1843.98	1880.74	1860.11	1468.15	1364.31	1140.38	1002.07	1665.59	1720.73	1772.78	1542.47	1391.85	1783.14	1689.82	1409.21	1529.99	1293.77	2195.56	2249.88	2526.9	2065.01	1783.97	1646.34	1463.09	1284.38	2048.85	2274.11	2191.64	2096.1	1697.21	2303.01	1999.07	1937.59	1970.01	1579.47
sp|Q14789|GOGB1_HUMAN	GOLGB1	Golgin subfamily B member 1 OS=Homo sapiens OX=9606 GN=GOLGB1 PE=1 SV=2	1941	GSIGNYCQDVTDA	5000	R.LMNQLAELNGSIGNYC#QDVTDAQIK.N	5	8	461.284	550.396	503.562	649.808	579.033	374.765	398.044	457.756	584.524	633.66	611.773	575.149	478.234	630.758	532.954	573.26	560.752	587.891	1581.79	1676.91	1726.36	1745.3	1408.06	1269.2	1207.64	1069.59	1381.2	1643.59	1612.55	1906.41	1560.15	1639.21	1511.42	1594.43	1750.25	1522.42
sp|O94901|SUN1_HUMAN	SUN1	SUN domain-containing protein 1 OS=Homo sapiens OX=9606 GN=SUN1 PE=1 SV=4	630	SILSTRCSETYET	5000	R.C#SETYETK.T	2	3	1256.43	1654.04	1748.64	1463.12	1759.88	1509.35	1303.83	1174.06	1636.4	1662.41	1523.31	1432.87	1590.92	1674.62	1536.16	1705.16	1405.71	1335.49	636.71	762.734	755.515	748.01	724.211	617.889	453.167	447.661	648.79	769.659	620.027	635.282	705.235	752.29	721.509	696.977	636.047	508.505
sp|O94901|SUN1_HUMAN	SUN1	SUN domain-containing protein 1 OS=Homo sapiens OX=9606 GN=SUN1 PE=1 SV=4	499	RHVKTGCETVDAV	5000	K.TGC#ETVDAVQER.V	5	5	4945.94	5672.37	5966.94	5458.66	5008.96	3657.94	3153.86	2656.82	5208.06	5399.49	4846.34	4145.49	3166.78	5439.75	4632.64	4309.65	3922.37	2957.76	4250.08	5232.46	5137.5	4708.95	4165.33	3441.64	2892.62	1966.37	4641.14	4961.83	4494.37	3807.2	3080.78	5018.11	4643.95	4110.18	3654.64	2940.75
sp|O94901|SUN1_HUMAN	SUN1	SUN domain-containing protein 1 OS=Homo sapiens OX=9606 GN=SUN1 PE=1 SV=4	773	GHPEYTCLYRFRV	5000	R.IFSNWGHPEYTC#LYR.F	2	2	444.699	463.651	397.851	449.594	417.062	363.772	288.196	254.912	385.969	428.77	380.051	414.393	270.401	506.56	405.632	323.627	442.233	406.323	409.418	552.695	456.773	438.856	392.93	314.67	327.435	305.55	356.34	508.836	511.882	402.226	342.406	412.269	384.808	436.413	549.236	436.005
sp|O94901|SUN1_HUMAN	SUN1	SUN domain-containing protein 1 OS=Homo sapiens OX=9606 GN=SUN1 PE=1 SV=4	63	RLATTACTLGDGE	5000	R.LATTAC#TLGDGEAVGADSGTSSAVSLK.N	4	5	1178.57	1238.92	1300.3	1325.77	1074.35	947.344	789.867	657.406	1276.9	1386.98	1220.17	1289.28	1008.52	1330.71	1097.41	1015.84	1161.91	954.573	1266.42	1180.77	1203.03	1275.78	1288.39	1055.3	793.514	717.641	1195.83	1175.56	1137.83	1253.45	1183.75	1399.74	1127.76	1105.65	984.691	847.744
sp|O94901|SUN1_HUMAN	SUN1	SUN domain-containing protein 1 OS=Homo sapiens OX=9606 GN=SUN1 PE=1 SV=4	668	DIYPGNCWAFKGS	5000	R.VVIQPDIYPGNC#WAFK.G	1	2	304.033	375.405	404.698	384.488	230.549	283.787	197.157	235.752	382.049	379.92	328.247	292.167	249.257	302.508	327.623	308.92	293.565	274.716	385.388	467.25	488.03	452.036	341.344	320.955	279.046	263.865	444.73	426.742	516.137	468.656	344.706	404.833	391.93	381.244	320.555	385.951
sp|O94901|SUN1_HUMAN	SUN1	SUN domain-containing protein 1 OS=Homo sapiens OX=9606 GN=SUN1 PE=1 SV=4	376	ASLSGQCHHHGEN	5000	K.QPLQGDSEAFPWHWMSGVEQQVASLSGQC#HHHGENLR.E	0	1	0	0	0	0	0	0	0	0	0	0	0	0	0	0	0	0	0	0	85.1303	100.063	58.5341	73.8346	57.2685	70.7425	69.3716	55.1959	99.44	57.9379	70.6818	84.6467	63.8166	72.413	64.4065	102.964	52.5081	70.945
sp|O94901-9|SUN1_HUMAN	SUN1	Isoform 8 of SUN domain-containing protein 1 OS=Homo sapiens OX=9606 GN=SUN1	272	THESKDCESESYK	5000	K.DC#ESESYK.S	3	5	1099.37	1242.62	994.38	963.462	953.304	879.283	837.987	696.945	1062.34	1095.43	1072.11	1003.14	1003.19	1122.92	996.754	977.012	895.884	701.968	4039.78	4556.54	4271.95	4045.98	3964.18	3602.61	3161.95	2484.16	4072.88	4347.73	4099.4	4195.03	3722.96	4459.14	4134.96	3941.72	3780.26	3117.64
sp|O94901-9|SUN1_HUMAN	SUN1	Isoform 8 of SUN domain-containing protein 1 OS=Homo sapiens OX=9606 GN=SUN1	220	RDRNQKCGASFYV	5000	K.C#GASFYVNR.I	4	1	3710.95	3966.63	3973.67	2811.9	2165.47	1430.85	1145.43	741.414	3255.79	2422.21	2106.95	1727.48	1186	3025.55	2454.17	1522.53	1381.96	1077.39	256.331	333.224	410.678	253.477	176.7	104.283	53.1542	31.6659	343.27	192.123	103.656	87.92	35.7189	280.016	220.409	77.4419	78.0586	43.2266
sp|Q9NV35|NUD15_HUMAN	NUDT15	Nucleotide triphosphate diphosphatase NUDT15 OS=Homo sapiens OX=9606 GN=NUDT15 PE=1 SV=1	23	GVVVTSCKHPRCV	5000	R.RPGVGVGVVVTSC#KHPR.C	10	9	4774.56	4703.17	4245.68	4804.25	4413.12	4623.09	4102.09	4027.41	4165.66	4688.1	4328.71	4298.58	4399.45	4872.29	4350.23	4186.45	4336.41	4376.13	4425.5	4654.97	4397.04	4368.78	4549.85	4364.78	3826.04	3813.78	3984.27	4712.42	4312.46	4187.6	3907.03	4456.44	3850.15	4039.97	4176.59	4110.3
sp|Q9NV35|NUD15_HUMAN	NUDT15	Nucleotide triphosphate diphosphatase NUDT15 OS=Homo sapiens OX=9606 GN=NUDT15 PE=1 SV=1	59	GETWEECAQRETW	5000	K.GSVGAGSFQLPGGHLEFGETWEEC#AQR.E	2	4	208.928	234.488	235.539	181.521	206.353	236.082	162.562	144.585	145.627	254.17	210.231	170.704	155.351	199.744	197.614	205.984	191.439	236.178	686.094	797.732	730.932	725.032	732.084	655.192	624.531	631.118	707.96	784.046	699.608	778.131	688.383	803.979	712.706	630.199	692.611	718.064
sp|Q96P47|AGAP3_HUMAN	AGAP3	Arf-GAP with GTPase, ANK repeat and PH domain-containing protein 3 OS=Homo sapiens OX=9606 GN=AGAP3 PE=1 SV=2	721	KPGPDACREEKER	5000	K.PGPDAC#R.E	3	4	1693.49	1843.01	1786.73	1685.2	1827.23	1632.32	1326.35	1038.89	1706.72	1855.18	1562.53	1658.57	1716.46	2030.35	1891.97	1659.63	1690.39	1590.29	2789.23	3252.96	3315.14	3196.42	3339.63	2859.48	2283.17	1755.27	3258.35	3191.59	3041.12	3058.55	3005.75	3228.19	2947.6	3075.95	3140.7	2846.2
sp|Q96P47|AGAP3_HUMAN	AGAP3	Arf-GAP with GTPase, ANK repeat and PH domain-containing protein 3 OS=Homo sapiens OX=9606 GN=AGAP3 PE=1 SV=2	263	QLAIGPCKSLPNS	5000	K.QQLAIGPC#K.S	2	2	3652.6	3279.93	3492.48	3130.27	2778.2	2268.07	1626.75	1173.25	3334.19	3536.9	3261.68	3304.3	2533.47	3527.7	3289.58	2997.23	3018.09	2557.49	3284.35	3219.18	3109.38	2915.05	2255.68	1932.45	1596.62	1074.96	2843.81	3323.67	2961.63	2780.45	2319.39	3108.62	3015.9	2678.43	2692.33	2125.39
sp|Q96P47|AGAP3_HUMAN	AGAP3	Arf-GAP with GTPase, ANK repeat and PH domain-containing protein 3 OS=Homo sapiens OX=9606 GN=AGAP3 PE=1 SV=2	394	KKYVTLCDNGLLT	5000	K.YVTLC#DNGLLTYHPSLHDYMQNIHGK.E	1	2	675.751	637.119	577.444	652.101	492.833	495.927	406.536	386.639	563.042	539.83	559.41	606.492	470.462	542.746	508.236	470.294	376.8	415.806	1333.97	1197.2	1282.82	1204.18	1177.74	1010.16	874.173	844.517	1132.52	1045.65	1124.05	1138.88	889.885	1284.71	1051.35	931.284	1086.55	1016.3
sp|Q2PPJ7|RGPA2_HUMAN	RALGAPA2	Ral GTPase-activating protein subunit alpha-2 OS=Homo sapiens OX=9606 GN=RALGAPA2 PE=1 SV=2	1662	EGQEDKCSILSNE	5000	K.C#SILSNER.G	2	1	1151.9	1299.79	1302.45	1117.39	1186.44	1048.38	903.82	764.988	1230.94	1336.07	1250.59	1288.59	1037.18	1390.8	1102.32	1097.89	1253.67	1005.36	134.589	172.31	98.6621	98.699	116.661	129.698	102.718	105.948	114.59	97.792	80.703	67.4618	52.7242	133.826	117.305	102.139	74.1252	100.913
sp|Q2PPJ7|RGPA2_HUMAN	RALGAPA2	Ral GTPase-activating protein subunit alpha-2 OS=Homo sapiens OX=9606 GN=RALGAPA2 PE=1 SV=2	378	LSNSSLCSIEEEH	5000	R.LSNSSLC#SIEEEHR.M	1	1	343.109	319.119	357.571	289.422	255.405	340.221	212.36	182.191	414.788	301.49	294.266	250.524	211.346	345.343	300.33	188.815	308.844	300.305	385.858	503.389	456.372	499.566	495.991	418.841	427.88	377.346	513.09	492.083	332.811	475.461	441.23	480.81	471.227	409.512	446.967	412.279
sp|Q2PPJ7|RGPA2_HUMAN	RALGAPA2	Ral GTPase-activating protein subunit alpha-2 OS=Homo sapiens OX=9606 GN=RALGAPA2 PE=1 SV=2	681	KQRGKGCVLDPQK	5000	K.GC#VLDPQK.G	3	1	1052.67	1090.56	799.553	977.449	937.651	766.489	662.118	508.363	957.072	988.94	834.958	845.492	574.843	960.605	853.257	773.828	687.257	562.75	386.595	321.562	360.772	358.783	364.307	270.115	294.132	266.732	320.63	346.481	380.073	266.473	268.056	365.002	326.601	349.293	318.827	279.015
sp|Q2PPJ7|RGPA2_HUMAN	RALGAPA2	Ral GTPase-activating protein subunit alpha-2 OS=Homo sapiens OX=9606 GN=RALGAPA2 PE=1 SV=2	775	DIPEPLCSDSSQG	5000	R.SSSTSDIPEPLC#SDSSQGQK.A	3	2	204.073	250.38	195.154	243.205	157.584	140.608	198.657	189.141	214.562	213.68	213.572	188.183	210.049	229.903	247.303	205.953	209.422	231.127	189.025	224.561	224.59	219.774	200.199	177.375	183.662	194.143	210.11	275.671	193.803	246.53	153.442	226.204	289.89	208.956	211.495	202.125
sp|Q2PPJ7|RGPA2_HUMAN	RALGAPA2	Ral GTPase-activating protein subunit alpha-2 OS=Homo sapiens OX=9606 GN=RALGAPA2 PE=1 SV=2	1484	YGPLEGCLAPNGR	5000	K.VLYGPLEGC#LAPNGR.N	2	1	254.1	227.93	252.293	267.306	206.992	248.662	204.097	208.697	233.711	296.06	287.057	221.049	187.856	234.31	266.044	247.181	201.867	200.613	173.251	167.103	150.132	118.954	157.954	116.263	126.786	73.2877	149.74	164.28	141.041	140.506	97.8383	235.4	122.441	168.726	94.7008	119.907
sp|Q2PPJ7|RGPA2_HUMAN	RALGAPA2	Ral GTPase-activating protein subunit alpha-2 OS=Homo sapiens OX=9606 GN=RALGAPA2 PE=1 SV=2	1824	ASRAVKCLIPLYQ	5000	K.C#LIPLYQSFYEER.A	2	3	303.718	399.419	434.101	375.876	335.846	327.599	397.023	265.749	322.836	334.37	321.365	322.533	314.074	276.812	315.753	269.767	323.056	327.214	427.446	460.603	458.061	466.778	438.372	468.837	473.798	366.396	366.41	519.916	453.499	405.241	351.002	455.862	470.285	380.701	417.206	386.48
sp|Q2PPJ7|RGPA2_HUMAN	RALGAPA2	Ral GTPase-activating protein subunit alpha-2 OS=Homo sapiens OX=9606 GN=RALGAPA2 PE=1 SV=2	1604	RGPFYFCRLLLDD	5000	R.GPFYFC#R.L	2	2	1271.16	1324.11	1368.43	1271.2	1079.94	939.472	918.794	612.486	1234.84	1280.35	1276.44	1145.92	888.679	1304.32	1195.82	1007.73	919.263	965.032	1360.53	1408.22	1340.1	1055.42	1159.76	1142.98	858.921	772.795	1314.24	1217.13	1231.15	1178.62	915.825	1293.79	1160.19	1227.73	1093.37	931.417
sp|Q2PPJ7|RGPA2_HUMAN	RALGAPA2	Ral GTPase-activating protein subunit alpha-2 OS=Homo sapiens OX=9606 GN=RALGAPA2 PE=1 SV=2	542	KEQVDACKAVLII	5000	K.EQVDAC#K.A	1	1	224.315	253.271	209.66	212.873	164.285	173.808	168.127	117.332	162.358	202.53	196.055	177.549	152.972	236.263	122.221	161.905	100.013	78.2706	208.666	148.174	165.042	204.842	198.863	111.168	157.662	94.8709	168.94	209.91	123.965	161.659	89.6476	186.846	122.036	121.143	99.6646	33.5533
sp|Q86WJ1|CHD1L_HUMAN	CHD1L	Chromodomain-helicase-DNA-binding protein 1-like OS=Homo sapiens OX=9606 GN=CHD1L PE=1 SV=3	135	DKEERACLQQDLK	5000	R.AC#LQQDLK.Q	3	3	1179.93	1128.57	1154.94	1133.53	1160.97	988.743	775.779	679.475	1042.26	1101.75	978.924	942.824	925.26	1136.92	1012.52	1048.44	902.847	712.093	2370.04	2366.09	2086.4	2106.43	1933.58	1757.51	1538.61	1325.31	1885.35	2166.54	1924.29	1828.04	1649.74	2065.82	1787.63	1804.67	1821.19	1670.21
sp|Q86WJ1|CHD1L_HUMAN	CHD1L	Chromodomain-helicase-DNA-binding protein 1-like OS=Homo sapiens OX=9606 GN=CHD1L PE=1 SV=3	123	FAPGLSCVTYAGD	5000	R.FAPGLSC#VTYAGDKEER.A	4	3	1199.16	1250.96	1255.88	1217.17	1166.82	992.499	779.385	745.289	1177.71	1182.37	1087.48	1014.76	779.52	1210.95	1051.59	1119.57	900.905	648.31	459.859	513.142	426.592	445.128	409.399	310.195	300.577	314.459	447.52	438.784	380.917	445.575	300.523	482.878	485.409	412.4	301.42	242.12
sp|Q86WJ1|CHD1L_HUMAN	CHD1L	Chromodomain-helicase-DNA-binding protein 1-like OS=Homo sapiens OX=9606 GN=CHD1L PE=1 SV=3	63	LAQRFHCQNGCIL	5000	R.FHC#QNGC#ILGDEMGLGK.T	1	2	96.5449	68.521	92.0276	80.2017	72.7456	58.8036	37.5016	33.9502	87.4222	62.84	91.5188	61.6224	69.7461	73.8927	64.0424	68.3616	35.9998	32.3621	254.857	296.007	284.296	322.29	305.155	216.163	226.111	165.619	326.08	256.113	242.853	247.674	198.983	361.416	239.109	282.143	233.023	231.233
sp|Q86WJ1|CHD1L_HUMAN	CHD1L	Chromodomain-helicase-DNA-binding protein 1-like OS=Homo sapiens OX=9606 GN=CHD1L PE=1 SV=3	321	LSQLRKCVDHPYL	5000	K.C#VDHPYLFDGVEPEPFEVGDHLTEASGK.L	4	5	908.505	1073.37	1197.91	1117.16	1001.93	980.914	792.441	643.911	987.646	991.79	1122.07	883.573	773.801	1033.02	969.828	984.687	791.201	656.817	1479.87	1464.12	1677.29	1607.29	1670.31	1337.73	1250.09	985.442	1393.84	1641.07	1652.07	1436.44	1254.69	1693.66	1478.95	1262.86	1255.13	1070.84
sp|Q86WJ1|CHD1L_HUMAN	CHD1L	Chromodomain-helicase-DNA-binding protein 1-like OS=Homo sapiens OX=9606 GN=CHD1L PE=1 SV=3	156	LTTYEICLKDASF	5000	R.FHVLLTTYEIC#LK.D	4	2	547.592	600.818	633.211	560.753	601.303	614.476	507.266	478.959	647.017	555.3	570.646	565.407	470.797	602.797	613.498	565.186	502.987	464.492	317.826	338.356	350.159	299.791	304.848	326.945	298.733	225.851	276.66	350.3	306.703	328.901	287.197	424.633	288.573	280.966	316.522	279.522
sp|Q86WJ1|CHD1L_HUMAN	CHD1L	Chromodomain-helicase-DNA-binding protein 1-like OS=Homo sapiens OX=9606 GN=CHD1L PE=1 SV=3	102	GPFLILCPLSVLS	5000	R.LNDEGPFLILC#PLSVLSNWK.E	2	1	245.787	262.502	237.934	290.069	215.148	179.384	165.886	118.397	294.648	201.1	237.635	191.123	136.584	257.598	208.741	208.468	219.43	225.065	59.541	68.5441	65.4403	76.8924	89.9433	50.9415	91.3756	28.968	62.44	78.7661	37.4518	55.198	48.8041	70.983	85.406	70.8425	84.352	56.1537
sp|Q86WJ1|CHD1L_HUMAN	CHD1L	Chromodomain-helicase-DNA-binding protein 1-like OS=Homo sapiens OX=9606 GN=CHD1L PE=1 SV=3	739	DALIVHCVDDSGH	5000	K.YVSGDVTHPQAGAEDALIVHC#VDDSGHWGR.G	0	1	0	0	0	0	0	0	0	0	0	0	0	0	0	0	0	0	0	0	271.603	274.945	286.429	288.966	209.692	225.499	241.121	184.346	243.76	221.706	281.472	223.438	220.237	326.59	201.972	235.927	204.681	195.032
sp|P35222|CTNB1_HUMAN	CTNNB1	Catenin beta-1 OS=Homo sapiens OX=9606 GN=CTNNB1 PE=1 SV=1	213	DVETARCTAGTLH	5000	R.C#TAGTLHNLSHHR.E	1	1	114.916	146.366	150.97	91.2704	126.143	121.987	67.532	101.675	139.1	111.55	146.506	88.898	94.9875	115.496	133.297	111.142	86.9608	117.383	144.906	163.027	165.75	77.5062	96.4805	146.224	129.257	86.4386	162.32	139.469	121.443	149.866	111.175	108.57	155.374	126.806	148.793	115.385
sp|P35222|CTNB1_HUMAN	CTNNB1	Catenin beta-1 OS=Homo sapiens OX=9606 GN=CTNNB1 PE=1 SV=1	520	IRNLALCPANHAP	5000	R.NLALC#PANHAPLR.E	1	4	1068.63	1242.31	1241.95	1251.87	1245.04	1203.41	1179.13	1116.59	1178.91	1299.4	1128.72	1134.48	1156.8	1338.87	1101.04	1075.71	1097.22	1125.88	1573.85	1824.9	1895.47	1776.63	1661.18	1555.43	1570.71	1561.02	1506.29	1731.97	1672.81	1547.88	1330.63	1652.63	1436.53	1599.92	1623.67	1418.54
sp|P35222|CTNB1_HUMAN	CTNNB1	Catenin beta-1 OS=Homo sapiens OX=9606 GN=CTNNB1 PE=1 SV=1	350	LKVLSVCSSNKPA	5000	K.VLSVC#SSNK.P	10	7	3685.3	3654.66	3376.97	3720.65	3439.09	3235.53	2930.35	3175.72	3464.1	3856.74	3351.41	3377.18	2914.17	3538.77	3153.63	3428.31	3322.5	3117.29	2939	2907.53	2408.94	2583	2736.61	2574.88	2391.44	2262.27	2209.16	2693.87	2535.75	2587.26	2392.61	2879.18	2546.84	2369.09	2638.67	2473.79
sp|P35222|CTNB1_HUMAN	CTNNB1	Catenin beta-1 OS=Homo sapiens OX=9606 GN=CTNNB1 PE=1 SV=1	466	ITEPAICALRHLT	5000	R.EDITEPAIC#ALR.H	3	3	2528.24	2754.79	2622.86	2678.57	2576.73	2277.5	2112.45	2110.36	2579.84	2510.63	2467.15	2466.48	2109.88	2690.64	2492.42	2369.28	2429.15	2229.78	3355.72	3627.94	3572.61	3527.42	3447.95	3155.08	3127.66	3041.42	3133.16	3471.9	3261.35	3280.84	2843.78	3603.67	3419	3409.02	3280.3	3245.94
sp|P35222|CTNB1_HUMAN	CTNNB1	Catenin beta-1 OS=Homo sapiens OX=9606 GN=CTNNB1 PE=1 SV=1	439	KNKMMVCQVGGIE	5000	K.MMVC#QVGGIEALVR.T	2	2	357.256	384.242	389.896	386.528	320.843	278.508	295.959	202.954	359.4	432.15	351.699	265.149	219.551	341.802	370.298	300.724	287.408	291.316	480.354	390.319	392.526	354.788	350.356	343.085	328.006	280.307	357.37	390.912	384.062	304.43	272.83	402.534	319.379	376.586	271.294	322.738
sp|Q9Y3D2|MSRB2_HUMAN	MSRB2	Methionine-R-sulfoxide reductase B2, mitochondrial OS=Homo sapiens OX=9606 GN=MSRB2 PE=1 SV=2	105	SSEKKYCSGTGWP	5000	K.YC#SGTGWPSFSEAHGTSGSDESHTGILR.R	1	1	241.541	246.205	216.286	191.24	124.195	173.332	135.377	116.146	246.47	260.26	219.337	178.043	172.733	227.683	179.962	195.795	203.503	234.066	483.537	395.356	478.812	448.866	404.143	305.802	309.219	205.072	313.6	500.388	468.931	373.831	356.236	371.624	412.868	412.168	330.993	406.389
sp|Q9Y3D2|MSRB2_HUMAN	MSRB2	Methionine-R-sulfoxide reductase B2, mitochondrial OS=Homo sapiens OX=9606 GN=MSRB2 PE=1 SV=2	45	AGSLATCELPLAK	5000	R.GQAGGGGPGTGPGLGEAGSLATC#ELPLAK.S	1	1	421.966	394.965	424.743	424.287	466.711	407.129	341.192	282.856	390.205	359.47	451.26	419.436	342.774	433.566	389.13	348.89	395.782	423.302	534.897	565.883	583.229	608.711	505.342	478.915	450.092	286.305	488.24	537.446	658.134	573.717	475.537	540.694	380.149	521.118	494.456	537.547
sp|Q9Y3D2|MSRB2_HUMAN	MSRB2	Methionine-R-sulfoxide reductase B2, mitochondrial OS=Homo sapiens OX=9606 GN=MSRB2 PE=1 SV=2	149	EVVCKQCEAHLGH	5000	K.QC#EAHLGHVFPDGPGPNGQR.F	1	1	174.729	67.3711	103.401	88.2536	94.2614	67.913	104.606	47.4336	76.7966	65.49	112.715	54.6801	53.6284	91.464	90.2152	72.562	79.1224	80.2682	115.515	102.379	111.091	87.0815	102.722	65.1083	72.1386	70.7802	87.07	83.1795	89.0244	108.266	57.389	53.691	121.347	89.9867	110.168	89.5526
sp|Q9Y3D2|MSRB2_HUMAN	MSRB2	Methionine-R-sulfoxide reductase B2, mitochondrial OS=Homo sapiens OX=9606 GN=MSRB2 PE=1 SV=2	169	PNGQRFCINSVAL	5000	R.FC#INSVALK.F	1	1	244.841	126.972	221.297	158.023	206.175	186.441	140.587	121.384	143.188	169.49	207.627	168.268	164.939	182.295	176.348	156.836	174.66	182.119	163.959	192.54	167.767	206.94	183.511	182.623	204.81	137.995	156.86	183.46	227.655	188.552	172.868	184.008	132.602	147.641	169.735	169.167
sp|Q06830|PRDX1_HUMAN	PRDX1	Peroxiredoxin-1 OS=Homo sapiens OX=9606 GN=PRDX1 PE=1 SV=1	173	DKHGEVCPAGWKP	5000	K.HGEVC#PAGWK.P	16	16	9020.29	10807.3	9832.36	10302.7	10219	9351.24	8279.65	7990.38	9417.94	10560.8	9521.02	10036.4	9222.24	11042.9	9545.21	9730.24	9533.93	9824.77	13447.8	15097	14024.3	14930.6	14486.4	13436.1	11743.8	11589.9	13053.8	14752	13815.6	14434	13839.9	15501	13585.5	13998.8	14315.6	14363.1
sp|Q06830|PRDX1_HUMAN	PRDX1	Peroxiredoxin-1 OS=Homo sapiens OX=9606 GN=PRDX1 PE=1 SV=1	83	SVDSHFCHLAWVN	5000	K.LNC#QVIGASVDSHFC#HLAWVNTPK.K	41	39	24950.4	22035.7	20281.8	20892	20542.3	18896.2	15580.5	10997.7	19542.2	21703.1	19970.1	20334.2	17787.5	20503.4	18430.7	19044.6	18679.9	19144.2	26929.6	24784.4	20873.2	21733.6	20768.2	20829.5	14465.5	12972.6	20949.7	22199	19916.4	20226.3	18440.8	22042.1	19010.9	19239.2	19461.3	19594.1
sp|Q06830|PRDX1_HUMAN	PRDX1	Peroxiredoxin-1 OS=Homo sapiens OX=9606 GN=PRDX1 PE=1 SV=1	52	LDFTFVCPTEIIA	5000	K.GKYVVFFFYPLDFTFVC#PTEIIAFSDR.A	0	2	0	0	0	0	0	0	0	0	0	0	0	0	0	0	0	0	0	0	399.058	449.292	505.655	472.28	379.735	403.627	407.6	314.12	394.91	430.582	475.864	455.317	390.707	426.58	439.804	388.105	387.645	460.569
sp|O95714|HERC2_HUMAN	HERC2	E3 ubiquitin-protein ligase HERC2 OS=Homo sapiens OX=9606 GN=HERC2 PE=1 SV=2	1364	EKDEDHCSSPGGT	5000	K.DEDHC#SSPGGTPASK.S	4	2	820.148	901.807	880.471	770.708	714.222	537.475	566.827	489.313	890.859	917.34	767.765	757.216	726.756	855.932	873.393	781.503	858.646	706.043	615.52	693.507	701.585	634.814	545.19	385.138	348.011	399.416	639.84	619.182	588.63	536.275	470.959	784.399	612.379	665.117	539.352	396.793
sp|O95714|HERC2_HUMAN	HERC2	E3 ubiquitin-protein ligase HERC2 OS=Homo sapiens OX=9606 GN=HERC2 PE=1 SV=2	3193	RGGSEGCNIPQNI	5000	R.GGSEGC#NIPQNIER.L	0	1	0	0	0	0	0	0	0	0	0	0	0	0	0	0	0	0	0	0	118.74	97.8226	60.1181	94.7149	72.8613	77.5768	57.6999	52.1065	105.52	88.6989	70.1374	61.2066	47.0084	99.605	91.2916	54.0826	70.5242	79.0189
sp|O95714|HERC2_HUMAN	HERC2	E3 ubiquitin-protein ligase HERC2 OS=Homo sapiens OX=9606 GN=HERC2 PE=1 SV=2	1481	KSVVDVCRVVYQA	5000	K.SVVDVC#R.V	2	2	350.162	516.28	667.847	483.81	539.31	446.243	310.141	244.426	580.919	492.22	504.455	529.332	402.618	586.435	512.726	454.259	463.795	374.386	265.483	224.902	307.877	225.276	266.337	323.904	233.061	187.689	237.75	295.004	276.95	283.703	192.435	279.07	296.485	261.972	312.345	205.489
sp|O95714|HERC2_HUMAN	HERC2	E3 ubiquitin-protein ligase HERC2 OS=Homo sapiens OX=9606 GN=HERC2 PE=1 SV=2	4788	KYAIHFCKSIDTD	5000	K.YAIHFC#K.S	0	1	0	0	0	0	0	0	0	0	0	0	0	0	0	0	0	0	0	0	317.014	353.476	362.007	283.754	336.932	296.049	442.077	335.83	265.42	345.324	259.418	282.929	317.933	484.792	277.836	298.49	316.567	236.152
sp|O95714|HERC2_HUMAN	HERC2	E3 ubiquitin-protein ligase HERC2 OS=Homo sapiens OX=9606 GN=HERC2 PE=1 SV=2	1506	RSYKEVCAPVIER	5000	K.EVC#APVIER.L	2	1	701.826	702.812	809.923	710.56	651.831	628.262	585.469	468.539	765.759	594.4	684.826	674.166	581.448	703.052	548.773	535.957	612.543	502.434	556.439	704.978	598.741	529.821	540.514	441.958	468.528	409.88	613.2	616.899	525.936	398.527	426.831	583.979	659.463	537.305	469.338	368.336
sp|O95714|HERC2_HUMAN	HERC2	E3 ubiquitin-protein ligase HERC2 OS=Homo sapiens OX=9606 GN=HERC2 PE=1 SV=2	2770	GKQLKRCHSSQPG	5000	R.C#HSSQPGMLLDSWSR.M	2	2	856.407	1016.55	1006.5	987.399	937.861	723.862	762.369	647.864	896.619	903.97	957.222	910.086	732.95	1060.21	873.485	856.508	978.3	848.923	1102.11	1131.78	1343.25	1133.83	1060.77	998.521	921.661	739.288	1066.56	1191.4	1336.21	1165.41	1033.76	1245.17	1003.49	1053.4	1122.05	1019.09
sp|O95714|HERC2_HUMAN	HERC2	E3 ubiquitin-protein ligase HERC2 OS=Homo sapiens OX=9606 GN=HERC2 PE=1 SV=2	2587	RAYEEVCEGDVGK	5000	R.AYEEVC#EGDVGK.V	4	3	1645.9	1591.58	1484.97	1507.68	1280.25	1143.77	949.846	1112.11	1349.67	1579.18	1503.84	1337.68	1182.29	1705.02	1440.94	1326.95	1502.01	1369.79	1216.15	1279.2	1176.81	1182.45	1089.94	968.174	933.926	899.321	1170.85	1170.11	1124.94	1120.17	953.855	1215.54	1046.78	1131.94	1156.51	1099.29
sp|O95714|HERC2_HUMAN	HERC2	E3 ubiquitin-protein ligase HERC2 OS=Homo sapiens OX=9606 GN=HERC2 PE=1 SV=2	2760	GQSAVFCGRSGKQ	5000	R.INEPGQSAVFC#GR.S	4	2	724.812	857.363	759.811	843.67	774.958	643.201	764.505	614.419	802.869	771.96	805.182	800.361	654.07	810.788	702.888	640.998	725.552	710.704	808.027	856.332	873.967	901.817	826.572	768.821	849.369	698.714	749.3	917.975	848.36	836.064	816.377	819.918	826.547	734.189	783.522	631.798
sp|O95714|HERC2_HUMAN	HERC2	E3 ubiquitin-protein ligase HERC2 OS=Homo sapiens OX=9606 GN=HERC2 PE=1 SV=2	521	EVYSWGCGDGGRL	5000	K.IAAHSDGHHYLALAATGEVYSWGC#GDGGR.L	1	1	102.136	106.957	120.703	83.4159	138.78	92.8395	46.5566	46.4125	121.443	94.29	105.168	88.8873	72.8486	116.994	106.34	98.7865	108.068	48.4456	99.7939	113.347	130.617	112.772	102.645	95.6997	100.083	34.6601	110.29	98.7341	129.62	98.9395	71.8868	101.123	106.183	73.1865	80.2192	97.1412
sp|O95714|HERC2_HUMAN	HERC2	E3 ubiquitin-protein ligase HERC2 OS=Homo sapiens OX=9606 GN=HERC2 PE=1 SV=2	1419	ERYCRQCHLTTPI	5000	R.QC#HLTTPIMFPPEHPVEEVGR.L	1	0	149.011	197.638	124.342	171.955	130.477	131.308	100.991	83.437	146.026	146.29	125.426	117.848	150.205	153.635	152.649	156.468	132.401	122.182	0	0	0	0	0	0	0	0	0	0	0	0	0	0	0	0	0	0
sp|O95714|HERC2_HUMAN	HERC2	E3 ubiquitin-protein ligase HERC2 OS=Homo sapiens OX=9606 GN=HERC2 PE=1 SV=2	4517	SGANRDCYLLSPA	5000	R.DC#YLLSPAAR.A	1	3	579.721	562.776	657.856	501.121	509.188	520.42	442.61	480.825	503.765	607.83	579.616	535.373	483.996	604.75	533.401	506.503	561.968	544.359	523.042	546.56	442.158	468.419	482.413	390.019	307.802	245.784	438.4	415.13	486.218	374.235	388.856	514.888	433.868	366.788	355.302	341.886
sp|O95714|HERC2_HUMAN	HERC2	E3 ubiquitin-protein ligase HERC2 OS=Homo sapiens OX=9606 GN=HERC2 PE=1 SV=2	4448	SVFGQMCAKMSSF	5000	K.SVFGQMC#AK.M	3	1	1052.27	1188.82	1293.5	1207.63	1055.43	931.051	999.799	942.545	1141.47	1181.59	1094.23	1027.22	1004.98	1096.24	1049.27	926.974	875.811	751.607	252.753	183.844	271.033	245.219	251.259	222.143	210.212	191.572	182.89	230.38	291.182	285.575	170.492	239.129	247.901	159.743	187.861	234.134
sp|O95714|HERC2_HUMAN	HERC2	E3 ubiquitin-protein ligase HERC2 OS=Homo sapiens OX=9606 GN=HERC2 PE=1 SV=2	349	RFQSIICRKDAPH	5000	R.FQSIIC#R.K	3	3	1342.57	1331.78	1402.89	1368.11	1075.45	842.644	620.782	460.183	1212.23	1353.62	1142.74	1270.49	1076.87	1282.35	1178.32	1188.83	1049.88	860.437	1049.95	1111.44	967.053	918.825	1016.87	807.427	623.455	553.091	951.87	1148.17	1034.34	1091.79	816.563	1017.71	982.965	951.324	778.68	781.906
sp|O95714|HERC2_HUMAN	HERC2	E3 ubiquitin-protein ligase HERC2 OS=Homo sapiens OX=9606 GN=HERC2 PE=1 SV=2	2255	MRTCRVCPLNQLK	5000	R.VC#PLNQLK.P	1	1	123.041	149.702	163.092	161.04	171.122	120.76	142.921	113.182	183.084	133.53	145.6	111.206	125.331	195.926	113.232	133.749	170.854	122.251	112.888	132.916	144.155	145.973	128.334	101.985	119.287	90.5965	168.04	140.196	146.03	161.379	85.8261	125.741	128.935	131.363	134.423	118.087
sp|O95714|HERC2_HUMAN	HERC2	E3 ubiquitin-protein ligase HERC2 OS=Homo sapiens OX=9606 GN=HERC2 PE=1 SV=2	998	LINTGICESSGKQ	5000	K.DLINTGIC#ESSGK.Q	4	7	2260.84	2113.54	2004.2	2012.94	1375.61	1031.92	896.245	768.479	1975.54	2047.49	1887.84	1715.41	1287.33	1897.94	1865.85	1584.92	1445.93	1193.9	4180.99	3894.39	3819.36	3734.37	3022.15	2253.94	1919.12	1668.67	3907.11	3851.62	3587.25	3483.94	2892.69	3720.7	3512.11	3308.22	2819.92	2429.19
sp|O95714|HERC2_HUMAN	HERC2	E3 ubiquitin-protein ligase HERC2 OS=Homo sapiens OX=9606 GN=HERC2 PE=1 SV=2	1410	NVKDFLCQIERYC	5000	K.DFLC#QIER.Y	4	6	1474.53	1558.9	1489.12	1412.4	1493.07	1398.7	959.026	844	1394.57	1520.46	1403.97	1356.37	1232.36	1432.73	1181.58	1197.56	1271.79	1028.55	1810.16	2012.78	1918.79	1988.95	1741.88	1678.28	1354.13	1199.27	1789.74	2042.21	1939.27	1701.76	1691.99	1959.46	1606.76	1751.36	1577.15	1272.01
sp|O95714|HERC2_HUMAN	HERC2	E3 ubiquitin-protein ligase HERC2 OS=Homo sapiens OX=9606 GN=HERC2 PE=1 SV=2	2808	IDGSEPCWQSSGS	5000	R.LIDGSEPC#WQSSGSQGK.H	5	3	1376.77	1464.7	1584.94	1409.07	1394.1	1371.37	1271.83	1265.9	1306.75	1453.52	1369.68	1339.86	1255.99	1561.78	1289.74	1434.55	1495.53	1294.31	918.063	863.79	954.856	903.335	915.836	786.904	838.817	670.973	902.78	960.01	735.393	837.073	806.665	897.611	836.373	895.893	714.804	784.751
sp|O95714|HERC2_HUMAN	HERC2	E3 ubiquitin-protein ligase HERC2 OS=Homo sapiens OX=9606 GN=HERC2 PE=1 SV=2	412	PCMPPLCSSPTSH	5000	R.LATPC#MPPLC#SSPTSHK.G	0	2	0	0	0	0	0	0	0	0	0	0	0	0	0	0	0	0	0	0	345.06	422.692	322.017	368.994	318.152	209.695	259.534	229.628	267.62	308.695	223.522	332.04	280.769	278.96	230.052	227.537	242.419	274.206
sp|O95714|HERC2_HUMAN	HERC2	E3 ubiquitin-protein ligase HERC2 OS=Homo sapiens OX=9606 GN=HERC2 PE=1 SV=2	115	VNELKECLSVLVK	5000	K.EC#LSVLVK.E	2	2	394.997	389.816	349.5	411.704	388.961	335.481	271.785	242.197	349.405	304.33	343.783	331.718	328.667	476.945	401.184	363.188	231.835	228.716	529.237	602.279	510.481	585.242	545.168	455.626	450.971	414.662	523.72	542.71	507.727	566.34	461.159	530.992	491.69	417.399	406.304	355.243
sp|O95714|HERC2_HUMAN	HERC2	E3 ubiquitin-protein ligase HERC2 OS=Homo sapiens OX=9606 GN=HERC2 PE=1 SV=2	2025	EQHRSWCTLGFVR	5000	R.SWC#TLGFVR.S	3	4	2228.69	2269.88	2200.34	2317.13	2170.44	2094.05	1935.87	1975.81	2086.78	2121.48	2224.17	2088.35	1895.01	2153.81	2044.74	1919.13	2192.43	1929.04	1623.94	1704.84	1748.88	1602.79	1538.92	1445.17	1511.38	1303	1351.5	1530.69	1493.57	1437.66	1309.16	1609	1554.86	1386.28	1515.26	1466.54
sp|O95714|HERC2_HUMAN	HERC2	E3 ubiquitin-protein ligase HERC2 OS=Homo sapiens OX=9606 GN=HERC2 PE=1 SV=2	1583	SDLEEACILPHSP	5000	K.IGNEESDLEEAC#ILPHSPINVDK.R	8	4	2361.57	2473.16	2403.63	2360.8	2060.38	1972.7	1745.16	1719.48	2170.87	2370.1	2358.88	2367.9	1870.57	2288.64	1976.19	2031.87	2029.35	1731.45	1941.81	1914.41	1995.84	2007.38	2052.01	1682.36	1584.39	1360.39	1948.87	1861.27	1894.8	1845.44	1584.91	1914.62	1691.01	1767.04	1850.35	1729.36
sp|O95714|HERC2_HUMAN	HERC2	E3 ubiquitin-protein ligase HERC2 OS=Homo sapiens OX=9606 GN=HERC2 PE=1 SV=2	1825	RLIGPSCDNVEED	5000	R.LIGPSC#DNVEEDMNASAQGASATVLEETR.K	1	0	62.9444	78.5288	64.049	68.1237	73.9706	60.9091	43.441	26.5277	60.2959	42.96	47.7884	72.4275	61.4116	89.6658	68.3689	36.281	56.8454	54.1167	0	0	0	0	0	0	0	0	0	0	0	0	0	0	0	0	0	0
sp|O95714|HERC2_HUMAN	HERC2	E3 ubiquitin-protein ligase HERC2 OS=Homo sapiens OX=9606 GN=HERC2 PE=1 SV=2	914	LSALLPCAVSGNE	5000	R.ALSALLPC#AVSGNEVNISPGR.R	2	4	234.531	351.577	294.102	367.232	332.119	228.697	301.774	172.243	367.041	347.81	395.334	291.663	232.426	428.083	382.422	278.842	275.241	219.739	623.915	817.685	827.439	789.749	816.487	680.444	605.338	512.4	839.5	837.038	873.324	754.612	547.511	788.766	760.652	725.557	724.732	667.889
sp|O95714|HERC2_HUMAN	HERC2	E3 ubiquitin-protein ligase HERC2 OS=Homo sapiens OX=9606 GN=HERC2 PE=1 SV=2	1525	ELRPAVCNDLSIM	5000	R.FLFNELRPAVC#NDLSIMSK.F	5	6	1666.41	1884.95	1733.13	1679.42	1537.47	1244.51	857.472	505.574	1666.15	1591.19	1594.6	1469.46	1044.36	1765.19	1456.67	1561.65	1368.85	1079.84	1877.95	2170.79	2110.76	2193.51	1783.32	1537.05	1105.09	773.472	1866.57	1962.33	1759.02	1825.25	1550.44	2188.7	1720.3	1779.77	1612.34	1449.97
sp|O95714|HERC2_HUMAN	HERC2	E3 ubiquitin-protein ligase HERC2 OS=Homo sapiens OX=9606 GN=HERC2 PE=1 SV=2	645	RGGSDGCKTPKLI	5000	R.GGSDGC#K.T	2	0	665.851	637.534	636.925	572.82	525.73	432.754	368.222	354.742	499.13	648.22	566.283	448.353	416.866	653.235	501.08	415.893	370.688	327.582	0	0	0	0	0	0	0	0	0	0	0	0	0	0	0	0	0	0
sp|O95714|HERC2_HUMAN	HERC2	E3 ubiquitin-protein ligase HERC2 OS=Homo sapiens OX=9606 GN=HERC2 PE=1 SV=2	1037	ARRISSCLDFEQH	5000	R.ISSC#LDFEQHSR.E	1	1	99.4351	98.8655	68.5011	79.2144	86.1472	86.2587	72.419	27.8892	62.9969	71.61	66.4547	97.4713	48.872	79.3983	96.9747	92.1026	53.0966	77.2834	108.007	93.9707	109.697	96.9134	97.0936	102.422	81.0544	49.5779	89.03	115.415	90.702	85.9022	70.3866	98.395	79.4192	70.4904	79.7206	92.9498
sp|O95714|HERC2_HUMAN	HERC2	E3 ubiquitin-protein ligase HERC2 OS=Homo sapiens OX=9606 GN=HERC2 PE=1 SV=2	1994	EATKTLCGLLRML	5000	K.TLC#GLLR.M	0	1	0	0	0	0	0	0	0	0	0	0	0	0	0	0	0	0	0	0	71.6735	77.6243	54.4896	83.5214	54.312	56.1282	48.0595	39.1354	79.32	67.1949	55.75	70.8472	64.4517	61.424	61.2561	58.9315	82.2358	17.7142
sp|O95714|HERC2_HUMAN	HERC2	E3 ubiquitin-protein ligase HERC2 OS=Homo sapiens OX=9606 GN=HERC2 PE=1 SV=2	33	FTRDGLCGLWNEM	5000	R.DGLC#GLWNEMVK.D	2	2	935.674	975.902	902.711	905.606	816.21	807.201	785.137	585.443	975.475	922.14	844.054	864.559	779.65	888.999	750.215	801.698	810.9	629.529	801.139	921.483	923.958	1018.62	886.041	796.575	659.283	555.968	713.22	792.791	865.313	774.185	755.616	951.742	858.75	681.565	822.025	679.272
sp|O95714|HERC2_HUMAN	HERC2	E3 ubiquitin-protein ligase HERC2 OS=Homo sapiens OX=9606 GN=HERC2 PE=1 SV=2	4079	HGNRSPCDRPRVI	5000	R.SPC#DRPR.V	1	3	251.189	261.227	326.143	295.532	340.526	203.676	168.741	138.59	280.649	321.45	286.551	254.419	183.057	285.459	276.927	287.07	256.566	246.418	619.536	676.382	540.545	518.404	525.622	343.888	371.091	359.466	535.24	566.579	681.876	512.151	374.851	522.445	513.713	533.381	453.948	403.279
sp|O95714|HERC2_HUMAN	HERC2	E3 ubiquitin-protein ligase HERC2 OS=Homo sapiens OX=9606 GN=HERC2 PE=1 SV=2	4762	LPESYTCFFLLKL	5000	K.YNPPDHFLPESYTC#FFLLK.L	2	0	312.147	342.885	352.908	391.124	328.622	247.286	345.611	299.666	320.324	304	238.868	305.966	242.317	324.242	344.583	381.768	312.434	334.757	0	0	0	0	0	0	0	0	0	0	0	0	0	0	0	0	0	0
sp|O95714|HERC2_HUMAN	HERC2	E3 ubiquitin-protein ligase HERC2 OS=Homo sapiens OX=9606 GN=HERC2 PE=1 SV=2	827	PPQEKECVAVATL	5000	K.EC#VAVATLNLLR.L	0	1	0	0	0	0	0	0	0	0	0	0	0	0	0	0	0	0	0	0	78.6796	106.785	77.6582	72.4954	79.9788	98.6287	68.2517	60.4118	42.21	37.2531	67.7932	39.9861	49.9211	64.603	65.8551	97.8939	71.3441	41.0095
sp|O95714|HERC2_HUMAN	HERC2	E3 ubiquitin-protein ligase HERC2 OS=Homo sapiens OX=9606 GN=HERC2 PE=1 SV=2	1201	FFTGQNCRNNEEV	5000	K.ERDDHEELAWPGIMESFFTGQNC#R.N	0	1	0	0	0	0	0	0	0	0	0	0	0	0	0	0	0	0	0	0	386.456	494.629	448.811	417.752	416.133	358.248	319.858	364.915	418.6	372.951	422.136	393.393	343.808	407.319	325.193	332.815	343.347	345.614
sp|P08865|RSSA_HUMAN	RPSA	Small ribosomal subunit protein uS2 OS=Homo sapiens OX=9606 GN=RPSA PE=1 SV=4	163	VDIAIPCNNKGAH	5000	R.YVDIAIPC#NNK.G	12	10	7019.95	6824.58	6820.8	6958.24	6413.18	6039.86	5300.41	4954.36	6246.22	6750.53	6536.04	6436.67	5535.97	6692.4	6145.24	5910.74	6285.08	6177.57	7367.83	7688.56	7442.16	7616.3	7618.06	6696.83	6252.08	6348.79	6738.58	7581.06	6598.82	6594.08	6215.93	7792.51	6747.78	6843.58	6465.39	6313.51
sp|P08865|RSSA_HUMAN	RPSA	Small ribosomal subunit protein uS2 OS=Homo sapiens OX=9606 GN=RPSA PE=1 SV=4	148	LPTIALCNTDSPL	5000	R.ADHQPLTEASYVNLPTIALC#NTDSPLR.Y	9	9	1339.32	1641.31	1877.79	1653.35	1698	1547.06	1214.08	1197.74	1701.02	1758.16	1698.58	1562.19	1195.25	1722.65	1607.35	1555.78	1440.31	1244.28	1613	1809.47	1891.27	1887.1	1732.32	1540.96	1341.35	1178.31	1704.75	1947.74	1768.86	1786.07	1412.62	1804	1563.95	1566.13	1542.41	1469.74
sp|Q9HCC0|MCCB_HUMAN	MCCC2	Methylcrotonoyl-CoA carboxylase beta chain, mitochondrial OS=Homo sapiens OX=9606 GN=MCCC2 PE=1 SV=1	267	GGADLHCRKSGVS	5000	K.AATGEEVSAEDLGGADLHC#R.K	7	7	2093.94	1958.2	2008.94	1937.55	1833.14	1742.83	1460.02	1004.45	1950.47	1935.85	1956.53	1765	1613.88	1951.97	1743.35	1816.67	1553.97	1268.29	1981.37	1848.51	1928.23	2024.03	1810.8	1413.27	1286.69	1040.34	1982.21	1896.95	1724.14	1858.79	1755.73	1850.73	1753.98	1745.64	1661.5	1369.03
sp|Q9HCC0|MCCB_HUMAN	MCCC2	Methylcrotonoyl-CoA carboxylase beta chain, mitochondrial OS=Homo sapiens OX=9606 GN=MCCC2 PE=1 SV=1	431	MVAAVACAQVPKI	5000	K.M*VAAVAC#AQVPK.I	8	6	3923.55	3845.23	3679.58	4007.34	3986.33	3938.64	3746.55	3986.88	3483.96	3782.6	3479.59	3804.17	3580.53	3893.67	3407.02	3041.63	2804.68	2495.68	3112.82	3333.99	2822	3183.84	3626.97	3267.5	3322.77	3040.59	2717.85	3301.28	2935.75	2870.22	2374.07	3407.84	2752.89	2773.1	2465.77	2220.59
sp|Q9HCC0|MCCB_HUMAN	MCCC2	Methylcrotonoyl-CoA carboxylase beta chain, mitochondrial OS=Homo sapiens OX=9606 GN=MCCC2 PE=1 SV=1	453	AGNYGMCGRAYSP	5000	K.ITLIIGGSYGAGNYGM*C#GR.A	11	15	1710.67	1657.09	1768.48	1773.7	1602.05	1378.19	1093.55	664.378	1458.12	1854.4	1688.9	1701.85	1237.35	1773.52	1445.99	1442.53	1168.21	1065.47	2910.59	3214.09	2979.8	3001.58	2679.99	2358.33	1913.39	1683.71	2862.79	2880.56	2815.95	2783.13	2483.23	3009.5	2717.59	2545.7	2417.79	2071.63
sp|Q9HCC0|MCCB_HUMAN	MCCC2	Methylcrotonoyl-CoA carboxylase beta chain, mitochondrial OS=Homo sapiens OX=9606 GN=MCCC2 PE=1 SV=1	167	MQNRLPCIYLVDS	5000	R.LPC#IYLVDSGGAYLPR.Q	2	3	973.825	936.979	1035.87	1078.3	1002.07	942.033	892.171	870.308	911.312	1077.45	1001.03	1034.78	882.215	1084.71	965.532	934.905	1018.66	826.273	667.895	568.967	694.837	652.76	657.142	555.455	595.248	550.89	617.19	657.992	771.723	638.847	486.038	676.511	566.328	570.231	554.366	452.649
sp|Q9HCC0|MCCB_HUMAN	MCCC2	Methylcrotonoyl-CoA carboxylase beta chain, mitochondrial OS=Homo sapiens OX=9606 GN=MCCC2 PE=1 SV=1	216	AVVMGSCTAGGAY	5000	K.NIAQIAVVMGSC#TAGGAYVPAM*ADENIIVR.K	4	1	449.565	490.66	534.611	479.148	428.516	278.106	281.976	169.421	450.511	458.74	431.613	381.494	240.285	431.39	455.871	401.81	369.529	326.595	353.305	376.939	373.56	348.761	310.651	269.291	189.679	175.046	328.39	364.728	357.698	258.783	189.961	320.012	254.79	286.619	305.199	233.968
sp|Q9HCC0|MCCB_HUMAN	MCCC2	Methylcrotonoyl-CoA carboxylase beta chain, mitochondrial OS=Homo sapiens OX=9606 GN=MCCC2 PE=1 SV=1	391	THFVQLCCQRNIP	5000	K.GTHFVQLC#C#QR.N	2	1	640.511	748.52	771.849	748.615	759.975	509.311	501.379	323.987	679.797	692.1	714.064	741.464	628.256	634.609	692.118	701.746	591.765	573.77	253.981	194.663	276.239	275.831	315.82	231.662	183.509	205.368	284.74	228.649	226.577	254.422	241.973	214.841	258.943	284.175	260.834	292.692
sp|Q9HCC0|MCCB_HUMAN	MCCC2	Methylcrotonoyl-CoA carboxylase beta chain, mitochondrial OS=Homo sapiens OX=9606 GN=MCCC2 PE=1 SV=1	392	HFVQLCCQRNIPL	5000	K.GTHFVQLC#C#QR.N	14	13	5278.65	5560.8	5757.11	5647.41	5424.7	4191.25	3415.46	2284.59	4824.32	5289.08	5222.3	5366.55	4730.36	5671.78	4918.34	5128.29	4873	4504.45	6620.81	7635.88	7054.21	7089.71	6460.81	5436.82	3875.76	2749.68	6187.99	6960.95	6425.92	7203.38	6517.68	7495.63	6345.26	6938.4	6613.61	6551.75
sp|Q9HCC0|MCCB_HUMAN	MCCC2	Methylcrotonoyl-CoA carboxylase beta chain, mitochondrial OS=Homo sapiens OX=9606 GN=MCCC2 PE=1 SV=1	12	RLALRPCARASPA	5000	R.LALRPC#AR.A	0	1	0	0	0	0	0	0	0	0	0	0	0	0	0	0	0	0	0	0	141.638	128.499	182.456	145.582	121.545	117.423	81.8779	53.757	128.05	168.264	98.1791	93.2448	78.0954	128.26	156.964	125.71	118.19	58.0399
sp|Q16822|PCKGM_HUMAN	PCK2	Phosphoenolpyruvate carboxykinase [GTP], mitochondrial OS=Homo sapiens OX=9606 GN=PCK2 PE=1 SV=4	417	PGDKEPCAHPNSR	5000	K.EPC#AHPNSR.F	16	11	6268.89	7224.46	7316.06	6924.91	6801.85	5449.88	4776.15	3483.91	6546.31	7060.39	6848.19	6461.54	5288.98	7003.96	6079.06	6530.1	5546.57	4306.32	5568.75	6484.44	6512.73	5856.29	5449.43	5067.25	3935.08	3464.33	6101.3	6160.02	5663.57	5892.5	4863.3	6488.7	5461.05	5598.4	5071.08	4351.49
sp|Q16822|PCKGM_HUMAN	PCK2	Phosphoenolpyruvate carboxykinase [GTP], mitochondrial OS=Homo sapiens OX=9606 GN=PCK2 PE=1 SV=4	151	DERFPGCMQGRTM	5000	R.FPGC#M*QGR.T	6	11	2272.47	2314.5	2234.16	1948.99	1741.54	1469.03	1166.71	926.35	2120.46	2207.25	2042.33	1887.01	1388.05	1948.37	1893.68	1869.74	1576.27	1283.1	4074.35	4296.54	4264.8	3813.17	3587.99	2773.77	2136.87	1403.38	3661.98	4165.83	3597.18	3151.34	2417.6	3795.35	3333.79	3229.15	2902.08	2291.13
sp|Q16822|PCKGM_HUMAN	PCK2	Phosphoenolpyruvate carboxykinase [GTP], mitochondrial OS=Homo sapiens OX=9606 GN=PCK2 PE=1 SV=4	92	LPKYNNCWLARTD	5000	K.YNNC#WLAR.T	3	4	1710.68	1849.67	1764.85	1584.97	1318.26	1120.64	919.878	725.855	1527.16	1570.36	1584.93	1223.53	978.456	1759.59	1547.27	1465.36	1233.04	1134.92	4937.68	5067.59	4883.11	4350.85	3758.85	3213.29	2370.58	2059.39	4447.09	4928.59	4127.31	3591.95	2502.68	5068.45	4101.69	4099.48	3623.32	2721.77
sp|Q16822|PCKGM_HUMAN	PCK2	Phosphoenolpyruvate carboxykinase [GTP], mitochondrial OS=Homo sapiens OX=9606 GN=PCK2 PE=1 SV=4	306	AAFPSACGKTNLA	5000	R.YVAAAFPSAC#GK.T	4	4	2771.15	3003.08	2271.79	2360.12	2413.57	1926.84	1447.37	1261.49	2424.52	2629.25	2090.56	2017.88	1657.94	2705.17	2270.73	2224.38	1632.06	1412.91	2758.6	2732.01	2616.51	2505.88	2617.39	2217.08	1715.88	1484.77	2553.43	2742.44	2536.86	2371.23	1934.62	2859.93	2377.05	2434.52	2249.52	1991.22
sp|Q16822|PCKGM_HUMAN	PCK2	Phosphoenolpyruvate carboxykinase [GTP], mitochondrial OS=Homo sapiens OX=9606 GN=PCK2 PE=1 SV=4	325	PGWKVECVGDDIA	5000	K.VEC#VGDDIAWM*R.F	13	12	3906.03	3858.56	3732.25	3483.57	3375.33	3084.46	2505.22	2297.67	3404.13	3534.64	3488.9	3565.98	2658.25	3787	3129.57	3324.33	3004.14	2359.36	5332.71	5110.6	5248.37	5121.58	4804.67	3939.04	3811.7	3274.39	4490.7	5347.9	5085.67	4766.58	3701.52	5197.79	4767.23	4702.29	4174.69	3564.53
sp|Q16822|PCKGM_HUMAN	PCK2	Phosphoenolpyruvate carboxykinase [GTP], mitochondrial OS=Homo sapiens OX=9606 GN=PCK2 PE=1 SV=4	210	DGDFVKCLHSVGQ	5000	K.C#LHSVGQPLTGQGEPVSQWPC#NPEK.T	2	4	380.157	503.589	522.605	445.25	510.884	498.053	453.531	306.671	388.313	556.6	561.94	399.521	288.486	500.177	426.491	329.667	318.83	284.899	891.759	931.587	945.754	1006.98	1053.55	1151.72	1050.11	695.434	838.99	830.843	915.664	836.311	862.159	787.6	841.732	749.963	775.966	806.966
sp|Q16822|PCKGM_HUMAN	PCK2	Phosphoenolpyruvate carboxykinase [GTP], mitochondrial OS=Homo sapiens OX=9606 GN=PCK2 PE=1 SV=4	230	PVSQWPCNPEKTL	5000	K.C#LHSVGQPLTGQGEPVSQWPC#NPEK.T	6	4	1990.09	2087.42	2181.69	2441.03	2321.36	2111.78	1942.42	1578.59	2056.71	1969.7	2236.21	2066.44	1907.87	2046.3	1921.66	1955.13	1814.94	1759.88	1551.42	1529.75	1496.31	1663.21	1760.29	1609.26	1428.2	1330.84	1500.09	1404.01	1508.45	1510.27	1441.66	1700.13	1563.5	1352.98	1365.06	1278.56
sp|Q16822|PCKGM_HUMAN	PCK2	Phosphoenolpyruvate carboxykinase [GTP], mitochondrial OS=Homo sapiens OX=9606 GN=PCK2 PE=1 SV=4	559	RVLDWICRRLEGE	5000	R.VLDWIC#R.R	3	1	2239.7	2041.28	2011.55	1936.75	1742.33	1353.76	1075.99	892.07	1920.15	2076.78	1775.55	1517.2	1019.26	1984.44	1543.96	1312.2	835.301	476.673	591.373	547.702	514.884	483.563	326.671	285.004	211.859	158.668	588.6	593.869	477.497	406.385	178.551	503.701	375.549	235.364	169.845	71.8825
sp|Q16822|PCKGM_HUMAN	PCK2	Phosphoenolpyruvate carboxykinase [GTP], mitochondrial OS=Homo sapiens OX=9606 GN=PCK2 PE=1 SV=4	55	EHSARLCQPEGIH	5000	R.LC#QPEGIHIC#DGTEAENTATLTLLEQQGLIR.K	1	2	70.3014	65.6928	50.7983	85.0394	83.0899	92.8818	51.5165	62.2127	51.2257	60.3	49.9174	50.313	62.4278	88.5447	46.5633	61.136	46.9282	47.9749	202.29	170.976	178.2	209.362	199.356	217.465	165.567	151.146	172.05	164.444	180.46	161.626	127.984	178.123	176.748	145.045	149.004	119.091
sp|Q16822|PCKGM_HUMAN	PCK2	Phosphoenolpyruvate carboxykinase [GTP], mitochondrial OS=Homo sapiens OX=9606 GN=PCK2 PE=1 SV=4	63	PEGIHICDGTEAE	5000	R.LC#QPEGIHIC#DGTEAENTATLTLLEQQGLIR.K	4	4	444.699	413.561	385.961	514.186	470.532	466.641	370.118	342.28	390.089	400.47	429.442	431.067	422.379	344.933	415.934	335.799	392.272	311.671	467.88	475.882	557.167	532.187	543.744	543.068	441.967	334.836	462.58	489.042	431.957	442.773	400.452	520.091	401.351	483.383	429.439	391.918
sp|Q16822|PCKGM_HUMAN	PCK2	Phosphoenolpyruvate carboxykinase [GTP], mitochondrial OS=Homo sapiens OX=9606 GN=PCK2 PE=1 SV=4	431	CAPARQCPIMDPA	5000	R.QC#PIMDPAWEAPEGVPIDAIIFGGR.R	2	2	499.267	425.713	590.779	480.651	438.4	452.697	389.354	346.672	554.371	556.54	461.072	534.311	479.586	592.629	583.955	496.447	565.955	460.933	254.985	261.607	272.3	253.388	272.863	200.776	188.56	242.208	243.33	225.536	277.428	257.583	227.782	234.388	234.104	279.728	298.063	297.192
sp|Q16822|PCKGM_HUMAN	PCK2	Phosphoenolpyruvate carboxykinase [GTP], mitochondrial OS=Homo sapiens OX=9606 GN=PCK2 PE=1 SV=4	24	PLGWPSCRSIQTL	5000	R.LNWHGLSPLGWPSC#R.S	1	1	365.317	338.855	305.844	409.378	418.727	282.93	211.234	170.267	341.754	335.96	330.745	306.223	286.162	302.719	287.982	363.658	361.952	201.463	483.558	533.916	592.258	502.155	566.246	454.752	364.218	279.354	549.69	537.62	561.099	463.332	389.338	563.145	581.644	440.507	499.974	415.257
sp|Q16822|PCKGM_HUMAN	PCK2	Phosphoenolpyruvate carboxykinase [GTP], mitochondrial OS=Homo sapiens OX=9606 GN=PCK2 PE=1 SV=4	263	SLLGKKCFALRIA	5000	R.EIISFGSGYGGNSLLGKKC#FALR.I	1	2	674.595	617.953	619.791	468.156	450.891	292.727	212.089	145.156	579.448	710.26	541.514	497.582	364.989	626.451	548.61	458.98	372.063	305.207	1319.94	1389.39	1310.38	1124.29	1051	783.904	635.38	547.494	1365.58	1343.78	998.222	1041.73	744.972	1276.45	1164.99	1002.94	847.376	759.857
sp|Q02252|MMSA_HUMAN	ALDH6A1	Methylmalonate-semialdehyde/malonate-semialdehyde dehydrogenase [acylating], mitochondrial OS=Homo sapiens OX=9606 GN=ALDH6A1 PE=1 SV=2	413	VKPNMTCYKEEIF	5000	K.PNM*TC#YK.E	8	10	3601.33	3905.49	3880.94	3511.58	3663.52	3531.79	3209.11	2637.99	3238.9	3193.12	3401.85	3395.7	3302.92	3970.74	3464.26	3498.14	3395.07	2854.03	5159.38	5535.8	5783.49	5235.76	5216.86	4878	4257.95	4272.26	4817.17	5406.44	5187.24	5282.72	4774.98	6099.77	5324.53	5249.6	5264.43	4895.7
sp|Q02252|MMSA_HUMAN	ALDH6A1	Methylmalonate-semialdehyde/malonate-semialdehyde dehydrogenase [acylating], mitochondrial OS=Homo sapiens OX=9606 GN=ALDH6A1 PE=1 SV=2	86	DAAIASCKRAFPA	5000	K.AEM*DAAIASC#K.R	2	4	343.793	412.877	376.772	354.704	393.588	337.301	257.822	324.228	389.007	396.35	369.606	379.821	372.145	346.986	404.971	308.889	334.904	333.127	2929.26	2997.53	2744.29	2798.05	2950.36	2657.51	2402.22	2473.65	2589.89	2962.75	2792.82	2750.33	2589.71	3039	2532.13	2771.75	2674.46	2384.44
sp|Q02252|MMSA_HUMAN	ALDH6A1	Methylmalonate-semialdehyde/malonate-semialdehyde dehydrogenase [acylating], mitochondrial OS=Homo sapiens OX=9606 GN=ALDH6A1 PE=1 SV=2	368	QAKERVCNLIDSG	5000	R.VC#NLIDSGTK.E	2	5	2255.64	2175.97	2261.66	2153.89	1626.41	1915.93	1797.12	1629.9	2087.32	2341.71	2392.46	2147.17	1749.61	2076.1	2077.23	2051.39	2384.77	2294.32	3013.51	2708.14	2431.65	2393.14	2601.7	2303.1	2204.59	2259.03	2374.59	2635.3	2490.68	2535.43	2240.91	3045.22	2655.57	2630.27	2492.48	2230.74
sp|Q02252|MMSA_HUMAN	ALDH6A1	Methylmalonate-semialdehyde/malonate-semialdehyde dehydrogenase [acylating], mitochondrial OS=Homo sapiens OX=9606 GN=ALDH6A1 PE=1 SV=2	317	GAAGQRCMALSTA	5000	R.C#M*ALSTAVLVGEAK.K	8	8	3995.15	4385.85	4252.81	1971.44	1837.13	1651.15	1344.96	1130.05	4151.05	4343.73	3521.99	2986.63	2177.22	4542.49	3428.79	3211.94	2536.02	2029.42	3743.03	3962.67	4253.71	1842.21	1739.28	1454.86	1204.81	1032.72	3906.71	4020.66	3487.06	2864.29	1946.1	3954.54	3724.08	3317.3	2716.66	1854.4
sp|Q02252|MMSA_HUMAN	ALDH6A1	Methylmalonate-semialdehyde/malonate-semialdehyde dehydrogenase [acylating], mitochondrial OS=Homo sapiens OX=9606 GN=ALDH6A1 PE=1 SV=2	249	EAVNFICDHPDIK	5000	K.LLQDSGAPDGTLNIIHGQHEAVNFIC#DHPDIK.A	3	1	1141.48	1072.82	1194.28	1198.57	1016.13	1095.11	975.823	1010.32	1127.87	1028.06	1156.04	1121.59	1183.87	1210.84	1059.6	1103.92	1055.88	1096.54	206.562	272.106	218.37	179.52	235.644	240.337	188.988	161.186	181.08	250.081	168.75	306.661	207.327	235.477	199.308	183.032	216.525	189.231
sp|Q02252|MMSA_HUMAN	ALDH6A1	Methylmalonate-semialdehyde/malonate-semialdehyde dehydrogenase [acylating], mitochondrial OS=Homo sapiens OX=9606 GN=ALDH6A1 PE=1 SV=2	149	QVVEHACSVTSLM	5000	R.GLQVVEHAC#SVTSLMMGETMPSITK.D	2	1	425.497	425.33	387.47	405.32	384.343	329.62	371.14	214.747	384.624	460.2	437.115	327.254	349.779	391.608	388.52	331.874	371.006	297.091	66.1306	73.9324	85.5994	101.377	101.857	44.7887	68.647	61.2899	62.3	76.4109	56.0833	68.7509	78.8071	84.161	57.8828	53.479	72.3413	73.3936
sp|Q9BY89|K1671_HUMAN	KIAA1671	Uncharacterized protein KIAA1671 OS=Homo sapiens OX=9606 GN=KIAA1671 PE=1 SV=2	585	NQDPDSCRGGSSV	5000	K.VSSNQDPDSC#R.G	1	1	460.233	390.821	305.412	351.556	355.53	247.022	166.772	193.588	321.48	374.63	405.031	288.605	265.937	404.295	352.401	305.619	391.079	305.586	426.121	421.177	403.804	395.321	261.289	262.183	243.877	205.728	365.42	391.537	397.96	335.605	328.971	444.026	338.707	319.656	331.935	391.477
sp|Q9BY89|K1671_HUMAN	KIAA1671	Uncharacterized protein KIAA1671 OS=Homo sapiens OX=9606 GN=KIAA1671 PE=1 SV=2	554	HSLDGACIPRSPW	5000	K.EGHSLDGAC#IPR.S	3	3	1857.76	1765.29	1959.17	1835.98	1608.4	1400.8	1095.49	942.71	1793.56	1966.81	1699.29	1764.47	1482.8	1837.7	1596.04	1677.48	1587.39	1514.12	1857.9	1884.71	1741.25	1849.81	1531.78	1428.73	1170.49	1058.56	1773.12	2052.93	1702.17	1652.42	1443.09	2004.68	1670.78	1626.23	1718.72	1521.71
sp|Q9BY89|K1671_HUMAN	KIAA1671	Uncharacterized protein KIAA1671 OS=Homo sapiens OX=9606 GN=KIAA1671 PE=1 SV=2	1341	KHHVAKCQNYLAE	5000	K.C#QNYLAESK.P	2	3	734.975	892.317	823.522	831.01	737.737	625.193	503.484	434.105	796.826	1003.84	1023.39	886.985	806.458	987.756	887.044	822.25	756.076	744.489	566.339	601.852	571.064	567.095	551.376	500.659	440.133	287.3	591.47	648.284	591.096	628.5	543.865	613.514	537.589	530.464	515.586	453.212
sp|Q9BY89|K1671_HUMAN	KIAA1671	Uncharacterized protein KIAA1671 OS=Homo sapiens OX=9606 GN=KIAA1671 PE=1 SV=2	1590	AGDQYDCSRDQRS	5000	R.LSSLSSQTEPTSAGDQYDC#SR.D	1	2	96.9232	103.869	102.979	77.4811	81.2995	55.9153	52.8294	42.1303	68.0207	85.34	88.0512	77.6852	61.3684	60.7059	88.6373	71.5911	41.1118	48.9622	309.506	226.567	205.952	220.979	193.432	125.284	158.211	166.095	182.45	201.953	201.035	170.482	171.619	215.38	145.011	200.456	204.958	156.946
sp|Q9BY89|K1671_HUMAN	KIAA1671	Uncharacterized protein KIAA1671 OS=Homo sapiens OX=9606 GN=KIAA1671 PE=1 SV=2	817	PKFGGNCPFPKWT	5000	K.FGGNC#PFPK.W	2	0	778.928	662.097	794.394	738.38	670.844	430.098	394.939	308.582	757.172	737.77	731.571	699.242	473.165	688.034	680.899	695.839	597.956	442.141	0	0	0	0	0	0	0	0	0	0	0	0	0	0	0	0	0	0
sp|Q9BY89|K1671_HUMAN	KIAA1671	Uncharacterized protein KIAA1671 OS=Homo sapiens OX=9606 GN=KIAA1671 PE=1 SV=2	784	TPADLECGLEGQA	5000	R.QLSQEVTPADLEC#GLEGQAGSVQR.A	3	1	427.789	399.678	466.975	527.328	491.42	361.751	367.732	291.047	497.018	421.78	458.132	457.195	341.65	571.905	413.715	406.184	462.079	368.542	288.2	308.406	308.489	355.111	300.61	239.91	175.186	174.2	254.41	252.467	363.075	328.644	209.649	385.352	278.97	288.853	347.314	241.579
sp|Q9BY89|K1671_HUMAN	KIAA1671	Uncharacterized protein KIAA1671 OS=Homo sapiens OX=9606 GN=KIAA1671 PE=1 SV=2	842	AVSEEHCAPGATS	5000	K.ATVAVSEEHC#APGATSVR.A	1	3	127.728	166.464	219.535	127.395	173.352	134.186	99.9174	118.035	129.725	153.62	167.934	128.299	113.148	150.127	136.035	127.924	160.755	121.837	1001.18	917.492	889.089	885.635	818.534	666.725	626.925	558.592	850.57	933.591	875.824	747.472	700.691	836.583	782.34	739.189	859.309	762.305
sp|Q9BY89|K1671_HUMAN	KIAA1671	Uncharacterized protein KIAA1671 OS=Homo sapiens OX=9606 GN=KIAA1671 PE=1 SV=2	329	SKLDRDCLVKAEA	5000	K.LDRDC#LVK.A	2	2	2804.23	3050.32	2930.65	2851.97	2747.46	2641.45	2456.84	2163.62	2670.81	2867.77	2532.61	2676.32	2398.57	2766.97	2651.06	2565.96	2565.39	2266.86	1727.91	1804.33	1716.73	1597.89	1698.76	1592.55	1355.94	1265.82	1501.6	1728.83	1477.05	1671.29	1433.38	1701.01	1601.21	1622.64	1472.42	1352.19
sp|Q9BY89|K1671_HUMAN	KIAA1671	Uncharacterized protein KIAA1671 OS=Homo sapiens OX=9606 GN=KIAA1671 PE=1 SV=2	595	SSVEAPCPSDVTP	5000	R.GGSSVEAPC#PSDVTPEDDR.S	1	1	52.8548	89.1478	51.3996	36.3655	37.8386	52.0853	26.3001	27.6806	87.0543	82.41	52.6578	68.672	45.8884	73.8816	78.4267	67.7688	85.8589	84.401	139.289	109.005	137.428	90.3514	62.1193	60.2572	54.1534	30.9782	101.63	77.8854	98.2013	59.4915	72.6204	74.107	133.392	92.3005	98.745	45.0575
sp|Q9BY89|K1671_HUMAN	KIAA1671	Uncharacterized protein KIAA1671 OS=Homo sapiens OX=9606 GN=KIAA1671 PE=1 SV=2	1454	EAKMGPCWWESGT	5000	K.MGPC#WWESGTGDSHK.V	3	6	1258.84	1199.57	1238.51	1217.38	1020.5	879.357	743.894	674.479	1162.79	1139.91	1193.28	1129.47	1032.12	1257.92	1002.64	1145.75	1094.1	786.552	2775.22	2790.91	2695.67	2756.02	2294.86	1738.92	1666.93	1561.98	2774.47	2754.57	2496.89	2674.94	2014.11	2438	2587.68	2376.38	2413.45	2098.33
sp|Q9BY89|K1671_HUMAN	KIAA1671	Uncharacterized protein KIAA1671 OS=Homo sapiens OX=9606 GN=KIAA1671 PE=1 SV=2	882	RGPPQGCPLDPLS	5000	R.GPPQGC#PLDPLSR.A	2	1	1154.03	1119.58	1014.91	980.06	930.354	741.711	659.93	515.171	992.838	1159.91	1022.59	843.818	750.809	934.875	820.08	823.681	815.33	599.497	490.436	450.285	443.657	424.906	362.576	337.705	289.751	234.336	354.76	356.854	436.679	424.792	315.929	412.269	378.305	347.734	322.107	216.563
sp|Q9BY89|K1671_HUMAN	KIAA1671	Uncharacterized protein KIAA1671 OS=Homo sapiens OX=9606 GN=KIAA1671 PE=1 SV=2	1621	PPPPDACPEKRVD	5000	R.STSVDHSSTDLESTDGMEGPPPPDAC#PEK.R	1	0	62.9129	63.1338	68.3851	96.2288	78.2947	53.2703	49.4325	62.9044	103.828	74.16	73.8327	99.2954	65.1411	94.2723	92.9943	115.66	69.8186	83.7122	0	0	0	0	0	0	0	0	0	0	0	0	0	0	0	0	0	0
sp|P23588|IF4B_HUMAN	EIF4B	Eukaryotic translation initiation factor 4B OS=Homo sapiens OX=9606 GN=EIF4B PE=1 SV=2	457	LNKEEDCHSPTSK	5000	K.EEDC#HSPTSKPPKPDQPLK.V	21	13	12618.8	13151.6	12025.4	12578.3	12487	12430.9	11449.8	11059.3	11473.6	12829.2	12252.9	12562.4	11719.9	12951	11987.7	12070.7	12423.9	12741.2	7854.32	8159.57	7742.28	8376.74	8197.74	7954.64	7402.92	7100.99	7491.45	8312	8258.35	7849.81	7756.34	8418.78	7262.76	7670.74	7788.3	7468.77
sp|O94855|SC24D_HUMAN	SEC24D	Protein transport protein Sec24D OS=Homo sapiens OX=9606 GN=SEC24D PE=1 SV=2	573	ALKAADCPGKLFI	5000	K.AADC#PGK.L	2	2	1396.31	1445.46	1393.44	1412.69	1185.13	1061.23	1253.4	978.142	1389.47	1312.75	1215.75	1076.48	1043.5	1524.14	1330.96	1259.11	1162.34	1232.38	2583.5	2582.04	2398.24	2308.26	2549.14	2125.37	2069.1	1847.56	2174.4	2341.11	2205.3	2111.43	1990.67	2440.57	2362.02	2252.25	2122.35	1815.7
sp|O94855|SC24D_HUMAN	SEC24D	Protein transport protein Sec24D OS=Homo sapiens OX=9606 GN=SEC24D PE=1 SV=2	853	NCLLKNCVLLSRP	5000	K.NC#VLLSRPEISTDER.A	3	3	446.98	565.563	632.42	451.624	555.339	497.8	458.105	334.626	579.605	583.02	611.752	526.618	410.337	592.684	523.995	541.905	441.529	545.472	455.833	601.319	617.992	550.679	488.381	408.926	358.552	325.43	485.94	528.916	546.701	398	368.5	458.92	483.576	436.896	396.498	371.005
sp|O94855|SC24D_HUMAN	SEC24D	Protein transport protein Sec24D OS=Homo sapiens OX=9606 GN=SEC24D PE=1 SV=2	769	HNLGLNCSSQLAD	5000	R.IHNLGLNC#SSQLADLYK.S	4	4	1315.62	1180.07	1246.21	1284.99	1030.78	905.532	739.528	568.599	942.505	1350.64	1173.64	920.387	735.166	1120.29	956.92	895.987	636.671	649.056	2003.95	1945.26	1986	1932.76	1747.72	1713.22	1338.23	1128.84	1804.36	1942.18	1997.83	1748.32	1215.36	2144.63	1686.37	1390.92	1384.32	1166.79
sp|O94855|SC24D_HUMAN	SEC24D	Protein transport protein Sec24D OS=Homo sapiens OX=9606 GN=SEC24D PE=1 SV=2	819	TAHMLACYRKNCA	5000	R.EILVNQTAHMLAC#YR.K	2	1	220.994	311.991	266.345	264.64	225.314	144.946	227.917	129.619	222.087	195.07	218.842	244.344	179.868	212.054	248.962	209.551	144.09	121.447	83.2292	73.8471	138.695	93.5431	79.5737	58.2843	63.2119	60.433	69.27	89.1392	36.2741	87.651	113.77	106.766	60.4457	55.1389	87.1885	51.3336
sp|O94855|SC24D_HUMAN	SEC24D	Protein transport protein Sec24D OS=Homo sapiens OX=9606 GN=SEC24D PE=1 SV=2	824	ACYRKNCASPSAA	5000	K.NC#ASPSAASQLILPDSMK.V	2	1	272.924	265.299	330.785	316.463	330.381	217.334	209.119	188.197	330.287	289.22	337.818	303.498	276.336	247.519	255.162	313.611	292.679	189.787	148.666	132.329	196.49	157.155	197.22	147.201	136.306	113.545	155.4	139.848	227.277	187.667	132.692	158.873	214.31	168.414	134.134	121.904
sp|O94855|SC24D_HUMAN	SEC24D	Protein transport protein Sec24D OS=Homo sapiens OX=9606 GN=SEC24D PE=1 SV=2	299	PLVTTDCMIQDQG	5000	R.GQIPPLVTTDC#MIQDQGNASPR.F	2	2	619.365	678.528	741.496	632.739	671.891	494.668	526.2	419.337	648.562	622.76	654.439	608.091	454.388	641.436	569.327	542.099	601.33	549.433	526.342	584.524	549.363	572.586	448.512	490.977	470.866	436.002	611.9	614.349	616.416	507.97	411.6	613.91	549.401	456.573	431.588	464.198
sp|O94855|SC24D_HUMAN	SEC24D	Protein transport protein Sec24D OS=Homo sapiens OX=9606 GN=SEC24D PE=1 SV=2	431	VATLDYCRKSKPP	5000	R.LDHYEKPELSLGSYEYVATLDYC#R.K	6	5	1334.44	1464.78	1367.98	1401.42	1393.01	1297.76	1176.72	983.16	1302.01	1468.36	1405.17	1487.44	1207.67	1542.21	1275.42	1219.58	1246.6	1195.11	1909.97	2039.29	2097.43	2209.69	2311.18	1982.15	1638.18	1726.67	1972.63	2258.97	2081.26	2171.03	1797.85	2132.72	1808.41	1951.41	2008.57	1830.46
sp|O94855|SC24D_HUMAN	SEC24D	Protein transport protein Sec24D OS=Homo sapiens OX=9606 GN=SEC24D PE=1 SV=2	1028	CVHKEICQLLNxx	5000	K.EIC#QLLN.-	3	2	1873.85	1809.04	1812.52	1657.52	1838.25	1740.96	1611.98	1510.64	1529.69	1796.46	1631.9	1641.14	1443.76	1967.9	1809.6	1646.34	1548.65	1814.39	1249.56	1384.67	1385.69	1228.92	1326.54	1139.13	1009.12	972.852	1167.15	1223.02	1262.28	1265.3	1078.01	1262.57	1233.22	1243.51	1134.49	1173.5
sp|O94855|SC24D_HUMAN	SEC24D	Protein transport protein Sec24D OS=Homo sapiens OX=9606 GN=SEC24D PE=1 SV=2	1021	SYVDFLCCVHKEI	5000	K.GLYGGSSYVDFLC#C#VHK.E	2	1	1820.31	1749.87	1778.46	1776.32	1611.73	1262.3	840.258	472.7	1753.28	1845.8	1676.43	1731.92	1325.91	1566.38	1242.2	964.4	701.787	532.683	622.334	543.103	648.849	655.594	453.921	459.379	296.306	162.255	788.85	682.476	642.391	514.584	511.113	613.591	454.685	387.833	188.482	115.197
sp|O94855|SC24D_HUMAN	SEC24D	Protein transport protein Sec24D OS=Homo sapiens OX=9606 GN=SEC24D PE=1 SV=2	848	LPVYMNCLLKNCV	5000	K.VLPVYMNC#LLK.N	1	2	203.095	209.458	231.488	258.234	189.758	196.756	200.095	232.523	154.781	181.55	154.211	104.102	137.006	226.906	151.947	146.851	161.414	121.229	688.529	741.256	726.792	744.952	711.63	599.847	530.619	542.024	750.16	701.665	598.462	601.002	457.546	725.252	655.34	566.006	577.722	470.319
sp|O94855|SC24D_HUMAN	SEC24D	Protein transport protein Sec24D OS=Homo sapiens OX=9606 GN=SEC24D PE=1 SV=2	780	ADLYKSCETDALI	5000	K.SC#ETDALINFFAK.S	2	4	143.966	132.111	180.574	203.033	180.377	134.958	125.478	77.7494	162.033	211.3	160.366	69.6162	113.105	144.233	139.904	165.809	107.409	133.283	1155.54	1304.78	1312.79	1110.88	1210.8	1028.65	867.398	762.934	1158.11	1055.63	1093.51	987.377	694.471	1242.79	1084.72	1029.61	908.903	815.459
sp|P40939|ECHA_HUMAN	HADHA	Trifunctional enzyme subunit alpha, mitochondrial OS=Homo sapiens OX=9606 GN=HADHA PE=1 SV=2	747	GKQFTPCQLLADH	5000	K.QFTPC#QLLADHANSPNKK.F	18	14	12777.2	13836.4	13287.8	11895.5	11757.5	10410.9	8956.77	8440.33	11262	12030.4	10838.7	10088.3	8513.85	12845.6	10764.3	10074.8	8963.77	7711.48	10239.4	10724.8	9967.62	9498.1	9206.91	7906.93	6951.75	7117.82	9013.3	9912.35	8592.96	8502.89	6418.56	10612.9	8751.2	8331.71	7563.03	6595.2
sp|P40939|ECHA_HUMAN	HADHA	Trifunctional enzyme subunit alpha, mitochondrial OS=Homo sapiens OX=9606 GN=HADHA PE=1 SV=2	322	SDAGYLCESQKFG	5000	K.TGIEQGSDAGYLC#ESQK.F	4	5	2673.45	2771.72	2724.96	2787.07	2747.66	2341.24	2060.03	1812.79	2712.87	2793.62	2573.85	2438.75	2415.13	3082.27	2666.27	2502.48	2177.43	1882.12	1836.48	1915.25	1999.25	2027.72	2035.63	1778.4	1588.04	1481.4	1781.69	2019.54	1965.98	1995.14	1632.95	2082.77	1791.09	1686.84	1736.4	1437.01
sp|P40939|ECHA_HUMAN	HADHA	Trifunctional enzyme subunit alpha, mitochondrial OS=Homo sapiens OX=9606 GN=HADHA PE=1 SV=2	349	YHGQVLCKKNKFG	5000	K.ALM*GLYHGQVLC#K.K	16	16	6341.62	6648.25	6346.27	6337.69	6238.26	5888.29	4724.61	4369.58	5812.97	6326.48	5582.99	5493.23	4744.84	6169.75	5287.19	4616.21	4283.82	3533.5	10325.5	11641.1	9999.89	10428.3	10058.6	9405.12	7654.99	7234.89	9225.54	11264.7	9624.67	9858.53	8288.64	10713.6	8722.99	8398.64	7021.3	6008.78
sp|P40939|ECHA_HUMAN	HADHA	Trifunctional enzyme subunit alpha, mitochondrial OS=Homo sapiens OX=9606 GN=HADHA PE=1 SV=2	550	GFYTTRCLAPMMS	5000	R.C#LAPMM*SEVIR.I	7	8	1658.05	1928.67	1849.28	1809.41	1780.63	1374.87	1164.86	977.637	1687.04	1753.25	1739.17	1503.71	1135.03	1752.76	1518.55	1331.35	1256.67	1082.19	3654.87	3784.23	3601.15	3546.01	3470.02	3030.18	2361.08	2238.74	3528.63	3389.88	2962.38	3008.56	2260.77	3625.23	2906.28	2800.44	2317.83	2062.65
sp|P40939|ECHA_HUMAN	HADHA	Trifunctional enzyme subunit alpha, mitochondrial OS=Homo sapiens OX=9606 GN=HADHA PE=1 SV=2	145	AAINGSCLGGGLE	5000	K.STKPIVAAINGSC#LGGGLEVAISC#QYR.I	2	8	248.572	244.185	293.522	245.103	235.837	249.73	266.877	185.068	285.599	274.76	272.691	190.522	198.666	216.328	151.886	241.325	180.499	191.027	1048.37	1139.58	1096.63	1046.67	939.291	928.358	842.957	627.299	933.3	1053.35	911.087	932.1	774.866	1085.71	887.935	838.753	810.591	690.677
sp|P40939|ECHA_HUMAN	HADHA	Trifunctional enzyme subunit alpha, mitochondrial OS=Homo sapiens OX=9606 GN=HADHA PE=1 SV=2	156	LEVAISCQYRIAT	5000	K.STKPIVAAINGSC#LGGGLEVAISC#QYR.I	0	2	0	0	0	0	0	0	0	0	0	0	0	0	0	0	0	0	0	0	139.865	239.019	191.632	164.643	135.068	134.163	89.2784	89.1894	166.41	160.031	142.064	105.228	120.351	156.871	125.673	111.203	107.975	58.2936
sp|P40939|ECHA_HUMAN	HADHA	Trifunctional enzyme subunit alpha, mitochondrial OS=Homo sapiens OX=9606 GN=HADHA PE=1 SV=2	470	AVIPDHCIFASNT	5000	K.EVEAVIPDHC#IFASNTSALPISEIAAVSK.R	5	10	3196.28	3243.38	3179.64	2956.16	2672.5	2385.53	2049.03	1680.53	2894.37	3087.68	2712.54	2409.01	1743.23	3184.91	2893.55	2463.95	2411.22	2053.86	3825.16	3824.77	3635.31	3366.54	3121.16	2782.91	2098.79	2225.68	3307.53	3318.53	3006.78	2676.66	2049.02	3615.6	3253.5	3146.03	2712.85	2152.37
sp|P40939|ECHA_HUMAN	HADHA	Trifunctional enzyme subunit alpha, mitochondrial OS=Homo sapiens OX=9606 GN=HADHA PE=1 SV=2	97	ISSKPGCFIAGAD	5000	R.SAVLISSKPGC#FIAGADINMLAAC#K.T	7	4	1178.73	1176.77	1366.34	1437.09	1289.9	1116.29	996.058	864.038	1183.05	1076.09	1216.15	1065.35	885.285	1360.06	1086.6	998.637	812.922	772.076	1637.09	1610.23	1903.85	1812.6	1950.13	1802.99	1531.35	1240.01	1728.63	1849.87	1847.02	1771.57	1387.18	1827.54	1653.51	1544.49	1445.7	1317.61
sp|P40939|ECHA_HUMAN	HADHA	Trifunctional enzyme subunit alpha, mitochondrial OS=Homo sapiens OX=9606 GN=HADHA PE=1 SV=2	110	INMLAACKTLQEV	5000	R.SAVLISSKPGC#FIAGADINMLAAC#K.T	11	7	1887.88	2134.38	2323.41	2256.02	2312.76	2314.76	2071.94	1823.83	2214.76	2308.36	2232.91	1963.07	1830.31	2225.59	1763.76	1582.09	1212.62	1039.08	1954.75	2356.77	2457.12	2417.24	2444.85	2238.7	2038.45	1807.23	2111.57	2342.79	2379.64	2419.66	1934.38	2243.52	1791.22	1440.14	1328.67	1049.91
sp|P49821|NDUV1_HUMAN	NDUFV1	NADH dehydrogenase [ubiquinone] flavoprotein 1, mitochondrial OS=Homo sapiens OX=9606 GN=NDUFV1 PE=1 SV=4	125	EGEPGTCKDREIL	5000	K.YLVVNADEGEPGTC#K.D	10	4	8262.5	7851.18	7848.28	7821.58	7629.74	7327.61	6382.42	5934.89	7296.24	8133.9	7433.27	7209.18	6118.97	7800.09	7235.38	6952.04	7123.75	6402.88	1063.64	1188.5	1093.8	1074.48	1023.5	995.44	944.939	772.15	904.93	1051.17	1096.53	910.443	791.849	1243.25	1032.56	947.602	902.699	795.384
sp|P49821|NDUV1_HUMAN	NDUFV1	NADH dehydrogenase [ubiquinone] flavoprotein 1, mitochondrial OS=Homo sapiens OX=9606 GN=NDUFV1 PE=1 SV=4	286	GHVNHPCTVEEEM	5000	K.LFNISGHVNHPC#TVEEEMSVPLK.E	3	5	2151.88	2029.39	1815.44	1888.06	1655.21	1474.4	1309.77	1118.73	1632.96	1903.35	1684.34	1843.04	1265.51	1885.07	1680.99	1634.71	1642.13	1356.04	3166.43	2876.71	2936.74	2741.9	2424.8	2286.35	2125.82	1660.11	2502.79	2811.78	2756.1	2379.18	1823.66	2614.96	2455.09	2366.93	2512.94	2048.32
sp|P49821|NDUV1_HUMAN	NDUFV1	NADH dehydrogenase [ubiquinone] flavoprotein 1, mitochondrial OS=Homo sapiens OX=9606 GN=NDUFV1 PE=1 SV=4	142	HKLLEGCLVGGRA	5000	K.LLEGC#LVGGR.A	5	4	3419.27	3469.23	3505.2	3471.23	3037.57	2974.67	2091.03	1856.61	3228.15	3213.67	2817.06	2837.68	1977.43	3393.88	2940.95	2703.41	2380.98	1897.15	2420.13	2694.21	2358.51	2406.83	2433.89	2023.11	1652.67	1237.5	2371.72	2415.14	2242.43	2080.89	1507.48	2547.59	2081.09	1964.83	1642.59	1389.31
sp|P49821|NDUV1_HUMAN	NDUFV1	NADH dehydrogenase [ubiquinone] flavoprotein 1, mitochondrial OS=Homo sapiens OX=9606 GN=NDUFV1 PE=1 SV=4	425	IEGHTICALGDGA	5000	K.QIEGHTIC#ALGDGAAWPVQGLIR.H	8	5	2089.34	2134.87	2229.68	2022.36	1778.4	1531.49	1325.39	1270.69	2092.06	1856.31	1903.81	1731.41	1463.77	2081.66	1922.96	1605.11	1664.48	1475	1730.37	1717.32	1905.17	1446.53	1346.21	1066.51	1158.71	998.276	1717.4	1809.46	1489.96	1538.71	1247.97	1843.88	1628.24	1453.26	1601.61	1423.86
sp|P49821|NDUV1_HUMAN	NDUFV1	NADH dehydrogenase [ubiquinone] flavoprotein 1, mitochondrial OS=Homo sapiens OX=9606 GN=NDUFV1 PE=1 SV=4	238	DVGVFGCPTTVAN	5000	R.LKPPFPADVGVFGC#PTTVANVETVAVSPTIC#R.R	0	4	0	0	0	0	0	0	0	0	0	0	0	0	0	0	0	0	0	0	577.147	630.64	602.691	713.124	581.073	472.803	454.846	399.744	612.14	566.6	553.922	603.109	510.62	459.063	507.827	513.885	456.684	493.471
sp|P49821|NDUV1_HUMAN	NDUFV1	NADH dehydrogenase [ubiquinone] flavoprotein 1, mitochondrial OS=Homo sapiens OX=9606 GN=NDUFV1 PE=1 SV=4	255	AVSPTICRRGGTW	5000	R.LKPPFPADVGVFGC#PTTVANVETVAVSPTIC#R.R	1	2	78.3626	101.87	66.2224	48.3777	88.1993	80.9687	43.4722	67.3294	41.3253	107.61	74.7391	75.7001	69.6164	79.3428	39.478	61.8106	52.4037	62.5086	306.334	291.654	324.108	330.693	278.075	319.114	397.619	304.905	287.05	359.414	344.166	312.826	331.062	304.315	318.204	288.058	280.402	198.595
sp|P49821|NDUV1_HUMAN	NDUFV1	NADH dehydrogenase [ubiquinone] flavoprotein 1, mitochondrial OS=Homo sapiens OX=9606 GN=NDUFV1 PE=1 SV=4	206	GAGAYICGEETAL	5000	R.GAGAYIC#GEETALIESIEGK.Q	2	8	623.117	684.879	763.314	712.194	623.216	559.82	551.687	564.087	650.842	819.38	732.193	641.3	592.41	721.167	714.504	670.636	600.149	558.95	1516.12	1657.06	1571.9	1663.58	1577.23	1352.85	1282.39	1185.68	1494.52	1650.8	1611.21	1696.98	1359.38	1610.91	1498.79	1489.98	1298.29	1356.05
sp|P49821|NDUV1_HUMAN	NDUFV1	NADH dehydrogenase [ubiquinone] flavoprotein 1, mitochondrial OS=Homo sapiens OX=9606 GN=NDUFV1 PE=1 SV=4	187	LIGKNACGSGYDF	5000	K.NAC#GSGYDFDVFVVR.G	6	5	1770.68	1916.39	2076.75	2116.1	1851.11	1690.72	1533.18	1285.49	1867.72	1830.78	1875.53	1761.97	1541.54	1892.64	1676.14	1708.64	1774.72	1572.46	2269.28	2498.37	2416.6	2805.11	3102.69	2926.43	2624.36	2088.46	2576.04	2732.26	2799.96	2408.14	1968.54	2844.48	2419.43	2172.2	2183.57	2057.22
sp|P46939|UTRN_HUMAN	UTRN	Utrophin OS=Homo sapiens OX=9606 GN=UTRN PE=1 SV=2	2986	AGPTEMCDQRQLG	5000	K.EVAGPTEM*C#DQR.Q	4	1	697.717	823.806	938.929	796.74	717.76	641.55	380.559	256.844	744.507	690.26	748.351	617.275	484.926	795.026	610.25	632.792	631.298	461.117	292.814	259.046	245.277	284.803	296.909	204.315	109.987	131.478	230.8	274.248	232.455	214.705	163.286	308.561	253.007	198.162	181.49	128.113
sp|P46939|UTRN_HUMAN	UTRN	Utrophin OS=Homo sapiens OX=9606 GN=UTRN PE=1 SV=2	2185	PTTLKECIQEPSS	5000	K.EC#IQEPSSVSQTR.I	5	2	892.898	853.032	1026.45	878.105	836.836	695.402	790.326	669.868	894.758	927.95	946.26	840.47	721.773	964.423	754.796	785.601	769.231	749.736	586.033	568.807	562.732	628.498	564.823	519.168	527.128	393.555	569.3	615.137	647.957	517.061	495.498	494.01	499.156	436.041	536.294	465.885
sp|P46939|UTRN_HUMAN	UTRN	Utrophin OS=Homo sapiens OX=9606 GN=UTRN PE=1 SV=2	277	RKYKKECEEEAIN	5000	K.KEC#EEEAINIQSTAPEEEHESPR.A	4	4	632.965	697.56	764.527	710.011	744.71	627.574	598.358	482.867	872.698	708.18	736.609	735.617	621.629	685.381	771.318	639.68	718.668	685.505	485.673	555.822	573.144	648.72	598.68	469.478	342.993	383.821	548.25	501.514	544.901	549.682	512.997	672.936	533	505.525	456.141	522.072
sp|P46939|UTRN_HUMAN	UTRN	Utrophin OS=Homo sapiens OX=9606 GN=UTRN PE=1 SV=2	2839	HQTQTTCWDHPKM	5000	K.VPYYINHQTQTTC#WDHPK.M	7	4	4060.06	3601.35	3428.79	3288.26	2885.37	2711.71	2057.51	1630.28	3252.41	3676.99	3079.57	3104.53	2237.75	3148.89	2599.4	2366.24	2047.94	1591.86	3973.22	3609.24	2999.4	3019	2802.08	2599.05	2043.84	1675.83	2969.59	3309.07	2744.95	2501.52	2017.58	2867.6	2587.5	2215.45	1884.9	1595.24
sp|P46939|UTRN_HUMAN	UTRN	Utrophin OS=Homo sapiens OX=9606 GN=UTRN PE=1 SV=2	3023	EPSVRSCFQQNNN	5000	R.SC#FQQNNNKPEISVK.E	7	4	4846.28	4556.91	4574.61	4328.01	4315.03	3606.74	2691.24	1865.94	4197.52	4491.7	4244.81	3866.66	3167.49	4496.13	3802.1	3792.66	2952.92	1882.43	5941.49	6340.16	5244.39	5410.64	5464.99	4474.45	3166.58	2427.21	5360.11	5900.22	5112.47	4942.74	4092.78	6044.83	5019.36	5062.96	3978.11	2707.5
sp|P46939|UTRN_HUMAN	UTRN	Utrophin OS=Homo sapiens OX=9606 GN=UTRN PE=1 SV=2	447	IQKMETCPLDDDV	5000	K.M*ETC#PLDDDVK.S	11	10	2029.08	2292.92	2137.82	2369.07	2137.13	1719.35	1523.41	1130.38	2296.69	2203.72	1944.65	1948.81	1979.99	2354.33	1802.37	2115.55	1941.07	1667.46	2014.38	2072.18	1875.78	1878.71	1930.93	1752.17	1283.13	1185.46	1817.35	1924.22	1705.77	1783.86	1568.59	1985.7	1837.15	1663.39	1675.61	1541.3
sp|P46939|UTRN_HUMAN	UTRN	Utrophin OS=Homo sapiens OX=9606 GN=UTRN PE=1 SV=2	3076	CNICKECPIVGFR	5000	K.EC#PIVGFR.Y	4	4	4207.29	4288.14	3926.52	3627.67	3040.29	2423.16	1816.14	1272.58	3708.19	3825.45	3374.42	3025.39	2016.96	4024.85	3571.92	3545.57	3453.86	2568.78	928.242	731.183	790.754	632.482	689.149	652.029	438.53	414.768	644.18	725.699	722.417	667.925	473.314	707.718	762.688	651.174	642.695	572.7
sp|P46939|UTRN_HUMAN	UTRN	Utrophin OS=Homo sapiens OX=9606 GN=UTRN PE=1 SV=2	862	EMARASCSALMSQ	5000	R.ASC#SALMSQPSAPDFVQR.G	3	1	762.952	868.686	959.333	931.364	948.069	730.041	756.68	774.617	835.65	887.12	863.985	886.277	691.083	1015.71	787.993	785.029	886.614	636.555	402.358	487.331	550.926	531.328	502.123	435.612	469.648	508.634	430.67	510.31	546.801	559.233	468.682	540.243	486.959	479.5	586.73	363.13
sp|P46939|UTRN_HUMAN	UTRN	Utrophin OS=Homo sapiens OX=9606 GN=UTRN PE=1 SV=2	3117	YPMVEYCIPTTSG	5000	K.LHYPMVEYC#IPTTSGEDVR.D	8	12	1623.85	1703.35	1653.1	1669.55	1464.87	1285.92	1169.12	1157.5	1575.89	1459.42	1504.4	1467.96	1324.34	1544.65	1508.08	1488.01	1430.61	1278.34	3091.51	3338.62	3387.44	3105.12	3068.39	2760.21	2472.86	1972.2	3006.75	3468.22	3135.18	3176.35	2434.01	3160.55	3051.15	2942.36	2906.62	2488.83
sp|P46939|UTRN_HUMAN	UTRN	Utrophin OS=Homo sapiens OX=9606 GN=UTRN PE=1 SV=2	1627	ILEERLCVLNAGW	5000	R.LC#VLNAGWSR.V	4	3	915.894	1022.1	1022.4	1081.31	930.741	800.419	755.606	814.299	895.242	1020.86	953.375	974.66	926.947	997.157	899.525	896.049	885.308	808.777	791.014	826.509	777.733	750.175	743.275	782.693	683.395	725.217	607.06	672.44	782.488	907.875	745.87	781.396	765.038	617.764	715.081	607.025
sp|P46939|UTRN_HUMAN	UTRN	Utrophin OS=Homo sapiens OX=9606 GN=UTRN PE=1 SV=2	2098	QLDEIICWLTKAE	5000	R.HQLDEIIC#WLTK.A	6	4	3573.28	4055.19	3566.93	3627.77	3485.97	3306.3	2739.57	2489.35	3371.35	3826.61	3424.28	3633.86	3157.05	4215.82	3587.23	3371.96	3158.52	3280.12	858.928	1100.32	923.789	949.716	1010.96	876.359	676.335	695.244	745.52	1025.21	955.893	919.736	833.284	1099.59	864.444	973.335	797.35	786.274
sp|P46939|UTRN_HUMAN	UTRN	Utrophin OS=Homo sapiens OX=9606 GN=UTRN PE=1 SV=2	1218	ENYQLLCNRIRGK	5000	K.VPSGGQELTSELNVVLENYQLLC#NR.I	1	1	154.402	158.166	254.434	217.14	215.87	216.943	189.363	179.457	165.785	209.56	235.2	249.44	196.872	179.509	202.775	232.444	197.55	288.24	190.446	203.263	181.062	224.986	223.752	243.175	155.246	121.987	161.11	220.221	199.558	215.905	204.71	197.538	194.243	241.108	253.488	215.217
sp|P46939|UTRN_HUMAN	UTRN	Utrophin OS=Homo sapiens OX=9606 GN=UTRN PE=1 SV=2	3094	HFNYDVCQSCFFS	5000	K.HFNYDVC#QSC#FFSGR.T	1	1	347.229	442.051	357.434	360.101	435.74	302.905	237.076	163.448	283.192	394.93	385.838	316.363	303.696	383.894	298.233	260.528	295.758	230.576	474.203	521.667	561.634	550.88	445.72	559.004	408.346	238.103	500.32	563.743	556.644	471.111	377.162	475.904	549.299	391.978	447.843	300.148
sp|P46939|UTRN_HUMAN	UTRN	Utrophin OS=Homo sapiens OX=9606 GN=UTRN PE=1 SV=2	3097	YDVCQSCFFSGRT	5000	K.HFNYDVC#QSC#FFSGR.T	5	3	2056.07	2153.18	2493.3	2185.41	2370.08	2069.67	1682.02	1320.55	2139.21	2144.29	2043.7	2038.1	1718.79	2240.6	1961.96	1864.79	1794.78	1571.16	1711.15	1917.72	1757.98	1733.64	1680.5	1610.58	1476.96	1197.01	1564.36	1651.83	1752.21	1454.4	1418.35	1609.07	1616.17	1391.45	1512.97	1309.78
sp|P46939|UTRN_HUMAN	UTRN	Utrophin OS=Homo sapiens OX=9606 GN=UTRN PE=1 SV=2	2602	QLQYDHCKALRRE	5000	K.QMPIGGDVPALQLQYDHC#K.A	0	1	0	0	0	0	0	0	0	0	0	0	0	0	0	0	0	0	0	0	423.782	392.005	421.26	359.285	440.683	367.94	326.699	235.574	371.56	476.426	406.282	367.397	321.218	515.284	387.088	349.525	280.579	279.963
sp|P46939|UTRN_HUMAN	UTRN	Utrophin OS=Homo sapiens OX=9606 GN=UTRN PE=1 SV=2	539	ELLEEQCLLKAWL	5000	R.LQEINILWQELLEEQC#LLK.A	0	1	0	0	0	0	0	0	0	0	0	0	0	0	0	0	0	0	0	0	310.147	374.048	346.03	370.378	336.932	348.882	291.75	305.942	369.91	326.707	343.355	299.06	377.764	322.223	316.633	292.706	356.565	374.005
sp|Q9BYW2|SETD2_HUMAN	SETD2	Histone-lysine N-methyltransferase SETD2 OS=Homo sapiens OX=9606 GN=SETD2 PE=1 SV=3	1125	SIASKACPQTDKF	5000	K.AC#PQTDK.F	2	3	1086.58	1090.56	1117.78	987.585	859.723	838.105	633.703	432.206	950.861	1171.67	981.938	841.951	801.237	1073.91	913.563	867.985	819.965	640.056	2536.63	2173.68	2104.05	2041.16	1911.9	1518.23	1390.6	1100.58	1894.37	2143.74	1952.95	1904.15	1848.11	2122.97	1923.98	1996.34	1746.45	1608.36
sp|Q9BYW2|SETD2_HUMAN	SETD2	Histone-lysine N-methyltransferase SETD2 OS=Homo sapiens OX=9606 GN=SETD2 PE=1 SV=3	1281	DSSYGACGGHKYQ	5000	K.PSTTYQQPDSSYGAC#GGHK.Y	5	5	1970.51	1938.36	1988.14	1889.39	1826.16	1568.48	1217.26	890.917	1843.16	2014.41	1948.16	1930.97	1877.74	2100.51	1811.66	1855.25	1781.42	1468.26	2355.84	2279.52	2532	2380.91	2181.62	2049.51	1570.56	1151.01	2245.5	2632.72	2326.48	2487.45	2085.8	2749.97	2375.41	2358.34	2463.18	1920.6
sp|Q9BYW2|SETD2_HUMAN	SETD2	Histone-lysine N-methyltransferase SETD2 OS=Homo sapiens OX=9606 GN=SETD2 PE=1 SV=3	1086	MEETSPCSSRSSQ	5000	K.NSTLPM*EETSPC#SSR.S	3	2	355.795	560.569	560.321	483.7	534.703	420.724	395.814	301.522	527.276	543.49	590.124	464.062	519.204	489.199	487.805	498.143	507.406	431.992	219.292	204.533	283.145	224.082	257.5	138.465	189.317	156.15	218.71	224.195	238.787	254.837	182.942	213.103	240.415	178.163	241.921	182.657
sp|Q9BYW2|SETD2_HUMAN	SETD2	Histone-lysine N-methyltransferase SETD2 OS=Homo sapiens OX=9606 GN=SETD2 PE=1 SV=3	594	FSLQTPCSKGSEL	5000	K.QSHSFSLQTPC#SK.G	3	3	1220.03	1112	1170.35	1128.8	971.239	864.788	668.005	506.837	1056.19	1056.68	991.772	1116.77	802.145	1092.2	1007.84	1016.17	813.501	698.879	1556.84	1700.07	1495.97	1646.4	1373.03	1174.28	990.594	826.742	1384.03	1489.86	1539.82	1425.65	1234.6	1498.11	1393.33	1330.19	1416.5	1124.64
sp|Q9BYW2|SETD2_HUMAN	SETD2	Histone-lysine N-methyltransferase SETD2 OS=Homo sapiens OX=9606 GN=SETD2 PE=1 SV=3	836	ESKPVICDSRNLT	5000	K.PVIC#DSR.N	3	4	2999.95	2605.65	3068.88	2505.6	2038.25	1670.34	1465.44	1047.94	2906.35	2967.27	2826.56	2752.36	1903.02	2798.45	2598.6	2426.5	2590.14	2353.95	3273.72	3034.92	3056.66	2857.06	2318.78	1958.25	1721.75	1314.42	2701.73	3279.71	3165.61	2881.64	2134.72	3108.53	2807.94	2785.26	2718.57	2424.98
sp|Q9BYW2|SETD2_HUMAN	SETD2	Histone-lysine N-methyltransferase SETD2 OS=Homo sapiens OX=9606 GN=SETD2 PE=1 SV=3	849	DHSKFACEEYKQS	5000	K.FAC#EEYK.Q	2	2	1569.99	1560.82	1604.13	1262.73	960.256	789.681	729.358	416.23	1480.47	1600.81	1516.98	1365.47	1013.21	1558.38	1449.89	1360.25	1544.87	1227.14	2408.81	2662.36	2372.63	2120.14	1778.03	1325.62	1074.92	911.456	2335.43	2699.69	2471.45	2343.41	1824.82	2504.64	2183.69	2390.34	2103.57	1854.88
sp|Q9BYW2|SETD2_HUMAN	SETD2	Histone-lysine N-methyltransferase SETD2 OS=Homo sapiens OX=9606 GN=SETD2 PE=1 SV=3	736	KDLDDTCMLHKKS	5000	K.DLDDTC#MLHK.K	6	5	3914.91	4337.52	3988.41	3637.29	3282.59	2793.91	2370.63	1845.73	3921.14	4163.96	3788.22	3597.11	2945.38	4214.98	3718.65	3776.82	3377.49	2997.97	2499.53	2640.25	2644.27	2486.75	2224.9	1938.82	1570.5	1339.44	2494.56	2759.15	2345.01	2336.42	1713.97	2896.37	2420.12	2242.09	2371.21	2010.66
sp|Q9BYW2|SETD2_HUMAN	SETD2	Histone-lysine N-methyltransferase SETD2 OS=Homo sapiens OX=9606 GN=SETD2 PE=1 SV=3	958	NGLSGKCLQEAQE	5000	K.C#LQEAQEEGNSILPER.R	4	3	1199.5	1247.43	1319.32	1289.62	1274.58	1117.96	1011.94	852.454	1148.48	1249.97	1335.3	1263.48	1195.58	1305.14	1086.55	1258.56	1273.66	1128.84	434.494	493.37	524.769	473.954	468.616	390.62	434.523	310.206	445.66	563.405	457.91	432.112	513.018	464.035	404.835	430.588	501.869	455.572
sp|Q9BYW2|SETD2_HUMAN	SETD2	Histone-lysine N-methyltransferase SETD2 OS=Homo sapiens OX=9606 GN=SETD2 PE=1 SV=3	1241	LSFSSSCEIPHVD	5000	K.TELSFSSSC#EIPHVDGLHSSEELR.N	1	3	231.535	261.745	182.578	245.344	234.224	120.411	127.259	96.1628	230.285	235.47	197.246	192.775	165.069	167.799	172.449	157.398	145.601	174.737	303.547	339.231	349.747	331.865	315.36	335.539	246.523	291.828	347.52	369.469	332.067	306.728	248.74	369.226	286.618	290.694	357.685	285.931
sp|Q9BYW2|SETD2_HUMAN	SETD2	Histone-lysine N-methyltransferase SETD2 OS=Homo sapiens OX=9606 GN=SETD2 PE=1 SV=3	714	SPLVKACMLSSNG	5000	K.AC#MLSSNGFQNISR.C	3	4	835.335	1012.49	888.067	761.877	617.259	636.472	468.202	343.41	824.163	860.64	906.198	763.568	624.807	859.54	738.844	631.31	693.789	455.412	769.206	883.519	945.384	848.026	790.568	613.973	507.375	434.616	863.15	938.916	924.774	933.602	695.205	851.136	762.07	855.844	709.364	653.152
sp|Q9BYW2|SETD2_HUMAN	SETD2	Histone-lysine N-methyltransferase SETD2 OS=Homo sapiens OX=9606 GN=SETD2 PE=1 SV=3	1529	RLLMIECSSRCPN	5000	R.LLMIEC#SSR.C	7	6	1013.64	1008.44	1122.78	1036.79	959.502	738.918	671.882	667.782	958.291	914.37	924.326	981.194	799.454	983.793	835.951	832.818	670.024	603.572	1073.4	1146.19	1258.54	1108.98	913.788	858.887	789.649	577.012	957.37	1171.59	1002.58	1022.73	754.718	1144.19	889.505	910.531	873.569	889.746
sp|Q9BYW2|SETD2_HUMAN	SETD2	Histone-lysine N-methyltransferase SETD2 OS=Homo sapiens OX=9606 GN=SETD2 PE=1 SV=3	1766	NTHSQSCLKSFLE	5000	K.LTC#LELIQNTHSQSC#LK.S	0	2	0	0	0	0	0	0	0	0	0	0	0	0	0	0	0	0	0	0	546.869	585.207	666.78	490.437	565.338	499.53	453.145	275.08	501.77	532.818	509.082	475.315	334.26	488.719	396.367	380.047	339.58	266.915
sp|Q9BYW2|SETD2_HUMAN	SETD2	Histone-lysine N-methyltransferase SETD2 OS=Homo sapiens OX=9606 GN=SETD2 PE=1 SV=3	900	SLTLLKCGENTSP	5000	K.C#GENTSPVLDAVLK.S	1	2	524.071	678.984	673.881	535.939	524.568	412.049	425.376	383.916	649.182	662.59	705.432	597.65	654.297	620.224	617.733	749.106	678.68	515.268	983.97	1076.38	1159.8	1193.2	1135.82	1004.51	905.993	741.785	1088.24	1148.39	1264.04	1001.92	1114.07	1266.68	1060.35	1141.03	1223.54	972.703
sp|Q9BYW2|SETD2_HUMAN	SETD2	Histone-lysine N-methyltransferase SETD2 OS=Homo sapiens OX=9606 GN=SETD2 PE=1 SV=3	1580	TFVLEYCGEVLDH	5000	K.DLPSNTFVLEYC#GEVLDHK.E	6	5	1894.21	2100.34	2076.35	2083.26	1788.85	1607.02	1398.95	1287.82	1979.93	1969.22	1938.5	1838.8	1501.37	1870.76	1909.41	1864.23	1830.98	1634.12	1877.08	1800.74	1783.11	1710.49	1600.24	1428.3	1247.5	1200.62	1646.62	1791.14	1881.18	1679.81	1347.77	1833.57	1635.91	1592.51	1681.5	1369.14
sp|Q9BYW2|SETD2_HUMAN	SETD2	Histone-lysine N-methyltransferase SETD2 OS=Homo sapiens OX=9606 GN=SETD2 PE=1 SV=3	1936	PQQLPECKVDSET	5000	K.DGKEDLDQLENVPVEEEEELQSQQLLPQQLPEC#K.V	3	7	543.399	720.497	699.539	720.246	655.401	703.909	683.562	606.305	707.491	724.06	720.641	644.176	623.867	742.867	633.104	571.543	693.164	660.927	737.005	958.86	994.361	1003.84	1070.61	999.548	910.473	889.461	991.62	952.771	907.187	1071.6	998.071	977.658	1003.61	1052.77	994.984	869.76
sp|Q9BYW2|SETD2_HUMAN	SETD2	Histone-lysine N-methyltransferase SETD2 OS=Homo sapiens OX=9606 GN=SETD2 PE=1 SV=3	1499	DIKRMQCECTPLS	5000	R.MQC#EC#TPLSK.D	1	2	127.118	124.786	99.2861	164.605	236.507	194.016	231.241	133.154	114.149	135.54	114.591	153.257	123.191	80.9301	87.7109	102.987	101.581	129.116	159.944	185.626	217.04	234.84	318.601	265.02	284.909	209.061	214.71	207.749	152.063	228.28	226.293	181.951	176.586	163.958	160.073	183.771
sp|Q9BYW2|SETD2_HUMAN	SETD2	Histone-lysine N-methyltransferase SETD2 OS=Homo sapiens OX=9606 GN=SETD2 PE=1 SV=3	1501	KRMQCECTPLSKD	5000	R.MQC#EC#TPLSK.D	0	1	0	0	0	0	0	0	0	0	0	0	0	0	0	0	0	0	0	0	98.4269	91.602	100.837	150.682	132.583	134.936	94.406	95.6855	109.68	102.892	121.466	129.386	144.036	117.865	101.614	117.018	102.468	67.4264
sp|Q9BYW2|SETD2_HUMAN	SETD2	Histone-lysine N-methyltransferase SETD2 OS=Homo sapiens OX=9606 GN=SETD2 PE=1 SV=3	1471	KQGKMPCYFDLIE	5000	K.M*PC#YFDLIEENVYLTER.K	0	1	0	0	0	0	0	0	0	0	0	0	0	0	0	0	0	0	0	0	91.88	107.66	101.028	111.198	113.781	79.6413	68.5262	85.8038	150.81	95.7952	85.1693	87.1802	60.4002	103.378	86.9863	88.0954	121.946	115.705
sp|P62873|GBB1_HUMAN	GNB1	Guanine nucleotide-binding protein G(I)/G(S)/G(T) subunit beta-1 OS=Homo sapiens OX=9606 GN=GNB1 PE=1 SV=3	204	LFVSGACDASAKL	5000	R.LFVSGAC#DASAK.L	6	6	2830.66	3266.17	3417.06	3388.35	2949.85	2600.3	2234.06	2009.2	2912.83	3223.65	2951.29	2786.45	2193.17	3326.59	2732.31	2738.52	2632.38	2161.83	4841.28	5108.35	4847.39	4713.4	4708.95	3968.62	3428.88	3470.25	4401.54	5139.79	4377.65	4210.62	3592.84	5196.77	4339.84	4248.42	3966.44	3261.78
sp|P62873|GBB1_HUMAN	GNB1	Guanine nucleotide-binding protein G(I)/G(S)/G(T) subunit beta-1 OS=Homo sapiens OX=9606 GN=GNB1 PE=1 SV=3	271	SHDNIICGITSVS	5000	R.ADQELMTYSHDNIIC#GITSVSFSKSGR.L	38	38	9897.75	9987.5	10185.4	10042	9790.42	9969.41	9419.23	9022.24	9315.19	9958.2	9375.32	10089.9	9075.97	10104.2	9061.12	9182.73	10021.5	9709.26	9145.27	8873.67	9049.14	9263.75	8915.37	8407	8043.64	7790.99	8316.3	8890.11	8300.76	8535.15	7423.16	9281.59	8323.66	7959.83	8497.32	8215.54
sp|P62873|GBB1_HUMAN	GNB1	Guanine nucleotide-binding protein G(I)/G(S)/G(T) subunit beta-1 OS=Homo sapiens OX=9606 GN=GNB1 PE=1 SV=3	25	RDARKACADATLS	5000	K.AC#ADATLSQITNNIDPVGR.I	6	8	1469.72	1719.49	1757.17	1744.33	1529.74	1491.27	1299.73	1152.87	1573.43	1661.99	1459.46	1540.15	1313.34	1797.1	1620.57	1476.39	1363.67	1187.78	1722.56	2077.93	2150.67	2021.63	1994.07	1846.02	1490.96	1416.77	1947.29	2227.5	2142.49	1733.3	1600.41	2159.09	2004.34	1821.37	1908.92	1547.91
sp|P62873|GBB1_HUMAN	GNB1	Guanine nucleotide-binding protein G(I)/G(S)/G(T) subunit beta-1 OS=Homo sapiens OX=9606 GN=GNB1 PE=1 SV=3	148	HTGYLSCCRFLDD	5000	R.ELAGHTGYLSC#C#R.F	1	1	507.644	487.562	389.263	449.562	452.398	447.121	368.878	414.802	324.486	353.81	566.999	471.991	462.063	440.603	465.735	461.392	386.513	328.925	87.811	93.2451	94.7232	97.4268	104.113	52.9654	80.703	94.9449	78.86	59.6787	89.28	67.4282	71.4925	90.75	71.4064	60.1286	71.7208	77.6181
sp|P62873|GBB1_HUMAN	GNB1	Guanine nucleotide-binding protein G(I)/G(S)/G(T) subunit beta-1 OS=Homo sapiens OX=9606 GN=GNB1 PE=1 SV=3	149	TGYLSCCRFLDDN	5000	R.ELAGHTGYLSC#C#R.F	3	4	1893.01	1807.13	1626	1762.42	1836.55	1743.16	1616.83	1369.83	1635.53	1782.08	1583.76	1720.98	1527.25	1681.28	1663.89	1578.94	1430.08	1564.44	1046.46	1110	1060.83	1066.64	1101.71	959.255	974.124	884.202	1022.94	1020.21	1017.79	1009.62	869.583	1156.18	952.737	855.502	949.091	974.357
sp|P62873|GBB1_HUMAN	GNB1	Guanine nucleotide-binding protein G(I)/G(S)/G(T) subunit beta-1 OS=Homo sapiens OX=9606 GN=GNB1 PE=1 SV=3	294	GYDDFNCNVWDAL	5000	R.LLLAGYDDFNC#NVWDALK.A	1	1	179.143	228.2	280.44	274.996	236.339	189.287	165.105	216.734	267.259	205.85	249.861	239.14	207.671	267.998	245.878	267.008	374.108	354.491	107.387	153.808	155.475	132.38	135.692	115.246	121.274	122.823	149.56	157.972	135.942	130.709	130.393	209.066	146.237	163.052	204.67	236.241
sp|P51610|HCFC1_HUMAN	HCFC1	Host cell factor 1 OS=Homo sapiens OX=9606 GN=HCFC1 PE=1 SV=2	326	RARAGHCAVAINT	5000	R.AGHC#AVAINTR.L	1	4	1618.17	1670.77	1452.2	1489.8	1488.01	1400.7	1205.94	1333.13	1282.24	1503.92	1395.81	1382.05	1111.47	1605.17	1392.29	1242.15	1040.76	1134.11	508.304	687.361	550.039	568.725	548.945	495.838	463.521	537.718	517.01	545.7	551.234	487.792	473.719	658.548	533.679	442.348	365.895	341.367
sp|P51610|HCFC1_HUMAN	HCFC1	Host cell factor 1 OS=Homo sapiens OX=9606 GN=HCFC1 PE=1 SV=2	135	KNGPPPCPRLGHS	5000	K.NGPPPC#PR.L	4	5	3325.81	3937.33	4071.87	4060.73	3580.16	2939.97	2814.3	2824.84	3904.64	4013.37	3730.1	3312.23	3108.02	3800.42	3819.37	3514.76	3587.27	3296.3	2824.7	3413.85	3464	3309	3035.5	2592.38	2509.14	2448.29	3287.24	3261.07	3292.56	2953.08	2812.87	3422.23	3479.21	3073.4	2739.26	2677.68
sp|P51610|HCFC1_HUMAN	HCFC1	Host cell factor 1 OS=Homo sapiens OX=9606 GN=HCFC1 PE=1 SV=2	1872	VAGINACGRGPFS	5000	R.VAGINAC#GR.G	2	3	470.554	455.871	456.847	427.303	288.333	219.81	176.306	163.097	481.799	537.36	447.286	361.29	364.935	514.774	383.643	382.034	389.103	302.877	1354.89	1347.12	1074.69	1078.8	780.428	540.169	418.184	395.343	1120.76	1174.49	1010.37	1003.43	714.028	1179.09	1021.88	1019.42	936.371	610.72
sp|P51610|HCFC1_HUMAN	HCFC1	Host cell factor 1 OS=Homo sapiens OX=9606 GN=HCFC1 PE=1 SV=2	1139	RDARRACAAGTPA	5000	R.AC#AAGTPAVIR.I	3	3	3547.49	3599.69	3350.61	3417.62	2823.2	2617.11	1904.34	1575.52	3286.28	3476.88	3214.98	3334.13	2854.39	3317.26	2992.41	3141.63	3039.06	2565.86	2847.7	3055.83	2809.27	2587.75	2619.12	2244.74	1829.84	1322.14	2556.93	2904.88	2833.39	2563.28	2072.56	2659.86	2652.97	2387.69	2416.69	2084.73
sp|P51610|HCFC1_HUMAN	HCFC1	Host cell factor 1 OS=Homo sapiens OX=9606 GN=HCFC1 PE=1 SV=2	227	YGGMSGCRLGDLW	5000	K.LVIYGGM*SGC#R.L	17	14	4552.6	4669.83	4504.62	4482.84	4163.11	3908.02	3639.8	3269.17	3977.57	4351.19	3973.82	3990.37	3699.54	4433.11	3843.28	3895.72	3895.9	3635.62	5278.92	5365.37	5382.46	4969.34	5028.72	4660.46	4119.09	3817.82	4705.12	5074.44	4530.87	4546.2	3968.46	5132.16	4428.87	4332.76	4356.56	4257.36
sp|P51610|HCFC1_HUMAN	HCFC1	Host cell factor 1 OS=Homo sapiens OX=9606 GN=HCFC1 PE=1 SV=2	1357	PPAGRPCETHQTT	5000	R.PC#ETHQTTSTGTTMSVSVGALLPDATSSHR.T	2	0	370.036	329.8	438.247	370.084	388.531	330.424	371.796	246.863	308.111	370.06	358.602	390.068	358.027	356.232	365.37	380.204	326.941	401.536	0	0	0	0	0	0	0	0	0	0	0	0	0	0	0	0	0	0
sp|P51610|HCFC1_HUMAN	HCFC1	Host cell factor 1 OS=Homo sapiens OX=9606 GN=HCFC1 PE=1 SV=2	352	AWNNQVCCKDLWY	5000	K.AWNNQVC#C#K.D	1	0	1210.03	1240.8	1375.86	1388.91	1017.35	1123.59	1096.05	765.196	1306.79	1290.24	1346.45	1209.09	911.553	1158.22	1105.71	1034.6	1182.63	1085.28	0	0	0	0	0	0	0	0	0	0	0	0	0	0	0	0	0	0
sp|P51610|HCFC1_HUMAN	HCFC1	Host cell factor 1 OS=Homo sapiens OX=9606 GN=HCFC1 PE=1 SV=2	353	WNNQVCCKDLWYL	5000	K.AWNNQVC#C#K.D	4	2	2905.68	2637.61	2618.02	2564.3	2933.33	2798.26	2374.1	2147.91	2485.6	2665.13	2681.7	2547.95	2532.93	2954.24	2552.3	2453.32	2326.82	2126.31	2142.25	2215.33	2055.78	2055.93	2040.41	2003.49	1802.19	1754.44	1866.99	2145.34	1907.92	1902.96	1766.59	2056.78	1996.63	1944.43	2092.08	1908.16
sp|P51610|HCFC1_HUMAN	HCFC1	Host cell factor 1 OS=Homo sapiens OX=9606 GN=HCFC1 PE=1 SV=2	1187	MATGAPCSAGPLL	5000	R.QTSATSTTMTVMATGAPC#SAGPLLGPSM*AR.E	2	8	258.136	194.675	251.586	255.151	208.636	129.224	126.405	110.964	262.613	292.71	195.665	254.741	187.791	253.591	249.359	167.853	191.359	154.475	965.75	829.699	931.804	842.022	828.619	793.707	570.235	539.506	921.32	863.57	903.432	854.684	676.283	805.717	828.269	769.681	752.698	596.8
sp|P51610|HCFC1_HUMAN	HCFC1	Host cell factor 1 OS=Homo sapiens OX=9606 GN=HCFC1 PE=1 SV=2	149	SLVGNKCYLFGGL	5000	K.C#YLFGGLANDSEDPK.N	7	10	4016.35	4948.88	5152.51	5018.95	4497.71	3895.09	3164.16	3061.02	4622.1	4953.49	4463.26	4097.53	3195.11	5073.4	4440.83	4220.3	3876.67	3443.43	3946.66	4938.01	4880.31	4829.02	4517.36	3796.85	3521.32	2870.17	4646.33	4810.07	4611.55	4151.94	3371.12	5118.95	4478.49	4117.98	4014.41	3365.75
sp|P51610|HCFC1_HUMAN	HCFC1	Host cell factor 1 OS=Homo sapiens OX=9606 GN=HCFC1 PE=1 SV=2	1886	ISAFKTCLPGFPG	5000	K.TC#LPGFPGAPC#AIK.I	1	2	417.93	493.913	410.849	525.101	707.866	552.826	487.812	415.736	564.713	479	412.103	582.199	589.967	560.55	412.463	469.936	415.674	313.427	651.16	727.63	724.902	682.49	773.355	868.691	802.704	767.188	726.83	683.223	729.149	700.636	757.05	776.952	597.903	574.376	650.019	466.172
sp|P51610|HCFC1_HUMAN	HCFC1	Host cell factor 1 OS=Homo sapiens OX=9606 GN=HCFC1 PE=1 SV=2	1895	GFPGAPCAIKISK	5000	K.TC#LPGFPGAPC#AIK.I	5	5	1569.22	1741.81	1723.35	3085.76	5562.91	6001.78	5275.27	4818.79	1819.71	1533.28	1722.32	2338	4364.84	1440.98	1405.09	1400.47	1257.97	1257.79	1825.97	1852.22	1917.12	2877.45	4406.55	4929.69	4321.56	3943.71	1953.99	1882.56	1883	2284.53	3570.81	1761.64	1547.56	1510.23	1548.78	1365.59
sp|Q86V48|LUZP1_HUMAN	LUZP1	Leucine zipper protein 1 OS=Homo sapiens OX=9606 GN=LUZP1 PE=1 SV=2	560	QAANSGCSKAIGA	5000	R.GHVLGNGSQVTQAANSGC#SK.A	5	6	939.983	946.728	995.308	1013.61	925.098	725.576	563.555	502.379	920.991	1012.07	1048.1	884.656	899.424	864.279	970.724	879.094	839.652	790.168	840.473	854.262	904.855	958.544	882.307	781.361	661.029	561.83	755.81	807.68	955.038	932.616	676.283	864.974	908.033	796.44	823.133	792.175
sp|Q86V48|LUZP1_HUMAN	LUZP1	Leucine zipper protein 1 OS=Homo sapiens OX=9606 GN=LUZP1 PE=1 SV=2	594	LEADNSCPNSKAP	5000	K.AANGLEADNSC#PNSK.A	2	1	841.326	904.242	916.943	905.047	837.275	707.538	699.557	534.484	942.001	1005.36	820.56	847.799	802.437	952.846	816.304	870.366	861.94	741.861	563.22	559.385	598.657	670.337	565.184	438.235	428.714	373.58	512.27	653.64	645.035	532.228	466.645	638.935	524.045	603.56	636.69	506.112
sp|Q86V48|LUZP1_HUMAN	LUZP1	Leucine zipper protein 1 OS=Homo sapiens OX=9606 GN=LUZP1 PE=1 SV=2	969	LEQPRSCLFEQGT	5000	R.SC#LFEQGTR.R	3	4	1775.79	2009.77	1669.47	1559.11	1471.57	1321.48	924.608	734.386	1564.32	1761.96	1587.28	1491.06	1334.18	1765.62	1588.69	1339.78	1405.03	1175.74	1554.17	1569.43	1646.98	1509.46	1470.84	1207.49	1005.47	713.177	1408.84	1571.76	1490.06	1462.54	1012.8	1438.74	1401.63	1359.8	1134.74	1118.38
sp|Q86V48|LUZP1_HUMAN	LUZP1	Leucine zipper protein 1 OS=Homo sapiens OX=9606 GN=LUZP1 PE=1 SV=2	1031	EEEGEDCTLSVYR	5000	R.VGDTITVAAWNHSASM*EEEGEDC#TLSVYR.Q	4	3	397.131	384.926	441.254	461.585	389.463	330.435	340.724	226.99	489.524	377.71	421.263	383.394	311.685	453.346	347.515	409.495	440.552	378.059	381.671	421.817	347.656	450.864	325.938	344.763	301.741	282.549	349.22	408.822	372.952	348.463	385.539	369.446	351.491	308.208	367.524	320.013
sp|Q86V48|LUZP1_HUMAN	LUZP1	Leucine zipper protein 1 OS=Homo sapiens OX=9606 GN=LUZP1 PE=1 SV=2	89	KRAEDLCRLMKEK	5000	K.RAEDLC#R.L	1	1	1545.29	1517.79	1462.4	1535.91	1409.81	1306.8	1193.12	1168.5	1378.51	1464.99	1436.18	1364.48	1216.43	1366.75	1360.93	1320.21	1209.52	991.149	1382.48	1413.91	1206.34	1252.59	1315.57	1092.49	1107.25	982.914	1195.51	1529.89	1272.88	1219.67	1149.76	1380.26	1175.46	1171.87	1158.82	854.935
sp|Q86V48|LUZP1_HUMAN	LUZP1	Leucine zipper protein 1 OS=Homo sapiens OX=9606 GN=LUZP1 PE=1 SV=2	1072	LRPTRPCAEENxx	5000	R.LRPTRPC#AEEN.-	1	0	493.529	432.913	439.249	452.732	417.826	322.669	306.473	266.737	521.611	409.7	448.214	520.341	406.813	391.786	411.313	465.817	420.047	416.598	0	0	0	0	0	0	0	0	0	0	0	0	0	0	0	0	0	0
sp|Q9NVE7|PANK4_HUMAN	PANK4	4'-phosphopantetheine phosphatase OS=Homo sapiens OX=9606 GN=PANK4 PE=1 SV=1	537	NGVALRCFPGVVR	5000	R.C#FPGVVR.S	3	3	2956.45	3680.21	3434.47	3404.05	3355.4	2931.57	2823.1	2488.98	3173.75	3313.82	3162.44	3126.6	3101.76	3413.93	2962.17	2850.12	3142.69	2834.15	2776.11	3345.37	3027.53	3047.04	2886.16	2883.89	2580.67	2595.28	2972.95	3218.5	3130.82	2927.33	2796.41	3137.16	2877.17	3005.15	2995.33	2944.05
sp|Q9NVE7|PANK4_HUMAN	PANK4	4'-phosphopantetheine phosphatase OS=Homo sapiens OX=9606 GN=PANK4 PE=1 SV=1	155	TCLIKGCNFVLKN	5000	K.GC#NFVLK.N	3	2	2329.97	2525.19	2207.77	2236.85	2451.5	2082.7	1775.57	1695.45	2179.94	2292.27	2144.58	2056.67	1850.05	2512.31	2063.98	1926.96	1983.22	1773.02	1163	1201.87	1014.94	1169.57	1156.86	943.074	824.521	853.489	1046.56	1058.45	1096.52	1105.14	858.776	1197.83	992.973	959.191	915.995	734.741
sp|Q9NVE7|PANK4_HUMAN	PANK4	4'-phosphopantetheine phosphatase OS=Homo sapiens OX=9606 GN=PANK4 PE=1 SV=1	513	LDTREHCLNEFNF	5000	R.EHC#LNEFNFPDPYSK.V	7	7	2348.88	2555.44	2477.51	2560.13	2414.05	2299.73	2028.21	1869.07	2283.56	2449	2282.82	2386.96	2021.45	2362.4	2134.18	2257.84	2287.51	1860.31	1971.58	2236.94	2301.1	2152.83	2113.86	1793.17	1892.49	1456.51	1853.17	2077.59	1960.5	2020.42	1656.83	2106.96	1835.91	1767.53	1715.21	1509.53
sp|Q9NVE7|PANK4_HUMAN	PANK4	4'-phosphopantetheine phosphatase OS=Homo sapiens OX=9606 GN=PANK4 PE=1 SV=1	150	KEDVMTCLIKGCN	5000	K.VDKEDVMTC#LIK.G	3	4	1758.76	1850.95	1785.89	1755	1630.15	1395.95	1284.29	1125.91	1573.9	1796.36	1593.49	1647.67	1122.06	1612.35	1367.02	1124.94	818.147	640.527	3494.53	3612.93	3537.15	3789.26	3312.59	2938.96	2567.77	2035.38	3256.52	3303.63	3375.15	3176.56	2441.84	3304	2663.58	2348.64	1923.1	1480.87
sp|Q9NVE7|PANK4_HUMAN	PANK4	4'-phosphopantetheine phosphatase OS=Homo sapiens OX=9606 GN=PANK4 PE=1 SV=1	651	TEVILACNSGPAL	5000	R.GTEVILAC#NSGPALNDVTHSESLIVAER.I	2	1	201.571	154.24	198.14	211.151	153.532	165.143	199.178	172.562	190.799	195.49	187.654	202.357	130.736	234.454	190.671	166.3	153.655	153.74	98.4589	138.048	154.82	157.825	158.764	136.085	127.774	149.718	168.9	141.251	151.34	150.371	139.613	173.602	148.253	138.778	122.977	108.37
sp|Q9NVE7|PANK4_HUMAN	PANK4	4'-phosphopantetheine phosphatase OS=Homo sapiens OX=9606 GN=PANK4 PE=1 SV=1	699	TGSSSPCLDLSRL	5000	R.LLLVQTGSSSPC#LDLSR.L	6	9	1490.33	1654.1	1713.35	1780.24	1577.42	1479.35	1378.37	1180.64	1633.34	1794.67	1774.64	1658.51	1434.52	1735.76	1540.71	1512.67	1521.93	1365.66	2116.49	2532.96	2599.28	2387.54	2347.87	2228.63	2125.42	2019.49	2297.85	2630.62	2650.98	2439.91	2376.6	2561.06	2300.14	2211.64	2373.47	2127.9
sp|Q9NVE7|PANK4_HUMAN	PANK4	4'-phosphopantetheine phosphatase OS=Homo sapiens OX=9606 GN=PANK4 PE=1 SV=1	451	RKYWLTCFEEALD	5000	K.YWLTC#FEEALDGVVK.R	2	1	315.731	443.864	384.706	438.043	291.265	342.464	285.873	317.893	347.986	314.48	327.541	325.344	329.586	383.183	364.77	340.919	328.179	334.745	169.833	216.345	243.514	236.57	197.352	210	166.545	161.631	161.82	191.846	223.889	222.216	152.523	182.765	222.333	226.612	251.372	241.921
sp|Q9NVE7|PANK4_HUMAN	PANK4	4'-phosphopantetheine phosphatase OS=Homo sapiens OX=9606 GN=PANK4 PE=1 SV=1	104	NTYIEACLDFIKD	5000	K.FENTYIEAC#LDFIK.D	3	2	388.975	421.476	425.777	480.607	512.632	444.995	381.153	292.683	446.433	367.62	447.687	422.386	286.833	476.545	400.776	478.695	436.304	424.289	379.418	468.242	457.66	402.854	454.447	375.181	358.914	359.096	391.34	503.491	403.582	366.399	312.546	383.306	475.239	338.167	404.708	388.124
sp|P31040|SDHA_HUMAN	SDHA	Succinate dehydrogenase [ubiquinone] flavoprotein subunit, mitochondrial OS=Homo sapiens OX=9606 GN=SDHA PE=1 SV=2	266	GRTYFSCTSAHTS	5000	R.TYFSC#TSAHTSTGDGTAM*ITR.A	5	8	1154.37	986.137	962.54	1002.76	1071.3	1104.71	695.097	927.579	979.217	1166.72	1172.72	1030.9	865.027	1086.42	927.826	913.678	993.955	1009.91	2732.11	2430.27	2289.11	2332.23	2192.14	2206.12	2105.14	2012.37	1813.99	2487.86	2182.84	2090.26	1817.32	2218.05	1938.48	2089.44	2034.52	2143.5
sp|P31040|SDHA_HUMAN	SDHA	Succinate dehydrogenase [ubiquinone] flavoprotein subunit, mitochondrial OS=Homo sapiens OX=9606 GN=SDHA PE=1 SV=2	536	SVLQEGCGKISKL	5000	R.VGSVLQEGC#GK.I	5	3	2229.8	2344.44	2119.55	2291.58	2142.46	2251.12	2025.17	1965.08	2277.64	2275.99	2174.53	2227.58	1812.15	2272	2024.02	2123.54	2115	1938.6	2064.17	2297.92	2109.74	2032.05	2177.32	2235.13	1813.71	1867.35	1791.92	2127.93	1870.87	2038.16	1929.72	2254.84	2053.31	2076.83	1813.19	1721.68
sp|P31040|SDHA_HUMAN	SDHA	Succinate dehydrogenase [ubiquinone] flavoprotein subunit, mitochondrial OS=Homo sapiens OX=9606 GN=SDHA PE=1 SV=2	238	RGVIALCIEDGSI	5000	R.GVIALC#IEDGSIHR.I	5	3	735.921	689.168	628.358	679.339	714.274	668.138	540.027	550.12	659.545	699.89	755.665	783.151	940.892	527.849	620.054	527.996	597.854	530.307	589.525	593.892	500.058	513.003	535.816	625.78	455.352	508.253	510.07	548.618	686.587	664.439	741.403	542.927	494.536	508.875	489.67	500.177
sp|P31040|SDHA_HUMAN	SDHA	Succinate dehydrogenase [ubiquinone] flavoprotein subunit, mitochondrial OS=Homo sapiens OX=9606 GN=SDHA PE=1 SV=2	89	AGFNTACVTKLFP	5000	R.AAFGLSEAGFNTAC#VTK.L	2	3	201.634	244.993	173.484	214.782	190.072	171.893	131.823	190.174	154.634	195.11	190.742	191.252	168.42	215.173	184.35	179.33	185.656	171.902	1892.44	1824.57	1837.34	1709.85	1781.47	1512.99	1341.47	1371.25	1471.13	1766.83	1592.13	1726.44	1244.08	1647.66	1520.96	1422.09	1360.7	1181.14
sp|P31040|SDHA_HUMAN	SDHA	Succinate dehydrogenase [ubiquinone] flavoprotein subunit, mitochondrial OS=Homo sapiens OX=9606 GN=SDHA PE=1 SV=2	654	TLNEADCATVPPA	5000	K.TLNEADC#ATVPPAIR.S	0	1	0	0	0	0	0	0	0	0	0	0	0	0	0	0	0	0	0	0	70.1996	62.985	87.025	72.2945	65.8642	67.3762	55.9651	77.5408	89.48	95.5392	67.2822	71.5646	55.8012	66.121	59.4124	63.0561	40.2647	77.8166
sp|P00367|DHE3_HUMAN	GLUD1	Glutamate dehydrogenase 1, mitochondrial OS=Homo sapiens OX=9606 GN=GLUD1 PE=1 SV=2	112	LRIIKPCNHVLSL	5000	R.IIKPC#NHVLSLSFPIRR.D	9	11	3357.15	3269.32	3282.07	3214.82	3132.14	2872.21	2916.8	2405.81	3200.02	3322.75	2935.41	3265.42	2539.44	3251.21	2798.33	2743.92	3026.45	2996.5	4722.22	4579.3	4872.62	4725.75	5086.03	4369.25	3798.67	3599.62	4519.87	4705.05	4539.66	4292.28	3545.91	4938.58	4273.39	4273.12	4348.19	4236.19
sp|P00367|DHE3_HUMAN	GLUD1	Glutamate dehydrogenase 1, mitochondrial OS=Homo sapiens OX=9606 GN=GLUD1 PE=1 SV=2	172	SLMTYKCAVVDVP	5000	K.C#AVVDVPFGGAK.A	3	1	774.482	929.955	959.923	866.915	854.415	799.033	598.973	571.904	1051.73	1013.75	826.441	916.632	816.706	927.893	842.079	835.383	658.471	705.067	331.977	454.105	390.266	351.361	387.455	380.541	308.944	210.965	432.35	441.426	360.275	336.648	378.246	341.715	404.643	355.229	357.673	333.294
sp|P00367|DHE3_HUMAN	GLUD1	Glutamate dehydrogenase 1, mitochondrial OS=Homo sapiens OX=9606 GN=GLUD1 PE=1 SV=2	376	SILEADCDILIPA	5000	K.AKPYEGSILEADC#DILIPAASEK.Q	6	12	1100.08	1198.25	1070.94	1110.5	1115.44	876.923	895.787	797.763	1038.03	1121.66	1064.98	1114.13	951.766	1151.23	1056.6	1067.35	1033.91	859.611	2148	2335.7	2499.73	2228.8	2219.48	1894.83	1779.25	1668.61	2274.95	2308.01	2376.21	2128.88	1872.96	2212.42	2061.02	2139.11	2065.21	1945.66
sp|P00367|DHE3_HUMAN	GLUD1	Glutamate dehydrogenase 1, mitochondrial OS=Homo sapiens OX=9606 GN=GLUD1 PE=1 SV=2	254	DINAHACVTGKPI	5000	R.EMSWIADTYASTIGHYDINAHAC#VTGK.P	1	2	104.617	119.482	107.357	143.191	150.621	104.816	82.8286	108.669	88.7254	131.36	118.775	124.607	74.6214	127.384	135.608	110.315	122.438	89.0389	1153.29	1252.75	1131.04	1055.97	980.901	877.64	827.354	817.115	1164.17	1228.2	1334.2	1273.09	1114.75	1134.42	990.836	947.35	936.205	853.016
sp|P00367|DHE3_HUMAN	GLUD1	Glutamate dehydrogenase 1, mitochondrial OS=Homo sapiens OX=9606 GN=GLUD1 PE=1 SV=2	327	HRFGAKCIAVGES	5000	K.C#IAVGESDGSIWNPDGIDPK.E	6	11	1434.19	1648.12	1618.67	1672.21	1515.97	1310.28	1046.66	866.553	1364.28	1618.58	1547.19	1360.07	1257.56	1591.73	1565.72	1361.49	1220.42	1039.48	2102.82	2142.99	2302.79	2402.13	2366.82	2198.73	1819.57	1668.93	2330.89	2361.12	2281.04	2407.59	1837.26	2355.62	2165.92	1956.13	2105.72	1609.19
sp|Q9H3P7|GCP60_HUMAN	ACBD3	Golgi resident protein GCP60 OS=Homo sapiens OX=9606 GN=ACBD3 PE=1 SV=4	487	PVYRRDCHEEVYA	5000	R.RDC#HEEVYAGSHQYPGR.G	8	6	2223.89	2248.57	2271.83	2250.34	1876.88	1669.59	1522.67	1163.62	1947.39	2456.01	2292.8	2024.31	1797.29	2110.47	1975.47	1777.17	1851.83	1785.99	1580.37	1667.27	1656.93	1661.03	1495.9	1283.54	1229.4	917.371	1468.99	1810.43	1743.44	1536.18	1167.34	1686.1	1554.69	1594.16	1398.03	1167.51
sp|Q9H3P7|GCP60_HUMAN	ACBD3	Golgi resident protein GCP60 OS=Homo sapiens OX=9606 GN=ACBD3 PE=1 SV=4	168	VKLLNRCCHLFST	5000	R.C#C#HLFSTYVASHK.I	1	0	202.58	246.278	208.331	215.188	213.567	154.087	214.225	187.297	277.432	235.32	206.489	239.3	210.114	292.94	280.113	232.873	200.379	193.449	0	0	0	0	0	0	0	0	0	0	0	0	0	0	0	0	0	0
sp|Q9H3P7|GCP60_HUMAN	ACBD3	Golgi resident protein GCP60 OS=Homo sapiens OX=9606 GN=ACBD3 PE=1 SV=4	169	KLLNRCCHLFSTY	5000	R.C#C#HLFSTYVASHK.I	4	4	1482.44	1627.63	1557.19	1611.09	1705.74	1411.2	1321.51	1292.01	1389.31	1681.34	1541.82	1543.25	1468.73	1704.4	1467.48	1383.94	1643.99	1575.22	1651.02	1840.43	1617.73	1623.68	1599.97	1700.86	1499.08	1483.58	1617.64	1773.28	1508.78	1498.83	1513.86	1797.4	1514.46	1660.69	1572.14	1500.46
sp|Q9H3P7|GCP60_HUMAN	ACBD3	Golgi resident protein GCP60 OS=Homo sapiens OX=9606 GN=ACBD3 PE=1 SV=4	129	PYNPDTCPEVGFF	5000	K.QVLMGPYNPDTC#PEVGFFDVLGNDR.R	3	6	249.15	245.812	262.315	267.909	242.789	215.493	220.977	234.697	216.348	245.06	286.425	233.742	239.917	253.147	285.121	285.281	244.581	300.156	887.487	1013.66	1159.89	961.032	736.059	792.67	674.468	680.918	1090.07	1141.9	1009.53	831.065	774.986	929.082	920.807	768.322	934.332	786.891
sp|Q96CM8|ACSF2_HUMAN	ACSF2	Medium-chain acyl-CoA ligase ACSF2, mitochondrial OS=Homo sapiens OX=9606 GN=ACSF2 PE=1 SV=2	77	SKTVGQCLETTAQ	5000	K.TVGQC#LETTAQR.V	3	2	698.568	657.301	647.981	780.252	583.189	540.31	514.342	618.459	554.36	664.03	593.982	516.928	519.021	657.919	574.345	653.109	670.297	589.372	541.893	526.074	516.152	495.169	494.984	472.966	431.843	528.831	399.36	496.323	418.591	448.68	341.257	475.805	549.796	504.68	490.955	516.855
sp|Q96CM8|ACSF2_HUMAN	ACSF2	Medium-chain acyl-CoA ligase ACSF2, mitochondrial OS=Homo sapiens OX=9606 GN=ACSF2 PE=1 SV=2	462	NTPGELCIRGYCV	5000	K.LNTPGELC#IR.G	3	5	1162.72	1132.49	1161.45	1183.89	1247.35	1196.81	1204.78	1301.09	958.701	1089.69	1017.34	920.527	680.684	1107.84	962.153	1045.12	1212.56	1214.29	2369.32	2487.09	2385.87	2351.02	2411.04	2391.83	2206.87	2283.83	2077.43	2250.48	2022.21	2062.18	1566.13	2455.19	2124.98	2159.43	2194.65	2129.67
sp|Q96CM8|ACSF2_HUMAN	ACSF2	Medium-chain acyl-CoA ligase ACSF2, mitochondrial OS=Homo sapiens OX=9606 GN=ACSF2 PE=1 SV=2	194	NVLKQICPEVENA	5000	K.QIC#PEVENAQPGALK.S	3	4	775.596	850.318	851.005	770.368	893.531	733.808	654.355	560.924	683.676	891.11	825.83	585.182	549.948	721.589	763.103	654.795	697.515	620.884	838.562	790.316	925.404	951.513	821.546	816.112	685.02	799.266	886.55	775.332	838.583	758.222	622.015	918.126	893.942	824.115	729.984	767.622
sp|Q96CM8|ACSF2_HUMAN	ACSF2	Medium-chain acyl-CoA ligase ACSF2, mitochondrial OS=Homo sapiens OX=9606 GN=ACSF2 PE=1 SV=2	64	LSYVQGCTKKHLN	5000	R.M*VSTPIGGLSYVQGC#TK.K	7	9	1228.28	1116.1	1197.21	1310.61	1013.55	894.317	701.839	599.223	1123.28	1226.95	1279.76	1147.06	998.228	1285.57	1191.36	1160.77	996.579	1069.99	2212.06	2254.64	2035.62	2186.81	1882.82	1546.61	1175.18	778.318	1958.92	2254.8	2179.6	2103.12	1916.3	2118.18	1978.52	2126.54	2070.59	1802.59
sp|Q96CM8|ACSF2_HUMAN	ACSF2	Medium-chain acyl-CoA ligase ACSF2, mitochondrial OS=Homo sapiens OX=9606 GN=ACSF2 PE=1 SV=2	254	NQQFLSCHDPINI	5000	R.QHLDQLQYNQQFLSC#HDPINIQFTSGTTGSPK.G	3	2	627.794	674.291	616.437	607.124	590.581	581.085	556.24	521.759	597.914	613.53	582.873	505.716	429.2	603.307	496.306	488.567	483.754	663.119	452.159	515.905	476.003	538.838	501.313	376.137	326.402	390.021	371.04	468.204	438.689	459.946	310.86	526.416	426.27	368.629	512.915	443.252
sp|Q96CM8|ACSF2_HUMAN	ACSF2	Medium-chain acyl-CoA ligase ACSF2, mitochondrial OS=Homo sapiens OX=9606 GN=ACSF2 PE=1 SV=2	122	LLSIGLCKGDRLG	5000	K.AASGLLSIGLC#K.G	5	9	1099.24	1082.5	890.198	1047.56	887.856	978.893	870.32	796.632	907.213	1016.69	922.619	950.131	797.886	903.418	895.026	908.558	844.911	843.355	3436.19	3530.23	3315.23	3599.4	3647.76	3329.77	3274.92	3081.69	3145.03	3403.09	3251.56	3271.77	2827.43	3530.15	3367.43	3226.08	3285.26	2972.28
sp|Q96CM8|ACSF2_HUMAN	ACSF2	Medium-chain acyl-CoA ligase ACSF2, mitochondrial OS=Homo sapiens OX=9606 GN=ACSF2 PE=1 SV=2	467	LCIRGYCVMLGYW	5000	R.GYC#VMLGYWGEPQK.T	5	7	822.418	918.041	868.36	899.255	837.705	730.813	736.163	850.511	710.192	867.93	1196.56	1427.86	1624.21	866.81	786.1	839.512	925.352	756.635	1261.03	1437.75	1146.41	1292.56	1306.21	1320.31	1316.6	1224.46	1081.87	1378.84	1693.29	2170.02	2501.19	1332.72	1259.05	1222.62	1357.83	1260.22
sp|Q96CM8|ACSF2_HUMAN	ACSF2	Medium-chain acyl-CoA ligase ACSF2, mitochondrial OS=Homo sapiens OX=9606 GN=ACSF2 PE=1 SV=2	503	MNEQGFCKIVGRS	5000	K.WYWTGDVATMNEQGFC#K.I	6	6	1886.83	2157.54	2259.5	2383.5	2286.74	2299.75	2465.83	2395.07	2109.08	2214.8	2091.56	1915.46	1526.7	2009.78	2252.06	2183.83	2476.16	2762.02	1936.94	2157.2	2295.62	2428.3	2170.4	2166.01	2256.81	2442.21	1982.52	2192.9	2049.91	1929.33	1492.75	2173.2	2042.88	2236.41	2471.24	2551.54
sp|P25054|APC_HUMAN	APC	Adenomatous polyposis coli protein OS=Homo sapiens OX=9606 GN=APC PE=1 SV=2	914	STTELHCVTDERN	5000	R.SSGSTTELHC#VTDER.N	1	0	110.986	165.77	126.748	93.6728	110.312	110.498	109.983	52.0562	134.36	136.52	134.796	126.882	115.645	108.192	151.397	109.62	140.285	86.9266	0	0	0	0	0	0	0	0	0	0	0	0	0	0	0	0	0	0
sp|P25054|APC_HUMAN	APC	Adenomatous polyposis coli protein OS=Homo sapiens OX=9606 GN=APC PE=1 SV=2	2664	WVRIEDCPINNPR	5000	R.IEDC#PINNPR.S	2	1	605.04	513.359	536.921	521.854	543.644	445.228	360.407	320.254	509.346	605.87	650.824	422.794	463.284	562.259	533.147	458.888	564.115	415.013	494.153	471.08	468.526	475.963	422.692	438.897	325.491	300.049	419.4	455.608	376.673	370.793	364.109	428.978	456.995	385.67	472.329	360.527
sp|P25054|APC_HUMAN	APC	Adenomatous polyposis coli protein OS=Homo sapiens OX=9606 GN=APC PE=1 SV=2	1130	NVSQSLCQEDDYE	5000	R.VGSNHGINQNVSQSLC#QEDDYEDDKPTNYSER.Y	2	1	313.377	213.623	343.846	218.676	174.702	195.37	130.917	101.763	255.361	302.04	309.497	252.681	204.179	301.964	285.091	247.171	252.408	312.21	178.634	197.747	136.847	170.045	156.344	139.929	94.4829	86.0895	159.72	228.936	173.349	189.853	144.376	163.944	169.809	149.28	193.778	174.936
sp|P25054|APC_HUMAN	APC	Adenomatous polyposis coli protein OS=Homo sapiens OX=9606 GN=APC PE=1 SV=2	1098	HFGQQECVSPYRS	5000	K.FQPHFGQQEC#VSPYR.S	3	2	1364.66	1450.28	1582.76	1488.09	1298.2	1025.22	977.115	681.562	1433.55	1372.89	1415.81	1409.85	1231.64	1488.73	1160.94	1329.14	1407.7	1135.69	933.763	859.565	899.184	942.83	941.656	663.521	558.168	553.302	787.39	952.013	714.006	958.276	560.596	866.8	795.164	821.962	743.634	708.126
sp|P25054|APC_HUMAN	APC	Adenomatous polyposis coli protein OS=Homo sapiens OX=9606 GN=APC PE=1 SV=2	2020	VEDTPVCFSRNSS	5000	K.SFHVEDTPVC#FSR.N	3	2	2024.5	1970.08	1910.74	1758.87	1711.53	1481.07	1324.62	999.674	1876.66	1870.11	1909.3	1871.81	1461.97	1996.19	1713.99	1770.34	1684.53	1620.73	1751.75	1894.26	1831.99	1735.8	1585.55	1344.28	983.61	1038.32	1774.43	1812.22	1781.68	1749.61	1360.1	1823.54	1770.7	1497.63	1605.59	1496.2
sp|P25054|APC_HUMAN	APC	Adenomatous polyposis coli protein OS=Homo sapiens OX=9606 GN=APC PE=1 SV=2	1387	PLMFSRCTSVSSL	5000	R.C#TSVSSLDSFESR.S	4	3	1006.53	967.779	1175.52	1042.25	968.622	795.256	790.19	698.119	1042.26	1208.3	1049.11	932.544	778.579	1110.71	980.66	912.738	829.496	740.896	644.591	729.017	756.476	658.942	638.67	480.604	379.634	397.935	731.67	661.422	682.343	673.687	560.344	715.924	645.301	657.532	655.183	631.258
sp|P25054|APC_HUMAN	APC	Adenomatous polyposis coli protein OS=Homo sapiens OX=9606 GN=APC PE=1 SV=2	110	SSRSGECSPVPMG	5000	R.SGEC#SPVPMGSFPR.R	2	2	389.963	334.814	340.427	352.499	354.378	222.677	240.817	230.69	358.79	302.28	375.034	294.453	264.369	381.207	318.227	339.232	279.979	148.356	328.57	398.557	408.852	314.701	328.839	315.301	285.656	267.737	373.99	360.858	345.799	321.716	232.655	324.786	295.219	282.143	246.109	247.26
sp|P25054|APC_HUMAN	APC	Adenomatous polyposis coli protein OS=Homo sapiens OX=9606 GN=APC PE=1 SV=2	681	TIVSNACGTLWNL	5000	K.SHSLTIVSNAC#GTLWNLSAR.N	2	2	337.203	297.912	390.888	368.406	225.629	257.887	285.518	209.751	298.579	316.47	280.364	264.537	231.323	341.07	348.013	283.605	239.537	221.449	419.767	370.772	449.106	406.28	354.112	435.083	230.459	251.413	486.3	428.636	439.623	390.837	363.255	477.642	460.064	300.814	360.233	299.663
sp|P25054|APC_HUMAN	APC	Adenomatous polyposis coli protein OS=Homo sapiens OX=9606 GN=APC PE=1 SV=2	2123	QAAAAACLSRQAS	5000	K.AIQEGANSIVSSLHQAAAAAC#LSR.Q	2	1	318.947	275.493	262.262	205.282	249.228	203.845	202.2	144.694	277.58	261.1	229.161	272.66	267.202	263.68	250.784	172.943	179.886	150.457	61.8052	90.1828	119.191	47.4746	84.6654	82.6312	79.1987	56.3914	69.22	121.887	135.031	67.5963	47.3478	64.46	60.7395	89.1115	85.2828	37.0939
sp|P25054|APC_HUMAN	APC	Adenomatous polyposis coli protein OS=Homo sapiens OX=9606 GN=APC PE=1 SV=2	1727	GDILAECINSAMP	5000	K.AEEGDILAEC#INSAMPK.G	1	1	150.23	121.067	103.369	128.393	114.133	107.62	62.6034	84.7766	128.401	129.35	122.96	98.1044	84.8369	110.401	94.5213	102.241	109.874	123.72	167.772	139.105	194.6	145.392	141.321	188.094	126.577	133.234	158.41	187.924	168.083	100.901	133.404	147.51	150.339	138.486	137.259	96.4132
sp|P25054|APC_HUMAN	APC	Adenomatous polyposis coli protein OS=Homo sapiens OX=9606 GN=APC PE=1 SV=2	520	ANKATLCSMKGCM	5000	K.ATLC#SMK.G	1	2	266.008	259.642	290.885	299.295	244.925	174.21	126.176	104.057	183.389	254.29	281.313	145.563	137.146	287.468	227.584	136.233	141.784	133.662	817.896	993.452	819.498	688.594	607.835	518.65	298.349	273.948	798.75	817.695	658.023	605.015	401.099	827.123	724.376	586.407	526.366	313.042
sp|P25054|APC_HUMAN	APC	Adenomatous polyposis coli protein OS=Homo sapiens OX=9606 GN=APC PE=1 SV=2	995	DDESKFCSYGQYP	5000	K.FC#SYGQYPADLAHK.I	4	5	4271.13	4694.22	4594.57	4347.76	3754.81	3118.51	2578.57	1921.93	4370.59	4394.72	4435.28	4051.38	3703.3	4493.31	3917.1	4135.5	4113.38	3957.53	5402.44	5386.9	5512.38	5273.17	4562.48	4204.79	3282.8	2553.42	5001.76	5729.31	5286.95	5232.02	4310.16	5315.26	4849.24	4795.43	4891.18	4532.69
sp|P25054|APC_HUMAN	APC	Adenomatous polyposis coli protein OS=Homo sapiens OX=9606 GN=APC PE=1 SV=2	2042	DDLLQECISSAMP	5000	R.NSSLSSLSIDSEDDLLQEC#ISSAMPK.K	1	0	484.931	465.858	470.952	461.936	464.428	400.707	323.187	322.812	408.492	452.18	458.026	454.834	352.298	483.982	470.611	431.09	464.953	414.152	0	0	0	0	0	0	0	0	0	0	0	0	0	0	0	0	0	0
sp|P25054|APC_HUMAN	APC	Adenomatous polyposis coli protein OS=Homo sapiens OX=9606 GN=APC PE=1 SV=2	599	WNLSAHCTENKAD	5000	K.SVLSALWNLSAHC#TENK.A	0	2	0	0	0	0	0	0	0	0	0	0	0	0	0	0	0	0	0	0	599.383	619.959	497.714	508.673	577.306	471.146	431.756	333.429	460.31	499.896	504.738	443.905	337.501	464.64	404.045	377.139	409.517	436.347
sp|P25054|APC_HUMAN	APC	Adenomatous polyposis coli protein OS=Homo sapiens OX=9606 GN=APC PE=1 SV=2	207	EEQLGTCQDMEKR	5000	R.VAMEEQLGTC#QDMEK.R	0	2	0	0	0	0	0	0	0	0	0	0	0	0	0	0	0	0	0	0	923.724	935.844	1014.06	1083.97	878.88	690.329	509.812	539.4	988.66	1050.3	1036.94	986.289	693.628	1062.52	998.565	805.172	761.772	731.719
sp|Q14353|GAMT_HUMAN	GAMT	Guanidinoacetate N-methyltransferase OS=Homo sapiens OX=9606 GN=GAMT PE=1 SV=1	220	LVPPADCRYYAFP	5000	R.TEVM*ALVPPADC#R.Y	6	5	2438	2585.3	2747.98	2435.86	2244.3	1737.7	1344.22	1029.9	2489.35	2494.53	2415.48	2389.42	1927.59	2677.61	2483.22	2327.23	1983.17	1709.92	2503.08	2837.49	2715.04	2620.3	2691.06	2109.92	2032.13	1720.15	2529.27	2716.85	2659.73	2550.61	2208.51	2627.6	2371.89	2230.96	2305.02	2060.12
sp|Q14353|GAMT_HUMAN	GAMT	Guanidinoacetate N-methyltransferase OS=Homo sapiens OX=9606 GN=GAMT PE=1 SV=1	91	EHWIIECNDGVFQ	5000	K.VQEAPIDEHWIIEC#NDGVFQR.L	11	6	2663.7	2587.61	3004.76	2716.99	2670.71	2279.68	1711.94	1402.5	2860.26	2794.98	2694.96	2769.26	2354.87	2896.53	2667.28	2493.14	2400.38	2307.38	1654.32	1730.71	2068.74	1761.17	1939.05	1711.77	1375.18	1104.05	1808.68	1934.46	1868.96	1801.62	1508.54	2040.15	1740.73	1642.11	1670.39	1627.52
sp|Q14353|GAMT_HUMAN	GAMT	Guanidinoacetate N-methyltransferase OS=Homo sapiens OX=9606 GN=GAMT PE=1 SV=1	169	GGVLTYCNLTSWG	5000	K.PGGVLTYC#NLTSWGELM*K.S	7	7	1021.35	1184.38	1338.38	1162.16	1239.24	1234.4	1070.64	1118.23	1072.61	1289.26	1214.23	1316.2	1351.56	1210.01	1177.38	1273.96	1387.67	1337.47	1227.75	1314.96	1625.12	1524.79	1480.83	1453.46	1528.21	1359.42	1402.96	1490.43	1631.84	1743.14	1315.34	1620.03	1535.08	1473.94	1678.99	1777.02
sp|Q15366-8|PCBP2_HUMAN	PCBP2	Isoform 8 of Poly(rC)-binding protein 2 OS=Homo sapiens OX=9606 GN=PCBP2	258	PNDLIGCIIGRQG	5000	K.LHQLAMQQSHFPM*THGNTGFSAGLDASAQTTSHELTIPNDLIGC#IIGR.Q	3	3	316.834	348.106	427.834	327.937	263.603	302.757	264.522	253.122	325.726	296.46	299.515	356.633	290.659	344.921	313.015	349.309	333.745	318.34	444.694	339.519	417.3	361.707	337.118	307.175	335.681	327.705	261.05	355.4	346.088	404.872	220.982	351.945	348.553	280.121	357.806	296.2
sp|Q14160|SCRIB_HUMAN	SCRIB	Protein scribble homolog OS=Homo sapiens OX=9606 GN=SCRIB PE=1 SV=5	864	RQRHVACLARSER	5000	R.HVAC#LAR.S	2	1	1619.95	1667.9	1379.31	1427.24	1415.05	1402.16	1238.95	1210.47	1439.34	1512.51	1252.79	1565.22	1274.99	1577.63	1258.74	1306.03	1100.39	1000.53	79.9718	100.202	94.7971	50.7222	41.5553	76.8445	79.1548	40.3944	96.54	94.3616	123.454	61.3075	45.4973	75.713	110.346	50.9338	97.2935	55.5471
sp|Q14160|SCRIB_HUMAN	SCRIB	Protein scribble homolog OS=Homo sapiens OX=9606 GN=SCRIB PE=1 SV=5	22	SVDKRHCSLQAVP	5000	R.HC#SLQAVPEEIYR.Y	2	2	291.358	274.354	259.773	268.644	218.362	218.742	158.196	125.545	259.523	293.94	199.775	243.464	129.223	283.76	229.355	247.038	221.577	145.337	638.92	632.336	590.072	618.543	572.422	457.569	292.233	234.389	616.42	566.927	491.029	465.484	290.657	703.923	558.923	503.523	393.972	339.536
sp|Q14160|SCRIB_HUMAN	SCRIB	Protein scribble homolog OS=Homo sapiens OX=9606 GN=SCRIB PE=1 SV=5	1612	PEDVALCSSRRPV	5000	R.PSPGAVGPEDVALC#SSR.R	8	5	1913.01	1945.41	1795.41	2126.71	1753.12	1776.57	1621.31	1166.45	1836.08	2115.76	2050.01	1809.04	1631.06	1849.63	1704.11	1762.45	1773.21	1616.45	1497.25	1561.31	1785.52	1578.22	1549.23	1523.34	1376.47	1137.38	1564.07	1476.95	1717.03	1807.76	1370.1	1602.26	1455.1	1440.68	1431.47	1482.27
sp|Q14160|SCRIB_HUMAN	SCRIB	Protein scribble homolog OS=Homo sapiens OX=9606 GN=SCRIB PE=1 SV=5	224	NLRRLVCLDVSEN	5000	R.LVC#LDVSENR.L	2	5	695.983	653.695	757.733	652.989	625.844	569.796	480.82	343.949	626.438	741.24	637.575	564.012	472.743	691.952	587.07	546.75	522.015	371.114	1314.11	1212.51	1380.29	1224.37	1308.54	1131.13	898.636	676.612	1265.57	1427.31	1312.04	1104.99	851.286	1175.12	1098.54	1033.94	985.455	844.214
sp|Q14160|SCRIB_HUMAN	SCRIB	Protein scribble homolog OS=Homo sapiens OX=9606 GN=SCRIB PE=1 SV=5	1297	KMAESPCSPSGQQ	5000	K.MAESPC#SPSGQQPPSPPSPDELPANVK.Q	7	5	1810.29	1718.17	2094.73	1865.84	1719.13	1536.84	1412.08	1212.29	1921.89	1853.75	1771.47	1598.36	1548.81	1850.28	1563.61	1526.58	1707	1575.5	1458.95	1256.26	1374.85	1352.59	1337.82	1158.53	1016.56	928.882	1308.74	1248.37	1304.4	1146.27	1015.69	1463.15	1154.14	1169.43	1347.46	1150.01
sp|Q14160|SCRIB_HUMAN	SCRIB	Protein scribble homolog OS=Homo sapiens OX=9606 GN=SCRIB PE=1 SV=5	1082	SALLRPCLELSLL	5000	R.DATHQEAVSALLRPC#LELSLLVR.R	5	5	1276.9	1208.92	1219.93	1212.18	1094.05	1123.85	1020.48	912.789	1220.45	1258.17	1220.95	1231.6	1129.56	1213.67	1035.31	1096.35	1217.19	1302.75	1374.2	1498.59	1639.55	1515.71	1474.86	1497	1343.34	1285.53	1477.84	1514.65	1594.86	1680.97	1467.34	1582.8	1369.43	1394.58	1513.34	1392.85
sp|Q14160|SCRIB_HUMAN	SCRIB	Protein scribble homolog OS=Homo sapiens OX=9606 GN=SCRIB PE=1 SV=5	334	PPEIGGCVALSVL	5000	R.NHLEALPPEIGGC#VALSVLSLR.D	1	4	149.179	189.712	157.628	132.276	167.478	115.005	115.224	136.229	161.886	159.96	127.724	154.941	105.279	113.919	151.336	79.4605	165.697	89.8425	794.336	883.017	882.214	889.485	853.75	843.286	708.517	699.92	755.82	833.249	842.682	824.383	607.637	875.369	836.09	762.669	781.672	695.728
sp|Q14160|SCRIB_HUMAN	SCRIB	Protein scribble homolog OS=Homo sapiens OX=9606 GN=SCRIB PE=1 SV=5	496	GRRSEACPCQPDS	5000	R.RSEAC#PC#QPDSGSPLPAEEEK.R	2	3	235.35	329.614	342.474	316.331	407.89	451.279	395.397	319.617	349.836	297.78	306.524	328.402	351.509	290.576	271.908	288.94	290.6	231.758	341.301	388.868	453.668	470.74	499.539	579.721	525.865	349.616	432.13	399.585	450.122	375.3	523.739	409.332	317.282	334.706	350.172	362.788
sp|Q14160|SCRIB_HUMAN	SCRIB	Protein scribble homolog OS=Homo sapiens OX=9606 GN=SCRIB PE=1 SV=5	498	RSEACPCQPDSGS	5000	R.RSEAC#PC#QPDSGSPLPAEEEK.R	2	1	129.925	99.8911	104.392	166.228	178.451	258.766	159.666	147.198	126.078	160.14	140.361	157.377	153.653	89.9877	128.064	131.736	111.192	143.179	61.6663	86.4377	74.5536	51.1798	71.7882	131.478	117.244	52.6672	57.46	93.2966	87.9023	100.016	83.9099	34.43	46.6284	51.4066	78.7677	64.1505
sp|P10398|ARAF_HUMAN	ARAF	Serine/threonine-protein kinase A-Raf OS=Homo sapiens OX=9606 GN=ARAF PE=1 SV=2	538	SKISSNCPKAMRR	5000	K.ISSNC#PK.A	2	2	1507.09	1493.92	1454.9	1155.33	1046.98	868.015	607.861	366.49	1250.7	1310.66	1159.45	950.474	711.611	1348.41	1172.19	1069.96	767.879	491.838	2156.12	2173.33	2090.44	1784.31	1881.29	1515.35	817.604	673.766	2053.43	2068.71	1747.2	1545	1041.7	2095.32	1824.93	1582.95	1358.6	944.708
sp|P10398|ARAF_HUMAN	ARAF	Serine/threonine-protein kinase A-Raf OS=Homo sapiens OX=9606 GN=ARAF PE=1 SV=2	192	SPRTQHCDPEHFP	5000	R.TQHC#DPEHFPFPAPANAPLQR.I	7	9	2450.72	2508.79	2729.58	2395	2435.88	2078.98	1832.42	1691.67	2415.07	2472.45	2438	2417.37	2187.95	2554.27	2404.02	2086.02	2149.18	1868.39	2653.54	3297.1	3173.82	2984.94	2633.07	2156.02	2122.91	1822.63	2725.97	2787.73	2790.51	2655.9	2370.98	3055.35	2561.27	2395.75	2397.38	1932.72
sp|P10398|ARAF_HUMAN	ARAF	Serine/threonine-protein kinase A-Raf OS=Homo sapiens OX=9606 GN=ARAF PE=1 SV=2	144	SKVPTVCVDMSTN	5000	K.VPTVC#VDMSTNR.Q	1	2	118.458	105.962	118.36	168.543	93.2563	66.2308	93.7279	69.6901	143.598	96.5	153.758	110.133	88.9987	119.969	103.989	103.958	116.599	96.6157	207.651	194.215	173.29	166.384	185.942	132.251	115.795	104.128	140.27	190.106	170.605	174.002	111.581	137.269	170.488	142.48	126.755	119.775
sp|P10398|ARAF_HUMAN	ARAF	Serine/threonine-protein kinase A-Raf OS=Homo sapiens OX=9606 GN=ARAF PE=1 SV=2	549	RRLLSDCLKFQRE	5000	R.LLSDC#LK.F	3	2	414.756	309.163	317.428	359.838	250.484	239.753	190.644	176.471	262.739	291.98	342.034	255.792	210.698	276.246	248.514	169.55	223.156	172.108	1739.37	1826.99	1632.38	1647.49	1672.1	1369.21	1119.81	932.13	1353.53	1599.92	1432.41	1379.05	1094.91	1832.4	1525.28	1304.95	1155.3	893.099
sp|P10398|ARAF_HUMAN	ARAF	Serine/threonine-protein kinase A-Raf OS=Homo sapiens OX=9606 GN=ARAF PE=1 SV=2	597	ADELPACLLSAAR	5000	R.TQADELPAC#LLSAAR.L	2	5	1166.77	1075.29	1248.88	1116	911.11	869.009	603.068	415.736	1137.27	1185.7	927.288	733.331	551.937	1215.58	1100.17	960.506	842.321	627.967	1847.01	2021.64	2046.1	1539.1	1364.06	1252.49	738.01	539.548	1896.79	1777.31	1396.27	1148.52	703.8	1930.01	1562.6	1434.32	1117.93	800.745
sp|P10398|ARAF_HUMAN	ARAF	Serine/threonine-protein kinase A-Raf OS=Homo sapiens OX=9606 GN=ARAF PE=1 SV=2	136	YKFHQHCSSKVPT	5000	K.FHQHC#SSK.V	2	2	1925.57	1966.42	1936.67	1710.95	1499.65	1472.58	1283.96	1055.46	1751.85	1997.41	1822.62	1825.25	1531.39	1759.23	1824.8	1566.42	1551.73	1317.87	2470.87	2506.99	2297.31	2264.31	1944.76	1713.9	1296.57	1285.79	2011.02	2370.82	2063.04	1986.57	1795.47	2371.8	1893.88	1920.82	1751.55	1333.79
sp|Q86UA6|RIP_HUMAN	RPAIN	RPA-interacting protein OS=Homo sapiens OX=9606 GN=RPAIN PE=1 SV=2	175	EQKLRACLEGSIN	5000	R.AC#LEGSINEHSAHC#PHTPEFSVTGGTEEK.S	4	6	962.159	955.71	758.334	844.898	815.487	828.647	689.377	709.681	797.635	887.43	853.782	772.463	716.184	722.443	748.413	888.271	858.793	794.703	1351.39	1283.68	1171.4	1361.61	1236.75	1177.68	1022.94	957.257	1213.48	1398.88	1193.99	1187.6	1108.9	1206.1	1137.88	1162.43	1161	1244.58
sp|Q9UNI6|DUS12_HUMAN	DUSP12	Dual specificity protein phosphatase 12 OS=Homo sapiens OX=9606 GN=DUSP12 PE=1 SV=1	115	RAVLVHCHAGVSR	5000	R.AVLVHC#HAGVSR.S	3	3	1403.09	1782.28	1663.65	1576.65	1648.18	1590.61	1440.42	1380.78	1609.77	1626.42	1496.4	1563.28	1472.2	1563.75	1455.47	1643.43	1677.44	1565.81	699.978	874.46	719.284	770.029	776.465	817.79	650.433	665.503	665.47	882.35	671.244	692.946	650.277	749.441	637.906	690.77	664.866	632.504
sp|Q9UNI6|DUS12_HUMAN	DUSP12	Dual specificity protein phosphatase 12 OS=Homo sapiens OX=9606 GN=DUSP12 PE=1 SV=1	23	SASRVSCAGQMLE	5000	R.VSC#AGQMLEVQPGLYFGGAAAVAEPDHLR.E	3	5	564.986	691.841	717.01	748.735	545.079	577.393	404.682	311.766	748.974	627.04	737.231	769.212	584.875	813.519	715.247	535.324	569.829	416.047	839.555	949.961	993.548	1050.71	922.888	662.565	650.17	418.143	833.18	985.774	1063.73	946.191	708.793	917.532	879.75	839.205	688.179	560.092
sp|Q9UNI6|DUS12_HUMAN	DUSP12	Dual specificity protein phosphatase 12 OS=Homo sapiens OX=9606 GN=DUSP12 PE=1 SV=1	97	LSHLDRCVAFIGQ	5000	R.C#VAFIGQAR.A	1	1	223.59	230.717	231.509	255.908	193.412	187.054	224.009	163.108	183.841	196.09	213.351	168.804	163.804	218.581	170.383	150.234	199.05	136.394	147.619	210.167	183.543	155.76	194.176	157.727	100.171	110.635	195	203.366	151.252	128.186	128.235	206.69	159.051	127.309	109.77	142.894
sp|Q8TD19|NEK9_HUMAN	NEK9	Serine/threonine-protein kinase Nek9 OS=Homo sapiens OX=9606 GN=NEK9 PE=1 SV=2	909	QGLVLKCLAEQQK	5000	K.C#LAEQQK.L	2	1	839.202	1047.45	942.242	850.438	725.236	530.196	433.878	402.439	836.764	930.25	884.264	648.779	562.963	876.145	819.286	800.645	636.671	519.585	1008.68	1043.16	928.076	884.463	667.457	677.058	513.743	396.115	991.82	1082.3	925.03	907.853	731.186	997.876	876.6	852.696	851.299	592.532
sp|Q8TD19|NEK9_HUMAN	NEK9	Serine/threonine-protein kinase Nek9 OS=Homo sapiens OX=9606 GN=NEK9 PE=1 SV=2	696	PHGSDICTSWPRP	5000	R.PHGSDIC#TSWPR.P	13	12	4362.38	4150.5	4323.41	4232.18	3862.88	3530.67	3162.66	2776.84	3875.02	4097.98	4175.55	3967.11	3413.7	4397.42	3922.86	3734.39	3632.08	3271.88	5175.97	5234.08	4953.7	4468.64	4674.66	3877.63	3494.19	3238.49	4346.78	4970.68	4731.67	4599.79	4048.24	4918.52	4672.25	4481.66	4105.83	3736.18
sp|Q8TD19|NEK9_HUMAN	NEK9	Serine/threonine-protein kinase Nek9 OS=Homo sapiens OX=9606 GN=NEK9 PE=1 SV=2	626	TFGCNKCGQLGVG	5000	K.C#GQLGVGNYK.K	4	2	4090.07	4810.81	5613.7	5269.41	4729.94	4141.4	3713.53	2985.04	5153.12	5717.98	5217.24	4835.29	4013.6	5358.3	5101.06	4893.91	4729.05	4327.16	1817.49	2129.6	2390.22	2299.53	2056.38	1789.57	1565.85	1101.82	2166.93	2241.83	2295.34	2077.7	1633.85	2181.99	1922.19	1808.19	1893.45	1446.14
sp|Q8TD19|NEK9_HUMAN	NEK9	Serine/threonine-protein kinase Nek9 OS=Homo sapiens OX=9606 GN=NEK9 PE=1 SV=2	878	LNPAVTCAGKGTP	5000	R.LNPAVTC#AGK.G	4	3	3420.01	3805.84	3347.23	3118.28	3288.23	2868.01	2162.83	1875.36	3250.61	3417.93	2976.74	2962.95	2835.64	3221.64	3056.52	2967.42	2930.46	2383.96	3141.61	2877.38	2714.61	2514.29	2593.52	2131.13	2089.79	1587.17	2561.56	2867.67	2365.43	2373.15	2120.1	2841.95	2464.8	2451.35	2223.62	1874.77
sp|Q8TD19|NEK9_HUMAN	NEK9	Serine/threonine-protein kinase Nek9 OS=Homo sapiens OX=9606 GN=NEK9 PE=1 SV=2	375	CSARQVCAGNTHF	5000	R.QVC#AGNTHFAVVTVEK.E	5	7	3012.48	2975.63	2968.74	2961.12	2887.8	2359.37	1959.63	1666.07	2870.15	3110.47	2579.96	2579.22	2225.72	2899.6	2566.56	2608.39	2194.51	1951.88	3657.34	4050.08	3774.04	3786.4	3715.37	3029.89	2620.22	2358.28	3522.33	4116.81	3742.25	3523.93	2849.97	4169.08	3465.52	3260.31	3348.87	2821.42
sp|Q8TD19|NEK9_HUMAN	NEK9	Serine/threonine-protein kinase Nek9 OS=Homo sapiens OX=9606 GN=NEK9 PE=1 SV=2	715	HVPDLSCRGWHTI	5000	R.PIFGSLHHVPDLSC#R.G	3	4	674.195	545.568	533.303	530.323	502.696	465.372	394.574	310.624	509.882	613.69	581.007	527.927	504.957	569.386	491.775	485.787	479.562	394.625	790.694	902.138	832.117	702.053	719.579	700.103	592.503	490.764	700.43	842.025	736.404	674.046	608.568	829.906	688.617	729.078	661.565	681.853
sp|Q8TD19|NEK9_HUMAN	NEK9	Serine/threonine-protein kinase Nek9 OS=Homo sapiens OX=9606 GN=NEK9 PE=1 SV=2	506	EVYSWGCGEYGRL	5000	K.EVYSWGC#GEYGR.L	4	3	1151.32	1165.7	1241.71	1141.01	1024.06	800.112	792.055	578.24	1133.08	1145.74	1017.83	972.213	863.73	1097.35	1067.15	918.706	917.706	810.878	1246.58	1267.55	1244.73	1313.93	1361.88	1027.48	921.936	770.732	1150.12	1213.01	1085	1324.51	882.942	1246.3	1238.16	1112.28	1120.48	1097.53
sp|Q8TD19|NEK9_HUMAN	NEK9	Serine/threonine-protein kinase Nek9 OS=Homo sapiens OX=9606 GN=NEK9 PE=1 SV=2	569	KLGLNQCMSGIIN	5000	K.LGLNQC#M*SGIINHEAYHEVPYTTSFTLAK.Q	10	9	4036.39	4058.35	3821.14	3701.75	3767.4	3701.88	3303.85	2828.52	3556.2	3973.61	3795.98	3737.15	3296.99	4112.48	3653.2	3432.32	3656.5	3092.9	4095.3	3949.91	3755.57	3917.61	3731.65	3437.07	2998.28	2725.82	3422.25	3945.08	3583.25	3663.09	2995.87	3853.52	3594.59	3372.04	3231.97	3092.23
sp|Q8TD19|NEK9_HUMAN	NEK9	Serine/threonine-protein kinase Nek9 OS=Homo sapiens OX=9606 GN=NEK9 PE=1 SV=2	623	RLLTFGCNKCGQL	5000	R.LLTFGC#NK.C	2	4	1762.91	2153.13	1611.77	700.138	442.221	396.179	279.016	140.291	1548.61	1955.53	1568.66	1667.99	1673.16	1928.86	1572.77	1735.13	1365.69	1213.61	3803.15	3984.27	3344.38	1233.05	1137.54	874.945	573.101	467.297	3179.37	3742.89	3225.37	3271.72	3052.5	4036.24	3219.67	3546.88	2913.08	2765.68
sp|Q8TD19|NEK9_HUMAN	NEK9	Serine/threonine-protein kinase Nek9 OS=Homo sapiens OX=9606 GN=NEK9 PE=1 SV=2	556	SGKVLACGLNEFN	5000	K.VLAC#GLNEFNK.L	5	5	2593.5	2839.89	2603.46	2577.64	2338.74	2111.96	1648.56	1649.8	2508.83	2619.47	2468.85	2170.61	1653.95	2862.19	2319.52	2494.64	1846.75	1627.58	3190.55	3713.51	3338.17	3353.71	2984.56	2619.04	2119.26	2006.85	2940.61	3343.51	2911.32	2798.4	2149.3	3556.3	2933.2	2802.81	2435.53	1865.23
sp|Q8TD19|NEK9_HUMAN	NEK9	Serine/threonine-protein kinase Nek9 OS=Homo sapiens OX=9606 GN=NEK9 PE=1 SV=2	808	NGASSSCPGWLRK	5000	R.GM*EGLISPTEAMGNSNGASSSC#PGWLR.K	6	7	841.41	901.734	959.966	1049.5	924.103	678.686	646.426	461.61	833.432	807.91	907.705	761.197	663.529	797.812	836.216	843.058	739.434	536.966	1308.45	1433.99	1174.73	1221.24	1176.41	1013.54	919.542	739.129	1210.43	1313.3	1248.11	1236.14	1098.26	1300.53	1116.36	1100.45	1089	827.36
sp|Q8TD19|NEK9_HUMAN	NEK9	Serine/threonine-protein kinase Nek9 OS=Homo sapiens OX=9606 GN=NEK9 PE=1 SV=2	657	QVIRVSCGDEFTI	5000	R.VSC#GDEFTIAATDDNHIFAWGNGGNGR.L	2	5	326.798	270.334	328.495	296.87	341.374	287.935	186.528	134.483	246.575	323.03	256.027	261.394	197.358	446.819	249.939	288.981	215.817	100.978	620.615	670.642	738.44	793.197	747.83	534.932	520.792	321.315	607.83	645.663	632.637	497.264	426.743	700.524	631.028	564.245	483.132	425.846
sp|Q8TD19|NEK9_HUMAN	NEK9	Serine/threonine-protein kinase Nek9 OS=Homo sapiens OX=9606 GN=NEK9 PE=1 SV=2	260	TNPLNLCVKIVQG	5000	R.TFDATNPLNLC#VK.I	9	5	3719.1	4064.59	3702.37	3287.95	2678.52	2099.58	1668.1	1346.38	3420.68	3632.61	3467.66	3218.91	2308.11	3986.21	3557.59	3237.01	3192.51	2601.24	1590.04	1683.66	1675.18	1440.89	1231.33	922.755	753.503	511.204	1582.85	1821.92	1612.69	1380.98	1046.2	1711.43	1724.68	1587.96	1463.92	1132.22
sp|Q8TD19|NEK9_HUMAN	NEK9	Serine/threonine-protein kinase Nek9 OS=Homo sapiens OX=9606 GN=NEK9 PE=1 SV=2	288	IQMVHSCLDQDPE	5000	R.AM*EVDSSQYSLELIQMVHSC#LDQDPEQRPTADELLDRPLLR.K	2	2	236.643	198.239	262.199	257.828	217.064	190.694	210.734	152.304	224.346	256.19	200.144	248.775	196.126	237.351	221.232	176.734	180.851	142.467	189.741	209.313	189.721	246.703	229.742	140.631	123.723	135.107	214.79	176.026	252.952	172.701	163.44	204.545	128.803	192.83	189.457	165.891
sp|Q8TD19|NEK9_HUMAN	NEK9	Serine/threonine-protein kinase Nek9 OS=Homo sapiens OX=9606 GN=NEK9 PE=1 SV=2	223	YMSPELCQGVKYN	5000	K.LNSEYSMAETLVGTPYYMSPELC#QGVK.Y	0	2	0	0	0	0	0	0	0	0	0	0	0	0	0	0	0	0	0	0	288.424	211.97	202.076	221.827	241.579	214.373	154.675	152.944	251.73	275.866	226.277	260.072	237.998	327.096	205.71	240.343	224.137	194.602
sp|Q8TD19|NEK9_HUMAN	NEK9	Serine/threonine-protein kinase Nek9 OS=Homo sapiens OX=9606 GN=NEK9 PE=1 SV=2	890	PLTPPACACSSLQ	5000	K.GTPLTPPAC#AC#SSLQVEVER.L	2	4	284.106	331.903	347.443	367.495	397.996	334.275	330.043	250.168	323.456	309.16	332.052	310.183	302.204	362.626	314.694	238.678	302.585	247.394	979.025	1066.47	1082.22	1063.89	1205.43	1173.16	924.428	915.572	1023.53	1037.9	1063.98	1113.64	869.386	1031.92	912.652	914.494	966.42	871.216
sp|Q8TD19|NEK9_HUMAN	NEK9	Serine/threonine-protein kinase Nek9 OS=Homo sapiens OX=9606 GN=NEK9 PE=1 SV=2	892	TPPACACSSLQVE	5000	K.GTPLTPPAC#AC#SSLQVEVER.L	2	1	710.077	554.581	728.34	817.484	596.12	684.928	540.548	550.9	630.936	586.83	630.524	637.19	684.813	658.474	618.486	610.931	601.535	534.394	228.584	278.839	215.973	234.137	186.095	223.221	194.741	184.314	211.38	236.646	175.827	200.536	201.447	235.664	188.063	185.748	234.841	176.998
sp|Q05397|FAK1_HUMAN	PTK2	Focal adhesion kinase 1 OS=Homo sapiens OX=9606 GN=PTK2 PE=1 SV=2	459	IKTCKNCTSDSVR	5000	K.NC#TSDSVR.E	2	3	863.06	925.293	924.359	1080.16	1001.09	910.113	748.854	776.659	1049.49	1013.32	1049.35	822.154	965.917	1169.83	984.701	899.534	1044	936.711	867.878	1123.68	988.701	970.273	1097.04	924.738	749.264	781.534	1080.31	1192.35	906.554	1073.13	1032.32	1186.39	1073.68	905.501	1014.82	892.537
sp|Q05397|FAK1_HUMAN	PTK2	Focal adhesion kinase 1 OS=Homo sapiens OX=9606 GN=PTK2 PE=1 SV=2	82	KVKHVACYGFRLS	5000	K.HVAC#YGFR.L	2	2	990.368	899.134	1104.63	859.368	842.008	610.053	555.125	481.045	877.354	934.23	909.507	746.969	697.072	1016.95	817.831	734.327	824.679	528.436	348.243	356.602	382.473	322.535	319.587	348.19	341.862	312.628	322.32	304.374	347.943	374.974	259.975	299.332	271.879	365.912	329.641	322.727
sp|Q05397|FAK1_HUMAN	PTK2	Focal adhesion kinase 1 OS=Homo sapiens OX=9606 GN=PTK2 PE=1 SV=2	658	YSLMTKCWAYDPS	5000	K.C#WAYDPSR.R	2	1	693.324	721.781	879.87	894.571	728.764	454.993	370.098	350.712	840.327	764.59	681.79	732.784	589.783	770.151	679.128	526.647	465.567	417.872	132.229	186.352	181.632	150.069	177.521	133.552	61.2135	77.6889	142.12	153.006	149.085	119.857	70.5508	182.369	105.322	109.594	120.395	74.0885
sp|Q05397|FAK1_HUMAN	PTK2	Focal adhesion kinase 1 OS=Homo sapiens OX=9606 GN=PTK2 PE=1 SV=2	559	LVSSNDCVKLGDF	5000	R.NVLVSSNDC#VK.L	4	3	1081.75	1288.29	1268.65	1210	1062.23	1014.6	718.48	562.835	1111.92	1254.85	1198.5	1023.85	821.117	1160.16	1088.8	1077.9	808.73	659.629	954.44	1160.91	1180.2	1103.5	954.676	729.189	659.338	470.789	1045.91	1160.92	1107.21	1028.27	696.847	1146.26	1001.09	829.608	781.628	490.085
sp|Q05397|FAK1_HUMAN	PTK2	Focal adhesion kinase 1 OS=Homo sapiens OX=9606 GN=PTK2 PE=1 SV=2	173	IALKLGCLEIRRS	5000	K.LGC#LEIR.R	3	3	2969.19	3295.62	3136.68	2894.28	2911.59	2519.17	2337.19	1895.12	2861.23	2802.3	2893.42	2583.04	2401.07	2765.27	2522.58	2279.2	2096.53	1879.17	3931.67	4211.83	4027.71	3910.34	3751.72	3322.32	3000.18	2568.69	3692.68	4079.39	3833.25	3523.81	2840.61	3696.51	3282.95	3144.89	3072.43	2448.72
sp|Q05397|FAK1_HUMAN	PTK2	Focal adhesion kinase 1 OS=Homo sapiens OX=9606 GN=PTK2 PE=1 SV=2	288	YLTDKGCNPTHLA	5000	K.GC#NPTHLADFTQVQTIQYSNSEDK.D	5	5	1212.14	1347.2	1498.15	1300.95	1378.87	1155.74	1163.91	1045.53	1357.12	1373.51	1346.93	1291.47	1107.78	1380.33	1281.52	1219.3	1284.33	1157.67	1099.53	1186.05	1092.66	1205.26	1105.39	1030.26	895.09	976.809	1061.19	1084.41	1127.24	1056.06	1009.89	1092.77	1119.09	1025.01	1080.09	891.169
sp|Q05397|FAK1_HUMAN	PTK2	Focal adhesion kinase 1 OS=Homo sapiens OX=9606 GN=PTK2 PE=1 SV=2	427	RIELGRCIGEGQF	5000	R.C#IGEGQFGDVHQGIYMSPENPALAVAIK.T	3	2	330.224	312.24	403.485	342.593	284.554	297.129	246.798	165.029	335.837	311.69	274.103	292.253	279.039	331.279	292.135	267.018	218.998	223.263	298.57	414.476	461.989	388.29	329.573	361.95	267.703	236.505	363.63	413.112	335.2	455.317	363.693	417.912	364.376	352.985	372.089	290.519
sp|Q14697|GANAB_HUMAN	GANAB	Neutral alpha-glucosidase AB OS=Homo sapiens OX=9606 GN=GANAB PE=1 SV=3	41	RSNFKTCEESSFC	5000	K.TC#EESSFC#K.R	1	1	92.9294	160.88	110.005	147.382	159.28	149.548	143.223	144.266	151.649	139.69	124.541	134.104	146.411	154.046	154.644	143.53	127.391	144.487	304.177	392.24	341.648	316.71	405.643	363.679	377.317	419.349	257.03	369.388	309.38	313.667	523.782	469.051	287.206	394.161	293.786	330.04
sp|Q14697|GANAB_HUMAN	GANAB	Neutral alpha-glucosidase AB OS=Homo sapiens OX=9606 GN=GANAB PE=1 SV=3	423	DDHNLPCDVIWLD	5000	R.WNYRDEADVLEVDQGFDDHNLPC#DVIWLDIEHADGKR.Y	12	12	3387.96	3524.52	3432.45	3368.96	2996.56	2857.93	2487.27	2210.91	3404.91	3564.38	3438.95	3137.7	2956.77	3476.66	3223.53	2897.85	2825.98	2879.2	3848.05	4005.14	4019.21	4026.91	4081.63	3269.05	3244.6	2964.96	3694.57	4109.94	3707.48	3696.9	3083.2	4045.17	3615.64	3499.69	3477.7	2934.59
sp|Q14697|GANAB_HUMAN	GANAB	Neutral alpha-glucosidase AB OS=Homo sapiens OX=9606 GN=GANAB PE=1 SV=3	502	SDYEGWCWPGSAG	5000	R.DGSDYEGWC#WPGSAGYPDFTNPTM*R.A	25	40	4180.22	4598.63	4647.92	4669.47	4696.01	4436.78	4074.06	3975.45	4245.45	4738.34	4587.72	4366.9	4090.01	4809.79	4496.94	4637.87	4718.33	4371.03	4393.56	4860.15	5099.49	4951.45	4884.25	4856.59	4988.13	4653.48	4477.07	5168.11	4807.95	4885.98	4378.7	5433.87	4938.01	5468.95	5806.56	5137.31
sp|Q14697|GANAB_HUMAN	GANAB	Neutral alpha-glucosidase AB OS=Homo sapiens OX=9606 GN=GANAB PE=1 SV=3	822	VRRSSECMKDDPI	5000	R.SSEC#MKDDPITLFVALSPQGTAQGELFLDDGHTFNYQTR.Q	1	0	98.8991	78.8292	99.1595	118.213	98.9729	72.2614	79.4629	34.4552	78.9721	98.05	97.242	104.467	78.3941	79.0542	108.621	91.0398	51.5403	53.5083	0	0	0	0	0	0	0	0	0	0	0	0	0	0	0	0	0	0
sp|O75179|ANR17_HUMAN	ANKRD17	Ankyrin repeat domain-containing protein 17 OS=Homo sapiens OX=9606 GN=ANKRD17 PE=1 SV=3	1622	NMRISSCSDESSN	5000	R.ISSC#SDESSNSNSSR.K	3	0	1313.29	1331.15	1539.84	1412.63	1256.6	1048.44	1036.84	726.371	1276.15	1353.94	1443.26	1313.35	1109.85	1484.9	1233.69	1170.49	1322.13	1180.88	0	0	0	0	0	0	0	0	0	0	0	0	0	0	0	0	0	0
sp|O75179|ANR17_HUMAN	ANKRD17	Ankyrin repeat domain-containing protein 17 OS=Homo sapiens OX=9606 GN=ANKRD17 PE=1 SV=3	1746	VIGRGGCNINAIR	5000	R.GGC#NINAIR.E	2	3	509.84	651.903	574.542	598.874	610.024	503.925	497.805	417.064	628.561	602.14	547.985	594.689	525.744	615.14	539.571	452.337	556.538	492.194	3176.26	3291.21	2934.75	3342.14	3100.82	2851.31	2684.65	2556.49	2683.06	3102.9	2998.88	3034.66	2854.81	3078.13	2817.48	2836.71	2997.9	2849.6
sp|O75179|ANR17_HUMAN	ANKRD17	Ankyrin repeat domain-containing protein 17 OS=Homo sapiens OX=9606 GN=ANKRD17 PE=1 SV=3	2063	RNSPLDCGSASPN	5000	R.NSPLDC#GSASPNK.V	3	5	957.303	965.935	1056.35	1007.06	1022.82	952.02	649.364	646.03	1074.01	1121.49	1070.57	906.513	838.359	1125.51	905.267	916.151	886.035	916.46	3179.1	3737.2	4048.29	3568.5	3419.26	3238.2	2790.38	2463.24	3610.5	3547.92	3607.31	3290.35	3039.31	3684.09	3113.23	3249.84	3691.58	3105.58
sp|O75179|ANR17_HUMAN	ANKRD17	Ankyrin repeat domain-containing protein 17 OS=Homo sapiens OX=9606 GN=ANKRD17 PE=1 SV=3	242	RSLAEACSEGDVN	5000	R.SLAEAC#SEGDVNAVR.K	2	2	313.061	255.001	240.867	319.94	290.626	200.047	191.478	180.127	239.733	293.19	262.098	247.97	290.14	325.963	236.339	245.157	259.974	188.169	298.356	319.47	349.061	283.218	242.849	227.533	181.488	176.062	260.71	280.576	249.764	317.198	254.741	344.091	275.718	306.075	326.018	230.913
sp|O75179|ANR17_HUMAN	ANKRD17	Ankyrin repeat domain-containing protein 17 OS=Homo sapiens OX=9606 GN=ANKRD17 PE=1 SV=3	1158	TPLSLACSGGRQE	5000	K.DTPLSLAC#SGGR.Q	1	1	165.322	155.441	174.529	151.276	131.639	115.936	160.979	150.162	124.911	136.17	191.554	105.422	124.52	167.788	134.722	111.592	167.231	164.6	208.677	248.11	249.269	199.998	266.052	197.186	249.993	239.954	220.08	259.553	318.535	143.656	140.981	273.086	271.079	247.365	224.348	200.724
sp|O75179|ANR17_HUMAN	ANKRD17	Ankyrin repeat domain-containing protein 17 OS=Homo sapiens OX=9606 GN=ANKRD17 PE=1 SV=3	2475	QDKVDWCNPGMGN	5000	K.VDWC#NPGMGNPMIHR.P	1	2	342.794	331.551	397.492	394.459	279.926	370.85	305.587	201.878	426.265	352.83	318.793	284.581	330.256	396.392	352.656	297.841	317.535	283.051	882.713	833.957	926.682	1056.8	800.259	781.31	698.712	609.408	823.09	966.134	917.586	827.152	804.332	953.568	805.132	879.707	867.52	783.362
sp|O75179|ANR17_HUMAN	ANKRD17	Ankyrin repeat domain-containing protein 17 OS=Homo sapiens OX=9606 GN=ANKRD17 PE=1 SV=3	1690	SNSLSTCTKSGPS	5000	K.LSETISEGTSNSLSTC#TK.S	7	6	2019.24	2025.4	2071.98	2116.27	2073.35	1880.62	1502.38	1345.87	2146.08	1975.88	1992.86	1885.46	1948.29	2108.92	1949.71	2061.41	1993.54	1854.55	1599.96	1781.82	1865.27	1733.43	1906.2	1803.01	1352.89	1292	1821.27	1821.4	1808.22	1933.59	1580.98	1964.28	1828.67	1571	1842.79	1573.73
sp|O75179|ANR17_HUMAN	ANKRD17	Ankyrin repeat domain-containing protein 17 OS=Homo sapiens OX=9606 GN=ANKRD17 PE=1 SV=3	644	ARAGHVCTVQFLI	5000	R.AGHVC#TVQFLISK.G	7	5	3770.4	3628.04	3862.23	3599.98	2996.7	2343.06	1649.18	1242.94	3589.48	3734.71	3394.36	3760.27	3300.44	3914.19	3357.31	3198.29	3189.01	2289.22	4137.36	3953.31	3880.45	3567.55	3178.91	2334.8	1537.12	929.485	3618.29	4130.33	3784.38	3672.21	3406.13	3912.51	3370.71	3293.4	3136.46	2524.17
sp|O75179|ANR17_HUMAN	ANKRD17	Ankyrin repeat domain-containing protein 17 OS=Homo sapiens OX=9606 GN=ANKRD17 PE=1 SV=3	1260	TALTLACFQGRTE	5000	R.NTALTLAC#FQGR.T	4	3	589.758	642.879	670.03	613.859	532.693	480.48	477.226	410.465	534.286	681.81	605.534	581.448	533.419	670.373	515.79	507.883	490.445	427.664	455.577	482.529	474.355	561.839	463.163	423.326	336.702	323.018	588.91	561.961	549.756	448.299	516.49	566.797	424.872	426.806	359.058	385.498
sp|O75179|ANR17_HUMAN	ANKRD17	Ankyrin repeat domain-containing protein 17 OS=Homo sapiens OX=9606 GN=ANKRD17 PE=1 SV=3	342	TALTYACAGGYVD	5000	K.ADVNAQSSTGNTALTYAC#AGGYVDVVK.V	3	0	365.265	367.21	481.47	321.092	310.938	279.904	260.813	224.376	425.644	347.85	326.129	336.107	283.611	436.507	330.433	346.57	277.956	232.654	0	0	0	0	0	0	0	0	0	0	0	0	0	0	0	0	0	0
sp|O75179|ANR17_HUMAN	ANKRD17	Ankyrin repeat domain-containing protein 17 OS=Homo sapiens OX=9606 GN=ANKRD17 PE=1 SV=3	58	RGMVRVCDLLLKK	5000	R.VC#DLLLK.K	3	3	1022.61	941.03	916.331	968.541	799.029	726.084	547.957	386.046	835.251	994.16	966.244	884.206	676.933	911.499	798.764	856.16	820.283	707.489	1922.51	1984.96	1881.55	1774.6	1689.72	1334.88	1027	939.631	1813.26	1887.84	1718.95	1655.59	1430.57	2284.45	1733.92	1724.92	1611.94	1328.18
sp|O75179|ANR17_HUMAN	ANKRD17	Ankyrin repeat domain-containing protein 17 OS=Homo sapiens OX=9606 GN=ANKRD17 PE=1 SV=3	906	QQQQQSCQHLGLL	5000	R.IQLQQQQQQSC#QHLGLLTPVGVGEQLSEGDYAR.L	4	2	497.575	528.919	498.034	569.606	441.834	422.311	419.322	358.815	477.165	583.85	472.318	556.683	459.187	534.998	416.932	447.932	458.864	360.69	310.703	300.35	287.2	332.59	317.079	242.188	235.905	162.509	314.71	302.295	319.59	347.622	260.292	369.083	303.768	275.916	325.708	258.808
sp|O75179|ANR17_HUMAN	ANKRD17	Ankyrin repeat domain-containing protein 17 OS=Homo sapiens OX=9606 GN=ANKRD17 PE=1 SV=3	564	ADIELGCSTPLME	5000	K.AGADIELGC#STPLM*EAAQEGHLELVK.Y	5	1	1580.94	1636.88	1756.23	1760.5	1523.84	1615.29	1349.45	1195.68	1686.28	1837.01	1662.54	1545.62	1468.98	1660.03	1445.62	1546.39	1538.05	1470.68	308.535	293.414	388.291	427.886	365.095	275.566	259.04	275.662	306.35	314.839	313.18	356.377	284.656	369.688	282.89	301.609	338.993	367.564
sp|O75179|ANR17_HUMAN	ANKRD17	Ankyrin repeat domain-containing protein 17 OS=Homo sapiens OX=9606 GN=ANKRD17 PE=1 SV=3	210	LTSSVSCALDEAA	5000	R.LTSSVSC#ALDEAAAALTR.M	5	3	866.024	987.018	847.967	881.527	882.014	695.37	719.657	568.391	880.622	936.09	854.119	698.287	617.165	1200.2	1115.36	996.297	883.91	762.605	473.508	494.928	523.301	497.446	418.137	445.761	386.979	362.132	443.12	507.003	499.228	490.55	369.65	777.48	658.298	642.059	499.763	453.366
sp|O75179|ANR17_HUMAN	ANKRD17	Ankyrin repeat domain-containing protein 17 OS=Homo sapiens OX=9606 GN=ANKRD17 PE=1 SV=3	442	TALMEACMDGHVE	5000	K.TDEMHTALMEAC#MDGHVEVAR.L	0	2	0	0	0	0	0	0	0	0	0	0	0	0	0	0	0	0	0	0	687.504	655.042	740.362	844.946	775.621	657.368	613.068	557.058	641.1	689.009	731.26	747.763	589.11	800.987	626.855	534.92	697.929	553.96
sp|O75179|ANR17_HUMAN	ANKRD17	Ankyrin repeat domain-containing protein 17 OS=Homo sapiens OX=9606 GN=ANKRD17 PE=1 SV=3	714	GHTSVVCYLLDYP	5000	K.GGHTSVVC#YLLDYPNNLLSAPPPDVTQLTPPSHDLNR.A	0	1	0	0	0	0	0	0	0	0	0	0	0	0	0	0	0	0	0	0	94.8811	67.189	82.3469	88.4095	95.1336	59.6877	63.4424	80.3128	91.41	77.271	77.1367	102.302	76.0696	122.144	91.7879	87.3107	95.9528	64.1505
sp|Q5BKX5|ACTMP_HUMAN	ACTMAP	Actin maturation protease OS=Homo sapiens OX=9606 GN=ACTMAP PE=1 SV=2	186	AQEVLGCQAKLLS	5000	R.LAQEVLGC#QAK.L	2	3	284.117	316.177	307.374	248.427	234.518	279.28	173.201	193.435	286.713	306.74	271.416	189.76	207.336	309.535	301.949	239.782	211.728	246.763	1790.12	1686.16	1571.8	1639.74	1644.15	1436	1302.92	1244.08	1599.67	1568.83	1424.59	1380.26	1062.16	1647.14	1494.74	1331.9	1307.14	1112.09
sp|Q5BKX5|ACTMP_HUMAN	ACTMAP	Actin maturation protease OS=Homo sapiens OX=9606 GN=ACTMAP PE=1 SV=2	226	DFNHEPCQRKGHK	5000	R.DLVLQHLVTGHPLLIPYDEDFNHEPC#QR.K	6	2	1497.28	1653.54	1828.77	1453.36	1364.89	1355.23	1187.89	1069.23	1487.44	1487.7	1616.27	1420.78	1144.07	1576.03	1414.71	1359.42	1268.41	1161.73	807.889	906.971	858.718	791.601	651.273	697.103	676.181	498.339	729.05	761.149	748.592	795.753	613.408	779.999	698.089	724.853	792.22	555.195
sp|Q16576|RBBP7_HUMAN	RBBP7	Histone-binding protein RBBP7 OS=Homo sapiens OX=9606 GN=RBBP7 PE=1 SV=1	166	PDPSGECNPDLRL	5000	K.HPAKPDPSGEC#NPDLR.L	7	7	2914.98	2891.77	2423.69	2690.59	2709.53	2272.94	1922.02	1848.63	2685.86	3031.03	2606.71	2541.72	2431.99	3070	2575.8	2665.23	2424.03	2263.97	5395.1	5426.5	4802.59	5036.39	4618.64	4403.86	3775.78	3532.99	4743.4	5243.06	4855.29	4888.7	4494.14	5483.02	4780.9	4881.48	4947.96	4553.05
sp|Q16576|RBBP7_HUMAN	RBBP7	Histone-binding protein RBBP7 OS=Homo sapiens OX=9606 GN=RBBP7 PE=1 SV=1	97	QFDASHCDSDKGE	5000	R.VHIPNDDAQFDASHC#DSDK.G	24	22	14062.2	15185.7	14059.6	13861.4	13662.8	12383.5	10225.9	8719.12	13439.2	14142.6	12573.8	13287.7	12387.2	14486.1	12833	12672.9	11386.4	8928.23	14177.2	14526.6	13588.1	13827.2	13617.9	12256.6	9867.08	8892.87	12674.2	14447.6	12814.6	12924.8	12200	14342.6	12779.1	12346.2	10527.1	9183.25
sp|Q16576|RBBP7_HUMAN	RBBP7	Histone-binding protein RBBP7 OS=Homo sapiens OX=9606 GN=RBBP7 PE=1 SV=1	277	HTAEVNCLSFNPY	5000	K.PSHLVDAHTAEVNC#LSFNPYSEFILATGSADK.T	7	11	2480.09	2270.5	2264.79	2371.14	2190.23	1859.08	1459.53	1078.37	2290.61	2136.45	2232.49	2076.16	1547.35	2290.56	2159.34	1962.08	1616.8	1244.41	3327.16	3074.29	3195.78	3280.63	3101.37	2603.2	2179.5	1863.9	3159.93	3531.59	3046.4	2894.44	2308.62	3476.93	3035.75	2803	2450.12	1948.36
sp|Q16576|RBBP7_HUMAN	RBBP7	Histone-binding protein RBBP7 OS=Homo sapiens OX=9606 GN=RBBP7 PE=1 SV=1	202	SDDHTVCLWDINA	5000	K.EGYGLSWNSNLSGHLLSASDDHTVC#LWDINAGPK.E	3	6	1571.42	1171.21	1015.76	1098.37	918.523	658.013	551.645	477.795	1045.57	1266.08	911.552	878.508	651.875	1211.76	1006.39	889.6	840.333	634.534	3652.6	3049.98	2548.82	2296.93	1860.01	1960.27	1475.71	1090.33	2390.5	2733.03	2077.29	1963.8	1614.76	2465.63	2123.78	1876.46	1979.75	1755.62
sp|Q8IZ73|RUSD2_HUMAN	RPUSD2	Pseudouridylate synthase RPUSD2 OS=Homo sapiens OX=9606 GN=RPUSD2 PE=1 SV=2	246	SIPVHPCGRFRHN	5000	K.PSSIPVHPC#GR.F	8	10	3768.74	3707.46	4035.27	3702.96	3668.04	3301	2627.03	1996.37	3864.74	4073.54	3889.54	3700.61	3194.34	3828.09	3338.56	3384.06	3748.7	3200	4931.15	4636.26	4819.36	4661.74	4340.27	4113.38	3450.61	2768.1	4677.49	4847.12	4610.67	4484.62	3893.46	4727.43	4256.43	4034.41	4299.95	4171.3
sp|Q8IZ73|RUSD2_HUMAN	RPUSD2	Pseudouridylate synthase RPUSD2 OS=Homo sapiens OX=9606 GN=RPUSD2 PE=1 SV=2	362	QSSVVRCRPLTGR	5000	R.C#RPLTGR.T	0	1	0	0	0	0	0	0	0	0	0	0	0	0	0	0	0	0	0	0	139.342	152.709	167.703	157.021	152.95	119.131	116.871	76.6944	149.58	145.562	180.715	157.736	114.986	175.824	155.435	180.647	114.379	101.994
sp|Q8IZ73|RUSD2_HUMAN	RPUSD2	Pseudouridylate synthase RPUSD2 OS=Homo sapiens OX=9606 GN=RPUSD2 PE=1 SV=2	431	LDVLDLCEGDLSP	5000	K.QSLDVLDLC#EGDLSPGLTDSTAPSSELGK.D	0	2	0	0	0	0	0	0	0	0	0	0	0	0	0	0	0	0	0	0	232.877	241.601	338.374	243.656	249.014	241.171	222.938	214.763	223.08	306.842	283.638	269.376	293.668	223.861	225.403	234.8	251.66	241.833
sp|Q8TF05|PP4R1_HUMAN	PPP4R1	Serine/threonine-protein phosphatase 4 regulatory subunit 1 OS=Homo sapiens OX=9606 GN=PPP4R1 PE=1 SV=1	78	DTLREVCDDERDC	5000	R.EVC#DDER.D	3	5	1022.18	1191.43	1280.73	1137.86	928.469	973.349	910.26	862.655	1091.68	1191.16	1035.08	942.255	903.662	1167.99	1016.15	1067.27	1081.92	877.52	2130.85	2169.61	2200.63	1986.64	1969.16	1644.43	1758.9	1539.79	1909.82	1975.82	1734.47	2076.29	1564.77	2079.81	1790.1	1741.38	1786.16	1494.21
sp|Q8TF05|PP4R1_HUMAN	PPP4R1	Serine/threonine-protein phosphatase 4 regulatory subunit 1 OS=Homo sapiens OX=9606 GN=PPP4R1 PE=1 SV=1	566	INELPNCKINQED	5000	K.RSDLQDELDINELPNC#K.I	7	5	878.699	1070.47	1221.31	1113.53	1152.59	1014.16	1041.89	764.592	995.181	1253.24	1141.51	1061.68	938.686	1141.16	1094.35	1121.22	1026.55	925.127	1684.9	1817.97	1912.39	1935.55	1971.23	1702.53	1399.68	1196.55	1842.57	1934.42	1837.98	1675.08	1708.01	1815.42	1695.39	1602.43	1833.33	1749.35
sp|Q8TF05|PP4R1_HUMAN	PPP4R1	Serine/threonine-protein phosphatase 4 regulatory subunit 1 OS=Homo sapiens OX=9606 GN=PPP4R1 PE=1 SV=1	905	FLASASCHQEAVE	5000	K.DYFLASASC#HQEAVEQTIM*ALQMDR.D	2	4	260.648	343.558	268.403	279.647	246.569	215.853	248.517	194.379	254.804	279.9	260.496	310.226	182.235	248.84	248.667	233.149	176.273	221.093	785.535	636.871	628.943	655.226	647.463	662.728	522.044	452.507	678.87	740.188	622.627	590.789	551.267	671.517	642.921	504.117	522.433	540.955
sp|Q8TF05|PP4R1_HUMAN	PPP4R1	Serine/threonine-protein phosphatase 4 regulatory subunit 1 OS=Homo sapiens OX=9606 GN=PPP4R1 PE=1 SV=1	261	PRFFQLCSDNVWG	5000	R.FFQLC#SDNVWGVR.K	3	2	897.007	1001.64	915.782	950.989	904.2	853.912	840.508	701.117	927.886	977.65	839.933	912.125	594.074	878.31	901.683	935.232	852.545	522.65	823.759	824.663	875.033	891.427	737.34	728.203	617.46	603.684	695.43	783.718	830.939	745.095	616.715	935.187	744.099	766.149	707.624	544
sp|Q8TF05|PP4R1_HUMAN	PPP4R1	Serine/threonine-protein phosphatase 4 regulatory subunit 1 OS=Homo sapiens OX=9606 GN=PPP4R1 PE=1 SV=1	663	GRQNWHCLRETYE	5000	R.QNWHC#LR.E	2	3	844.121	1293.58	1225.34	1150.26	1049.44	930.934	686.824	534.594	950.545	897.42	869.265	694.252	479.467	1057.6	769.089	728.911	544.564	416.07	1462.36	1691.84	1734.4	1686.24	1508.02	1271.03	1130.6	917.995	1663.83	1524.34	1419.37	1230.65	917.61	1597.41	1462.05	1142.71	968.647	869.44
sp|Q8TF05|PP4R1_HUMAN	PPP4R1	Serine/threonine-protein phosphatase 4 regulatory subunit 1 OS=Homo sapiens OX=9606 GN=PPP4R1 PE=1 SV=1	198	EAVAIMCKMAPMV	5000	K.TEAVAIMC#K.M	1	5	151.239	175.913	176.079	158.242	235.627	155.896	136.71	145.968	172.669	210.41	191.765	208.752	121.169	218.759	176.521	173.515	132.389	161.168	4507.48	4967.17	4792.65	4885.29	4651.05	4172.66	3997.8	3634.17	4269.88	4680.34	4482.9	4391.19	3688.09	5085.26	4789.31	5024.63	5117.59	4843.24
sp|Q8TF05|PP4R1_HUMAN	PPP4R1	Serine/threonine-protein phosphatase 4 regulatory subunit 1 OS=Homo sapiens OX=9606 GN=PPP4R1 PE=1 SV=1	174	DVETKVCPVLIEL	5000	K.VC#PVLIELTAPDSNDDVK.T	2	6	461.011	501.269	500.914	470.712	418.769	393.47	277.401	277.717	430.353	455.98	501.04	391.377	264.629	535.564	441.812	439.388	417.196	427.871	856.226	877.405	1173.7	973.732	946.398	835.577	762.638	881.43	944.24	932.936	831.806	799.71	681.594	1085.35	959.787	947.823	829.061	960.548
sp|Q8TF05|PP4R1_HUMAN	PPP4R1	Serine/threonine-protein phosphatase 4 regulatory subunit 1 OS=Homo sapiens OX=9606 GN=PPP4R1 PE=1 SV=1	790	PIALNLCADKVSS	5000	R.DVYDYLRPIALNLC#ADK.V	5	7	2686.98	2624.86	2507.64	2493.57	2347.69	2083	2016.96	1685.1	1966.83	2223.01	2067.49	1798.63	1016.25	2221.11	1661.42	1232.12	936.53	770.423	2545.55	2646.41	2658.65	2514.28	2651.47	2402.34	2219.83	1793.96	2223.08	2580.68	2147.92	1963.87	1151.96	2499.91	2014.11	1334.83	1046.52	822.827
sp|Q8TF05|PP4R1_HUMAN	PPP4R1	Serine/threonine-protein phosphatase 4 regulatory subunit 1 OS=Homo sapiens OX=9606 GN=PPP4R1 PE=1 SV=1	408	LDSSLLCTLSSES	5000	K.PLGEISVPLDSSLLC#TLSSESHQEAASNENDK.K	2	1	341.869	278.881	296.139	385.848	355.624	294.632	302.086	273.534	297.37	345.02	297.418	355.603	259.635	376.978	344.053	360.858	295.144	330.314	141.168	104.79	129.856	105.239	98.4405	87.8891	107.483	90.3215	140.99	140.677	130.187	120.709	94.6189	116.05	173.567	82.0192	89.2716	89.5746
sp|Q8TF05|PP4R1_HUMAN	PPP4R1	Serine/threonine-protein phosphatase 4 regulatory subunit 1 OS=Homo sapiens OX=9606 GN=PPP4R1 PE=1 SV=1	645	TEIAKHCAYSLPG	5000	K.HC#AYSLPGVALTLGR.Q	0	2	0	0	0	0	0	0	0	0	0	0	0	0	0	0	0	0	0	0	547.115	681.087	722.019	580.231	543.35	465.511	363.196	275.281	603.29	701.225	454.332	409.591	297.785	625.966	526.486	405.589	390.337	353.159
sp|Q8NB37|GALD1_HUMAN	GATD1	Glutamine amidotransferase-like class 1 domain-containing protein 1 OS=Homo sapiens OX=9606 GN=GATD1 PE=1 SV=1	179	VKDSGACFSASEP	5000	K.DSGAC#FSASEPDAVHVVLDR.H	9	7	6743.27	6541.83	6566.87	6289.79	6235.84	5779.97	5241.19	4922.08	6147.23	6741.54	6413.98	6433.24	5613.16	6521.93	6085.13	5669.33	6409.49	5955.79	3141.39	3061.87	3225.34	3018.67	2837.06	2544.3	2436.13	2115.15	2957.32	3174.83	3094.55	2821.41	2534.32	2970.2	2664.18	2568.55	2950.24	2638.8
sp|Q8NB37|GALD1_HUMAN	GATD1	Glutamine amidotransferase-like class 1 domain-containing protein 1 OS=Homo sapiens OX=9606 GN=GATD1 PE=1 SV=1	216	QNLLFLCGSRKxx	5000	R.HLVTGQNASSTVPAVQNLLFLC#GSR.K	3	4	648.204	702.822	652.581	665.012	573.327	626.273	506.808	499.689	685.399	698.98	643.773	540.105	415.774	675.069	600.976	528.762	502.328	450.866	1197.09	1362.48	1327.51	1417.23	1348.05	1209.17	1162.45	877.368	1235.21	1231.21	1249.71	1205.13	957.698	1267.38	1303.63	1152.49	1134.64	963.448
sp|Q8NB37|GALD1_HUMAN	GATD1	Glutamine amidotransferase-like class 1 domain-containing protein 1 OS=Homo sapiens OX=9606 GN=GATD1 PE=1 SV=1	94	ALLIPSCPGALTD	5000	R.YHALLIPSC#PGALTDLASSGSLAR.I	4	5	657.663	694.814	710.954	742.823	688.696	675.3	557.084	517.422	662.088	780.92	618.856	580.783	531.257	688.688	692.647	555.733	708.285	568.57	930.527	1068.15	1163	1136.08	1116.8	985.798	1056.97	842.358	1088.38	1081.99	1084.1	1028.1	870.941	1066.99	1009.42	1046.78	978.973	943.826
sp|Q8NB37|GALD1_HUMAN	GATD1	Glutamine amidotransferase-like class 1 domain-containing protein 1 OS=Homo sapiens OX=9606 GN=GATD1 PE=1 SV=1	154	LTGPSVCELVRAP	5000	R.SWVFDSYSLTGPSVC#ELVR.A	5	5	459.676	474.177	575.84	574.828	552.125	422.216	513.237	540.622	541.927	536.8	522.647	534.644	467.219	535.808	502.923	454.575	576.316	596.179	582.647	619.938	659.652	675.135	711.87	599.125	617.658	641.264	661.95	704.768	751.158	749.77	579.803	651.453	644.116	724.421	725.496	737.08
sp|Q9BQT9|CSTN3_HUMAN	CLSTN3	Calsyntenin-3 OS=Homo sapiens OX=9606 GN=CLSTN3 PE=1 SV=1	99	AKEPVDCEAQKEH	5000	R.AKEPVDC#EAQK.E	7	6	3141.5	3329.5	3259.72	2811.37	2384.65	2088.43	1698.37	1264.36	2882.45	2922.53	2874.31	2769.92	2175.19	2930.29	2734.68	2601.24	2536.11	1969.04	3743.74	3659.18	3545.94	2962.75	3133.24	2436.33	1937.93	1622.65	3112.88	3560.43	3314.35	3085.15	2558.93	3463.76	3175.47	2967.6	3032.15	2380.76
sp|Q9BQT9|CSTN3_HUMAN	CLSTN3	Calsyntenin-3 OS=Homo sapiens OX=9606 GN=CLSTN3 PE=1 SV=1	114	TIQAYDCGEGPDG	5000	K.EHTFTIQAYDC#GEGPDGANTK.K	5	6	1385.86	1372.29	1443.23	1309.96	1281.87	1047.12	816.261	604.57	1317.49	1480.37	1447.25	1321.43	1158.83	1513.82	1278.91	1316.5	1251.09	1033.88	3120.01	3044.34	3120.91	2707.29	2355.85	2143.59	1660.26	1350.73	2712.87	3069.34	2786.39	2659.49	1921.16	2686.18	2721.17	2585.18	2663.4	1986.12
sp|Q9BQT9|CSTN3_HUMAN	CLSTN3	Calsyntenin-3 OS=Homo sapiens OX=9606 GN=CLSTN3 PE=1 SV=1	242	IQVKPTCKPSWQG	5000	R.AADDAEVEIQVKPTC#K.P	4	3	1530.18	1366.49	1490.01	1272.21	1131.28	870.131	646.123	529.939	1460.4	1394.67	1323.74	1378.05	830.143	1537.83	1445.81	1267.61	1198.4	1050.7	738.81	592.889	788.093	723.324	506.405	380.175	301.741	202.216	735.36	622.848	662.067	610.429	427.039	725.406	764.774	581.237	565.501	419.052
sp|Q9BQT9|CSTN3_HUMAN	CLSTN3	Calsyntenin-3 OS=Homo sapiens OX=9606 GN=CLSTN3 PE=1 SV=1	66	RYAGEICGFRLHG	5000	R.YAGEIC#GFR.L	4	4	1643.93	1411.73	1553.16	1359.62	1364.61	1016.59	911.625	653.595	1630.26	1655.99	1505.46	1385.4	967.387	1557.21	1323.6	1331.74	1203.69	1079.76	1499.5	1438.65	1517.02	1486.98	1321.79	986.805	870.341	582.736	1546.16	1544.7	1304.47	1375.27	1089.8	1519.19	1400.75	1212.91	1191.31	1100.65
sp|Q9BQT9|CSTN3_HUMAN	CLSTN3	Calsyntenin-3 OS=Homo sapiens OX=9606 GN=CLSTN3 PE=1 SV=1	223	TVTAYDCGKKRAA	5000	K.FTVTAYDC#GK.K	5	4	2933.82	2785.47	3028.18	2415.29	2236.6	1673.8	1393.3	1182.4	2678.43	2724.84	2409.98	2416.96	1654.81	2762.56	2248.84	2265.34	2037.26	1657.64	2766.44	3028.28	3071.34	2703.9	2277.46	1782.3	1590.53	1199.67	2717.78	3214.12	2645.61	2489.08	1799.54	2912.02	2680.74	2507.62	2255.42	1780.62
sp|Q9BQT9|CSTN3_HUMAN	CLSTN3	Calsyntenin-3 OS=Homo sapiens OX=9606 GN=CLSTN3 PE=1 SV=1	273	GIRLETCDEPLWN	5000	R.LETC#DEPLWNIQATIELQTSHVAK.G	1	1	214.908	260.813	216.096	255.996	162.924	122.707	149.6	152.282	183.914	243.5	286.92	182.442	165.08	237.784	230.74	207.752	217.396	209.085	252.037	297.576	355.914	268.989	247.996	246.928	181.51	156.997	279.21	308.92	291.993	258.985	201.162	405.207	295.107	318.962	275.936	271.834
sp|Q9BQT9|CSTN3_HUMAN	CLSTN3	Calsyntenin-3 OS=Homo sapiens OX=9606 GN=CLSTN3 PE=1 SV=1	493	ALMIGACWTEEKN	5000	R.REPALMIGAC#WTEEK.N	1	2	196.642	206.972	222.658	254.175	206.06	158.668	199.658	172.924	211.892	292.66	261.961	261.458	211.995	302.974	188.269	201.661	214.147	174.048	554.345	598.299	697.435	497.892	489.936	414.844	390.592	230.909	667.73	652.452	574.72	431.17	332.081	545.743	555.61	517.346	511.486	322.793
sp|Q96QT6|PHF12_HUMAN	PHF12	PHD finger protein 12 OS=Homo sapiens OX=9606 GN=PHF12 PE=1 SV=2	613	ATGPSSCPQRSLV	5000	K.TENATGPSSC#PQR.S	1	1	338.853	411.81	470.33	412.977	411.356	343.205	285.362	195.938	366.452	364.55	388.41	413.942	314.874	410.855	400.237	306.222	370.665	340.106	487.937	616.918	578.931	549.552	542.529	460.152	411.388	323.156	473.41	622.234	537.635	655.303	474.223	672.111	543.079	579.466	553.9	590.226
sp|Q96QT6|PHF12_HUMAN	PHF12	PHD finger protein 12 OS=Homo sapiens OX=9606 GN=PHF12 PE=1 SV=2	534	KSKKTPCGTANGP	5000	K.TPC#GTANGPVNTEVK.A	2	1	542.295	588.717	576.346	535.742	477.83	374.68	288.592	277.355	589.001	568.51	494.221	461.422	357.346	480.43	409.562	438.326	399.792	401.123	74.0765	59.9441	108.631	109.089	89.4287	81.5227	21.0047	34.3321	96.54	96.7782	82.8695	132.693	69.2369	119.757	62.5021	65.2391	47.9432	38.616
sp|Q96QT6|PHF12_HUMAN	PHF12	PHD finger protein 12 OS=Homo sapiens OX=9606 GN=PHF12 PE=1 SV=2	871	DNVLYSCDFSEKT	5000	K.HYELLNYSEHGTTVDNVLYSC#DFSEK.T	1	0	210.967	184.004	230.982	199.051	205.872	177.966	172.566	87.9498	161.213	232.62	213.351	149.694	175.89	176.224	160.671	132.645	205.696	198.489	0	0	0	0	0	0	0	0	0	0	0	0	0	0	0	0	0	0
sp|Q96QT6|PHF12_HUMAN	PHF12	PHD finger protein 12 OS=Homo sapiens OX=9606 GN=PHF12 PE=1 SV=2	233	LPNELTCTTALPG	5000	R.NPTQFQLPNELTC#TTALPGSSK.R	4	3	944.134	986.199	907.332	952.745	745.244	713.155	637.131	571.213	829.985	885.25	814.363	891.513	767.596	980.929	838.547	743.669	816.977	630.688	572.8	651.137	701.49	663.875	487.636	492.197	484.372	417.582	574.52	594.115	602.673	550.714	530.429	623.744	609.978	586.317	559.352	476.485
sp|Q96QT6|PHF12_HUMAN	PHF12	PHD finger protein 12 OS=Homo sapiens OX=9606 GN=PHF12 PE=1 SV=2	842	VSGKHACIFYDEN	5000	K.HAC#IFYDENTK.H	1	3	598.576	699.953	622.397	596.055	541.152	532.587	387.103	337.207	633.648	653.37	616.495	613.069	442.897	630.902	667.869	559.545	563.638	493.709	2412.72	2544.01	2555.4	2494.1	2315.31	2065.98	1903.17	1546.62	2149.61	2555.45	2507.09	2314.48	1851.66	2570.46	2260.49	2101.53	1844.94	1428.72
sp|Q96QT6|PHF12_HUMAN	PHF12	PHD finger protein 12 OS=Homo sapiens OX=9606 GN=PHF12 PE=1 SV=2	315	PLGRWMCPNHIEH	5000	R.WMC#PNHIEHVVLNQK.N	2	0	601.918	324.537	437.582	273.57	354.001	236.749	136.544	142.455	120.455	204.08	120.683	128.02	159.437	168.698	98.9496	139.564	134.343	121.275	0	0	0	0	0	0	0	0	0	0	0	0	0	0	0	0	0	0
sp|Q96QT6|PHF12_HUMAN	PHF12	PHD finger protein 12 OS=Homo sapiens OX=9606 GN=PHF12 PE=1 SV=2	811	GGAVNMCYRTLYI	5000	R.AVFYPLLGLGGAVNM*C#YR.T	1	0	83.7332	79.2022	55.7673	113.77	98.9101	85.6768	86.3714	58.9516	86.4447	83.69	86.7442	105.047	60.0604	90.3318	69.7941	49.1275	72.1246	59.5582	0	0	0	0	0	0	0	0	0	0	0	0	0	0	0	0	0	0
sp|P07954|FUMH_HUMAN	FH	Fumarate hydratase, mitochondrial OS=Homo sapiens OX=9606 GN=FH PE=1 SV=3	434	VSFTENCVVGIQA	5000	R.LLGDASVSFTENC#VVGIQANTER.I	6	6	1363.99	1617.85	1568.46	1504.9	1558.06	1459.15	1381.23	1286.7	1464.78	1503.88	1349.47	1412.68	1197.37	1672.09	1491.15	1349.37	1614.69	1462.41	1175.52	1196.7	1289.99	1345.49	1280.01	1379.65	1123.02	1108.91	1140.67	1398.41	1409.33	1238.29	1151.63	1280.55	1237.4	1303.57	1290.55	1244.72
sp|P07954|FUMH_HUMAN	FH	Fumarate hydratase, mitochondrial OS=Homo sapiens OX=9606 GN=FH PE=1 SV=3	333	AMNTTACSLMKIA	5000	K.FEALAAHDALVELSGAM*NTTAC#SLMK.I	16	9	3463.78	3724.94	3725.1	3677.99	3634.12	3360.58	3240.15	2746.25	3377.75	3820.3	3985.85	3640.95	3091.97	3670.88	3267.06	3448.7	3407.66	3166.91	2768.91	3248.81	3286.28	3051.81	2950.19	2955.79	2747.78	2368.98	3116.7	3231.31	3078.33	2980.13	2653.16	3172.24	2758.86	2915.28	3047.42	2698.02
sp|Q9BZ95|NSD3_HUMAN	NSD3	Histone-lysine N-methyltransferase NSD3 OS=Homo sapiens OX=9606 GN=NSD3 PE=1 SV=1	1292	VRPKSACASTNEE	5000	K.SAC#ASTNEEK.A	1	1	576.526	614.006	572.717	565.306	560.763	412.768	430.273	310.229	566.794	587.94	514.11	460.929	481.856	556.621	438.106	480.963	456.388	408.745	425.363	420.686	497.006	436.668	374.216	481.59	325.096	314.797	472.82	513.331	440.123	441.82	315.185	523.435	440.999	377.18	381.207	354.747
sp|Q9BZ95|NSD3_HUMAN	NSD3	Histone-lysine N-methyltransferase NSD3 OS=Homo sapiens OX=9606 GN=NSD3 PE=1 SV=1	755	QHPCFSCKVSGKD	5000	K.TGQHPC#FSC#K.V	0	1	0	0	0	0	0	0	0	0	0	0	0	0	0	0	0	0	0	0	119.605	165.182	133.352	162.054	98.5172	137.01	188.538	108.794	169.37	144.589	146.085	125.619	139.602	139.722	112.169	83.7596	141.336	129.878
sp|Q9BZ95|NSD3_HUMAN	NSD3	Histone-lysine N-methyltransferase NSD3 OS=Homo sapiens OX=9606 GN=NSD3 PE=1 SV=1	173	LFESSLCGDLLNE	5000	R.ELFESSLC#GDLLNEVQASEHTK.S	1	2	62.6186	74.5506	52.6867	51.6468	79.8128	90.8505	47.5569	53.0005	87.1804	127.7	133.742	137.902	52.1042	56.832	49.0981	73.6147	64.059	63.2778	340.297	229.597	309.144	249.861	246.331	237.205	168.115	200.248	239.16	317.86	257.23	217.082	192.392	229.713	253.706	236.621	267.227	155.92
sp|Q9BZ95|NSD3_HUMAN	NSD3	Histone-lysine N-methyltransferase NSD3 OS=Homo sapiens OX=9606 GN=NSD3 PE=1 SV=1	495	SLDLQKCNMSPVV	5000	K.C#NMSPVVK.I	1	1	376.279	569.365	518.195	460.85	535.478	404.495	349.414	258.623	537.04	583.22	461.378	400.626	513.075	550.86	458.456	398.325	417.775	341.943	511.497	627.577	752.58	640.316	606.192	562.757	391.25	341.3	550.39	679.148	696.83	587.516	504.653	599.181	590.64	552.053	513.913	460.315
sp|Q9BZ95|NSD3_HUMAN	NSD3	Histone-lysine N-methyltransferase NSD3 OS=Homo sapiens OX=9606 GN=NSD3 PE=1 SV=1	729	KHFHLECLGLASL	5000	K.HFHLEC#LGLASLPDSK.F	0	1	0	0	0	0	0	0	0	0	0	0	0	0	0	0	0	0	0	0	219.805	258.94	309.133	285.395	290.361	282.584	189.778	191.879	241.9	256.84	244.898	180.974	257.763	250.822	205.244	210.375	233.334	194.988
sp|Q9BZ95|NSD3_HUMAN	NSD3	Histone-lysine N-methyltransferase NSD3 OS=Homo sapiens OX=9606 GN=NSD3 PE=1 SV=1	745	KFICMECKTGQHP	5000	K.FIC#M*EC#K.T	0	1	0	0	0	0	0	0	0	0	0	0	0	0	0	0	0	0	0	0	95.0947	60.4882	89.5277	146.877	94.0495	76.0818	92.3198	103.98	105.04	79.2269	88.3356	114.488	61.8785	80.014	118.754	76.3856	67.7653	70.9891
sp|Q96L73|NSD1_HUMAN	NSD1	Histone-lysine N-methyltransferase, H3 lysine-36 specific OS=Homo sapiens OX=9606 GN=NSD1 PE=1 SV=1	2690	APSSHKCAESEQK	5000	K.C#AESEQK.-	1	0	173.299	183.186	187.537	205.183	202.647	192.672	160.854	77.6506	222.539	217.6	159.46	226.628	242.349	194.516	217.995	181.742	271.936	192.715	0	0	0	0	0	0	0	0	0	0	0	0	0	0	0	0	0	0
sp|Q96L73|NSD1_HUMAN	NSD1	Histone-lysine N-methyltransferase, H3 lysine-36 specific OS=Homo sapiens OX=9606 GN=NSD1 PE=1 SV=1	1185	EKENSECAFRVLL	5000	K.ENSEC#AFR.V	2	3	1533.79	1689.2	1517.33	1569.28	1642.26	1205.95	1051.64	887.997	1457.74	1687.8	1487.32	1552.44	1392.89	1664.8	1425.49	1536.71	1510.04	1318.34	3815.83	3462.54	3610.78	3477.52	3165.56	2800.77	2507.78	1961.31	3520.63	3449.88	3534.14	3557.89	2950.54	3248.51	3246.64	3293.21	3572.86	3297.83
sp|Q96L73|NSD1_HUMAN	NSD1	Histone-lysine N-methyltransferase, H3 lysine-36 specific OS=Homo sapiens OX=9606 GN=NSD1 PE=1 SV=1	944	SPGRGDCSTNSPV	5000	R.GDC#STNSPVGVSK.V	3	4	1092.24	990.354	1115.15	1009.83	1033.31	942.826	701.745	685.69	1062.83	1113.87	1001.92	1000.85	784.276	1085.49	1042.71	884.214	931.793	927.94	1984.95	2031.21	1945.17	1791.27	1810.52	1658.21	1383.75	1208.78	1688.38	1870.62	1584.23	1787.21	1683.07	1845.15	1786.4	1646.84	1724.57	1631.28
sp|Q96L73|NSD1_HUMAN	NSD1	Histone-lysine N-methyltransferase, H3 lysine-36 specific OS=Homo sapiens OX=9606 GN=NSD1 PE=1 SV=1	2146	KVYHADCLNLTKR	5000	K.VYHADC#LNLTK.R	4	1	1584.37	1547.39	1527.53	1527.98	1474.33	1461.19	1237.47	1231.18	1475.15	1602.11	1527.95	1547.09	1443.78	1636.08	1501.04	1430.11	1305.09	1321.96	1434.27	1381.93	1315.58	1214.16	1172.85	1001.95	793.997	652.014	1122.27	1262.68	1239.08	1244.33	811.023	1286.67	1133.71	1014.37	991.594	729.271
sp|Q96L73|NSD1_HUMAN	NSD1	Histone-lysine N-methyltransferase, H3 lysine-36 specific OS=Homo sapiens OX=9606 GN=NSD1 PE=1 SV=1	2508	RAVEKGCVSDPLQ	5000	K.GC#VSDPLQTSGK.A	2	1	651.2	690.08	715.533	715.156	570.741	645.221	501.827	536.713	666.796	640.9	599.41	623.703	552.942	597.402	636.281	586.751	685.36	608.36	169.321	107.5	136.741	129.512	134.039	110.538	149.602	159.557	107.98	102.625	135.698	140.237	139.591	134.64	130.586	128.758	161.125	124.231
sp|Q96L73|NSD1_HUMAN	NSD1	Histone-lysine N-methyltransferase, H3 lysine-36 specific OS=Homo sapiens OX=9606 GN=NSD1 PE=1 SV=1	1981	LIDEEECRARIRY	5000	K.KGEFVNEYVGELIDEEEC#R.A	6	8	1478.26	1900.98	1847.62	1771.5	1601.9	1527.47	1175.7	1022.12	1787.31	1604.3	1591.75	1648.88	1427.84	1685.47	1507.06	1590.15	1598.83	1382.89	1995.45	2304.26	2517.29	2434.83	2118.21	1885.51	1524.77	1394.69	2254.32	2277.17	2367.5	2376.55	1698.99	2403.51	2061.36	2223.98	2230.49	1996.89
sp|Q96L73|NSD1_HUMAN	NSD1	Histone-lysine N-methyltransferase, H3 lysine-36 specific OS=Homo sapiens OX=9606 GN=NSD1 PE=1 SV=1	573	SFLFSSCGKNTAK	5000	R.IANSLTGSNTAPGSFLFSSC#GK.N	1	2	180.099	197.441	189.119	157.628	137.576	130.06	131.625	65.342	149.421	177.8	141.173	159.619	175.479	178.899	163.959	145.471	167.98	137.496	578.002	732.901	627.57	701.06	638.133	509.598	564.559	432.881	620.32	561.224	689.264	650.102	525.797	732.116	597.143	480.023	633.499	522.69
sp|Q96L73|NSD1_HUMAN	NSD1	Histone-lysine N-methyltransferase, H3 lysine-36 specific OS=Homo sapiens OX=9606 GN=NSD1 PE=1 SV=1	2273	KALAGTCQRPLLP	5000	K.ALAGTC#QR.P	2	3	398.592	457.767	517.805	347.047	367.078	314.67	271.837	208.422	376.857	434.87	382.043	392.364	300.086	402.264	365.207	339.416	374.028	326.388	1118.24	1143.48	1211.19	1015.85	1017.33	862.884	732.487	616.105	1051.33	1132.15	1094.35	979.653	875.715	1039.84	968.428	873.59	978.951	909.468
sp|Q96L73|NSD1_HUMAN	NSD1	Histone-lysine N-methyltransferase, H3 lysine-36 specific OS=Homo sapiens OX=9606 GN=NSD1 PE=1 SV=1	1619	KFYHEECVQKYPP	5000	K.FYHEEC#VQK.Y	2	2	252.997	343.102	386.679	312.042	324.643	294.558	273.858	208.367	273.249	333.82	355.303	392.01	323.305	340.171	336.459	268.663	261.382	203.575	1333.91	1349.67	1233.77	1198.45	1121.96	1046.47	806.481	809.698	1154.24	1404.51	1199.9	1106.2	1025.49	1273.24	1171.36	1297.78	1140.41	1108.13
sp|Q96L73|NSD1_HUMAN	NSD1	Histone-lysine N-methyltransferase, H3 lysine-36 specific OS=Homo sapiens OX=9606 GN=NSD1 PE=1 SV=1	1606	GEDVKRCLLPLCG	5000	R.C#LLPLC#GK.F	2	4	695.867	721.947	719.056	624.862	586.33	317.622	260.625	199.254	622.024	610.51	451.207	349.862	117.256	570.462	396.165	233.108	254.589	232.952	1387.37	1420.2	1504.56	1433.3	1359.81	1107.4	774.112	533.592	1287.12	1266.55	1129.31	881.028	603.641	1329.85	912.632	770.375	666.817	519.59
sp|Q96L73|NSD1_HUMAN	NSD1	Histone-lysine N-methyltransferase, H3 lysine-36 specific OS=Homo sapiens OX=9606 GN=NSD1 PE=1 SV=1	1611	RCLLPLCGKFYHE	5000	R.C#LLPLC#GK.F	0	1	0	0	0	0	0	0	0	0	0	0	0	0	0	0	0	0	0	0	122.489	93.1704	117.786	163.929	98.32	73.8342	63.4315	41.0504	86.24	88.7808	39.1405	46.8354	66.8278	118.14	75.3773	54.5453	50.547	70.0295
sp|Q96L73|NSD1_HUMAN	NSD1	Histone-lysine N-methyltransferase, H3 lysine-36 specific OS=Homo sapiens OX=9606 GN=NSD1 PE=1 SV=1	1312	HKVSSRCEEESLL	5000	R.C#EEESLLAR.G	0	1	0	0	0	0	0	0	0	0	0	0	0	0	0	0	0	0	0	0	502.622	547.008	599.724	524.888	526.334	482.902	374.813	332.678	498.77	546.755	548.612	424.254	470.138	584.804	412.22	413.064	429.738	424.843
sp|Q96L73|NSD1_HUMAN	NSD1	Histone-lysine N-methyltransferase, H3 lysine-36 specific OS=Homo sapiens OX=9606 GN=NSD1 PE=1 SV=1	442	GSKNRKCIPGSIK	5000	K.C#IPGSIK.L	1	1	632.502	567.593	599.799	595.781	504.916	326.562	319.748	305.046	573.363	608.59	515.68	538.678	358.741	536.951	586.836	534.21	618.7	568.754	488.29	536.893	568.065	483.474	345.188	275.658	295.922	223.376	487.28	629.299	440.234	429.197	382.9	560.483	465.788	509.026	494.5	371.093
sp|Q96L73|NSD1_HUMAN	NSD1	Histone-lysine N-methyltransferase, H3 lysine-36 specific OS=Homo sapiens OX=9606 GN=NSD1 PE=1 SV=1	1226	EQNHADCLDSAGP	5000	R.TPSASILEEPLTEQNHADC#LDSAGPR.L	1	2	359.127	393.172	397.113	362.306	342.934	312.66	259.677	180.27	405.003	454.94	426.238	339.637	204.471	370.03	331.787	247.784	233.652	143.81	893.895	981.565	882.362	979.223	950.679	788.429	755.248	659.589	868.87	963.912	848.826	867.71	695.259	950.026	853.118	851.408	769.65	550.618
sp|Q96L73|NSD1_HUMAN	NSD1	Histone-lysine N-methyltransferase, H3 lysine-36 specific OS=Homo sapiens OX=9606 GN=NSD1 PE=1 SV=1	715	TDHLMGCTKSAEP	5000	K.PLISNSHTDHLMGC#TK.S	0	1	0	0	0	0	0	0	0	0	0	0	0	0	0	0	0	0	0	0	265.494	293.617	285.215	221.247	258.705	207.895	209.861	145.401	210.15	164.956	230.821	302.166	212.266	333.883	267.108	210.707	223.162	196.389
sp|Q13310|PABP4_HUMAN	PABPC4	Polyadenylate-binding protein 4 OS=Homo sapiens OX=9606 GN=PABPC4 PE=1 SV=1	472	APTGSECPDRLAM	5000	R.HLAPTGSEC#PDR.L	2	1	456.554	413.851	438.859	370.128	384.197	304.196	302.732	270.415	421.157	402.91	470.189	523.195	370.08	460.228	394.363	374.44	356.59	455.205	305.074	282.328	240.145	197.778	245.225	165.415	224.563	169.396	295.46	227.328	238.765	291.819	256.142	288.882	220.125	217.346	256.735	213.022
sp|Q13310|PABP4_HUMAN	PABPC4	Polyadenylate-binding protein 4 OS=Homo sapiens OX=9606 GN=PABPC4 PE=1 SV=1	132	LSCKVVCDENGSK	5000	K.VVC#DENGSK.G	11	10	3508.66	3244.95	2978.71	3253.3	3123.43	3052.32	2774.24	2877.58	2854.67	3161.61	2741.99	2869.07	2788.87	3250.44	2972.05	2605.06	2700.69	2706.43	2272.31	2396.84	2241.3	2211.47	2187.42	1994.63	1781.14	1666.84	1991.72	2259.88	2011.11	1945.46	1730.7	2136.31	1924.4	1838.13	2003.3	1794.07
sp|Q13310|PABP4_HUMAN	PABPC4	Polyadenylate-binding protein 4 OS=Homo sapiens OX=9606 GN=PABPC4 PE=1 SV=1	339	KGFGFVCFSSPEE	5000	K.GFGFVC#FSSPEEATK.A	6	6	3019.18	3146.73	3089.23	3412.46	3477.6	3476.84	3446.43	3106.37	2784.45	2932.78	3238.11	3454.15	3096.03	3442.37	2949.4	3174.17	3216.05	2930.21	2240.15	2252.6	2085.87	2267.33	2174.91	2228.05	2143.52	2027.03	1896.83	2234.72	2079.26	2205.25	1927.43	2461.27	2265.3	1995.27	2000.1	1887.08
sp|Q13310|PABP4_HUMAN	PABPC4	Polyadenylate-binding protein 4 OS=Homo sapiens OX=9606 GN=PABPC4 PE=1 SV=1	494	QGLTDSCQSGGVP	5000	R.LAMDFGGAGAAQQGLTDSC#QSGGVPTAVQNLAPR.A	4	2	615.655	654.099	699.476	592.007	557.339	592.586	447.435	346.166	539.079	655.37	642.613	606.492	507.994	559.362	579.71	556.796	519.561	518.953	185.127	283.288	266.175	231.179	243.462	195.61	173.835	142.047	199.52	295.199	257.097	206.746	170.393	232.067	249.502	243.14	201.623	190.091
sp|Q13310-3|PABP4_HUMAN	PABPC4	Isoform 3 of Polyadenylate-binding protein 4 OS=Homo sapiens OX=9606 GN=PABPC4	488	QRVGSECPDRLAM	5000	R.VGSEC#PDR.L	6	5	2515.3	2437.28	2307.84	2152.75	1961.65	1703.2	1448.31	1116.93	2140.01	2314.36	2177.03	2099.97	1824.96	2309.58	2048.63	2084.41	1942.01	1689.33	3813.18	3820.25	3704.67	3507.79	3166.13	2720.7	2058.56	1845.43	3546.04	3617.77	3174.34	3185.98	2907.42	3642.9	3270.22	3261.57	2983.08	2729.34
sp|Q9H845|ACAD9_HUMAN	ACAD9	Complex I assembly factor ACAD9, mitochondrial OS=Homo sapiens OX=9606 GN=ACAD9 PE=1 SV=1	271	IRGSNTCEVHFEN	5000	R.GSNTC#EVHFENTK.I	6	6	4104.93	4336.3	4202.17	4283.74	4126.22	3903.63	3519.97	3003.85	3862.95	4416.76	4007.61	3984.63	4120.33	4350.07	4012.71	3836.1	3877.29	3525.54	5982.52	5981.05	5398.43	5404.93	5812.4	5287.22	4919.8	4662.25	5001.18	5740.03	5676.54	5705.63	5435.8	6248.2	5438.58	5545.87	5213.51	4574.25
sp|Q9H845|ACAD9_HUMAN	ACAD9	Complex I assembly factor ACAD9, mitochondrial OS=Homo sapiens OX=9606 GN=ACAD9 PE=1 SV=1	613	EKRAYICAHPLDR	5000	R.AYIC#AHPLDR.T	3	2	1379.33	1359.33	1361.07	1230.72	1012.19	888.117	644.216	549.615	1344.92	1354.97	1151.38	1031.52	521.204	1260.25	907.751	662.103	511.461	461.817	545.652	515.67	441.355	506.229	448.052	386.745	285.524	262.596	499.55	484.557	437.09	497.332	316.608	470.58	381.08	455.084	310.816	241.954
sp|Q9H845|ACAD9_HUMAN	ACAD9	Complex I assembly factor ACAD9, mitochondrial OS=Homo sapiens OX=9606 GN=ACAD9 PE=1 SV=1	507	FEENTYCFGRTVE	5000	K.FEENTYC#FGR.T	5	8	2990.21	3286.37	3361.93	3033.57	2563.83	2287.75	1855.04	1497.24	2715.31	2925.96	2440.49	2270.64	2066.12	2991.74	2442.88	2371	2228.34	2025.01	6406.57	6939.84	7027.93	5920.27	5663.34	4763.49	3706.76	3427.68	6027.54	5966.2	5312.58	5183.01	4650.25	6162.68	5475.07	4991.07	4723.97	4440.01
sp|Q9H845|ACAD9_HUMAN	ACAD9	Complex I assembly factor ACAD9, mitochondrial OS=Homo sapiens OX=9606 GN=ACAD9 PE=1 SV=1	327	MTAEYACTRKQFN	5000	R.LIEM*TAEYAC#TR.K	3	4	652.45	741.009	678.977	677.079	609.438	512.971	393.647	276.004	633.606	673.71	580.891	437.548	347.66	693.994	444.937	424.529	283.182	251.378	422.373	512.747	635.596	522.388	549.055	364.483	383.4	262.162	403.69	505.866	512.771	395.354	305.33	501.446	373.22	361.737	314.284	341.103
sp|Q9H845|ACAD9_HUMAN	ACAD9	Complex I assembly factor ACAD9, mitochondrial OS=Homo sapiens OX=9606 GN=ACAD9 PE=1 SV=1	179	EHIAAFCLTEPAS	5000	K.LASGEHIAAFC#LTEPASGSDAASIR.S	6	4	1135.4	1285.79	1345.52	1179.99	1262.13	1136.79	987.368	823.774	961.255	1116.24	1172.29	1102.64	843.429	1170.99	1056.89	944.195	1054.28	874.409	540.931	593.807	652.323	512.579	545.474	474.563	509.593	495.176	506.52	561.859	583.175	544.425	498.291	738.617	475.918	566.549	514.212	444.652
sp|Q9C026|TRIM9_HUMAN	TRIM9	E3 ubiquitin-protein ligase TRIM9 OS=Homo sapiens OX=9606 GN=TRIM9 PE=1 SV=1	92	SAPTTPCQKSPNG	5000	K.MSLYSEADSGYGSYGGFASAPTTPC#QK.S	4	6	606.29	614.534	649.595	662.05	518.736	516.971	478.664	305.54	512.205	611.54	694.333	609.013	638.449	623.776	653.536	668.592	518.641	474.847	1506.17	1716.12	1798.63	1732.61	1672	1472.07	1327.84	1246.4	1733.68	2002.75	1947.43	1750.89	1474.05	2001.43	1756.12	1674.43	1552.82	1436.16
sp|Q9C026|TRIM9_HUMAN	TRIM9	E3 ubiquitin-protein ligase TRIM9 OS=Homo sapiens OX=9606 GN=TRIM9 PE=1 SV=1	356	RDQISHCTVKLRQ	5000	R.DQISHC#TVK.L	1	1	687.007	594.177	567.928	500.901	521.228	512.241	409.016	356.158	507.433	480.93	451.618	391.184	358.622	493.75	381.221	207.865	190.882	170.168	421.636	511.402	501.684	482.57	375.815	371.775	359.946	264.109	419.44	459.233	367.397	351.904	273.728	413.072	327.999	220.928	193.501	165.946
sp|Q9C026|TRIM9_HUMAN	TRIM9	E3 ubiquitin-protein ligase TRIM9 OS=Homo sapiens OX=9606 GN=TRIM9 PE=1 SV=1	13	ELKCPVCGSFYRE	5000	K.C#PVC#GSFYR.E	1	1	196.337	198.145	231.615	177.846	210.73	197.73	136.762	122.405	196.842	195.54	161.336	191.241	97.0306	216.628	179.351	151.655	116.133	150.067	184.134	171.125	146.647	157.456	141.452	170.815	150.668	103.483	165.48	167.567	149.896	119.028	146.172	193.402	135.063	96.8879	103.842	115.517
sp|O43353|RIPK2_HUMAN	RIPK2	Receptor-interacting serine/threonine-protein kinase 2 OS=Homo sapiens OX=9606 GN=RIPK2 PE=1 SV=2	388	FMKLHHCPGNHSW	5000	K.LHHC#PGNHSWDSTISGSQR.A	4	3	447.274	567.697	581.4	539.461	593.911	463.774	370.118	351.613	517.891	509.89	515.712	521.102	402.759	520.379	527.08	471.316	579.689	365.879	438.115	567.164	550.535	443.822	443.42	418.75	441.187	424.025	503.67	533.402	567.232	455.048	434.748	491.414	400.743	544.608	429.162	519.094
sp|O43353|RIPK2_HUMAN	RIPK2	Receptor-interacting serine/threonine-protein kinase 2 OS=Homo sapiens OX=9606 GN=RIPK2 PE=1 SV=2	346	GPQEESCGSSQLH	5000	K.MELSLNIPVNHGPQEESC#GSSQLHENSGSPETSR.S	1	0	129.777	83.8642	79.6947	85.0065	74.871	68.368	75.222	39.5939	64.3002	94.59	99.6662	88.9302	105.57	65.6898	71.2702	78.2341	87.1539	61.7739	0	0	0	0	0	0	0	0	0	0	0	0	0	0	0	0	0	0
sp|O43353|RIPK2_HUMAN	RIPK2	Receptor-interacting serine/threonine-protein kinase 2 OS=Homo sapiens OX=9606 GN=RIPK2 PE=1 SV=2	380	SRKAQDCYFMKLH	5000	K.AQDC#YFMK.L	5	5	1698.65	1707.43	1538.45	1455.72	1217.27	900.665	699.911	656.747	1367.29	1516.84	1268.67	1416.17	1125.71	1602.82	1470.9	1290.88	1208.64	835.101	3598.8	2939.48	2768.33	2652.48	2185.23	1768.93	1406	1029.25	2629.57	2850.36	2623.04	2499.16	1814.17	2981.69	2548.31	2452.07	2340.59	1764.61
sp|O43353|RIPK2_HUMAN	RIPK2	Receptor-interacting serine/threonine-protein kinase 2 OS=Homo sapiens OX=9606 GN=RIPK2 PE=1 SV=2	324	SSAIHLCDKKKME	5000	K.LQSVSSAIHLC#DK.K	3	2	3298.65	2669.42	2614.12	2677.54	2316.02	2085.72	1553	1289.88	2671.97	3008.25	2566.32	2567.14	2200.83	2640.06	2396.45	2365.62	2342.85	1922.37	2995.74	2531.28	2492.78	2417.98	2082.68	1655.3	1547.71	1263.47	2411.22	2569.68	2284.05	2408.31	1989.74	2433.61	2297.26	2137.25	2165.29	1928.14
sp|O43353|RIPK2_HUMAN	RIPK2	Receptor-interacting serine/threonine-protein kinase 2 OS=Homo sapiens OX=9606 GN=RIPK2 PE=1 SV=2	286	RPSFLKCLIELEP	5000	K.C#LIELEPVLR.T	4	2	728.248	837.679	878.351	824.659	825.109	690.557	574.6	579.228	866.623	851.85	793.62	740.295	502.297	828.471	811.733	810.262	810.456	728.417	215.522	184.004	252.109	137.67	187.19	185.989	139.007	165.715	187.69	219.32	181.326	182.992	90.7098	202.961	217.42	181.543	175.596	208.224
sp|O43353|RIPK2_HUMAN	RIPK2	Receptor-interacting serine/threonine-protein kinase 2 OS=Homo sapiens OX=9606 GN=RIPK2 PE=1 SV=2	414	DHKTTPCSSAIIN	5000	K.TTPC#SSAIINPLSTAGNSER.L	2	2	592.217	615.311	654.997	658.189	566.396	564.538	489.448	400.133	478.321	653.14	642.803	559.312	551.526	673.204	546.269	518.808	599.24	447.777	716.211	701.531	717.045	627.527	604.166	561.262	581.314	487.759	586.82	642.734	672.877	521.074	452.596	585.838	587.034	592.212	633.488	565.299
sp|O43353|RIPK2_HUMAN	RIPK2	Receptor-interacting serine/threonine-protein kinase 2 OS=Homo sapiens OX=9606 GN=RIPK2 PE=1 SV=2	407	SQRAAFCDHKTTP	5000	R.AAFC#DHK.T	0	1	0	0	0	0	0	0	0	0	0	0	0	0	0	0	0	0	0	0	140.175	151.087	138.621	144.21	138.2	110.416	29.3166	76.1548	142.48	131.451	134.798	128.724	120.789	153.483	91.9804	103.135	154.001	102.292
sp|P00533|EGFR_HUMAN	EGFR	Epidermal growth factor receptor OS=Homo sapiens OX=9606 GN=EGFR PE=1 SV=2	307	VTDHGSCVRACGA	5000	R.NYVVTDHGSC#VR.A	3	3	947.624	1002.01	960.894	948.258	764.205	675.427	614.926	417.13	905.479	953.45	873.102	832.959	629.769	1112.76	845.734	838.285	831.745	737.751	561.704	572.456	678.491	490.192	453.341	454.243	332.87	261.696	574.44	627.753	501.472	529.919	420.644	658.526	575.84	596.638	544.925	521.289
sp|P00533|EGFR_HUMAN	EGFR	Epidermal growth factor receptor OS=Homo sapiens OX=9606 GN=EGFR PE=1 SV=2	311	GSCVRACGADSYE	5000	R.AC#GADSYEMEEDGVRK.C	4	2	617.883	554.602	628.864	613.058	414.371	375.474	249.653	170.058	731.717	603.13	697.959	535.996	400.186	611.799	532.913	574.466	561.616	496.923	628.112	655.437	758.018	542.588	491.786	440.036	339.095	268.965	619.49	634.972	627.915	562.596	440.289	626.472	518.869	546.188	479.144	418.07
sp|P00533|EGFR_HUMAN	EGFR	Epidermal growth factor receptor OS=Homo sapiens OX=9606 GN=EGFR PE=1 SV=2	1058	RNGLQSCPIKEDS	5000	R.NGLQSC#PIK.E	1	3	124.459	203.626	158.218	122.996	123.536	61.3217	96.7601	92.0673	171.397	184.87	180.761	137.999	107.376	142.824	199.202	227.364	117.701	113.227	817.212	1070.36	1190.53	942.663	749.878	576.405	563.472	387.535	1118.51	1016.87	942.672	783.063	613.375	971.751	1026.05	927.069	968.181	770.71
sp|P00533|EGFR_HUMAN	EGFR	Epidermal growth factor receptor OS=Homo sapiens OX=9606 GN=EGFR PE=1 SV=2	950	YMIMVKCWMIDAD	5000	K.C#WMIDADSRPK.F	4	2	992.512	1102.09	1051.47	1019.87	960.612	887.355	846.708	649.105	1018.59	1080.47	881.397	871.297	633.552	1009.74	982.146	743.648	695.72	525.233	583.726	743.827	619.766	700.469	727.77	508.581	507.649	433.896	583.76	667.228	777.133	617.884	405.851	647.119	566.642	435.035	474.612	253.977
sp|P00533|EGFR_HUMAN	EGFR	Epidermal growth factor receptor OS=Homo sapiens OX=9606 GN=EGFR PE=1 SV=2	291	YSFGATCVKKCPR	5000	K.YSFGATC#VK.K	2	0	312.431	300.45	340.965	325.875	252.777	275.165	221.779	108.801	237.831	305.19	273.555	303.316	221.702	419.935	306.072	216.684	270.743	271.204	0	0	0	0	0	0	0	0	0	0	0	0	0	0	0	0	0	0
sp|P00533|EGFR_HUMAN	EGFR	Epidermal growth factor receptor OS=Homo sapiens OX=9606 GN=EGFR PE=1 SV=2	337	GPCRKVCNGIGIG	5000	K.VC#NGIGIGEFK.D	1	0	817.899	803.863	865.986	916.412	716.588	718.054	622.72	592.075	725.684	933.25	707.824	807.175	663.518	826.295	684.432	767.236	702.911	685.574	0	0	0	0	0	0	0	0	0	0	0	0	0	0	0	0	0	0
sp|P00533|EGFR_HUMAN	EGFR	Epidermal growth factor receptor OS=Homo sapiens OX=9606 GN=EGFR PE=1 SV=2	1049	NNSTVACIDRNGL	5000	R.TPLLSSLSATSNNSTVAC#IDR.N	1	0	106.834	145.744	126.284	97.1064	56.203	55.2488	58.4041	67.6368	78.1419	107.55	135.397	104.489	79.6589	121.856	106.615	112.532	91.8002	76.1354	0	0	0	0	0	0	0	0	0	0	0	0	0	0	0	0	0	0
sp|P00533|EGFR_HUMAN	EGFR	Epidermal growth factor receptor OS=Homo sapiens OX=9606 GN=EGFR PE=1 SV=2	31	LEEKKVCQGTSNK	5000	K.VC#QGTSNK.L	1	0	368.838	324.641	355.683	264.991	237.083	288.146	237.305	162.251	351.15	313.25	276.074	278.948	268.672	262.859	213.19	288.153	309.072	203.919	0	0	0	0	0	0	0	0	0	0	0	0	0	0	0	0	0	0
sp|P00533|EGFR_HUMAN	EGFR	Epidermal growth factor receptor OS=Homo sapiens OX=9606 GN=EGFR PE=1 SV=2	260	FRDEATCKDTCPP	5000	K.FRDEATC#K.D	1	1	556.179	573.25	517.098	520.406	500.319	341.977	257.166	186.133	511.69	626.44	526.758	469.588	298.637	622.654	523.904	513.187	409.346	318.49	615.446	632.656	658.596	451.054	365.401	309.809	186.803	157.155	522.84	593.633	495.628	458.186	336.548	556.941	453.155	416.796	386.083	310.947
sp|P00533|EGFR_HUMAN	EGFR	Epidermal growth factor receptor OS=Homo sapiens OX=9606 GN=EGFR PE=1 SV=2	775	VDNPHVCRLLGIC	5000	K.EILDEAYVMASVDNPHVC#R.L	0	2	0	0	0	0	0	0	0	0	0	0	0	0	0	0	0	0	0	0	955.646	985.503	1130.19	1083.09	1158.52	945.434	871.186	705.749	943.97	1109.09	966.726	995.549	839.755	1077.35	990.552	969.704	978.087	953.742
sp|O00571|DDX3X_HUMAN	DDX3X	ATP-dependent RNA helicase DDX3X OS=Homo sapiens OX=9606 GN=DDX3X PE=1 SV=3	317	RDLERGCHLLVAT	5000	R.GC#HLLVATPGR.L	2	3	1144.3	1225.45	1148.83	1088.86	996.796	1049.12	917.658	782.962	1155.81	1160.06	1078.68	1095.79	825.841	1118.11	1188.64	1051.61	858.975	801.58	2584.24	2695.27	2582.34	2674.95	2671.49	2156.01	1859.91	1718.47	2451.8	2871.47	2656.02	2589.34	1856.27	2748.06	2309.11	2176.23	2083.48	1881.87
sp|O00571|DDX3X_HUMAN	DDX3X	ATP-dependent RNA helicase DDX3X OS=Homo sapiens OX=9606 GN=DDX3X PE=1 SV=3	223	KRDLMACAQTGSG	5000	K.RDLMAC#AQTGSGK.T	8	8	2385.6	2424.02	2230.22	2442.1	2233.43	2103.67	1781.65	1685.32	2215.82	2452.41	2242.96	2197.06	1775.3	2482	2194.05	1989.03	2065.28	1798.79	4832.41	4982.99	4861.25	4560.04	4753.94	4401.49	4020.69	3589.23	4493.79	5055.66	4340.79	4312.81	3806.38	4951.87	4375.19	4200.82	3965.29	3520.03
sp|O00571|DDX3X_HUMAN	DDX3X	ATP-dependent RNA helicase DDX3X OS=Homo sapiens OX=9606 GN=DDX3X PE=1 SV=3	298	RSRVRPCVVYGGA	5000	R.VRPC#VVYGGADIGQQIR.D	3	5	3831.14	3808.74	3663.8	3492.9	3235.07	3141.32	2777.5	2420.86	3303.72	3665.98	3351.73	3327.5	2823.82	3600.68	3260.51	3221.27	3457.23	3082.76	3841.01	3933.42	3648.09	3546.27	3625.36	3120.5	2721.12	2613.73	3679.08	3935.81	3642.82	3519.03	2797.13	3831.74	3402.37	3405.64	3410.1	3103.1
[truncated: 32,063 more rows]
