# Supplementary material for: TMT-Based Multiplexed (Chemo)Proteomics on the Orbitrap Astral Mass Spectrometer
Source: Mol Cell Proteomics. 2025 Apr 8;24(5):100968. doi: 10.1016/j.mcpro.2025.100968 (PMC12127577; doi:10.1016/j.mcpro.2025.100968)
Supplement: Supplemental Data 5 [file mmc5.xlsx]

## Sheet: info
This data spreadsheet contains proteomics data of cysteines engaging sotorasib, adagrasib, and ARS-1620 used for Figure 5.
Columns contain cysteine abundance measurements are indexed from 1 to 18. The experimetal setup is shown in Figure 5a.

## Sheet: KRAS G12C
Protein.Id	gene_symbol	prot_description	Site.Position	Motif	Max.Score	sequence	HCC44.num_quant	MIAPACA2.num_quant	HCC44_cys_tmt_01	HCC44_cys_tmt_02	HCC44_cys_tmt_03	HCC44_cys_tmt_04	HCC44_cys_tmt_05	HCC44_cys_tmt_06	HCC44_cys_tmt_07	HCC44_cys_tmt_08	HCC44_cys_tmt_09	HCC44_cys_tmt_10	HCC44_cys_tmt_11	HCC44_cys_tmt_12	HCC44_cys_tmt_13	HCC44_cys_tmt_14	HCC44_cys_tmt_15	HCC44_cys_tmt_16	HCC44_cys_tmt_17	HCC44_cys_tmt_18	MIAPACA2_cys_tmt_01	MIAPACA2_cys_tmt_02	MIAPACA2_cys_tmt_03	MIAPACA2_cys_tmt_04	MIAPACA2_cys_tmt_05	MIAPACA2_cys_tmt_06	MIAPACA2_cys_tmt_07	MIAPACA2_cys_tmt_08	MIAPACA2_cys_tmt_09	MIAPACA2_cys_tmt_10	MIAPACA2_cys_tmt_11	MIAPACA2_cys_tmt_12	MIAPACA2_cys_tmt_13	MIAPACA2_cys_tmt_14	MIAPACA2_cys_tmt_15	MIAPACA2_cys_tmt_16	MIAPACA2_cys_tmt_17	MIAPACA2_cys_tmt_18
sp|Q9BQE3|TBA1C_HUMAN	TUBA1C	Tubulin alpha-1C chain OS=Homo sapiens OX=9606 GN=TUBA1C PE=1 SV=1	376	KVQRAVCMLSNTT	5000	R.AVC#M*LSNTTAVAEAWAR.L	509	463	187494	188338	209909	203987	195995	194887	197058	189540	192086	199905	190842	194498	193946	189659	189619	190803	192739	189080	172516	175909	183821	183170	181069	179049	175427	175698	176482	177008	178751	180406	174890	176856	175192	170075	176373	173833
sp|Q9BQE3|TBA1C_HUMAN	TUBA1C	Tubulin alpha-1C chain OS=Homo sapiens OX=9606 GN=TUBA1C PE=1 SV=1	295	AEITNACFEPANQ	5000	K.AYHEQLTVAEITNAC#FEPANQM*VK.C	737	857	253797	250083	273047	266461	254865	258886	257604	249363	256701	264594	249161	261304	262297	250508	255204	258858	248825	250762	297053	301677	303569	305892	303651	298531	289888	297813	297515	297024	301615	301169	294560	301205	295389	285006	289107	290568
sp|Q9BQE3|TBA1C_HUMAN	TUBA1C	Tubulin alpha-1C chain OS=Homo sapiens OX=9606 GN=TUBA1C PE=1 SV=1	347	IQFVDWCPTGFKV	5000	R.TIQFVDWC#PTGFK.V	134	148	87048.6	85639.5	95398.9	89635.3	86725.2	86707.4	86598.2	82642.7	85100.1	89019.9	85270.4	87135.7	88885.2	85567.2	86639.9	84339.8	80973	82308.6	89067.4	90407.7	88007.5	88023.7	89765.4	86330	83651.1	85024.5	85390.7	86217.5	89576.9	86520.7	85746.1	87718.9	85920.5	80908.4	84274.8	83618.3
sp|P68363|TBA1B_HUMAN	TUBA1B	Tubulin alpha-1B chain OS=Homo sapiens OX=9606 GN=TUBA1B PE=1 SV=1	376	KVQRAVCMLSNTT	5000	R.AVC#M*LSNTTAIAEAWAR.L	848	795	244243	243691	274286	255857	247416	246710	242085	238080	238401	254441	242598	247250	248650	239260	241999	238391	237331	235528	246766	253393	254424	251221	249483	245977	238874	243716	243485	245818	249482	248395	239391	246873	242798	234257	238788	236391
sp|P68363|TBA1B_HUMAN	TUBA1B	Tubulin alpha-1B chain OS=Homo sapiens OX=9606 GN=TUBA1B PE=1 SV=1	295	AEITNACFEPANQ	5000	K.AYHEQLSVAEITNAC#FEPANQM*VK.C	1128	1120	393931	376908	411627	407195	387221	394260	390298	376384	384847	407181	380911	400305	402849	382462	396579	390640	370520	382025	374779	378456	373997	375198	379779	372328	356191	368755	369030	368876	374226	374896	364513	377121	366618	351797	354972	359946
sp|P68363|TBA1B_HUMAN	TUBA1B	Tubulin alpha-1B chain OS=Homo sapiens OX=9606 GN=TUBA1B PE=1 SV=1	315	HGKYMACCLLYRG	5000	K.YM*AC#C#LLYR.G	113	92	75107.2	72501.2	71577.4	72974.5	70590.7	71791.4	71730	70333.6	71008.2	75757	71987.2	72197.9	74657.4	72264.8	72323.4	71160.7	67440.3	69402.9	55780.8	56760.4	55877.3	54128.2	56284.9	55908.7	52880.4	53792.5	54474.3	52802.4	55346.1	55936.1	54014.4	54937.7	55266.3	50568.8	51758.9	53358.5
sp|P68363|TBA1B_HUMAN	TUBA1B	Tubulin alpha-1B chain OS=Homo sapiens OX=9606 GN=TUBA1B PE=1 SV=1	316	GKYMACCLLYRGD	5000	K.YM*AC#C#LLYR.G	147	145	84453.3	82229.7	84060	83070.6	80944.9	80730.8	80790.3	79461.1	80402.7	85040.6	83105.5	83803.8	87407.5	82606	83083	81020.7	76534.8	78913.1	80902.1	82508.9	81706.1	80430.4	82453.2	83025.4	78288.3	79361.3	78469.3	79410.1	80843.1	82120.5	79893	83462.1	82063.9	74038.3	76626	79093.3
sp|P68363|TBA1B_HUMAN	TUBA1B	Tubulin alpha-1B chain OS=Homo sapiens OX=9606 GN=TUBA1B PE=1 SV=1	347	IQFVDWCPTGFKV	5000	R.SIQFVDWC#PTGFK.V	183	139	110746	109325	124452	116459	111192	110653	112682	106126	107571	114338	110178	112060	113860	107774	109927	109137	104577	105625	83163.3	86378.1	85374.9	84926.9	85489.7	83466.8	79424.5	81762.8	80797.6	83533.2	85273.6	84068.9	82169	84699.5	80841.7	77974.3	78967.8	80619.4
sp|P68363|TBA1B_HUMAN	TUBA1B	Tubulin alpha-1B chain OS=Homo sapiens OX=9606 GN=TUBA1B PE=1 SV=1	4	xxxMRECISIHVG	5000	R.EC#ISIHVGQAGVQIGNAC#WELYC#LEHGIQPDGQMPSDK.T	41	32	9187.05	9181.41	10213.8	8778.26	8963.39	8975.46	8687.16	8899.57	9073.74	9531.64	9041.79	9500.43	9527.75	9844.05	9545.22	8815.77	8876.7	8961.09	6669.99	7198.26	6764.51	6794	7323.78	6648.92	6246.65	6624.94	6650.64	7061.62	7054.81	7199.85	6802.01	7145.94	6797.04	6523.31	6702.35	6464.21
sp|P68363|TBA1B_HUMAN	TUBA1B	Tubulin alpha-1B chain OS=Homo sapiens OX=9606 GN=TUBA1B PE=1 SV=1	20	VQIGNACWELYCL	5000	R.EC#ISIHVGQAGVQIGNAC#WELYC#LEHGIQPDGQMPSDK.T	68	41	16085.1	15434.9	17418	16254	15456.6	15232.5	14502.6	16293.7	15426.8	16279.6	15593.3	16305.9	15979.8	16287.1	16397.3	15049.2	15586	15632.5	10042.1	10270.6	9556.29	9626.79	10216.8	9730.56	8702.6	9846.97	9350.53	9425.35	9969.11	10004.5	9963.44	10365	9798.31	9052.85	8920.28	8842.91
sp|P68363|TBA1B_HUMAN	TUBA1B	Tubulin alpha-1B chain OS=Homo sapiens OX=9606 GN=TUBA1B PE=1 SV=1	25	ACWELYCLEHGIQ	5000	R.EC#ISIHVGQAGVQIGNAC#WELYC#LEHGIQPDGQMPSDK.T	54	22	11984.9	12116.8	12703	12057.2	11992.7	11981.5	10927.4	11631.2	10986.2	11749.7	11739.7	11579.1	10844.3	11607.9	11284.4	10686	11108.5	10957.9	4507.4	4788.18	4614.22	4349.03	4803.85	4845.7	4080.22	4258.83	4656.31	4508.29	4546.72	4745.3	4273.48	4670.85	4560.66	4097.57	4390.85	4303.38
sp|P68363|TBA1B_HUMAN	TUBA1B	Tubulin alpha-1B chain OS=Homo sapiens OX=9606 GN=TUBA1B PE=1 SV=1	129	RKLADQCTGLQGF	5000	R.KLADQC#TGLQGFLVFHSFGGGTGSGFTSLLM*ER.L	13	24	1876.2	1810.28	2550.22	1973.15	2034.37	1930.1	1668.69	1883.34	1916.6	1859.15	1795.1	2046.24	1933.52	1910.62	1831.79	1659.9	1876.65	1932.29	6222.62	6423.7	6236.52	6216.39	6305.2	6616.33	5612.12	6125.64	6084.88	6230.56	6307.99	6457.61	6397.19	6574.12	6212.01	5974.92	5930.53	6186.78
sp|P25786|PSA1_HUMAN	PSMA1	Proteasome subunit alpha type-1 OS=Homo sapiens OX=9606 GN=PSMA1 PE=1 SV=1	92	NFMRQECLDSRFV	5000	R.QEC#LDSR.F	7	9	2736.83	2970.89	2891.14	2707.15	3190.09	2908.72	2897.38	2745.98	2911.91	2882.46	3058.06	2959.07	2972.36	2797.01	2860.82	2760.56	3133.78	2973.02	4679.24	4542.5	4360.29	4460.44	4433.64	4436.09	4389.61	3974.03	4760.14	4402.19	4394.85	4565.26	4797.09	4600.94	4398.88	4475.51	4540.07	4527.68
sp|P25786|PSA1_HUMAN	PSMA1	Proteasome subunit alpha type-1 OS=Homo sapiens OX=9606 GN=PSMA1 PE=1 SV=1	85	ADARLLCNFMRQE	5000	R.LLC#NFMR.Q	5	10	354.96	401.78	367.59	452.05	377.8	381.27	430.52	333.74	420.25	360.44	310.02	330.17	351.14	374.98	407.96	344.64	453.58	411.64	3331.57	3147.26	3305.94	3149.41	3219.9	3179.11	3024.88	2959.62	3245.39	3167.96	3162.94	3299.98	3394.73	3223.85	3279.06	3331.72	3118.05	3246.48
sp|P25786|PSA1_HUMAN	PSMA1	Proteasome subunit alpha type-1 OS=Homo sapiens OX=9606 GN=PSMA1 PE=1 SV=1	182	MSEFMECNLNELV	5000	R.HMSEFMEC#NLNELVK.H	0	2	0	0	0	0	0	0	0	0	0	0	0	0	0	0	0	0	0	0	149.74	107.91	70.45	114.89	68.44	83.6	124	163.47	121.58	85.5	108.94	114.44	113.16	91.56	97.61	100.75	88.6	129.81
sp|P25786|PSA1_HUMAN	PSMA1	Proteasome subunit alpha type-1 OS=Homo sapiens OX=9606 GN=PSMA1 PE=1 SV=1	148	PHIFQTCPSANYF	243.755	R.RPYGVGLLIAGYDDM*GPHIFQTC#PSANYFDCR.A	283	220	51433.7	54266.7	59324.8	55236.2	53740.7	53871	53507.8	55059	53729.6	53429	51699.9	53379.2	54645.6	54608.1	52985.2	52489.7	50784.1	52681.9	37713.4	39441.4	39814.1	39581.6	40640.8	39184.9	38140.4	40120.7	38938.2	39799.8	39880.3	39959.5	39535.5	39967.8	39155.7	37750.9	38023.9	38589.2
sp|Q00796|DHSO_HUMAN	SORD	Sorbitol dehydrogenase OS=Homo sapiens OX=9606 GN=SORD PE=1 SV=4	106	RENDEFCKMGRYN	5000	R.ENDEFC#K.M	12	12	7994.16	7657.68	7885	8244.77	8009.67	7716.76	8054.59	7835.41	7848.19	8121.86	8016.51	7826.87	8138.5	7796.72	7813.59	8347.92	7639.05	7874.23	8274.97	8603.69	7717.2	8081.27	7979.81	7615.71	7743.01	7733.94	7962.33	7675.88	7968.67	8001.77	7865.23	7588.89	7475.18	7702.93	8050.5	8048.34
sp|Q00796|DHSO_HUMAN	SORD	Sorbitol dehydrogenase OS=Homo sapiens OX=9606 GN=SORD PE=1 SV=4	45	MHSVGICGSDVHY	5000	R.M*HSVGIC#GSDVHYWEYGR.I	12	21	4592.45	4547.31	4577.62	4196.56	5093.9	4314.6	4017.74	3890.95	4501.62	4840.38	4375.69	4279.35	4508.05	4397.87	4596.85	4423.78	4746.51	4356.42	10410.2	9801.63	9574.92	10238.5	9684.64	9289.07	9219.21	9370.26	9982.47	9416.23	10288.2	9746.71	9789.93	9897.86	9488.23	8929.98	9592.72	9255
sp|Q00796|DHSO_HUMAN	SORD	Sorbitol dehydrogenase OS=Homo sapiens OX=9606 GN=SORD PE=1 SV=4	120	SPSIFFCATPPDD	5000	R.YNLSPSIFFC#ATPPDDGNLC#R.F	8	2	1855.21	2078.34	2181.32	2076.29	2075.76	2205.37	2187.98	2134.56	2197.26	2328.19	1916.87	2264.74	2077.95	1902.94	2016.43	2219.4	2062.89	2077.66	385.69	453.92	497.58	509.83	430.4	515.05	548.69	374.09	468.77	526.59	407.81	453	499.19	458.03	458.89	549	440.99	423.68
sp|Q00796|DHSO_HUMAN	SORD	Sorbitol dehydrogenase OS=Homo sapiens OX=9606 GN=SORD PE=1 SV=4	130	PDDGNLCRFYKHN	5000	R.YNLSPSIFFC#ATPPDDGNLC#R.F	0	0	0	0	0	0	0	0	0	0	0	0	0	0	0	0	0	0	0	0	0	0	0	0	0	0	0	0	0	0	0	0	0	0	0	0	0	0
sp|Q00796|DHSO_HUMAN	SORD	Sorbitol dehydrogenase OS=Homo sapiens OX=9606 GN=SORD PE=1 SV=4	242	VEGQLGCKPEVTI	264.243	R.KVEGQLGC#KPEVTIECTGAEASIQAGIYATR.S	2	3	444.61	470.96	497.01	459.28	436.5	543.85	581.14	512.45	499.83	537.58	591.51	506.32	626.5	477.19	574.29	517.11	470	521.34	928.39	1064.5	1133.51	984.78	951.65	1112.82	997.13	1077.31	1107.46	991.33	1043.85	961.86	1001.6	1183.63	1024.74	979.92	898.46	1011.34
sp|Q9UKK9|NUDT5_HUMAN	NUDT5	ADP-sugar pyrophosphatase OS=Homo sapiens OX=9606 GN=NUDT5 PE=1 SV=1	76	RTLHYECIVLVKQ	5000	R.TLHYEC#IVLVK.Q	20	15	17780.4	16940.1	15802.2	16873.5	16473	16520	16809.8	16511.9	16690.6	17344.8	16867.1	16575.3	17459.7	17112.8	17283.4	17151.2	16559.6	16643.7	12463.3	13008.3	13289.7	12887.7	13315.7	13253.6	13245.8	13320.3	12908.4	12847.9	13308.5	13147.6	12800.1	13047.9	13073.7	12853.7	12449.9	12918.7
sp|Q9UKK9|NUDT5_HUMAN	NUDT5	ADP-sugar pyrophosphatase OS=Homo sapiens OX=9606 GN=NUDT5 PE=1 SV=1	139	DPGLSNCTIHIVT	293.972	K.GDIAECSPAVCMDPGLSNC#TIHIVTVTINGDDAENARPK.P	35	25	6999.43	6938.26	7000.6	7386.14	6564.24	6970.92	7299.6	7249.06	6920.3	7409.47	6415.23	7002.09	7570.38	7138.7	7054.57	7336.09	6317.27	6605.17	4235.17	4431.87	4800	4837.49	5087.39	5027.69	4673.4	4827.22	4567.26	4887.05	4474	4658.98	4260.2	4238.35	4272.01	4533.3	3726.59	4010.3
sp|Q9UKK9|NUDT5_HUMAN	NUDT5	ADP-sugar pyrophosphatase OS=Homo sapiens OX=9606 GN=NUDT5 PE=1 SV=1	131	ECSPAVCMDPGLS	16.6772	K.GDIAECSPAVC#MDPGLSNCTIHIVTVTINGDDAENARPK.P	5	2	969.06	897.59	1077.82	1109.2	807.02	965.16	1004.73	992.94	1048.98	1040.62	856.19	1066.74	986.29	853.45	968.4	1010.52	846.17	906.52	337.06	356.02	367.79	303.18	373.06	352.19	375.89	438.77	389.66	355.78	324.07	339.56	324.91	297.59	283.87	295.21	231.27	310.87
sp|P30048|PRDX3_HUMAN	PRDX3	Thioredoxin-dependent peroxide reductase, mitochondrial OS=Homo sapiens OX=9606 GN=PRDX3 PE=1 SV=3	229	ETHGEVCPANWTP	5000	K.AFQYVETHGEVC#PANWTPDSPTIKPSPAASK.E	40	53	19155.9	19672.4	18502.8	19393.3	19487.4	18870.7	18214.7	20827.9	18264.4	18043.5	20766.2	19089.5	18145.1	20569.2	19090.3	19444.3	17786.9	17135	25568.3	21962.9	25386.4	26118.5	21579.3	23869.3	27966.1	24615.2	22873.7	27735.9	22171.3	22273.4	25985.3	21186.1	23252.8	25440.9	20683.5	22766.6
sp|Q9UBT7|CTNL1_HUMAN	CTNNAL1	Alpha-catulin OS=Homo sapiens OX=9606 GN=CTNNAL1 PE=1 SV=2	251	CLRHPNCESAHKN	5000	R.HPNC#ESAHK.N	8	7	5284.57	4966.54	4598.1	4743.56	4994.61	4902.83	4130.01	4763.75	4351.02	4695.73	4908.54	5090.09	4754.87	4724.56	4947.91	4199.66	4420.24	4616.92	2922.64	2522.79	2535.72	2738.59	2590.28	2620.66	2531.12	2309.72	2580.34	2541.04	2648.19	2471.16	2474.55	2330.18	2435.45	2389.17	2259.39	2276.4
sp|Q9UBT7|CTNL1_HUMAN	CTNNAL1	Alpha-catulin OS=Homo sapiens OX=9606 GN=CTNNAL1 PE=1 SV=2	451	EQLVETCRLLRHI	5000	K.EQLVETC#R.L	5	2	1529.87	1417.04	1499.38	1420.5	1484.98	1607.19	1381.07	1380.29	1489.39	1622.91	1408.64	1420.98	1549.64	1424.76	1513.38	1235.79	1329.23	1388.78	580	541.65	550	499.94	508.64	565.03	530.52	432.37	529.58	585.98	510.65	476.67	488.47	393.06	542.92	513.81	426.25	445.98
sp|Q9UBT7|CTNL1_HUMAN	CTNNAL1	Alpha-catulin OS=Homo sapiens OX=9606 GN=CTNNAL1 PE=1 SV=2	104	EEINIACIEAKQA	5000	K.EEINIAC#IEAK.Q	13	6	5526.83	5476.36	5432.01	5394.07	5711.99	5280.96	5439.78	5350.78	5457.13	5193.52	5353.7	5021.9	5491.53	5116.07	5221.28	5379.71	5001.06	5434.58	3402.68	3161.89	3405.16	3159.42	2962.58	3015.54	3170.95	3015.47	2936.63	3452.54	3107.81	3273.67	3368.52	3221.33	3153.97	3322.46	3207.05	2871.88
sp|Q9UBT7|CTNL1_HUMAN	CTNNAL1	Alpha-catulin OS=Homo sapiens OX=9606 GN=CTNNAL1 PE=1 SV=2	667	NKLIPLCHQLQTV	5000	K.LIPLC#HQLQTVTK.T	7	8	7531.18	7277.66	7466.69	7043.84	6977.6	6798.21	6935.39	6767.45	6587.67	7345.05	7180.14	6991.01	7044.62	7040.26	6959.59	6319.52	6125.96	6184.35	9295.31	9095.21	9300.92	9347.72	8896.95	8960.2	8640.44	8285.32	8618.02	9016.47	9027.35	9103.13	8980.66	8508.28	8684.65	8032.47	7332.49	8104.91
sp|Q9UBT7|CTNL1_HUMAN	CTNNAL1	Alpha-catulin OS=Homo sapiens OX=9606 GN=CTNNAL1 PE=1 SV=2	279	IEIVTDCKPNGET	5000	K.VIEIVTDC#K.P	0	1	0	0	0	0	0	0	0	0	0	0	0	0	0	0	0	0	0	0	128.75	94.39	92.74	123	109.96	104.31	70.58	93.83	74.79	86.31	145.52	69.48	130.18	138.24	110.29	95.72	115.23	96.26
sp|Q9UBT7|CTNL1_HUMAN	CTNNAL1	Alpha-catulin OS=Homo sapiens OX=9606 GN=CTNNAL1 PE=1 SV=2	438	ALAEYACKLSEQK	5000	K.LTGVEGNLEALAEYAC#K.L	14	7	2718.52	2627.84	3205.3	2938.93	2871.06	2898.1	3172.06	2756.83	2696.39	3100.05	2911.14	2782.16	3052.62	3025.36	2877.1	2834.51	2882.01	2854.39	1201.12	1224.68	1184.05	1206.45	1144.4	1336.46	1341.29	1247.2	1239.84	1286.97	1215.54	1117.45	1219.52	1160.87	1265.54	1136.34	1095.73	1202.23
sp|Q9UBT7|CTNL1_HUMAN	CTNNAL1	Alpha-catulin OS=Homo sapiens OX=9606 GN=CTNNAL1 PE=1 SV=2	581	LTSDADCEIEKWE	5000	K.LGLLTSDADC#EIEKWEDQENEIVQYGR.N	13	3	3770.58	3911.16	4070.4	3896.94	3819.9	4360.55	3772.42	3978.84	3842.36	4151.33	4119.59	4085.39	3800.5	4215.05	3787.88	4154.35	4040.57	3972.69	923.53	894.35	1000.49	1002.14	932.66	942.31	999.49	945.69	1115	909.82	887.01	1002.73	954.49	880.51	940.95	1124.68	1077.79	1021.7
sp|Q8N3D4|EH1L1_HUMAN	EHBP1L1	EH domain-binding protein 1-like protein 1 OS=Homo sapiens OX=9606 GN=EHBP1L1 PE=1 SV=2	346	ETQAQACPQEGTE	5000	R.ETQAQAC#PQEGTEAHGAR.L	2	1	1008.66	968.85	959.04	1062.89	965.08	1011.23	1029.85	912.16	938.53	915.01	916.39	1021.06	1061.05	892.42	1071.06	1033.82	966.79	940.64	17.63	43.94	30.37	37.14	62.1	53.74	2.31	31.28	52.85	38.6	26.35	45.4	24.72	34	59.28	29.53	46.47	50.37
sp|Q8N3D4|EH1L1_HUMAN	EHBP1L1	EH domain-binding protein 1-like protein 1 OS=Homo sapiens OX=9606 GN=EHBP1L1 PE=1 SV=2	422	EESSAVCQVDAEQ	5000	R.AGEAEESSAVC#QVDAEQR.S	6	0	1115.98	1064.49	1184.65	1175.95	1057.05	1090.09	1254.62	1087	1218.72	1014.18	1195.83	1099.4	1111.86	1025.24	1182.85	1077.72	1048.08	1084.65	0	0	0	0	0	0	0	0	0	0	0	0	0	0	0	0	0	0
sp|Q8N3D4|EH1L1_HUMAN	EHBP1L1	EH domain-binding protein 1-like protein 1 OS=Homo sapiens OX=9606 GN=EHBP1L1 PE=1 SV=2	221	RELKTLCEEEEEG	5000	K.TLC#EEEEEGQGRPQQAVASPSNAEDTSPAPVSAPAPPAR.T	6	1	348.43	365.03	376.62	342.76	359.71	320.13	366.54	344.36	326.95	266.53	316.83	340.27	348.2	250.91	313.73	328.12	289.97	322.76	27.71	38.14	30.32	41.55	30.84	33.24	19.68	41.55	31.4	38.54	43.53	46.92	45.12	31.98	36.78	55.63	36.45	40.42
sp|Q8N3D4|EH1L1_HUMAN	EHBP1L1	EH domain-binding protein 1-like protein 1 OS=Homo sapiens OX=9606 GN=EHBP1L1 PE=1 SV=2	1364	DTSQYVCAELQAL	5000	R.FQDTSQYVC#AELQALEQEQR.Q	15	2	5056.02	4891.34	5678.72	5566.71	5261.14	5073.79	5773.42	5763.9	5424.59	5417.22	5339.64	5395.09	5019.63	4991.3	5171.43	5290.2	5433.74	5161.11	605.58	660.11	709.84	666.9	574.59	648.99	673.23	630.58	699.86	630.51	607.45	769.75	674.29	637.85	710.83	665.26	629.55	738.3
sp|Q8N3D4|EH1L1_HUMAN	EHBP1L1	EH domain-binding protein 1-like protein 1 OS=Homo sapiens OX=9606 GN=EHBP1L1 PE=1 SV=2	1135	IVMTYLCQIRAFC	5000	K.LIVMTYLC#QIR.A	7	2	2359.05	2621.22	2955.4	2615.52	2669.57	2549.14	2376.54	2350.97	2535.02	2415.81	2315.52	2294.02	2514.31	2302.08	2365	2557.39	2463.65	2487.16	486.76	636.5	517.72	560.9	535.26	589.22	676.13	705.87	583.16	640.46	592.14	596.85	503.04	522.9	544.59	670.16	574.25	563.38
sp|P68104|EF1A1_HUMAN	EEF1A1	Elongation factor 1-alpha 1 OS=Homo sapiens OX=9606 GN=EEF1A1 PE=1 SV=1	363	YAPVLDCHTAHIA	5000	K.NDPPM*EAAGFTAQVIILNHPGQISAGYAPVLDC#HTAHIAC#K.F	95	24	18403	19250.3	19931.7	20335	19395.2	19773.6	19931.3	19556.9	20024.5	19720.5	19838.2	19309.4	18858.2	18494.9	18754.9	19621.4	18820.6	18001	3711.38	4239.36	4307.69	4074.03	4130.51	4263.12	4263.98	3876.06	4217.82	4401.86	3799.28	3936.85	3648.04	3938.73	3897.48	4001.41	3668.26	3751.59
sp|P68104|EF1A1_HUMAN	EEF1A1	Elongation factor 1-alpha 1 OS=Homo sapiens OX=9606 GN=EEF1A1 PE=1 SV=1	370	HTAHIACKFAELK	5000	K.NDPPM*EAAGFTAQVIILNHPGQISAGYAPVLDC#HTAHIAC#K.F	196	52	42892.5	43273.3	43365.9	44607.3	42783.8	43282	40758.9	42482.1	41944.2	43309.5	42044.8	43386.3	42078.2	41458.6	42256.1	40905.8	39971.9	39132.6	9936.3	10736.1	11000.7	10379.8	10538.1	11145	10949.9	10041.5	10236.1	10611	10776.1	10489.1	9803.02	10247.7	9625.9	9912.65	9429.96	9506.96
sp|P27635|RL10_HUMAN	RPL10	Large ribosomal subunit protein uL16 OS=Homo sapiens OX=9606 GN=RPL10 PE=1 SV=5	105	INKMLSCAGADRL	5000	K.M*LSC#AGADR.L	197	225	102774	98340.8	98988.7	99960.7	93188.3	97035.2	97680.6	91373.1	94983.5	101454	93848.8	98827.7	99849.5	92456.4	96277.2	96130.9	93715.6	94940.8	101531	100908	97338.5	95880.6	97012.5	96036.6	92900.2	95245.7	94948.5	93728	96304.8	97104.7	93980.1	94813.2	94130.4	90223.3	91577.7	93889.2
sp|P27635|RL10_HUMAN	RPL10	Large ribosomal subunit protein uL16 OS=Homo sapiens OX=9606 GN=RPL10 PE=1 SV=5	80	KYMVKSCGKDGFH	5000	K.SC#GKDGFHIR.V	5	6	3650.65	3236.89	5106.08	3685.81	3429.21	3176.45	2866.09	3300.46	2935.17	3125.53	3198.33	3598.77	4120.81	3727.48	3908.99	3425.02	3302.63	3677.5	5716.3	5432.92	4671.36	5306.71	5297.45	4990.63	4370.34	5241.71	4952.78	5140.25	5297.07	4824.83	5880.26	6086.17	5905.44	4776.45	5263.98	5383.37
sp|P27635|RL10_HUMAN	RPL10	Large ribosomal subunit protein uL16 OS=Homo sapiens OX=9606 GN=RPL10 PE=1 SV=5	195	RLIPDGCGVKYIP	5000	R.LIPDGC#GVK.Y	40	43	42895.6	38934.2	38375.3	38945.7	37242.4	38827.9	38848.1	35219.7	38260.7	40785	36468.4	39331.6	40560.6	37245.3	39323.1	40324	36290.2	38285.2	38262.4	37946	36642.8	36005.5	35868.5	35850.6	34188.6	35063.2	36020.5	34672.6	35034.4	35885.4	35544.7	35965.2	35236.1	33843.5	33333.1	35764.2
sp|P27635|RL10_HUMAN	RPL10	Large ribosomal subunit protein uL16 OS=Homo sapiens OX=9606 GN=RPL10 PE=1 SV=5	49	VDEFPLCGHMVSD	5000	K.AKVDEFPLC#GHM*VSDEYEQLSSEALEAAR.I	263	259	87561.4	86017.1	93349.5	95005.3	87009.8	90533.6	89479.5	85595.9	87275.6	92355	86439.7	90589.9	91660.2	84521.6	88862.3	89615.3	84827.9	86962.4	88280.1	88092.1	90802.4	91904.1	88967.6	91926.8	86079.5	88289.9	91448.3	88467.3	90045.1	91106.6	88723.4	90426.1	90008.2	83322.8	86020.4	89163.7
sp|P27635|RL10_HUMAN	RPL10	Large ribosomal subunit protein uL16 OS=Homo sapiens OX=9606 GN=RPL10 PE=1 SV=5	71	LEAARICANKYMV	5000	R.IC#ANKYMVK.S	0	1	0	0	0	0	0	0	0	0	0	0	0	0	0	0	0	0	0	0	469.06	475.32	519.39	478.47	464.82	473.63	620.22	416.27	495.9	556.51	523.37	490.1	542.46	583.8	535.97	446.82	544.21	626.97
sp|Q9H6W3|RIOX1_HUMAN	RIOX1	Ribosomal oxygenase 1 OS=Homo sapiens OX=9606 GN=RIOX1 PE=1 SV=2	150	ETSALLCTAQHLA	5000	R.VVETSALLC#TAQHLAAVQSSGAPATASGPQVDNTGGEPAWDSPLR.R	6	1	617.09	546.12	740.63	639.88	570.44	607.08	503.06	559.01	556.2	548.19	537.93	524.31	611.94	519.82	552.37	561.24	538.97	575.9	99.1	106.98	104.6	81.33	104.3	90.43	95.73	96.28	100.09	156.02	87.02	107.72	106.52	122.54	139	103.85	136.58	78.7
sp|P30837|AL1B1_HUMAN	ALDH1B1	Aldehyde dehydrogenase X, mitochondrial OS=Homo sapiens OX=9606 GN=ALDH1B1 PE=1 SV=4	386	EGAKLLCGGERFG	5000	K.LLC#GGER.F	13	15	13710.6	14726.2	13354.8	13146.3	14181.2	13066.1	12851.7	14095.3	13601.8	13259.4	14026.3	13298.7	14563.9	15268	14429.8	12493	14031.4	13228.9	15323.3	13556	14141.5	14962.3	13072.4	13454.1	13947.3	12491.1	13100.3	14177.9	13007.9	13551.7	14190.5	13106.6	13473.9	13759.5	13341.7	12919.3
sp|P30837|AL1B1_HUMAN	ALDH1B1	Aldehyde dehydrogenase X, mitochondrial OS=Homo sapiens OX=9606 GN=ALDH1B1 PE=1 SV=4	169	MDGQHFCFTRHEP	5000	K.TIPM*DGQHFC#FTR.H	5	1	1382.14	1489.92	1376.34	1507.77	1499.73	1546.05	1569.25	1603.65	1524.05	1506.43	1459.81	1421.62	1516.62	1449.35	1601.43	1550.06	1583.72	1326.5	653.22	525.59	612.3	622.18	661.35	591.54	555.58	406.51	579.98	543.06	537.36	465.12	595.78	566.11	546.49	525.32	588.69	488.96
sp|P30837|AL1B1_HUMAN	ALDH1B1	Aldehyde dehydrogenase X, mitochondrial OS=Homo sapiens OX=9606 GN=ALDH1B1 PE=1 SV=4	179	HEPVGVCGQIIPW	5000	R.HEPVGVC#GQIIPWNFPLVM*QGWK.L	0	2	0	0	0	0	0	0	0	0	0	0	0	0	0	0	0	0	0	0	1045.37	1038.06	1088.82	1001.61	1124.11	1109.79	1095.79	1127.48	1157.2	1107.09	936.11	1009.81	902.27	1017.68	1076.35	1212.8	1091.02	1023.09
sp|P30837|AL1B1_HUMAN	ALDH1B1	Aldehyde dehydrogenase X, mitochondrial OS=Homo sapiens OX=9606 GN=ALDH1B1 PE=1 SV=4	319	FNMGQCCCAGSRT	30.6707	K.SPSIVLADADMEHAVEQCHEALFFNMGQCC#CAGSR.T	8	2	1339.81	1300.24	1389.07	1310.68	1450.95	1422.32	1285.05	1201.57	1349.19	1291.38	1287.82	1266.04	1236.39	1254.05	1306.06	1350.53	1302.83	1230.6	288.42	204.59	233.91	328.85	335.98	260.82	231.31	212.84	220.27	271.62	235.66	262.6	330.02	300.29	312.65	264.26	266.16	261.88
sp|P13797|PLST_HUMAN	PLS3	Plastin-3 OS=Homo sapiens OX=9606 GN=PLS3 PE=1 SV=4	104	NRKEGICALGGTS	5000	R.KEGIC#ALGGTSELSSEGTQHSYSEEEK.Y	61	32	27598.8	25494.7	24773.1	25818.5	26813.8	24390.3	21843.2	25775.3	24361.8	25425.8	24831.2	26022.3	27489.6	28266.8	27499.6	23644.3	25049.9	25358.5	16032	15380.5	14059.5	15297.2	16223.6	15250	13047.7	15527.8	15338.7	14795.9	15643.4	15476.2	15334.5	16277.3	15745.1	13449.2	14935.2	14957.8
sp|P13797|PLST_HUMAN	PLS3	Plastin-3 OS=Homo sapiens OX=9606 GN=PLS3 PE=1 SV=4	463	MKKLENCNYAVEL	5000	K.KLENC#NYAVELGK.H	30	12	25148.1	26783.8	26069.1	26413.8	25908	24855.5	26186.2	23485.4	26077	25770	23187.4	23924.8	25523.2	24894.3	24262.5	24657	25234.6	26334.4	5405	5523.52	5783.45	5804.28	6104.22	5323.49	4694.63	4954.38	5866.06	5020.26	5961.33	5365.15	6020.46	5515.55	5697.38	6068.73	4924.37	4981.96
sp|P13797|PLST_HUMAN	PLS3	Plastin-3 OS=Homo sapiens OX=9606 GN=PLS3 PE=1 SV=4	167	GDGIVLCKMINLS	5000	K.AVGDGIVLC#K.M	6	1	5501.31	5689.18	5668.13	5552.42	5195.26	5666.95	5966.31	5367.25	5445.67	5740.05	5303.23	5848.4	5290.49	5320.38	5524.66	5570.22	5615.39	5955.29	789.31	886.83	965.11	1016.33	893.96	908.91	931.59	771.6	970.25	923.11	914.83	980.41	1010.43	884.24	787.01	918.62	729.04	925.33
sp|P13797|PLST_HUMAN	PLS3	Plastin-3 OS=Homo sapiens OX=9606 GN=PLS3 PE=1 SV=4	33	NSNGFICDYELHE	5000	K.VDLNSNGFIC#DYELHELFK.E	172	87	70285.5	68650.2	71663.8	70926.2	69059.5	68976.8	70326.6	69196.6	68710.3	70907.3	68167.4	69494.8	69903.3	66984	67868.3	69756.9	66419.5	67512.6	33513	33744	34174.4	33391	33924.7	34059.4	32786	33320.2	34048.2	32630.7	33766.9	33286.6	31626.7	32737	32344.9	32381.3	31770.8	32205.9
sp|P08865|RSSA_HUMAN	RPSA	Small ribosomal subunit protein uS2 OS=Homo sapiens OX=9606 GN=RPSA PE=1 SV=4	163	VDIAIPCNNKGAH	5000	R.YVDIAIPC#NNK.G	27	19	16520.3	16139.9	16457	16718.4	14247.2	15689.5	17109.7	16380.1	15051.2	15400.6	16014.9	15509.2	16424.6	15993.2	16245.3	16279.8	13703.5	14521	14012.9	13097.4	16653.3	14448.1	13634.8	16300.2	15433.7	15276.9	14932.4	14660.8	14013.5	14410	15098.8	13271.3	14212	14341	11735	13666.7
sp|P08865|RSSA_HUMAN	RPSA	Small ribosomal subunit protein uS2 OS=Homo sapiens OX=9606 GN=RPSA PE=1 SV=4	148	LPTIALCNTDSPL	5000	R.ADHQPLTEASYVNLPTIALC#NTDSPLR.Y	28	18	5465.67	5795.25	6001.06	5635.95	5438.27	5690.62	5881.63	5451.45	5481.12	5776.34	5726.31	5767.7	5550.7	5496.43	5581.43	5962.68	5164.91	5244.46	4477.62	4401.32	4740.26	4418.56	4495.51	4962.16	4922.74	4973.42	4850.49	4773.78	4661.71	4591.66	4373.75	4401.37	4799.08	5010	4680.5	4405.07
sp|O76094|SRP72_HUMAN	SRP72	Signal recognition particle subunit SRP72 OS=Homo sapiens OX=9606 GN=SRP72 PE=1 SV=3	128	LERYDECLAVYRD	5000	R.YDEC#LAVYR.D	3	3	1436.17	1621.81	1793.52	1706.35	1616.65	1524.04	1688.91	1411.07	1543.14	1476.63	1458.95	1511.1	1658.3	1432.8	1525.99	1549.43	1468.09	1608.68	1132.99	1278.19	1211.96	1373.79	1182.74	1058.01	1267.63	929.9	989.4	1151.32	1299.58	1188.36	1192.73	1082.16	1172.36	1157.44	1059.62	1160.92
sp|O76094|SRP72_HUMAN	SRP72	Signal recognition particle subunit SRP72 OS=Homo sapiens OX=9606 GN=SRP72 PE=1 SV=3	54	LHCKVVCLIQNGS	5000	K.VVC#LIQNGSFK.E	14	7	3875.59	4370.53	4671.59	4122.46	4590.33	4178.42	4467.39	4123.42	4396.79	4034.5	3984.71	4049.52	3958.85	3881.46	3974.85	3984.33	4159.74	4279.89	2084.32	2022.34	1973	1782.41	1686.33	1677.89	1698.83	1788.38	1792.22	1669.92	1769.46	1958.28	1676.41	1842.5	1555.33	2007.48	1813.56	1555.37
sp|O76094|SRP72_HUMAN	SRP72	Signal recognition particle subunit SRP72 OS=Homo sapiens OX=9606 GN=SRP72 PE=1 SV=3	323	TNQAEQCRKISAS	5000	K.ALLAMYTNQAEQC#R.K	0	2	0	0	0	0	0	0	0	0	0	0	0	0	0	0	0	0	0	0	585.07	459.31	692.96	560.85	495.11	494.1	613.31	549.56	514.53	563.21	537.54	603.82	552.26	539.68	532.02	575.13	528.11	554.22
sp|O76094|SRP72_HUMAN	SRP72	Signal recognition particle subunit SRP72 OS=Homo sapiens OX=9606 GN=SRP72 PE=1 SV=3	179	EGTHELCYNTACA	137.669	K.VVPENLGLQEGTHELC#YNTACALIGQGQLNQAMK.I	11	4	2548.97	2812.51	3077.3	3037.04	2751.7	2728.87	2837.96	2734.82	2780.29	2808.64	2554.1	2652.82	2713.36	2621.21	2692.09	2553.29	2858.43	2692.75	624.32	749.16	800.97	677.58	671.08	680.44	694.33	709.41	729.52	729.13	735.01	659.81	635.68	679.7	716.47	708.98	622.78	734.88
sp|Q8NB46|ANR52_HUMAN	ANKRD52	Serine/threonine-protein phosphatase 6 regulatory ankyrin repeat subunit C OS=Homo sapiens OX=9606 GN=ANKRD52 PE=1 SV=3	1038	FSLLKNCSIAAAK	5000	K.NC#SIAAAK.T	13	7	6520.18	6858.57	7836.68	7188.81	6779.73	7061.37	7598.65	6417.22	7455.18	7700.36	7108.66	7141.5	6659.9	6461.85	6702.54	6975.1	6413.17	6629.02	3555.64	3629.48	3516.22	3588.85	3353.88	3770.6	3665.61	3551.2	3369.44	3517.13	3670.76	3428.6	3431.94	3299.56	3321.56	3288.53	3179.81	3562.99
sp|Q8NB46|ANR52_HUMAN	ANKRD52	Serine/threonine-protein phosphatase 6 regulatory ankyrin repeat subunit C OS=Homo sapiens OX=9606 GN=ANKRD52 PE=1 SV=3	490	EADCKGCSPLHYA	5000	K.GC#SPLHYAAASDTYR.R	1	0	69.93	61.56	76.75	88.18	73.89	50.84	100.93	99.87	72.87	46.95	77.4	37.46	63.87	54.63	45.47	69.45	54.78	62.97	0	0	0	0	0	0	0	0	0	0	0	0	0	0	0	0	0	0
sp|Q8NB46|ANR52_HUMAN	ANKRD52	Serine/threonine-protein phosphatase 6 regulatory ankyrin repeat subunit C OS=Homo sapiens OX=9606 GN=ANKRD52 PE=1 SV=3	933	TALHLACSKGHEK	5000	K.NTALHLAC#SK.G	1	1	832.44	857.04	1011.72	1026.66	916.5	1023.47	1006.54	1017.23	935.39	1030.58	956.28	863.57	943.08	900.45	1024.6	872.63	937.91	932.77	894.38	1133.18	1156.69	963.42	1146.98	1068.98	1201.89	897.53	1127.22	898.77	1240.52	1099.47	1102.05	1009.88	1013.17	1164.31	1127.35	1103.54
sp|Q8NB46|ANR52_HUMAN	ANKRD52	Serine/threonine-protein phosphatase 6 regulatory ankyrin repeat subunit C OS=Homo sapiens OX=9606 GN=ANKRD52 PE=1 SV=3	169	GASLNVCDKKERQ	5000	K.GASLNVC#DKK.E	6	3	2029.2	2358.73	2461.57	1893.94	2286.45	2159.54	2052.24	2098.47	2224.25	2096.63	2136.48	1948.3	1972.94	2072.92	2066.59	2064.72	2302.98	2288.53	194.77	126.67	127.38	142.26	156.52	142.52	135.23	118.47	123.83	136.49	202.01	119.85	101.17	132.89	181.3	124.34	128.28	124.36
sp|Q8NB46|ANR52_HUMAN	ANKRD52	Serine/threonine-protein phosphatase 6 regulatory ankyrin repeat subunit C OS=Homo sapiens OX=9606 GN=ANKRD52 PE=1 SV=3	733	RGAVTGCEDCLAA	236.492	R.GAVTGC#EDCLAALLDHDAFVLCR.D	7	7	1810.36	1714.17	1996.37	1869.54	1803.8	1909.87	1882.89	2009.86	1804.56	1914.36	1824.48	1795.42	1717.11	1771.11	1759.72	1807.77	1956.4	1818.82	2479.29	2191.5	2216.71	2290.85	2593.62	2347.95	2328.4	2447.35	2296.26	2440.17	2273.43	2349.7	2493.51	2550.58	2328.63	2295.82	2163.81	2152.47
sp|Q9NVR2|INT10_HUMAN	INTS10	Integrator complex subunit 10 OS=Homo sapiens OX=9606 GN=INTS10 PE=1 SV=2	122	LKVTEQCFNTLER	5000	K.VTEQC#FNTLER.S	7	8	3336.2	3428.16	3539.16	3391.56	3501.55	3573.38	3535.45	3116.51	3454.86	3360	3209.3	3398.41	3609.52	3421.44	3386.98	2923.83	3062.69	3013.81	5508.46	4949.14	5602.26	5556.3	4735.97	5107.91	5330.86	4978.87	5463	5189.93	4972.48	5467.46	5349.13	4859.59	5410.29	4635.4	4351.65	4431.11
sp|Q9NVR2|INT10_HUMAN	INTS10	Integrator complex subunit 10 OS=Homo sapiens OX=9606 GN=INTS10 PE=1 SV=2	555	DLKLLPCTSKAIM	5000	K.LLPC#TSK.A	4	3	1010	1247.09	1053.23	1216.12	1152.9	1112.12	892.51	1132.8	1208.63	1094.24	970.51	1127.38	935.58	1077.51	948.35	827.85	1144.11	1092.3	1345.07	998.33	1127.45	1103.87	1026.38	1009.95	1134.3	1021.14	1033.4	988.3	996.24	1024.08	990.67	872.92	1140.51	1134.15	950.84	1105.06
sp|Q9NVR2|INT10_HUMAN	INTS10	Integrator complex subunit 10 OS=Homo sapiens OX=9606 GN=INTS10 PE=1 SV=2	112	LPGRVQCEMLLKV	5000	R.VQC#EMLLK.V	2	5	448.55	571.24	502.02	518.11	451.06	466.47	436.47	494.83	408.73	510.26	453.43	474.55	424.51	444.84	540.23	459.05	417.96	535.45	1344.44	1229.39	1428.32	1278.72	1495.21	1433.69	1319.44	1130.92	1345.97	1298.67	1233.68	1486.52	1490.25	1267.62	1276.1	1385.26	1179.43	1311.24
sp|Q9NVR2|INT10_HUMAN	INTS10	Integrator complex subunit 10 OS=Homo sapiens OX=9606 GN=INTS10 PE=1 SV=2	169	QESPVNCFRKLFV	5000	R.RFPETVVQHGVGLGEALLEAETIEEQESPVNC#FR.K	3	4	528.33	619.04	617.18	575.9	457.31	495.2	590.8	589.43	622.3	577.36	487.88	539.39	576.86	609.53	576.42	537.27	569.74	544.07	859.68	760.11	885.65	770.4	830.79	734.42	674.68	830.07	775.99	848.93	853.56	812.45	861.52	809.91	797.22	797.53	809.67	788.98
sp|Q9NVR2|INT10_HUMAN	INTS10	Integrator complex subunit 10 OS=Homo sapiens OX=9606 GN=INTS10 PE=1 SV=2	387	SSDDEDCSAKGRN	5000	K.TMSSDDEDC#SAK.G	0	0	0	0	0	0	0	0	0	0	0	0	0	0	0	0	0	0	0	0	0	0	0	0	0	0	0	0	0	0	0	0	0	0	0	0	0	0
sp|Q9NVR2|INT10_HUMAN	INTS10	Integrator complex subunit 10 OS=Homo sapiens OX=9606 GN=INTS10 PE=1 SV=2	686	ERQVSRCGENLMV	5000	R.C#GENLMVVLHR.F	0	2	0	0	0	0	0	0	0	0	0	0	0	0	0	0	0	0	0	0	619.35	605.79	746.45	685.87	618.56	614.46	525.67	576.45	725.14	712.68	631.18	582.73	603.82	582.82	614.98	654.15	555.33	600.79
sp|O14980|XPO1_HUMAN	XPO1	Exportin-1 OS=Homo sapiens OX=9606 GN=XPO1 PE=1 SV=1	99	ILPRNQCEGIKKY	5000	R.NQC#EGIK.K	29	16	25300.7	24825.8	28512	25637.6	25702.8	26089.2	26320.4	23908.4	24853.6	27203.2	26310.6	25569.9	26556.1	22867.9	24029.1	24863.5	23922.5	23113.9	15363.4	15767.4	16456.6	15660.9	15881.7	16685.8	16433	14609.9	16149.9	15530.6	17465.6	16554.4	15706.9	15895.4	16608.5	15534.4	15270.1	15804.2
sp|O14980|XPO1_HUMAN	XPO1	Exportin-1 OS=Homo sapiens OX=9606 GN=XPO1 PE=1 SV=1	119	TSSDPTCVEKEKV	5000	K.TSSDPTC#VEK.E	22	23	17204.9	16690.8	17207.9	17304.1	16312.9	16340.1	16817.7	15361.4	16487.7	17532.2	16829	16680	17591.4	15258.2	16245.1	16601.1	14826	15618.9	14947	15026	14683	14315.2	15108.1	15101.9	14550.7	13885.6	14539.9	14250.3	15035.7	14471.5	13914.3	14199.1	14032.5	13667.8	13301	13586.1
sp|O14980|XPO1_HUMAN	XPO1	Exportin-1 OS=Homo sapiens OX=9606 GN=XPO1 PE=1 SV=1	528	KDLLGLCEQKRGK	5000	K.DLLGLC#EQKR.G	44	44	34335.9	35054.4	35373.2	33568.6	34674.4	34329.6	31036.2	32487.3	31831.2	33785.6	34024.1	33609.8	31447.3	32694.8	31877.9	29945	31298.5	30849.1	35070.5	35784.8	33929.3	33305.2	34570.3	33647.2	29941.5	32131.5	31831.7	32503.2	34951	34047.9	32547.7	34181.8	33336.2	28563.6	31745.2	30242.7
sp|O14980|XPO1_HUMAN	XPO1	Exportin-1 OS=Homo sapiens OX=9606 GN=XPO1 PE=1 SV=1	164	RTSESLCQNNMVI	5000	R.TSESLC#QNNM*VILK.L	122	152	71745.1	71039.1	74966.3	74617.9	71390.6	73001.8	70018.1	64966.7	68552.9	75069.7	71970	71863.2	71169.8	66102.6	68409.9	65536.3	63620.9	64859.2	82770.8	85546.5	86694.2	83588.7	83787.3	84809.5	79142.4	78194.9	79900	83018.5	84981.8	83684.7	78599.4	80914.1	80109.7	74820.4	73722.6	75606.8
sp|O14980|XPO1_HUMAN	XPO1	Exportin-1 OS=Homo sapiens OX=9606 GN=XPO1 PE=1 SV=1	723	MLNVYKCLSENIS	5000	K.C#LSENISAAIQANGEMVTK.Q	49	30	21859.8	22537	25024.8	23196.4	23231.8	23072.8	23670.2	22309.3	22653.1	23186.8	23129.9	22658.9	22642.7	22106.4	21709	22351.4	22261.9	21689.2	11945	13189.6	13409.4	13115.5	12827.5	13305.7	12625.1	12128.4	12660.2	13358.2	13263.3	13057.5	12198	12737.5	12520.4	12060.4	12177	12502
sp|O14980|XPO1_HUMAN	XPO1	Exportin-1 OS=Homo sapiens OX=9606 GN=XPO1 PE=1 SV=1	498	KNLNTLCWAIGSI	5000	K.NLNTLC#WAIGSISGAM*HEEDEKR.F	77	81	26619.7	26152.8	28409.3	27408.6	28266.1	25660.8	25286.5	27099.4	27401.4	26414.2	27140.3	26948.8	25927.1	25828.7	26217.5	24131.2	24768.2	25212.3	26586.8	27117.5	25657.4	26464.4	27080.5	26315.6	24132.2	26547	26032.6	25976.6	26469.1	26327.2	24883.5	25654.8	25259.5	23310.6	24059.5	23471.3
sp|O14980|XPO1_HUMAN	XPO1	Exportin-1 OS=Homo sapiens OX=9606 GN=XPO1 PE=1 SV=1	585	GVQDMACDTFIKI	5000	K.LFEFMHETHDGVQDM*AC#DTFIK.I	60	40	25988.2	24882	25362.9	26165.6	26170.1	24249.7	22445.3	22598.9	23421.8	26198.7	24885.6	26115	25617.3	24739.5	24710	21641.5	22653.5	22817.1	19881	20167.1	18906.6	18941	20021.1	18880.4	15943.8	17886.9	17352.8	18853.5	20187.8	19423.1	18480.8	19277.1	18660	15359.9	15967.7	16262.8
sp|O14980|XPO1_HUMAN	XPO1	Exportin-1 OS=Homo sapiens OX=9606 GN=XPO1 PE=1 SV=1	369	TEIFKICLEYWNH	5000	K.IC#LEYWNHLAAELYR.E	10	3	3635.93	3695.84	4254.07	4243.2	3899.06	3771.28	4739.15	4326.68	4757.36	3973.69	3713.48	3665.07	4289.28	3647.4	4096.19	4141.17	3670.79	3732.37	1314.64	1222.63	1351.01	1262.51	1213.16	1194.78	1200.38	1367.22	1292.09	1237.47	1264.38	1232.98	1092	1341.78	1401.89	1329.94	1067.25	1307.47
sp|O14980|XPO1_HUMAN	XPO1	Exportin-1 OS=Homo sapiens OX=9606 GN=XPO1 PE=1 SV=1	1070	EIPEEMCDxxxxx	5000	R.QMSVPGIFNPHEIPEEMC#D.-	2	9	397.99	400.52	469.08	428.41	387.42	319.34	487.26	401.17	361.23	370.35	398.32	369.9	361.92	360.43	370.59	389.28	430.85	362.19	1980.89	2002.65	1898.42	2113.89	2010.5	1807.4	1841.83	1813.04	1901.1	1976.8	1916.36	1922.42	1989.46	2066.64	1987.49	1921.57	2043.82	1771.66
sp|O14980|XPO1_HUMAN	XPO1	Exportin-1 OS=Homo sapiens OX=9606 GN=XPO1 PE=1 SV=1	699	KTNVRACKAVGHP	5000	R.AC#KAVGHPFVIQLGR.I	0	5	0	0	0	0	0	0	0	0	0	0	0	0	0	0	0	0	0	0	3255.56	3593.94	3571.71	3533.03	3133.48	3078.6	2593.9	2854	2756.14	3259.08	3141.71	3091.53	2924.84	3141.47	2823.08	2584.43	2614.8	2320.58
sp|Q14699|RFTN1_HUMAN	RFTN1	Raftlin OS=Homo sapiens OX=9606 GN=RFTN1 PE=1 SV=4	211	PGTGDVCSAPAGR	5000	K.PGTGDVC#SAPAGR.N	14	0	3454.39	3674.19	3786	3815.22	3618.24	3788.02	3888.48	3343.8	3689.88	4019.7	3772.89	3583.64	3816.47	3774.42	3720.79	3533.64	3360.22	3374.94	0	0	0	0	0	0	0	0	0	0	0	0	0	0	0	0	0	0
sp|Q14699|RFTN1_HUMAN	RFTN1	Raftlin OS=Homo sapiens OX=9606 GN=RFTN1 PE=1 SV=4	494	AGDMGNCVSGQQQ	5000	K.AGDMGNC#VSGQQQEGGVSEEM*K.G	0	0	0	0	0	0	0	0	0	0	0	0	0	0	0	0	0	0	0	0	0	0	0	0	0	0	0	0	0	0	0	0	0	0	0	0	0	0
sp|Q14699|RFTN1_HUMAN	RFTN1	Raftlin OS=Homo sapiens OX=9606 GN=RFTN1 PE=1 SV=4	551	RALVGICTGHSNP	5000	R.ALVGIC#TGHSNPGEDAR.D	11	3	2255.36	2245	2228.55	2369.07	2302.28	2342.2	2249.68	2085.61	2088.03	2374.78	2254.39	2285.97	2414.51	2346.37	2196.95	2382.18	2216.21	2167.14	594.69	470.71	499.72	483.14	342.23	549.79	519.47	468.97	430.18	559.68	375.41	447.3	492.59	418	494.04	398.26	421.64	439.66
sp|Q14699|RFTN1_HUMAN	RFTN1	Raftlin OS=Homo sapiens OX=9606 GN=RFTN1 PE=1 SV=4	527	SPGGLLCGVGVEG	5000	K.GPVQEDKGEQLSPGGLLC#GVGVEGEAVQNGPASHSR.A	13	0	2339.24	2375.65	2298.83	2432.01	2308.08	2243.7	2249.67	2253.62	2355.29	2519.44	2294.02	2414.02	2399.66	2306.85	2283.02	2474.99	2126.42	2179.21	0	0	0	0	0	0	0	0	0	0	0	0	0	0	0	0	0	0
sp|Q14699|RFTN1_HUMAN	RFTN1	Raftlin OS=Homo sapiens OX=9606 GN=RFTN1 PE=1 SV=4	433	VFLQRPCLPQKIK	5000	K.QIVFLQRPC#LPQK.I	1	0	442.47	425.47	470.52	452.97	392.06	438.71	471.91	432.91	466.41	423.57	386.79	494.97	492.16	444.12	437.93	486.1	460.55	446.4	0	0	0	0	0	0	0	0	0	0	0	0	0	0	0	0	0	0
sp|O00410|IPO5_HUMAN	IPO5	Importin-5 OS=Homo sapiens OX=9606 GN=IPO5 PE=1 SV=4	1057	IKHEDPCAKRLAN	5000	K.HEDPC#AK.R	16	6	11769.8	12105.5	13161.9	11754.3	12072.1	11737.5	11409	11495.9	10659.9	11962	11677.6	11549.9	12574.3	12340.3	12191.7	9900.29	11149.1	11246.7	3504.59	3936.36	3726.95	3431.77	3705.78	3487.14	3447.02	3585.33	3378.39	3478.18	3854.7	3534.29	3418.08	3775.99	3577.34	3344.48	3191.63	3198.61
sp|O00410|IPO5_HUMAN	IPO5	Importin-5 OS=Homo sapiens OX=9606 GN=IPO5 PE=1 SV=4	348	ALDRMACGLGGKL	5000	R.M*AC#GLGGK.L	76	27	48254.4	48533.6	49155	48748.4	49987.1	47508.5	46856.7	45833.4	42918.6	48304.7	46825	45491.8	50848.3	46475.6	48714.5	41742.5	41683.3	41586.1	19592.3	19368.4	19241.1	18956.6	19522.1	18691.9	17570.5	17846	18285	18116	19669.2	18521.1	18587.7	18408.4	18293.8	17048.9	15919.8	17001.1
sp|O00410|IPO5_HUMAN	IPO5	Importin-5 OS=Homo sapiens OX=9606 GN=IPO5 PE=1 SV=4	266	QLSLKLCGDTSLN	5000	K.LC#GDTSLNNM*QR.Q	51	11	12230.8	12506.3	12349.8	12229.8	12093.4	12208.8	12839.4	11789.4	11296.3	12316.5	11938.1	11631.5	12346.8	12249.2	12029.6	11455	11240.6	10985.8	4235.58	4718.03	4230.82	4338.82	4526.72	4203.41	4381.09	4227.15	4200.95	4068.06	4577.81	4197.25	4418.63	4422.74	4183.64	4277.49	3859.04	3875.31
sp|O00410|IPO5_HUMAN	IPO5	Importin-5 OS=Homo sapiens OX=9606 GN=IPO5 PE=1 SV=4	180	KRMLVQCMQDQEH	5000	R.M*LVQC#MQDQEHPSIR.T	1	1	486.89	441.66	498.51	519.52	461.97	421.24	495.6	439.48	480.32	547.18	526.21	470.41	388.76	503.88	402.34	392	399.44	419.22	676.86	638.64	747.93	702.08	695.23	667.81	569.7	658.47	561.05	659.74	594.85	616.06	563.71	707.73	687.33	737.51	617.89	549.67
sp|O00410|IPO5_HUMAN	IPO5	Importin-5 OS=Homo sapiens OX=9606 GN=IPO5 PE=1 SV=4	972	VNATENCISAVGK	5000	K.ENVNATENC#ISAVGK.I	15	8	8767.16	8574.3	8836.48	9535.7	9152.28	8501.65	8377.18	8399.4	8260.84	9070.12	8284.75	8663.81	9553.5	8963.32	9249.4	7998.32	7388.2	7983.62	6276.03	6631.06	6715.18	6688.09	6400.38	6456.3	6085.94	6274.79	5993.23	6339.7	6954.65	6476.36	6808.67	7007.85	6321.41	5889.05	5714.01	5934.49
sp|O00410|IPO5_HUMAN	IPO5	Importin-5 OS=Homo sapiens OX=9606 GN=IPO5 PE=1 SV=4	915	PMLQYVCDNSPEV	5000	R.PM*LQYVC#DNSPEVR.Q	63	32	25882.5	24983	26690.3	26362.9	25555.3	25118.6	24964.8	25407.1	26052	25635.3	24833.7	25797.4	26246.2	25085	25564.2	25291.5	24498.8	24791.8	11730.8	11665.6	11939.6	11726	12139.2	11972.1	11624.2	11660.4	11814.2	11354.9	12441	11645.2	12003.5	12486.6	11871.2	11883.8	11717.1	12110.4
sp|O00410|IPO5_HUMAN	IPO5	Importin-5 OS=Homo sapiens OX=9606 GN=IPO5 PE=1 SV=4	682	EEKSTACQMLVCY	5000	K.STAC#QM*LVC#YAK.E	19	11	8435.22	9438.37	10320.9	9686.18	9378.45	8869.12	9414.53	8945.19	8204	9490.02	9154.7	8663.34	9383.08	9182.14	9508.66	7911.4	8519.83	8672.81	4410.97	4415.74	4560.12	4388.27	4519.88	4520.02	4147.56	4080.79	4419.1	4311.52	4292.31	4317.98	4212.45	4276.8	4362.82	4252.39	3994.09	4118.29
sp|O00410|IPO5_HUMAN	IPO5	Importin-5 OS=Homo sapiens OX=9606 GN=IPO5 PE=1 SV=4	687	ACQMLVCYAKELK	5000	K.STAC#QM*LVC#YAK.E	90	40	34198.5	34378.2	34377.9	35274.4	34353.7	34571.1	34761.1	33782.2	35464.7	35065.3	34164.1	35553.3	34351.6	33632.1	32645	35490.7	34535.6	34849.9	12169.7	12245.3	12104.7	12519.2	11742	11679	11897.7	11602.3	12162.6	12035.3	11665.9	12317.2	11915.4	11300.4	11943.4	12261.5	11616.9	11958.4
sp|O00410|IPO5_HUMAN	IPO5	Importin-5 OS=Homo sapiens OX=9606 GN=IPO5 PE=1 SV=4	110	SMRKKVCDIAAEL	5000	K.KVC#DIAAELAR.N	37	26	21786.5	22545.1	24552.5	22069	23266.3	21974.9	20786	20897.5	20221.6	22314.8	21903.3	21229.8	22618.7	22918.5	22961	18648.8	20379.7	19944.1	20171.8	20372.1	19796.1	20187.3	20281.6	19306	18082.7	19193.5	19403.8	19238.8	20958.4	19018.4	19603.9	20975.4	19578.8	17714.5	18241.4	17548.7
sp|O00410|IPO5_HUMAN	IPO5	Importin-5 OS=Homo sapiens OX=9606 GN=IPO5 PE=1 SV=4	733	MPLLLECARVRGP	5000	R.VAAAESM*PLLLEC#AR.V	55	10	10509.4	11131.3	11928.2	11593.5	11574.7	10706.7	10511.6	10521.9	10489.9	10815	10552	10910.7	11347.7	11220.1	11281.5	9668.81	10041.9	10014.6	1710.24	1829.95	2007.33	1930.7	1706.31	1803.71	1822.75	1735.33	1672.39	1636.91	1889.94	1799.42	1801.55	1861.25	1760.73	1707.79	1614.34	1583.4
sp|O00410|IPO5_HUMAN	IPO5	Importin-5 OS=Homo sapiens OX=9606 GN=IPO5 PE=1 SV=4	420	RVRYAACNAVGQM	5000	R.YAAC#NAVGQM*ATDFAPGFQK.K	60	17	18453.6	19196.3	20919.7	19827.1	20652.2	19498.3	19804.8	19106.1	17602.8	18755.2	18276.2	18460.8	20572.5	19357.6	19320.4	17126.2	17424.1	16871	6136.79	6412.75	6614.32	6417.79	6563.69	6455.38	5895.64	6115.79	6302.41	6209.36	6378.86	6077.42	6142.6	6551.89	6150.42	6131.58	5601.99	5576.66
sp|O00410|IPO5_HUMAN	IPO5	Importin-5 OS=Homo sapiens OX=9606 GN=IPO5 PE=1 SV=4	473	INFTEDCPKSLLI	5000	R.VQAHAAAALINFTEDC#PK.S	36	10	8480.15	9007.1	9563.54	9006.47	9485.18	9055.18	8875.35	8381.68	7515.74	9187.2	8721.83	8458.54	9069.24	8743.61	8978.35	7262.74	7797.94	7884.27	3260.21	3444.18	3364.03	3157.73	3386.65	3376.24	3057.81	2959.05	3338.3	3195.74	3472.5	2883.82	3447.73	3515.04	3137.07	3133.35	2842.59	2819.23
sp|O00410|IPO5_HUMAN	IPO5	Importin-5 OS=Homo sapiens OX=9606 GN=IPO5 PE=1 SV=4	944	DNYRPFCTEALPL	5000	R.QAAAYGLGVM*AQYGGDNYRPFC#TEALPLLVR.V	34	15	7484.4	8285.11	8448.43	8345.62	8266.29	7693.72	7529.31	7851.56	7327.24	7952.78	7328.68	7860.52	8028.68	7987.59	7851.22	7568.42	7591.9	7734.48	3013.24	3486.06	3173.64	3333.97	3368.66	3149.37	2874.63	3272.14	2674.71	3135.22	3334.97	3107.6	3179.33	3276.82	3112.89	2747.06	2817.91	2785.52
sp|O00410|IPO5_HUMAN	IPO5	Importin-5 OS=Homo sapiens OX=9606 GN=IPO5 PE=1 SV=4	560	RGKTIECISLIGL	5000	K.TIEC#ISLIGLAVGK.E	27	16	5696.35	5753.3	6014.05	5601	5650.37	5753.41	5714.45	5344.33	5650.99	5948.23	5716.02	5828.13	6559.66	6324.83	6244.28	5531.97	5283.35	5243.42	4043.99	4289.64	3773.87	4120.49	3986.06	3788.79	3715.14	3705.96	3887.86	3828.63	4421.75	4051.42	4296.36	4223.95	4307.6	3941.38	3525.68	3637.2
sp|O00410|IPO5_HUMAN	IPO5	Importin-5 OS=Homo sapiens OX=9606 GN=IPO5 PE=1 SV=4	229	QAVNDSCYQNDDS	5000	K.HFADLLPGFLQAVNDSC#YQNDDSVLK.S	0	5	0	0	0	0	0	0	0	0	0	0	0	0	0	0	0	0	0	0	675.19	725.34	737.29	727.47	685.97	696.06	761.16	772.32	694.97	725.81	748.97	762.84	686.31	711.34	769.44	749.04	678.74	684.75
sp|O00410|IPO5_HUMAN	IPO5	Importin-5 OS=Homo sapiens OX=9606 GN=IPO5 PE=1 SV=4	784	EVMGDGCLNNEHF	256.203	K.CIEVMGDGC#LNNEHFEELGGILK.A	16	5	7135.49	7532.73	7761.23	7580.38	7913.54	7321.9	7440.77	6823.87	7023.65	7622.32	7380.2	7067.84	7622.33	7385.17	7791.86	6439.17	6476.41	6550	1935.54	2002.12	2050.78	1864.89	2000.05	1952.39	1783.5	1756.65	1770.42	1834.57	2063.09	1868.04	1782.07	2037.97	1966.08	1781.77	1638.85	1742.69
sp|O00410|IPO5_HUMAN	IPO5	Importin-5 OS=Homo sapiens OX=9606 GN=IPO5 PE=1 SV=4	886	DRQWGLCIFDDVI	248.357	R.QWGLC#IFDDVIEHCSPASFK.Y	0	3	0	0	0	0	0	0	0	0	0	0	0	0	0	0	0	0	0	0	434.33	415.59	348.06	411.46	298.31	394.05	372.81	386.63	286.76	466.73	481	360.9	351.3	387.25	419.9	428.78	238.09	318.59
sp|P63261|ACTG_HUMAN	ACTG1	Actin, cytoplasmic 2 OS=Homo sapiens OX=9606 GN=ACTG1 PE=1 SV=1	285	FNSIMKCDVDIRK	5000	K.C#DVDIRK.D	13	24	12676.5	13155.9	16372.5	14999.6	14225.4	15489.5	14910.6	15120.4	15422.6	14419.8	15442	13977.5	11514	13814.4	12383.3	15248.9	16255.6	16168.9	13763.5	14796.1	15402.1	17672.8	13717.8	17103.2	17533.5	14608.5	16431.6	16979.5	16020.1	16889.2	16017.8	16001.4	15183	15442.5	19103.5	16585.1
sp|P63261|ACTG_HUMAN	ACTG1	Actin, cytoplasmic 2 OS=Homo sapiens OX=9606 GN=ACTG1 PE=1 SV=1	217	DIKEKLCYVALDF	5000	K.LC#YVALDFEQEM*ATAASSSSLEK.S	518	684	153526	151483	159198	161299	153298	151925	159016	153906	154641	161287	152458	154677	159456	150910	149667	160899	154850	154658	202419	188399	199112	209993	186389	197446	200095	186221	198418	204957	190366	203013	200824	191544	199436	199326	182996	199152
sp|P63261|ACTG_HUMAN	ACTG1	Actin, cytoplasmic 2 OS=Homo sapiens OX=9606 GN=ACTG1 PE=1 SV=1	257	GNERFRCPEALFQ	5000	R.C#PEALFQPSFLGM*ESC#GIHETTFNSIMK.C	91	134	22566.8	21133	18319.7	20551.7	22165.9	18193.5	13317.9	21048.5	17625.4	18466.1	19179.3	21100.1	22225.6	24614.9	22942.5	17364.8	20017	21527.6	42186.2	35831.8	28039.8	34130.9	39099.5	31943.5	22847	35340.6	32476.5	33187.2	36719.1	35439.2	38544.7	39945.2	38059.1	28744	32090.2	33471.2
sp|P63261|ACTG_HUMAN	ACTG1	Actin, cytoplasmic 2 OS=Homo sapiens OX=9606 GN=ACTG1 PE=1 SV=1	272	FLGMESCGIHETT	5000	R.C#PEALFQPSFLGM*ESC#GIHETTFNSIMK.C	279	311	81077.4	76380.7	69742.6	74000.4	80689.1	67015.7	52733	78076	66366.1	67352.8	70994	79637.3	80601.4	90841.1	85526.9	64512.2	73990.1	77257.4	101356	90267.7	70916.3	83112.8	96603.7	77980.1	58774.3	89457.1	82712.1	79238.8	91096.3	88325.7	93767.5	101355	93455.4	70137.4	81990.8	83651.4
tr|A0A2R8YEA7|A0A2R8YEA7_HUMAN	ACTB	Actin beta (Fragment) OS=Homo sapiens OX=9606 GN=ACTB PE=1 SV=1	150	FLGMESCGIHETT	448.96	R.CPEALFQPSFLGMESC#GIHETTF.-	2	4	291.38	392.12	375.52	252.74	281.85	372.75	330.59	330.59	268.48	332.2	328.6	348.44	339.31	351.05	345.84	275.49	315.88	378.84	571.91	690.87	670.38	687.62	678.45	565.65	550.5	647.87	689.99	750.01	676.47	744.78	720.72	644.85	645.9	678.21	616.48	625.22
sp|Q8NFQ8|TOIP2_HUMAN	TOR1AIP2	Torsin-1A-interacting protein 2 OS=Homo sapiens OX=9606 GN=TOR1AIP2 PE=1 SV=1	310	GRETLKCLSHHVA	5000	K.C#LSHHVADAYTSSQK.V	4	16	1472.17	1377.83	1356.33	1445.02	1374.09	1365.78	1401.67	1379.94	1040.07	1418.09	1469.07	1571.8	1460	1637.44	1411.83	1346.88	1265.88	1259.31	9160.76	7883.02	7927.47	8730.66	8316.94	8224.43	7232.95	7411.4	7520.02	8569.88	8210.62	8610.81	8766.01	8255.87	8774.71	7436.33	7069.74	8262.25
sp|Q8NFQ8|TOIP2_HUMAN	TOR1AIP2	Torsin-1A-interacting protein 2 OS=Homo sapiens OX=9606 GN=TOR1AIP2 PE=1 SV=1	47	EILHSACGLSKDH	5000	K.DLENDPSVNSQAQETTIIASNAEEAEILHSAC#GLSK.D	8	14	1033.9	1195.43	1203.76	1286.71	1150.03	1047.32	1061.33	1301.86	1274.64	1225.44	1095.1	1285.37	1103.91	1143.17	1140.67	1049.26	1093.45	1140.03	2770.29	2621.01	2775.74	2976.33	2620.95	2651.4	2760.62	2822.03	2950.32	2804.26	2836.29	2810.45	2536.08	2445.82	2747.84	2785.63	2413.18	2694.85
sp|Q8NFQ8|TOIP2_HUMAN	TOR1AIP2	Torsin-1A-interacting protein 2 OS=Homo sapiens OX=9606 GN=TOR1AIP2 PE=1 SV=1	468	SIEEQGCLFxxxx	5000	R.ISHLVLPVQPVSSIEEQGC#LF.-	0	2	0	0	0	0	0	0	0	0	0	0	0	0	0	0	0	0	0	0	679.18	622.46	561.93	646.56	580.96	566.53	617.57	650.91	557.08	559.85	535.69	620.88	597.44	616.38	514.6	650.43	651.1	682.12
sp|Q9UJM3|ERRFI_HUMAN	ERRFI1	ERBB receptor feedback inhibitor 1 OS=Homo sapiens OX=9606 GN=ERRFI1 PE=1 SV=1	80	APMNGHCFAENGP	5000	K.SAPM*NGHC#FAENGPSQK.S	12	40	4215.17	3598.75	3812.16	4322.14	3511.47	4066.77	3520.63	3661.05	3838.44	3911.43	3715.55	4024.75	4260.22	3578.05	4016.91	3922.02	3648.26	3809.41	14817.8	15094.9	14430.6	14270.7	15118.8	14720	13650.1	14990.8	14655.2	13788.2	15316.7	14705.7	13645.7	15400.4	15495.8	13468	14534.6	14514.2
sp|Q9UJM3|ERRFI_HUMAN	ERRFI1	ERBB receptor feedback inhibitor 1 OS=Homo sapiens OX=9606 GN=ERRFI1 PE=1 SV=1	430	QPLPADCGISSAT	5000	R.EAEETNGGAQIQPLPADC#GISSATEKPDSK.T	4	26	585.15	539.11	645.72	629.73	569.99	623.38	624.53	678.95	671.73	700.34	740.02	565.42	603.89	631.33	568.22	597.51	637.56	629.8	7529.19	7356.54	7514.13	7483.34	7724.87	7442.18	6552.19	7625.22	7334.88	7589.37	7522.67	7293.22	7274.85	7574.22	7311.13	7074.17	7247.17	7371.84
sp|Q9UJM3|ERRFI_HUMAN	ERRFI1	ERBB receptor feedback inhibitor 1 OS=Homo sapiens OX=9606 GN=ERRFI1 PE=1 SV=1	124	LTVNGVCASTPPL	5000	K.KLTVNGVC#ASTPPLTPIK.N	13	51	4447.39	4432.79	4518.21	4710.48	4407.47	4768.73	4446.4	4391.52	4371.14	4382.67	4225.57	4369.59	4439.28	4176.5	4380.84	4400.97	4210.31	4313.54	25622.6	27432.3	27850.4	26542.9	27624.6	27381.5	26182	28367.6	26875.1	26183.6	27278.4	26982.4	25347.5	28350.2	26677.5	25062.1	27528	27257
sp|Q9UJM3|ERRFI_HUMAN	ERRFI1	ERBB receptor feedback inhibitor 1 OS=Homo sapiens OX=9606 GN=ERRFI1 PE=1 SV=1	204	RRSFRGCGQINYA	5000	R.GC#GQINYAYFDTPAVSAADLSYVSDQNGGVPDPNPPPPQTHR.R	0	3	0	0	0	0	0	0	0	0	0	0	0	0	0	0	0	0	0	0	265.69	329.17	300.69	243.49	295.85	237.63	298.04	308.7	282.96	337.94	273.85	268.35	313.26	317.11	241.39	254.56	312.05	247.38
sp|Q9UJM3|ERRFI_HUMAN	ERRFI1	ERBB receptor feedback inhibitor 1 OS=Homo sapiens OX=9606 GN=ERRFI1 PE=1 SV=1	378	SASKVPCILPIIE	5000	K.VPC#ILPIIENGKK.V	18	37	9970.18	9765.7	10385	10323.6	9588.62	10020.2	9744.02	9572.21	9568.42	9994.64	9689.95	9902.46	9717.06	9525.44	9867.56	9701.58	9544.3	9892.02	23266.3	24386	24475.5	23973.2	24171.8	24515.8	22684.1	23834.1	24139.5	23381.5	24662.5	24338.6	23502.4	25076.3	23978	22896.1	24599.2	24625.3
sp|Q9UJM3|ERRFI_HUMAN	ERRFI1	ERBB receptor feedback inhibitor 1 OS=Homo sapiens OX=9606 GN=ERRFI1 PE=1 SV=1	113	EEDQVVCGFKKLT	5000	K.SSLPPLLIPPSENLGPHEEDQVVC#GFK.K	17	39	5313.9	5480.63	5958.73	6208.79	5476.29	5500.98	6113.19	5156.11	5501.62	6229.4	5561.05	5643.35	5663.62	5453.42	5680.38	5516.07	5460.06	5654.56	12134.4	12407.1	12677.4	12681.9	12495.5	13127.5	12056.2	12872.2	12682.3	12459.8	13156.2	12524.7	12021.4	12828	12829.3	11718.2	12719.5	13007
sp|Q9UJM3|ERRFI_HUMAN	ERRFI1	ERBB receptor feedback inhibitor 1 OS=Homo sapiens OX=9606 GN=ERRFI1 PE=1 SV=1	267	AIRISNCCIHRAS	5000	R.ISNC#C#IHR.A	6	3	2553.6	2600.64	2531.41	2584.34	2509.7	2383.4	2330.94	2521.21	2465.96	2530.88	2466.75	2386.87	2686.07	2435.85	2373.81	2330.03	2524.41	2464.03	597.79	624.77	608.18	624.61	595.99	534.12	479.73	641.57	571.84	504.16	581.9	534.64	471.17	520.57	577.22	520.05	534.78	530.32
sp|Q9UJM3|ERRFI_HUMAN	ERRFI1	ERBB receptor feedback inhibitor 1 OS=Homo sapiens OX=9606 GN=ERRFI1 PE=1 SV=1	268	IRISNCCIHRASP	5000	R.ISNC#C#IHR.A	7	3	2897.48	2734.5	2564.22	2961.18	2857.72	2780.11	2546.25	2783.03	2832.88	2895.91	2815.02	2701.64	2720.34	2632.45	2811.1	2674.18	2744.09	2637.19	2042.05	1959.83	1976.72	1931.9	2071.37	2007.32	1865.38	1925.4	1957.92	1796.99	1908.14	1803.8	1835.76	1768.34	1843.91	1704.64	1851.88	1869.06
sp|Q9UJM3|ERRFI_HUMAN	ERRFI1	ERBB receptor feedback inhibitor 1 OS=Homo sapiens OX=9606 GN=ERRFI1 PE=1 SV=1	142	SPSLFPCAPLCER	5000	K.NSPSLFPC#APLC#ER.G	0	0	0	0	0	0	0	0	0	0	0	0	0	0	0	0	0	0	0	0	0	0	0	0	0	0	0	0	0	0	0	0	0	0	0	0	0	0
sp|Q9UJM3|ERRFI_HUMAN	ERRFI1	ERBB receptor feedback inhibitor 1 OS=Homo sapiens OX=9606 GN=ERRFI1 PE=1 SV=1	146	FPCAPLCERGSRP	5000	K.NSPSLFPC#APLC#ER.G	1	1	928.3	922.32	908.84	968.68	910.57	956	1019.43	998.84	953.98	985.33	889.82	965.86	872.36	907.56	1029.4	1014.36	787.76	737.75	540.06	614.33	575.95	572.24	679.56	700.08	582.44	658.37	632.43	642.86	579.2	560.02	493.36	497.21	656.64	502.3	570.34	532.04
sp|P23258|TBG1_HUMAN	TUBG1	Tubulin gamma-1 chain OS=Homo sapiens OX=9606 GN=TUBG1 PE=1 SV=2	26	EFWKQLCAEHGIS	5000	K.QLC#AEHGISPEGIVEEFATEGTDR.K	5	7	1366.49	1394.92	1542.82	1559.97	1633.01	1515.39	1563.33	1652.92	1467.02	1548.64	1453.66	1505.06	1557.58	1553.57	1598.72	1536.23	1670.91	1664.43	2189.18	2046.17	2137.65	2287.11	2092.33	1970.3	1900.74	2016.8	2163.96	2062.87	1971.27	2012.39	2006.4	1858.15	1929.97	2240.86	1784.74	2049.85
sp|P23258|TBG1_HUMAN	TUBG1	Tubulin gamma-1 chain OS=Homo sapiens OX=9606 GN=TUBG1 PE=1 SV=2	316	DRQTNHCYIAILN	5000	R.QTNHC#YIAILNIIQGEVDPTQVHK.S	6	12	2107.05	2264.8	2498.07	2467.05	2023.29	2205.95	2345.81	2099.8	2282.23	2320.74	2309.9	2183.48	2189.88	2105.79	2106.14	2802.17	2613.13	2672.36	4596.36	4587.08	4865.96	4634.99	4431.31	4645.94	4739.43	4673.61	4785.8	4599.15	4323.91	4572.7	4455.31	4270.7	4334.57	5215.79	4990.4	5631.8
sp|P23258|TBG1_HUMAN	TUBG1	Tubulin gamma-1 chain OS=Homo sapiens OX=9606 GN=TUBG1 PE=1 SV=2	138	LEGFVLCHSIAGG	5000	R.EADGSDSLEGFVLC#HSIAGGTGSGLGSYLLER.L	2	2	222.65	221.54	247.17	219.59	243.34	225.31	253.28	214.78	228.32	238.14	205.12	211.37	285.01	242.61	218.02	252.85	281.02	216.21	243.54	260.56	198.95	246.56	223.62	228.02	209.86	215.41	219.68	302.18	221.54	246.84	271.2	211.57	219.86	191.03	213.73	240.97
sp|P23258|TBG1_HUMAN	TUBG1	Tubulin gamma-1 chain OS=Homo sapiens OX=9606 GN=TUBG1 PE=1 SV=2	201	LTQNADCVVVLDN	5000	R.LTQNADC#VVVLDNTALNR.I	0	1	0	0	0	0	0	0	0	0	0	0	0	0	0	0	0	0	0	0	249.19	223.21	215.56	266.65	242.73	251.8	221.58	215.73	264.15	291.81	228.45	226.35	255.09	272.61	196.27	209	234.87	260.75
sp|P14618-2|KPYM_HUMAN	PKM	Isoform M1 of Pyruvate kinase PKM OS=Homo sapiens OX=9606 GN=PKM	49	RNTGIICTIGPAS	5000	R.NTGIIC#TIGPASR.S	38	35	12950.3	14900.3	16914.2	14943.8	13133.7	13820.5	16509.9	13291.9	15791.7	15718.1	13444.4	13060	13795.6	11952.8	12927.8	14481.1	14331.3	15079.1	11208.2	13347.6	15185.6	13956.3	13005.2	12626.8	12985.5	11104.1	13896.7	12017.7	13418.1	12970.3	12426.1	10615.9	12186.2	13644.3	11096.3	11779.3
sp|P14618-2|KPYM_HUMAN	PKM	Isoform M1 of Pyruvate kinase PKM OS=Homo sapiens OX=9606 GN=PKM	31	TFLEHMCRLDIDS	5000	K.PHSEAGTAFIQTQQLHAAM*ADTFLEHM*C#R.L	251	117	31711.3	31583.2	34119.2	35079.2	35115.6	33071.3	34571.2	30049.1	34178.1	35262.6	31671	32306.4	35763.2	31381.7	32209.9	35183.1	31762.2	32029.4	15045.2	14853.1	14923.8	15239	13724	14214.8	14189.4	13171.5	15148.9	13679.4	13634.7	14725.3	14569.1	14211.7	14573.1	14723.9	13320.6	14137
sp|P14618-2|KPYM_HUMAN	PKM	Isoform M1 of Pyruvate kinase PKM OS=Homo sapiens OX=9606 GN=PKM	326	AGKPVICATQMLE	5000	R.AGKPVIC#ATQM*LESM*IK.K	1288	1025	410262	430102	446873	450008	435711	413847	446546	407641	443104	440278	400083	415285	444595	409948	412584	453161	444034	454613	281221	287891	285117	288747	273844	259683	248139	243701	283774	249434	275549	277238	275384	265941	273055	277067	258725	264463
sp|P14618-2|KPYM_HUMAN	PKM	Isoform M1 of Pyruvate kinase PKM OS=Homo sapiens OX=9606 GN=PKM	474	GIFPVLCKDPVQE	5000	R.GIFPVLC#K.D	77	71	31121.4	35799	37885.5	33670.9	33583.6	29694	32167.6	29444.6	34265.3	32634.2	28584.8	30814.1	33334.3	30310.5	30632.1	31699.7	34381.3	35187.1	23290.5	24219.8	24031.1	23784.7	21997.2	20611.9	19140	18604.1	23328	19013	22896.3	21593	23078.2	20740.4	21680.6	22165.9	19293.8	20218.3
sp|P14618-2|KPYM_HUMAN	PKM	Isoform M1 of Pyruvate kinase PKM OS=Homo sapiens OX=9606 GN=PKM	152	NAYMEKCDENILW	5000	K.C#DENILWLDYK.N	10	3	5149.85	5851.79	6951.63	6113.68	5627.81	5540.04	6571.75	5245	6453.56	5975.49	5146.64	5544.66	5639.15	4814.36	5255.09	5948.51	6072.16	6159.06	2487.2	2497.65	2824.84	2728.8	2344.43	2239.64	2471.51	1866.79	2454.2	2060.13	2553.08	2383.47	2487.31	2023.36	2277.98	2668.45	2139.62	2139.35
sp|P14618-2|KPYM_HUMAN	PKM	Isoform M1 of Pyruvate kinase PKM OS=Homo sapiens OX=9606 GN=PKM	358	VLDGADCIMLSGE	5000	R.AEGSDVANAVLDGADC#IMLSGETAK.G	44	26	13383.4	14130.3	15481.5	14238.6	13688.5	13376.5	15007.7	13850.3	14290.5	14584	13243.4	14318.6	14322.2	13335.9	13843.4	14223.8	15094.2	14772.1	9140.34	9503.01	9882.33	9657.04	9348.52	8998.8	9176.08	8486.21	9121.1	9078.12	9018.15	9295.55	9141.74	9076.54	9242.59	8833.3	9203.87	8535.05
sp|P14618-2|KPYM_HUMAN	PKM	Isoform M1 of Pyruvate kinase PKM OS=Homo sapiens OX=9606 GN=PKM	165	LDYKNICKVVEVG	358.494	K.CDENILWLDYKNIC#K.V	3	0	112.86	126.08	207.69	142.1	158.49	61.82	93.29	194.81	195.81	183.37	183.04	138.22	212.59	168.44	192.37	211.56	187.17	208.07	0	0	0	0	0	0	0	0	0	0	0	0	0	0	0	0	0	0
tr|A0A8V8TNX9|A0A8V8TNX9_HUMAN	PKM	Pyruvate kinase OS=Homo sapiens OX=9606 GN=PKM PE=1 SV=1	17	LLTPGACSSEVPS	5000	R.LLTPGAC#SSEVPSAVPSR.S	9	14	3489.86	3551.32	3852.18	3675.25	3333.87	3545.7	3766.51	3551.45	3645.02	3940.93	3457.25	3437.15	3443.99	3695.72	3517.8	3703.74	3682.21	3627.39	6310.93	6503.34	7052.71	6838.83	6578.98	6383.17	6605.6	6576.65	6240.09	6689.66	6858.37	6651.09	6611.06	6356.37	6732.4	6266.39	6482.25	6537.65
tr|A0A8V8TNX9|A0A8V8TNX9_HUMAN	PKM	Pyruvate kinase OS=Homo sapiens OX=9606 GN=PKM PE=1 SV=1	497	VEASFKCCSGAII	5000	K.C#C#SGAIIVLTK.S	29	41	24903.8	25367.4	27139.8	25877.5	25691.1	25891	28280.4	24699	27122.3	26947.2	25321.1	25152.1	25301.6	22416	23687.9	25917.8	25466	24060	27339.9	28336.8	28788.9	28034.1	28036.8	28145.1	28455.7	26399.2	27951.5	26799.8	27719.8	27263.9	26477.2	26707.9	26596	27009.8	26563.8	26368
tr|A0A8V8TNX9|A0A8V8TNX9_HUMAN	PKM	Pyruvate kinase OS=Homo sapiens OX=9606 GN=PKM PE=1 SV=1	498	EASFKCCSGAIIV	5000	K.C#C#SGAIIVLTK.S	67	78	39118.3	38685.1	43301.1	39626	38667.6	39262.6	40425.3	37569.7	39146.5	40297	38455.7	39071.1	38885.7	35855	37458.5	39495.8	38137.4	39116.2	47547.2	49809.7	49986.5	48816.9	48171.7	48597.3	49566.2	47037.1	47768.9	47081.6	47758.7	48247.3	46622.1	47254.9	45991.1	47120.6	46591.7	47077.9
sp|P16333|NCK1_HUMAN	NCK1	SH2/SH3 adapter protein NCK1 OS=Homo sapiens OX=9606 GN=NCK1 PE=1 SV=1	340	LKETVYCIGQRKF	5000	K.ETVYC#IGQR.K	9	10	4567.74	4682.84	4657.29	4974.79	4493.23	4768.59	4974.85	4814.89	4542.8	4645.72	4823.77	4577.63	4840.66	4636.08	4657.9	4501.16	4864.11	4655.64	6572.69	6508.97	6535.32	6519.17	6230.7	6817.19	6301.01	6066.39	6441.73	6377.08	6388.93	6552.55	6179.4	6443.44	6650.91	6306.42	6945.54	6579.72
sp|P16333|NCK1_HUMAN	NCK1	SH2/SH3 adapter protein NCK1 OS=Homo sapiens OX=9606 GN=NCK1 PE=1 SV=1	266	EPSPPQCDYIRPS	5000	K.NYVTVMQNNPLTSGLEPSPPQC#DYIRPSLTGK.F	23	9	5966.06	6052.31	6847.98	6679.15	6423.39	6605.18	6720.45	6276.58	6625.56	6833.47	6368	6623.47	6546.15	6111.97	6601.18	6410.9	6252.69	6365.89	2866	3014.46	3010.09	2952.88	3082.26	2918.54	2904.66	2807.86	2732.03	2837.19	2803.17	3113.59	2632.29	3001.66	2896.32	2887.48	2911.66	2767.84
sp|P05023|AT1A1_HUMAN	ATP1A1	Sodium/potassium-transporting ATPase subunit alpha-1 OS=Homo sapiens OX=9606 GN=ATP1A1 PE=1 SV=1	663	PRDAKACVVHGSD	5000	K.AC#VVHGSDLK.D	20	24	17330.2	17775.5	17643.1	17455.9	18512.8	17884.4	16697.8	16848.5	16980.2	16396.8	16563.1	16984.1	16693.7	16343.9	16111.4	16133.3	17768.8	16601.6	18523.7	16094.1	15944.8	17865.2	15578.9	15690.7	16347.5	15044.9	15662.4	16426.2	15417.9	16307.1	17732.6	15519.2	16466.8	16599.5	14704.7	16684.8
sp|P05023|AT1A1_HUMAN	ATP1A1	Sodium/potassium-transporting ATPase subunit alpha-1 OS=Homo sapiens OX=9606 GN=ATP1A1 PE=1 SV=1	606	PDAVGKCRSAGIK	5000	R.AAVPDAVGKC#R.S	0	6	0	0	0	0	0	0	0	0	0	0	0	0	0	0	0	0	0	0	4725.59	4718.26	4839.13	5161.33	3853.28	4742.09	4831.59	3954.06	4278.75	4337.71	4257.57	4497.41	4354.82	3971.6	4054.81	4000.77	3907.75	3881.43
sp|P05023|AT1A1_HUMAN	ATP1A1	Sodium/potassium-transporting ATPase subunit alpha-1 OS=Homo sapiens OX=9606 GN=ATP1A1 PE=1 SV=1	428	SRIAGLCNRAVFQ	5000	R.IAGLC#NR.A	2	6	1163.98	1212.56	1328.57	1100.89	1156.84	1186.13	1208.38	1016.07	1101.45	1092.3	953.66	980.85	1062.48	1089.91	980.41	1072.7	1089.42	1016.88	3089.71	2906.46	2994.35	2864.78	2752.85	2722.87	2764.54	2407.11	2992.35	2619.79	2738.79	2706.27	3031.23	2667.26	2695.31	2696.54	2495.28	2751.39
sp|P05023|AT1A1_HUMAN	ATP1A1	Sodium/potassium-transporting ATPase subunit alpha-1 OS=Homo sapiens OX=9606 GN=ATP1A1 PE=1 SV=1	211	IISANGCKVDNSS	5000	R.IISANGC#K.V	11	9	7173.15	6806.2	6526.76	6640.1	6937.18	6479.33	6718.78	6867.83	6556.14	6586.71	6298.81	6346.14	6462.51	6669.15	6606.5	6542.76	6722.02	6757.84	8923.11	7137.12	7651.23	8391.13	7536.84	7613.15	7787.33	7064.46	8089.77	7990.15	6880.91	7657.28	8122.45	7281.69	7412.2	8009.64	7220.58	7585.42
sp|P05023|AT1A1_HUMAN	ATP1A1	Sodium/potassium-transporting ATPase subunit alpha-1 OS=Homo sapiens OX=9606 GN=ATP1A1 PE=1 SV=1	518	ERILDRCSSILLH	5000	R.C#SSILLHGK.E	9	9	3508.33	4250.86	4159.08	3868.22	4061.69	3706.5	3806.27	3490.42	4068.43	3650.37	3570.43	3557.98	3747.93	3584.93	3823.89	3369.6	3704.52	3827.39	3097.16	2883.8	2806.9	3442.04	2745.43	2754.39	2726.78	2472.93	3133.83	2674.17	2983.53	3013.92	3070.88	2574.03	3012.51	3233.83	2536.2	2788.67
sp|P05023|AT1A1_HUMAN	ATP1A1	Sodium/potassium-transporting ATPase subunit alpha-1 OS=Homo sapiens OX=9606 GN=ATP1A1 PE=1 SV=1	705	LIIVEGCQRQGAI	5000	R.TSPQQKLIIVEGC#QR.Q	58	44	31158.8	30286.9	35231.7	30802.7	30975.9	29978.7	30058.3	30368.2	29474.8	30151.7	30390.7	29940.5	28164.7	28345.9	28414.2	28456	29340.5	29620	25460.7	23413.5	24499.4	26304.5	22774.7	24019.6	25358.5	22034.7	22874	24224.8	22616.6	23874.4	23671.7	21592.9	23347.2	23031.6	20678.3	23114.1
sp|P05023|AT1A1_HUMAN	ATP1A1	Sodium/potassium-transporting ATPase subunit alpha-1 OS=Homo sapiens OX=9606 GN=ATP1A1 PE=1 SV=1	249	AFFSTNCVEGTAR	5000	R.NIAFFSTNC#VEGTAR.G	11	6	1835.19	1905.79	1990.17	2022.59	2017.87	1922.89	1972.25	1846.92	1985.99	2078.75	2033.93	1757.7	1762.93	1806.29	1987.89	1913.9	1830.51	1883.32	1194.07	1143.93	1124.27	1231.2	1067.79	1231.18	1248.77	994.93	1028.95	1309.91	1086.65	1221.7	1262.23	1017.36	1130.23	1125.05	1105.37	1055.58
sp|P05023|AT1A1_HUMAN	ATP1A1	Sodium/potassium-transporting ATPase subunit alpha-1 OS=Homo sapiens OX=9606 GN=ATP1A1 PE=1 SV=1	374	GSTSTICSDKTGT	5000	K.NLEAVETLGSTSTIC#SDKTGTLTQNR.M	49	50	13981.5	14119.5	16932	14778.2	14546.1	15018.4	15437	14575.4	14776.2	15269.4	15194.3	14941.2	14176.2	14240.5	13858.1	13968.5	14199.2	14118.2	16381.6	15511.6	16180.6	17556.4	15082.9	16341	16518.8	14958.7	15849.3	16513.2	15435.3	15907.9	16457.3	15062.3	15611.9	15947.4	15046.7	15655.9
sp|P05023|AT1A1_HUMAN	ATP1A1	Sodium/potassium-transporting ATPase subunit alpha-1 OS=Homo sapiens OX=9606 GN=ATP1A1 PE=1 SV=1	971	AAFLSYCPGMGVA	5000	K.ILIFGLFEETALAAFLSYC#PGMGVALR.M	0	0	0	0	0	0	0	0	0	0	0	0	0	0	0	0	0	0	0	0	0	0	0	0	0	0	0	0	0	0	0	0	0	0	0	0	0	0
sp|P05023|AT1A1_HUMAN	ATP1A1	Sodium/potassium-transporting ATPase subunit alpha-1 OS=Homo sapiens OX=9606 GN=ATP1A1 PE=1 SV=1	93	PEWIKFCRQLFGG	5000	R.DGPNALTPPPTTPEWIKFC#R.Q	0	0	0	0	0	0	0	0	0	0	0	0	0	0	0	0	0	0	0	0	0	0	0	0	0	0	0	0	0	0	0	0	0	0	0	0	0	0
sp|P05023|AT1A1_HUMAN	ATP1A1	Sodium/potassium-transporting ATPase subunit alpha-1 OS=Homo sapiens OX=9606 GN=ATP1A1 PE=1 SV=1	459	ESALLKCIELCCG	153.04	K.C#IELCCGSVK.E	2	0	991.33	1154.09	1242.67	1162.38	1077.61	1226.14	1260.61	1067.7	1326.09	1116.12	1101.97	1168.08	1021.17	1050.7	1148.22	1037.8	1040.75	1087.75	0	0	0	0	0	0	0	0	0	0	0	0	0	0	0	0	0	0
sp|P05023|AT1A1_HUMAN	ATP1A1	Sodium/potassium-transporting ATPase subunit alpha-1 OS=Homo sapiens OX=9606 GN=ATP1A1 PE=1 SV=1	464	KCIELCCGSVKEM	89.5138	K.CIELCC#GSVK.E	14	12	9697.69	9298.69	9709.99	9341.55	9524.84	9401.9	9590.96	9478.66	9701.9	9467.16	9621.4	9352.41	9561.68	9346.55	9232.31	9536.75	9499.07	9319.41	6291.97	5934.95	6042.12	6493.62	5381.76	5993.64	6235.23	5326.19	6266.32	6187.1	5744.06	6205.75	6327.78	5310.41	6228.99	6239.37	5317.07	6087.25
sp|P05023|AT1A1_HUMAN	ATP1A1	Sodium/potassium-transporting ATPase subunit alpha-1 OS=Homo sapiens OX=9606 GN=ATP1A1 PE=1 SV=1	463	LKCIELCCGSVKE	86.3826	K.CIELC#CGSVK.E	18	15	9220.48	8972.24	8938.59	8700.43	9430.01	8899.93	9332.74	8764.42	9402.76	9321.5	8829.82	8750.53	9543.04	8530.65	9073.33	8780.01	9301.88	8962.45	7145.12	6392.66	6428.55	7099.82	6243.12	6529.09	7104.9	6129.96	6267.72	6914.82	6057.36	6578.9	7049.37	6284.51	6594.66	6707.69	6110.06	6288.89
sp|P13637|AT1A3_HUMAN	ATP1A3	Sodium/potassium-transporting ATPase subunit alpha-3 OS=Homo sapiens OX=9606 GN=ATP1A3 PE=1 SV=3	49	RKYNTDCVQGLTH	5000	K.YNTDC#VQGLTHSK.A	8	14	4413.55	4292.53	4399.12	4667.87	4395.88	4381.73	4530.63	4497.49	4288.65	4344.63	4405.01	4512.52	4550.41	4422.13	4348.69	4594.93	4579.76	4494.29	11184.8	9539.29	10303	10995.9	10024.6	10485.4	11131.3	9416.53	10317.7	10435.9	9494.88	10407.3	10668.4	9335.3	10083.5	10625.9	9538.97	10179.8
sp|P13637|AT1A3_HUMAN	ATP1A3	Sodium/potassium-transporting ATPase subunit alpha-3 OS=Homo sapiens OX=9606 GN=ATP1A3 PE=1 SV=3	653	PRDAKACVIHGTD	5000	K.AC#VIHGTDLK.D	2	6	333.73	350.81	350.75	341.5	376.62	246.31	263.2	302.12	273.26	274.16	329.32	367.06	320.89	424.63	421.87	326.92	371.25	375.4	7810.22	6201.72	5772.88	6882.06	6414.28	6053.34	5476.11	5742.46	6005.63	6411.48	6049.55	6301.41	7387.78	6270.24	6628.15	5572.48	5124.36	6078.9
sp|P13637|AT1A3_HUMAN	ATP1A3	Sodium/potassium-transporting ATPase subunit alpha-3 OS=Homo sapiens OX=9606 GN=ATP1A3 PE=1 SV=3	508	ERILDRCSTILLQ	5000	R.C#STILLQGK.E	0	5	0	0	0	0	0	0	0	0	0	0	0	0	0	0	0	0	0	0	1617.53	1474.13	1559.45	1753.15	1517.41	1501.38	1624.35	1573.12	1546.75	1623.38	1537.52	1524.04	1728.79	1565.5	1726.52	1728.57	1445.41	1497.94
sp|P13637|AT1A3_HUMAN	ATP1A3	Sodium/potassium-transporting ATPase subunit alpha-3 OS=Homo sapiens OX=9606 GN=ATP1A3 PE=1 SV=3	221	QTRSPDCTHDNPL	5000	R.SPDC#THDNPLETR.N	0	3	0	0	0	0	0	0	0	0	0	0	0	0	0	0	0	0	0	0	1398.59	1352.87	1269.92	1326.52	1259.88	1323.63	1250.14	1184.44	1340.69	1291.88	1293.07	1305.33	1402.68	1191.64	1249.22	1281.6	1151.44	1166.22
sp|P13637|AT1A3_HUMAN	ATP1A3	Sodium/potassium-transporting ATPase subunit alpha-3 OS=Homo sapiens OX=9606 GN=ATP1A3 PE=1 SV=3	449	ESALLKCIELSSG	5000	K.C#IELSSGSVK.L	0	0	0	0	0	0	0	0	0	0	0	0	0	0	0	0	0	0	0	0	0	0	0	0	0	0	0	0	0	0	0	0	0	0	0	0	0	0
sp|P13637|AT1A3_HUMAN	ATP1A3	Sodium/potassium-transporting ATPase subunit alpha-3 OS=Homo sapiens OX=9606 GN=ATP1A3 PE=1 SV=3	418	SHIAGLCNRAVFK	5000	K.SSHTWVALSHIAGLC#NR.A	0	0	0	0	0	0	0	0	0	0	0	0	0	0	0	0	0	0	0	0	0	0	0	0	0	0	0	0	0	0	0	0	0	0	0	0	0	0
sp|P13637|AT1A3_HUMAN	ATP1A3	Sodium/potassium-transporting ATPase subunit alpha-3 OS=Homo sapiens OX=9606 GN=ATP1A3 PE=1 SV=3	239	TFFSTNCVEGTAR	5000	R.NITFFSTNC#VEGTAR.G	0	2	0	0	0	0	0	0	0	0	0	0	0	0	0	0	0	0	0	0	264.85	186.8	193.57	190.88	208.91	202.56	209.19	151.11	246.52	188.69	217.85	195.66	214.55	256.35	188.99	218.02	223.12	213.73
sp|P13637|AT1A3_HUMAN	ATP1A3	Sodium/potassium-transporting ATPase subunit alpha-3 OS=Homo sapiens OX=9606 GN=ATP1A3 PE=1 SV=3	546	ERVLGFCHYYLPE	5000	R.VLGFC#HYYLPEEQFPK.G	0	4	0	0	0	0	0	0	0	0	0	0	0	0	0	0	0	0	0	0	1072.29	1026.6	1011.65	1102.38	931.54	863.84	942.51	979.99	950.46	1022.7	970.89	1037.33	1219.27	1107.58	1113.29	987.67	1137.57	946.27
sp|P61978|HNRPK_HUMAN	HNRNPK	Heterogeneous nuclear ribonucleoprotein K OS=Homo sapiens OX=9606 GN=HNRNPK PE=1 SV=1	145	KGSDFDCELRLLI	5000	K.GSDFDC#ELR.L	7	12	4872.6	5400.06	4994.43	4930.05	5029.53	4796.08	5101.02	4726.61	4934.93	4668.95	4838.73	4330.94	4768.56	4755.9	4649.6	4563.91	5079.01	4930.86	7559.69	7464.31	7542.64	7583.31	7050.05	6603.93	6428.05	6038.79	7300.44	6624.83	6986.26	6807.64	7116.57	6410.19	7051.25	7440.9	6725.76	6306.03
sp|P61978|HNRPK_HUMAN	HNRNPK	Heterogeneous nuclear ribonucleoprotein K OS=Homo sapiens OX=9606 GN=HNRNPK PE=1 SV=1	132	ESDAVECLNYQHY	5000	K.KIIPTLEEGLQLPSPTATSQLPLESDAVEC#LNYQHYK.G	20	21	3244.1	3381.47	3912.22	3418.45	3312.44	3719.1	3338.03	3852.83	3698.79	3312	3475.28	3558.06	3497.05	3759.82	3740.04	3554.47	3786.63	3797.48	3250.62	3470.48	3394.51	3574.63	3653.33	3711.24	3466.89	3696.05	3614.56	3504.46	3976.5	3505.22	3757.52	3844.6	3588.06	3368.56	4041.84	3674.6
sp|P61978|HNRPK_HUMAN	HNRNPK	Heterogeneous nuclear ribonucleoprotein K OS=Homo sapiens OX=9606 GN=HNRNPK PE=1 SV=1	184	IKLFQECCPHSTD	89.5716	K.LFQEC#CPHSTDR.V	15	16	7343	6688.41	5724.98	6501.03	6744.7	6071.47	4795.6	6627.29	6483.99	6241.86	6329.47	6497.67	7029.99	7168.07	6626.75	5627.81	6434.76	6573.41	6087.33	5138.35	4372.93	5268.89	5335.11	4790.66	3936.68	4609.61	4981.63	5196.38	5013.51	5248.34	5801.2	5440.21	5356.85	4362.64	4537.48	4960.78
sp|P61978|HNRPK_HUMAN	HNRNPK	Heterogeneous nuclear ribonucleoprotein K OS=Homo sapiens OX=9606 GN=HNRNPK PE=1 SV=1	185	KLFQECCPHSTDR	33.6796	K.LFQECC#PHSTDR.V	7	9	3132.44	3109.07	2621.97	2996.66	3119.64	2766.25	2542.54	2871.4	2925.37	2922.2	2851.65	2992.23	3135.61	3032.58	2990.95	2593.08	2784.37	2878.29	4537.98	3574.28	3400.61	3677.79	4100.85	3401.88	2867.41	3344.08	3984.14	3542.25	3686.25	3871.81	4192.53	4002.02	3948.68	3181.12	3241.41	3401.31
sp|Q9H3U1|UN45A_HUMAN	UNC45A	Protein unc-45 homolog A OS=Homo sapiens OX=9606 GN=UNC45A PE=1 SV=1	663	PVLTSSCRELLSR	5000	K.TESPVLTSSC#R.E	14	13	4123.45	4342.18	4262.54	4330.57	4102.19	3962.34	4457.99	3841.45	4068.57	4808.27	4273.27	4240.16	4286.89	4137.94	4007.54	4196.76	3835.07	3978	4357.63	4138.33	4466.81	4651.62	4426.48	4184.27	4197.32	4202.97	3996.76	4300.4	4165.99	4277.43	4025.4	4248.92	4218.36	3756.4	3940.97	4009.89
sp|Q9H3U1|UN45A_HUMAN	UNC45A	Protein unc-45 homolog A OS=Homo sapiens OX=9606 GN=UNC45A PE=1 SV=1	223	RTLVGICSEHQSR	5000	R.TLVGIC#SEHQSR.T	9	11	1351.68	1307.94	962.16	1179.79	1315.06	1020.02	807.64	1263.37	1001.3	1183.12	1132.39	1283.63	1124.9	1474.2	1427.45	1140.98	1200.13	1128.11	1398.59	1211.8	1063.45	1252.4	1225.61	1198.5	944.73	1165.49	1053.27	1039.16	1278	1082.78	1235.94	1363.34	1165.97	1050.06	1076.89	1074.92
sp|Q9H3U1|UN45A_HUMAN	UNC45A	Protein unc-45 homolog A OS=Homo sapiens OX=9606 GN=UNC45A PE=1 SV=1	927	TRAAAACLDKAVE	5000	R.AAAAC#LDK.A	17	23	13595.4	13912.1	13092.5	13474.2	13539	13270.5	12729.6	12522.3	12808	13739.3	12682.8	13560.5	13394.9	12768.5	12953.2	12759.4	13278.6	13045.2	13936.2	13975.5	13180.8	13444.1	13493.3	13215.8	12638.1	12953.1	12725.2	12764.5	13816.9	13419.9	12762.1	13013.3	12820.3	12385.7	12606.3	12712.4
sp|Q9H3U1|UN45A_HUMAN	UNC45A	Protein unc-45 homolog A OS=Homo sapiens OX=9606 GN=UNC45A PE=1 SV=1	535	QCRKWLCNDQIDA	5000	R.KWLC#NDQIDAGTRR.W	17	22	8624.33	8482.2	9387.42	8952.28	8926.6	8985.39	8878.95	8939.36	8785.87	9262.88	8556.49	9068.99	9246.11	8947.03	9118.22	8679.5	8667.19	9150.46	11210.7	10935.6	11398.8	11138.1	11310.1	11249.9	10881.1	10579.1	10976.7	11312	11490.4	11431.3	10873.6	11569.8	10943.3	10011.8	10944.5	11001.4
sp|Q9H3U1|UN45A_HUMAN	UNC45A	Protein unc-45 homolog A OS=Homo sapiens OX=9606 GN=UNC45A PE=1 SV=1	118	VLDLQRCVSLEPK	5000	R.C#VSLEPK.N	4	4	3571.91	3743.45	3404.88	3561.68	3396.42	3384.81	3691.46	3621.33	3432.17	3413.13	3520.62	3311.89	3455.63	2848.16	3408.47	3664.25	3196.28	3359.21	1338.77	1351.93	1473.43	1437.51	1307.25	1397.97	1288.85	1339.84	1300.64	1399.49	1287.78	1377.09	1231.41	1309.74	1055.78	1369.13	1169.13	1252.25
sp|Q9H3U1|UN45A_HUMAN	UNC45A	Protein unc-45 homolog A OS=Homo sapiens OX=9606 GN=UNC45A PE=1 SV=1	395	ENFHRLCENYIKS	5000	R.LC#ENYIK.S	8	4	2608.62	2469.28	2289	2561.7	2489.62	2636.38	2458.98	2458.72	2530.62	2211.55	2544.81	2613.98	2608.04	2480.67	2286.4	2483.54	2444.73	2513.19	2689.95	2696.62	2794.12	2762.81	2695.43	2692.14	2572.32	2568.64	2803.26	2684.65	2732.02	2864.47	2773.81	2763.93	2716.52	2534.9	2501.64	2620.69
sp|Q9H3U1|UN45A_HUMAN	UNC45A	Protein unc-45 homolog A OS=Homo sapiens OX=9606 GN=UNC45A PE=1 SV=1	503	RALVGLCKLGSAG	5000	R.ALVGLC#K.L	5	4	1175.75	1075.37	1131.33	1141.25	1092.67	1127.18	1142.98	1049.68	1166.39	1045.92	1042.76	1152	1353.89	1303.06	1178.12	1236.86	1121.45	1022.77	1101.62	934.4	1003.1	1024.14	912.93	931.36	1076.6	952.63	1034.67	1062.51	967.58	950.75	1045.13	1093.41	1012.16	1049.72	982.6	1078.77
sp|Q9H3U1|UN45A_HUMAN	UNC45A	Protein unc-45 homolog A OS=Homo sapiens OX=9606 GN=UNC45A PE=1 SV=1	853	SMRPTLCSRIPQV	5000	R.AAAGGLAM*LTSMRPTLC#SR.I	13	16	2917.08	3363.74	3601.67	3387.73	3235.3	3365.13	3332.26	3299.88	3174.76	3245.01	3275.45	3292.33	3048.26	3246.46	3151.21	3303.02	3232.42	3268.77	3319.66	3700.96	3592.59	3383.81	3523.49	3662.77	3190.27	3366.31	3458.48	3518.7	3489.46	3360.38	3574.92	3613.36	3259.82	3146.95	3328.12	3201.85
sp|Q9H3U1|UN45A_HUMAN	UNC45A	Protein unc-45 homolog A OS=Homo sapiens OX=9606 GN=UNC45A PE=1 SV=1	34	GNELFKCGDYGGA	5000	K.C#GDYGGALAAYTQALGLDATPQDQAVLHR.N	5	4	534.87	507.35	539.77	547.29	555.91	483.44	532.12	647.13	512.9	686.55	634.71	565.15	442.78	567.65	572.58	629.36	555.04	557.11	567.76	695.3	650.77	540.72	553.48	614.94	608.73	602.69	678.52	614.7	550.1	573.48	647.05	525.82	448.61	560.46	551.78	600.35
sp|Q9H3U1|UN45A_HUMAN	UNC45A	Protein unc-45 homolog A OS=Homo sapiens OX=9606 GN=UNC45A PE=1 SV=1	488	LKDLYKCSEKDSI	5000	K.C#SEKDSIR.I	0	1	0	0	0	0	0	0	0	0	0	0	0	0	0	0	0	0	0	0	818.06	804.82	702.55	673.15	721.5	816.76	711.95	676.66	615.6	626.65	803.25	807.83	506.23	625.23	694.52	609.54	652.43	639.47
sp|Q9H3U1|UN45A_HUMAN	UNC45A	Protein unc-45 homolog A OS=Homo sapiens OX=9606 GN=UNC45A PE=1 SV=1	426	CLLQGPCDAGNRA	298.114	R.AIQTVSCLLQGPC#DAGNR.A	4	2	338.51	337.73	272.4	431.36	369.77	312.09	364.55	416.39	324.32	403.78	342.78	403.36	369.07	347.92	342.29	362.28	319.73	333.72	233.52	250.39	264.82	328.53	285.6	195.99	244.53	235.1	180.76	239.29	232.46	229.88	250.5	253.86	207.75	280.81	255.56	241.29
sp|O14497|ARI1A_HUMAN	ARID1A	AT-rich interactive domain-containing protein 1A OS=Homo sapiens OX=9606 GN=ARID1A PE=1 SV=3	2043	QDQGVSCNKVEWW	5000	K.EEEQDQGVSC#NK.V	1	0	359.42	443.35	362.89	501.67	363.11	382.89	315.2	424.2	471.24	360.95	453.75	399.1	334.62	330.03	424.26	393.03	318.17	380.02	0	0	0	0	0	0	0	0	0	0	0	0	0	0	0	0	0	0
sp|O14497|ARI1A_HUMAN	ARID1A	AT-rich interactive domain-containing protein 1A OS=Homo sapiens OX=9606 GN=ARID1A PE=1 SV=3	1874	SRPHAPCPPAPRK	5000	K.TELLPSRPHAPC#PPAPR.K	4	0	937.19	1080.82	1022.08	894.81	1128.8	1082.07	1039.14	966.57	1133.96	1051.42	1021.96	1071.88	1023.71	965.55	1002.93	963.91	1023.23	898.61	0	0	0	0	0	0	0	0	0	0	0	0	0	0	0	0	0	0
sp|O14497|ARI1A_HUMAN	ARID1A	AT-rich interactive domain-containing protein 1A OS=Homo sapiens OX=9606 GN=ARID1A PE=1 SV=3	1827	DPFVVDCSDKLGR	5000	K.NDPFVVDC#SDK.L	9	0	5342.47	6284.5	6515.69	5785.33	6634.16	6357.75	6302.95	6054.78	6086.65	6142.17	6227.74	5612.63	5726.17	5957.58	5888.37	5941.27	6413.88	6104.07	0	0	0	0	0	0	0	0	0	0	0	0	0	0	0	0	0	0
sp|O14497|ARI1A_HUMAN	ARID1A	AT-rich interactive domain-containing protein 1A OS=Homo sapiens OX=9606 GN=ARID1A PE=1 SV=3	336	ADMASQCWGAAAA	5000	K.GPADM*ASQC#WGAAAAAAAAAAASGGAQQR.S	8	0	481.54	564.3	478.44	386.48	442.28	453.55	535.09	486.84	495.29	525.43	434.51	495.68	469.94	393.07	400.39	406.14	437.36	451.65	0	0	0	0	0	0	0	0	0	0	0	0	0	0	0	0	0	0
sp|Q9BV20|MTNA_HUMAN	MRI1	Methylthioribose-1-phosphate isomerase OS=Homo sapiens OX=9606 GN=MRI1 PE=1 SV=1	199	RLEHAFCTETRPY	5000	R.LEHAFC#TETRPYNQGAR.L	11	14	4038	4028.75	4203.65	4205.76	4115.51	4197.46	4283.51	4301.69	4235.86	4222.47	4085.79	4443.04	4212.67	3860.87	3906.9	4353.26	4467.1	4242.88	4977.49	5173.36	4854.08	4902.87	5090.2	5038.74	4663.08	4601.35	4805.04	4766.43	5003.24	4804.61	4829.22	4922.54	4679.92	4846.42	4891.1	5166.26
sp|Q9BV20|MTNA_HUMAN	MRI1	Methylthioribose-1-phosphate isomerase OS=Homo sapiens OX=9606 GN=MRI1 PE=1 SV=1	285	AAPSSSCDLRLET	5000	K.HHGIPFYVAAPSSSC#DLR.L	18	16	1511.5	1476.69	1494.33	1483.09	1637.89	1551.3	1575.87	1402.17	1494.75	1398.34	1573.98	1604.86	1390.39	1372.55	1367.08	1525.99	1458.39	1291.84	1464.82	1704.79	1584	1588.07	1451.1	1487.97	1496.05	1490.85	1555.35	1523.8	1477.74	1476.73	1548.88	1385.46	1550.62	1592.61	1533.32	1396.99
sp|Q9BV20|MTNA_HUMAN	MRI1	Methylthioribose-1-phosphate isomerase OS=Homo sapiens OX=9606 GN=MRI1 PE=1 SV=1	168	VTVLTHCNTGALA	5000	K.VTVLTHC#NTGALATAGYGTALGVIR.S	17	25	6271.77	6743.17	7059.84	6695.05	6733.8	6777.18	6738	6555.92	6836.5	6540.93	6559.24	6600.31	6734.7	6630.2	6815.65	6598.37	6874.31	6149.92	9170.02	9697.54	9862.48	10018.8	9884.09	9706.13	9548.76	9778.87	9533.7	9793.7	9509.55	9198.88	9083.08	9520.21	9357.01	9251.03	9415.72	9432.65
sp|Q9BV20|MTNA_HUMAN	MRI1	Methylthioribose-1-phosphate isomerase OS=Homo sapiens OX=9606 GN=MRI1 PE=1 SV=1	127	VRERVICCTEDML	78.7286	R.VIC#CTEDMLEK.D	8	9	3814.57	3573.1	3906.92	3721.81	3571.27	3604.33	3524.01	3738.24	3347.64	3595.78	3712.73	3587.79	3421.26	3539.91	3671.39	3458.41	3543.84	3598.02	5603.04	5061.6	5517.97	5305.13	5299.74	5302.15	5221.38	5329.84	5184.14	5262.15	5130.33	4944.08	5166.82	5242.32	5283.82	5088.34	4775.47	5252.3
sp|Q9BV20|MTNA_HUMAN	MRI1	Methylthioribose-1-phosphate isomerase OS=Homo sapiens OX=9606 GN=MRI1 PE=1 SV=1	128	RERVICCTEDMLE	63.1005	R.VICC#TEDMLEK.D	5	3	3244.64	3229.56	3246.59	3314.38	3232.82	3261.61	3251.77	3179.11	3124.19	3453.04	3448.23	3149.72	3350.83	3095.5	3174.43	3145.29	3110.03	3251.96	1163.74	1159.66	1161.99	1129.69	1020.93	1187.89	1141.71	1166.84	1169.7	1112.76	1325.5	1098.49	1041.93	1121.18	991.07	1203.19	1104.43	1030.34
sp|O95394|AGM1_HUMAN	PGM3	Phosphoacetylglucosamine mutase OS=Homo sapiens OX=9606 GN=PGM3 PE=1 SV=1	200	LTKQASCSGDEYR	5000	K.QASC#SGDEYR.S	12	6	6679.58	6088.57	5995.6	6058.31	5994.45	5861.99	6078.16	6074.46	6265.73	6214.69	5961.69	6114.87	6026.89	6017.68	5849.94	5911.35	5863.24	6064.83	4991.22	5229.25	4498.48	4492.77	4846.51	4590.66	4191	4702.5	4699.64	4399	4570.2	4719.53	4446.74	4783.11	4709.14	4124.17	4621.78	4595.37
sp|O95394|AGM1_HUMAN	PGM3	Phosphoacetylglucosamine mutase OS=Homo sapiens OX=9606 GN=PGM3 PE=1 SV=1	348	MKVPVYCTKTGVK	5000	K.VPVYC#TK.T	6	4	7233.3	7406.55	7021.8	7089.37	6228.51	6317.46	6800.38	6078.26	6799.82	6658.57	6202.8	6198.8	6778.73	6220.49	6294.93	6026.84	6377.13	6562.34	2726.67	3083.09	3095.32	2856.52	2982.34	2864.04	2613.03	2688.48	2979.9	2482.34	3054.42	2864.86	3005.54	2973.7	2809.28	2921.83	2421.39	2780.24
sp|O95394|AGM1_HUMAN	PGM3	Phosphoacetylglucosamine mutase OS=Homo sapiens OX=9606 GN=PGM3 PE=1 SV=1	212	RSLKVDCANGIGA	5000	K.VDC#ANGIGALK.L	8	5	1911.23	1919.11	2133.11	2014.97	1761.2	1893.92	2049.14	1990.28	2125.54	2250.92	2039.9	2020.5	2095.78	1948.22	1937.7	1880.28	2110.99	1923.18	1967.61	1986.58	2228.93	2199.21	2080.81	1987.71	1874.57	1978.89	2137.65	1977.64	2134.72	2023.57	2032.56	1946.16	2063.5	2096.72	1774.96	1917.93
sp|O95394|AGM1_HUMAN	PGM3	Phosphoacetylglucosamine mutase OS=Homo sapiens OX=9606 GN=PGM3 PE=1 SV=1	249	GKLNHLCGADFVK	5000	K.LNHLC#GADFVK.S	8	7	4408.73	4984.13	4956.78	4536.2	4582.85	4376.96	4456.98	4321.43	4498.83	4622.74	4225.97	4119.51	4582.08	4427.98	4296.06	4047.06	4289.46	4495.71	4513.64	4733.4	4874.84	4804.34	4713.9	4628.87	4065.56	4249.52	4557.74	4152.51	4675.58	4649.48	4584.84	4534.79	4738.47	4409.21	4180.63	4380.31
sp|O95394|AGM1_HUMAN	PGM3	Phosphoacetylglucosamine mutase OS=Homo sapiens OX=9606 GN=PGM3 PE=1 SV=1	93	WEEHATCLANAEE	5000	K.LVDPLGEMLAPSWEEHATC#LANAEEQDMQR.V	6	3	1291.97	1235.71	1272.39	1466.41	1400.06	1202.44	1212.31	1468.95	1418.99	1367.82	1434.73	1502.49	1442.51	1399.35	1390.1	1402.9	1384.94	1491.65	538.42	628.61	575.95	559.57	509.77	574.2	658.07	833.05	751.14	586.02	510.95	576.01	544.89	524.43	473.87	614.32	714.6	537.51
sp|P35606|COPB2_HUMAN	COPB2	Coatomer subunit beta' OS=Homo sapiens OX=9606 GN=COPB2 PE=1 SV=2	351	VKDMGSCEIYPQT	5000	K.DMGSC#EIYPQTIQHNPNGR.F	7	0	699.43	720.3	702.55	620.77	602.66	600.73	689.23	621.85	695.57	573.28	599.59	704.7	703.23	622.97	680.88	720.47	635.68	671.14	0	0	0	0	0	0	0	0	0	0	0	0	0	0	0	0	0	0
sp|P35606|COPB2_HUMAN	COPB2	Coatomer subunit beta' OS=Homo sapiens OX=9606 GN=COPB2 PE=1 SV=2	56	VKTFEVCDLPVRA	5000	K.TFEVC#DLPVR.A	4	0	1967.7	2259.84	2233.34	2321.14	2329.25	2170.58	2134.03	2195.55	2124.59	2253.14	2168.78	2024.36	2005.98	2148.82	1911.37	2104.22	2283.9	2053.26	0	0	0	0	0	0	0	0	0	0	0	0	0	0	0	0	0	0
sp|P35606|COPB2_HUMAN	COPB2	Coatomer subunit beta' OS=Homo sapiens OX=9606 GN=COPB2 PE=1 SV=2	276	GMERVWCVASLRG	5000	R.VWC#VASLR.G	3	0	120.08	133.75	132.93	92.19	88.5	121.02	113.35	101.76	117.29	80.84	148.54	75.38	125.99	101.52	84.38	123.04	93.76	92.65	0	0	0	0	0	0	0	0	0	0	0	0	0	0	0	0	0	0
sp|P35606|COPB2_HUMAN	COPB2	Coatomer subunit beta' OS=Homo sapiens OX=9606 GN=COPB2 PE=1 SV=2	190	HEKGVNCIDYYSG	5000	K.GVNC#IDYYSGGDKPYLISGADDR.L	5	1	1251.69	1680	1649.31	1621.53	1395.15	1499.28	1586.7	1455.52	1457.53	1487.24	1210.46	1571.65	1297.95	1277.67	1219.36	1412.49	1410.37	1439.28	198.08	235.83	204.4	228.28	212.63	128.41	139.99	150.22	268.28	161.81	169.22	275.46	215.16	194.13	197.56	127.83	165.36	183.73
sp|P35606|COPB2_HUMAN	COPB2	Coatomer subunit beta' OS=Homo sapiens OX=9606 GN=COPB2 PE=1 SV=2	741	QGKVDACLELLIR	5000	K.VDAC#LELLIR.T	8	0	2234.91	2445.54	2331.68	2283.72	2291.68	2445.99	2333.02	2284.4	2516.84	2377.59	2133.12	2444.64	2347.96	2227.82	2299.93	2283.32	2324.91	2376.75	0	0	0	0	0	0	0	0	0	0	0	0	0	0	0	0	0	0
sp|P35606|COPB2_HUMAN	COPB2	Coatomer subunit beta' OS=Homo sapiens OX=9606 GN=COPB2 PE=1 SV=2	681	ELAISKCQFGLAQ	308.992	K.C#QFGLAQECLHHAQDYGGLLLLATASGNANMVNK.L	13	0	2822.6	2991.06	3326.88	3264.54	2815.41	3260.44	3149.79	2911.82	2940.67	3033.96	3076.67	3029.14	2955.53	2964.69	2923.53	2948.07	2911.88	2917.47	0	0	0	0	0	0	0	0	0	0	0	0	0	0	0	0	0	0
sp|Q8N490|PNKD_HUMAN	PNKD	Probable hydrolase PNKD OS=Homo sapiens OX=9606 GN=PNKD PE=1 SV=2	347	PFLRTHCLALQEA	5000	R.THC#LALQEALGPGPGPTGDDDYSR.A	11	8	1379.39	1386.91	1512.36	1370.62	1405.68	1476.07	1473.71	1317	1353.34	1573.54	1344	1563.61	1389.44	1594.97	1457.31	1439.58	1384.29	1354.28	982.47	895.17	1134.3	1179.21	954.05	1149.84	1096.03	963.77	1070.71	1016.71	1013.84	1043.19	1017.76	1003.68	932.97	1024.4	1052.15	818.92
sp|Q8N490|PNKD_HUMAN	PNKD	Probable hydrolase PNKD OS=Homo sapiens OX=9606 GN=PNKD PE=1 SV=2	209	YLTHPLCHQDVVS	5000	R.VYGSPQDGIPYLTHPLC#HQDVVSVGR.L	15	13	1499.79	1487.76	1492.98	1624.51	1409.64	1443.19	1514.62	1518.16	1424.86	1497.46	1543.55	1561.31	1619.45	1648.56	1579.67	1644.28	1517.36	1574.29	1121.42	1131.74	1078.63	1188.95	1168.88	1140.97	1110.41	973.12	1131.36	1277.67	1109.14	1243.68	1211.36	1338.77	1263.17	1169.27	1216.55	1195.34
sp|Q6NXT1|ANR54_HUMAN	ANKRD54	Ankyrin repeat domain-containing protein 54 OS=Homo sapiens OX=9606 GN=ANKRD54 PE=1 SV=2	265	ERLDDLCTRLQMT	5000	R.LDDLC#TR.L	11	12	4899.31	5045.03	4584.95	5300.74	5070.31	5036.43	5533.8	4595.57	5167.76	4603.64	4610.95	4388.69	4464.73	4445.07	4374.3	4704.94	4230	4545.36	5808.75	6040.89	5935.6	5513.59	5690.81	5902.81	5832.61	5811.5	5725.06	5455.26	5608.54	5497.85	5619.39	5542.69	5575.45	5366.06	5598.02	5550.83
sp|Q6NXT1|ANR54_HUMAN	ANKRD54	Ankyrin repeat domain-containing protein 54 OS=Homo sapiens OX=9606 GN=ANKRD54 PE=1 SV=2	230	QEGHAQCLEAVRL	5000	K.LNILQEGHAQC#LEAVR.L	12	15	2978.96	2675.13	2979.63	3099.53	2789.52	2870.64	2797.85	2766.2	2816.94	3131.81	2699.26	2829.51	2793.25	2579.5	2606.97	2767.35	2633.33	2671.15	5206.62	5270.34	5255.15	5365.74	5528.96	5286.96	5224.63	5198.78	5070.47	5122.77	5207.46	5154.46	5226.63	5125.99	5419.57	5011.09	5147.38	5225.15
sp|Q6NXT1|ANR54_HUMAN	ANKRD54	Ankyrin repeat domain-containing protein 54 OS=Homo sapiens OX=9606 GN=ANKRD54 PE=1 SV=2	152	ALHFASCNGNDQI	5000	R.TALHFASC#NGNDQIVQLLLDHGADPNQR.D	13	15	1908.74	1973.08	2141.22	2121.54	2088.37	2049.12	1947.15	1958.89	1978.98	1990.77	1927.75	1878.62	1734.54	1844.52	1933.95	1917.91	1944.38	1802.52	2154.99	2101.8	2301.11	2220.65	1998.78	2343.84	2020.4	2233.52	2294.54	2261.22	2237.45	2206.88	2046.72	2151.78	2077.31	2163.14	2071.62	2132
sp|Q6NXT1|ANR54_HUMAN	ANKRD54	Ankyrin repeat domain-containing protein 54 OS=Homo sapiens OX=9606 GN=ANKRD54 PE=1 SV=2	185	PLHLAACTNHVPV	5000	R.DGLGNTPLHLAAC#TNHVPVITTLLR.G	13	17	4083.54	4025.39	4436.11	4379.61	3953.56	4193.86	4000.15	4202.05	4040.62	4069.92	4267.05	4261.65	4112.14	4044.71	4136.28	4231.4	4077.03	4171.85	4707.42	4689.02	5223.76	4942.78	5052.32	5109.31	4930.44	5063.45	4596.16	4710.78	4934.81	5021.27	5028.72	5225.11	5022.67	4852.67	4949.76	5064.26
sp|P68371|TBB4B_HUMAN	TUBB4B	Tubulin beta-4B chain OS=Homo sapiens OX=9606 GN=TUBB4B PE=1 SV=1	303	KNMMAACDPRHGR	5000	K.NM*M*AAC#DPR.H	379	374	172493	169023	184777	178568	165303	176577	181198	164109	175014	180446	170450	174258	172709	156957	166921	173389	165722	167297	159572	168456	169514	163814	159795	163952	164506	156499	161262	157426	161881	161052	152659	154785	154088	154453	154260	155223
sp|P68371|TBB4B_HUMAN	TUBB4B	Tubulin beta-4B chain OS=Homo sapiens OX=9606 GN=TUBB4B PE=1 SV=1	12	HLQAGQCGNQIGA	5000	R.EIVHIQAGQC#GNQIGAK.F	227	313	119305	112171	117547	119807	112846	116092	114038	110023	112248	118563	113575	116745	117254	112696	114575	113304	106555	111654	129934	128100	124928	124946	129206	125372	119948	124464	121986	124038	127120	123801	121792	125933	121653	117368	118304	119015
sp|P68371|TBB4B_HUMAN	TUBB4B	Tubulin beta-4B chain OS=Homo sapiens OX=9606 GN=TUBB4B PE=1 SV=1	127	RKEAESCDCLQGF	5000	K.EAESC#DC#LQGFQLTHSLGGGTGSGMGTLLISK.I	209	80	67257.4	69842.6	68054.6	67731.7	70623.4	66033.9	61400.3	66898.4	63249.1	66789.1	67300.8	66895.1	65631.4	68661	66295.5	58752	64526.6	62339.7	26171.7	26327.2	24758.1	25853.9	26654.9	26148.4	23509	25573.7	24856.1	24978	26281.5	26638.7	25351	27501.9	26432.2	22858.2	23594.9	23641.5
sp|P68371|TBB4B_HUMAN	TUBB4B	Tubulin beta-4B chain OS=Homo sapiens OX=9606 GN=TUBB4B PE=1 SV=1	129	EAESCDCLQGFQL	5000	K.EAESC#DC#LQGFQLTHSLGGGTGSGMGTLLISK.I	78	60	24586.7	25579.3	24709.8	24722.4	25643.9	24149.8	22067.8	25043	24207.7	24375.2	24079.9	24864.1	24178.7	25586.9	24146.3	21544.5	23925.3	23517.5	18711	19464.6	16714.1	18004.4	18618.7	18255.3	15590.5	17743.7	17222.3	17257.5	18304.4	18923.4	17760.9	18922.2	18267.4	16082.9	16397.7	16799.7
sp|P07437|TBB5_HUMAN	TUBB	Tubulin beta chain OS=Homo sapiens OX=9606 GN=TUBB PE=1 SV=2	303	KNMMAACDPRHGR	5000	K.NM*M*AAC#DPR.H	403	393	176713	173455	192438	183137	169743	180930	185333	169142	179362	185108	175254	179006	176931	161281	171631	178599	170781	172342	164365	173532	174321	169028	164979	168896	169290	161544	166604	162274	166879	166047	157916	159809	159142	159035	159442	160224
sp|P07437|TBB5_HUMAN	TUBB	Tubulin beta chain OS=Homo sapiens OX=9606 GN=TUBB PE=1 SV=2	12	HIQAGQCGNQIGA	5000	R.EIVHIQAGQC#GNQIGAK.F	230	313	120865	113449	120347	121490	114204	117490	115213	111707	113629	120004	114968	118178	118784	114304	116121	114640	108036	113131	130594	128769	125424	125748	129904	126001	120327	125123	122494	124837	127924	124485	122669	126622	122218	117906	118893	119605
sp|Q5VYK3|ECM29_HUMAN	ECPAS	Proteasome adapter and scaffold protein ECM29 OS=Homo sapiens OX=9606 GN=ECPAS PE=1 SV=2	1420	SVIQKSCAFAMGH	5000	K.SC#AFAM*GHLVR.T	35	22	10260.1	10665.1	10477.2	10535.6	10537.4	10121.3	10491.7	9991	10428.5	10764.6	10452.6	10698	10547	10288.3	10558.1	9947.68	9959.44	9874.52	5643.19	5825.8	5987.47	5955.51	5697.54	5856.94	5564.34	5364.94	6190.84	5727.15	6011.49	5618.76	5948.64	5818.6	5743.4	5203.63	5486.48	5423.49
sp|Q5VYK3|ECM29_HUMAN	ECPAS	Proteasome adapter and scaffold protein ECM29 OS=Homo sapiens OX=9606 GN=ECPAS PE=1 SV=2	1459	PIYKTSCALTIHA	5000	K.TSC#ALTIHAIGR.Y	7	12	4121.09	4365.99	4230.82	4044	4135.33	3898.19	3905.4	3750.06	3717.89	3967.44	4140.1	3914.86	3702.15	3475.5	3569.1	3525.01	3534.21	3712.61	5965.02	5777.85	5651.68	5569.46	5786.88	5820.58	5121.93	4852.66	5339.62	5276.31	5797.8	5495.16	5090.25	5027.08	5122	4672.06	5220.82	5061.6
sp|Q5VYK3|ECM29_HUMAN	ECPAS	Proteasome adapter and scaffold protein ECM29 OS=Homo sapiens OX=9606 GN=ECPAS PE=1 SV=2	602	VLYLRMCLAHSAG	5000	R.MC#LAHSAGVVPTSQSLADM*QDHAPAIGR.Y	25	12	6197.68	6177.81	6635.63	6627.04	6069.58	6418.91	6598.45	6216.46	6108.82	6837.62	6387.18	6657.01	6776.18	6509.64	6449.92	6604.1	6195.48	6029.16	2421.43	2517.1	2435.46	2458.38	2486.05	2335.97	2291.06	2336.91	2410.03	2430.35	2405.29	2475.82	2556.48	2310.56	2476.42	2416.45	2422.93	2222.43
sp|Q5VYK3|ECM29_HUMAN	ECPAS	Proteasome adapter and scaffold protein ECM29 OS=Homo sapiens OX=9606 GN=ECPAS PE=1 SV=2	1183	RVRESSCLALNDL	5000	R.ESSC#LALNDLLR.G	15	19	8492.1	8490.12	8888.04	8309.74	8371.87	8056.44	7466.37	7548.26	7655.1	8380.44	8391.07	8200.85	8141.09	8004.19	7890.56	7348.64	7269.24	7304.24	12312.8	11962.1	11643.7	11262.2	11244.8	11398.6	11008.8	10733.9	11050.3	11233.2	11600.3	11438.6	11510.1	11189.1	10888.3	9803.24	9892.93	10055.5
sp|Q5VYK3|ECM29_HUMAN	ECPAS	Proteasome adapter and scaffold protein ECM29 OS=Homo sapiens OX=9606 GN=ECPAS PE=1 SV=2	1638	KIVAISCAADILK	5000	K.IVAISC#AADILK.A	17	13	14320.6	14944.7	15129.6	14665	15094.6	14468.4	14571.1	13665.7	13917.3	14630.8	14248.1	14617.1	13305.4	12924.8	12972	13432.2	13596.5	13304.8	10040	10247	10548.9	10307	9970.34	10245.8	9838.44	9204.97	9588.04	9562.59	9387.32	9708.09	8946.76	8913.5	9035.97	9191.46	9012.32	9189.46
sp|Q5VYK3|ECM29_HUMAN	ECPAS	Proteasome adapter and scaffold protein ECM29 OS=Homo sapiens OX=9606 GN=ECPAS PE=1 SV=2	1070	STYKELCSLASDL	5000	K.ELC#SLASDLSQPDLVYK.F	34	32	16756	17027.6	17617.2	17062.5	17422.9	16780.8	16337	16330.7	16422.7	16650	16538.5	17173.1	16931.1	16701.9	15941.8	15306.2	15286.6	15000.4	13205.5	12587	12071.6	13106.7	12836.9	12351.6	11820	12419.1	11619.7	12422.9	12655.5	12518.8	12193	12867.2	12644.3	11100.2	11871.5	11432.7
sp|Q5VYK3|ECM29_HUMAN	ECPAS	Proteasome adapter and scaffold protein ECM29 OS=Homo sapiens OX=9606 GN=ECPAS PE=1 SV=2	1503	KSEKEECNLWTEV	5000	K.SEKEEC#NLWTEVWQENVPGSFGGIR.L	29	15	4878.41	4954.53	5742.74	4915.32	4946	4884.85	4731.6	4649.43	4488.62	4841.49	4860.4	4856.31	4507.5	4842.6	4798.68	4632.77	4895.62	4982.86	2107.52	2244.81	2142.86	2197.92	2076.47	2016.59	2010.58	2243.38	1998.72	2139.71	2096.29	2124.76	2102.62	2196.19	2136.68	2083.96	2050.27	2048.67
sp|Q5VYK3|ECM29_HUMAN	ECPAS	Proteasome adapter and scaffold protein ECM29 OS=Homo sapiens OX=9606 GN=ECPAS PE=1 SV=2	675	GLPVMYCLLEAVS	5000	K.SGETNPVQIYIGLLQQLLAGVGGLPVMYC#LLEAVSVYPEK.L	0	0	0	0	0	0	0	0	0	0	0	0	0	0	0	0	0	0	0	0	0	0	0	0	0	0	0	0	0	0	0	0	0	0	0	0	0	0
sp|Q5VYK3|ECM29_HUMAN	ECPAS	Proteasome adapter and scaffold protein ECM29 OS=Homo sapiens OX=9606 GN=ECPAS PE=1 SV=2	963	HVRQAACIWLLSL	5000	R.QAAC#IWLLSLVR.K	0	2	0	0	0	0	0	0	0	0	0	0	0	0	0	0	0	0	0	0	229.9	285.15	174.2	222.36	258.72	259.89	149.19	248.2	246.04	243.75	289.66	274.86	165.7	252.69	282.34	227.41	184.51	207.68
sp|Q5VYK3|ECM29_HUMAN	ECPAS	Proteasome adapter and scaffold protein ECM29 OS=Homo sapiens OX=9606 GN=ECPAS PE=1 SV=2	1594	LLKAIACVVTACS	364.598	K.AIAC#VVTACSAELEK.S	32	27	4401.16	4390.32	4468.06	4415.98	4440.3	4141.57	4265.29	4138.42	4257.41	4363.74	4147.02	4349.08	4075.84	4316.52	4134.66	4040.6	3861.11	3635.57	6403.74	6821.45	6273.25	6099.86	6539.62	6105.88	5830.06	5769.03	5652	5849.16	6050.74	6191.72	5859.64	5858.49	5645.09	5452.56	5170.94	5048.82
sp|Q5VYK3|ECM29_HUMAN	ECPAS	Proteasome adapter and scaffold protein ECM29 OS=Homo sapiens OX=9606 GN=ECPAS PE=1 SV=2	1379	LGTKGGCASVIVS	289.876	K.GGC#ASVIVSLTTQCPQDLTPYSGK.L	3	0	581.67	551.34	624.41	711.82	640.2	603.68	551.19	640.16	560.76	542.54	523.67	652.3	595.24	612.04	607.7	582.45	543.43	567.97	0	0	0	0	0	0	0	0	0	0	0	0	0	0	0	0	0	0
sp|Q5VYK3|ECM29_HUMAN	ECPAS	Proteasome adapter and scaffold protein ECM29 OS=Homo sapiens OX=9606 GN=ECPAS PE=1 SV=2	1390	VSLTTQCPQDLTP	243.09	K.GGCASVIVSLTTQC#PQDLTPYSGK.L	3	1	626.49	703.97	848.08	762.27	791.29	781.53	872.5	697.07	769.49	766.19	897.58	760.05	764.85	729.92	710.55	731.31	852.73	759.89	326.39	419.73	371.11	391.04	313.65	338.44	345.82	334.41	301.67	345.45	416.55	381.35	262.95	318.39	310.42	307.29	379.45	327.57
sp|Q5VYK3|ECM29_HUMAN	ECPAS	Proteasome adapter and scaffold protein ECM29 OS=Homo sapiens OX=9606 GN=ECPAS PE=1 SV=2	1806	ESKQWECLTSECR	242.915	K.QWEC#LTSECR.V	10	11	3935.89	4195.32	4192.26	4206.76	4118.77	4000.32	3959.16	3746.08	3751.94	3916.73	4203.9	4023.32	3939.79	3861.76	3613.06	3875.57	3570.78	3789.04	3322.63	3252.23	2856.27	3112.03	3003.97	3128.32	3042.26	3011.82	2536.06	3225.82	3133.93	2924.63	2676	2797.09	2611.27	3150.86	2794.48	2696.79
sp|Q5VYK3|ECM29_HUMAN	ECPAS	Proteasome adapter and scaffold protein ECM29 OS=Homo sapiens OX=9606 GN=ECPAS PE=1 SV=2	386	HHICITCPEIKIK	189.771	R.TLSLQFVHHICITC#PEIK.I	28	15	11750.3	12781.1	13994.3	12656.4	12929.8	12287.2	11772.5	12282	12080.1	12044.2	12217	12465.5	12493.6	12155.2	12024.4	11553.2	12175.7	12103.6	9521.36	10291.9	9833.06	9532.17	10340	9872.4	9595.43	9540.07	9883.07	9673.82	9854.36	9745.92	9834.2	9694.33	9436.33	9146.14	9145.48	9515.9
sp|Q5VYK3|ECM29_HUMAN	ECPAS	Proteasome adapter and scaffold protein ECM29 OS=Homo sapiens OX=9606 GN=ECPAS PE=1 SV=2	1811	ECLTSECRVLLIE	128.828	K.QWECLTSEC#R.V	1	0	159.72	153.4	208.2	228.69	193.18	238.87	206.96	197.85	188.51	223.03	211.29	203.08	202.27	232.88	263.55	160.08	163.43	230.26	0	0	0	0	0	0	0	0	0	0	0	0	0	0	0	0	0	0
sp|Q5VYK3|ECM29_HUMAN	ECPAS	Proteasome adapter and scaffold protein ECM29 OS=Homo sapiens OX=9606 GN=ECPAS PE=1 SV=2	1599	ACVVTACSAELEK	39.7381	K.AIACVVTAC#SAELEK.S	2	1	375.15	415.4	354.27	444.5	440.87	431.41	430.38	405.29	460.61	433.53	364.51	317.25	462.3	424.78	373.77	350.92	328.75	331.28	89.97	73.96	91.4	72.27	67.69	88.24	62.74	80.17	53.34	64.96	44.3	59.01	79.07	70.6	83.14	75.35	43.49	97.87
sp|P62495|ERF1_HUMAN	ETF1	Eukaryotic peptide chain release factor subunit 1 OS=Homo sapiens OX=9606 GN=ETF1 PE=1 SV=3	335	MRYVLHCQGTEEE	5000	R.YVLHC#QGTEEEK.I	49	43	31657.3	31944.3	32804.7	33334.6	32552.9	32359.6	32658.4	31396.2	32571.7	32831.9	31838.2	32015	33379.6	31387.9	32174.2	32094.2	31130.7	32267.2	33272	32569.7	32858.2	33545.6	31871	31263.6	30917.5	30866.1	32706	31122.8	32149.2	32040.8	32603.1	32034.8	32019	31880.5	29850.2	31953.9
sp|P62495|ERF1_HUMAN	ETF1	Eukaryotic peptide chain release factor subunit 1 OS=Homo sapiens OX=9606 GN=ETF1 PE=1 SV=3	302	QDTGKYCFGVEDT	5000	K.YC#FGVEDTLK.A	10	12	7187.98	7272.35	8780.14	7539.22	6809.38	7064.58	7187.74	6982.39	7388.14	7015.12	7009.09	6811.5	6916.15	6537.53	6325.33	6457.69	7182.35	7467.56	11589.4	11689.9	12861.9	12243.3	11697.2	10687.2	11066	9687.15	11476.2	10390.9	11151	10826	11106.4	9933.12	10962	11444.8	10298.4	10449.6
sp|P62495|ERF1_HUMAN	ETF1	Eukaryotic peptide chain release factor subunit 1 OS=Homo sapiens OX=9606 GN=ETF1 PE=1 SV=3	127	NTSLYLCDNKFHT	5000	K.PINTSLYLC#DNK.F	34	36	15266.9	16244.1	17247.1	16530.4	15634.8	15665.3	15302.9	15010.2	16142.7	15004	14830.2	14996.1	15014.3	15647.6	15111	14990.4	16552.5	15948.1	17763.7	18752.2	18505.1	18227.4	18009.6	16874.3	15746.1	16529.3	18133.1	16183.5	17618.9	17001.2	17990.8	17954	17561.5	17643	16335	15829.6
sp|P62495|ERF1_HUMAN	ETF1	Eukaryotic peptide chain release factor subunit 1 OS=Homo sapiens OX=9606 GN=ETF1 PE=1 SV=3	97	NGLVVYCGTIVTE	5000	K.VPPNGLVVYC#GTIVTEEGK.E	0	1	0	0	0	0	0	0	0	0	0	0	0	0	0	0	0	0	0	0	209.01	188.97	240.41	237.89	157.57	123.56	166.91	182.27	206.29	219.46	192.35	154.31	170.27	179.41	155.99	197.75	144	168.33
sp|P08559-4|ODPA_HUMAN	PDHA1	Isoform 4 of Pyruvate dehydrogenase E1 component subunit alpha, somatic form, mitochondrial OS=Homo sapiens OX=9606 GN=PDHA1	311	RFAAAYCRSGKGP	5000	R.FAAAYC#R.S	3	13	461.36	499.1	508.98	414.42	358.85	402.74	471.37	437.29	533.71	418.75	414.88	404.39	326.97	375.58	454.17	426.73	443.19	395.11	2089.09	1957.91	2016.11	2216.11	1946.64	1993.94	1897.21	1755.7	2133.51	1874.57	1951.29	2019.33	2147.6	1861.87	1884.94	2071.75	1769.34	1814.48
sp|P08559-4|ODPA_HUMAN	PDHA1	Isoform 4 of Pyruvate dehydrogenase E1 component subunit alpha, somatic form, mitochondrial OS=Homo sapiens OX=9606 GN=PDHA1	46	HLGLPKCWDYSHS	5000	K.C#WDYSHSLK.T	1	1	124.77	140.26	125.76	238.8	109.35	155.09	136.71	126.79	164	167.68	159.85	131.4	136.94	119.37	152.83	204.53	290.66	119.2	112.43	138.06	145.89	150.1	162.11	111.81	189.46	167.99	201.99	215.85	155.54	132.11	149.87	182.05	140.69	128.34	128.66	142.44
sp|P08559-4|ODPA_HUMAN	PDHA1	Isoform 4 of Pyruvate dehydrogenase E1 component subunit alpha, somatic form, mitochondrial OS=Homo sapiens OX=9606 GN=PDHA1	219	AGIALACKYNGKD	5000	K.NFYGGNGIVGAQVPLGAGIALAC#K.Y	11	16	1875.55	1822.3	2209.95	2034.32	2011.2	2000.65	2155.57	1983.79	1975.62	2302.46	1964.58	1954.48	2097.43	1830.04	1882.14	1998.78	1999.03	1884.8	4234.47	4513.26	5136.7	4695.74	4339.88	4995.85	4868.54	4048.74	4917.89	4884.74	4380.71	4752.52	4432.98	4064.5	4546.69	4844.45	4226.42	4732.29
sp|P08559-4|ODPA_HUMAN	PDHA1	Isoform 4 of Pyruvate dehydrogenase E1 component subunit alpha, somatic form, mitochondrial OS=Homo sapiens OX=9606 GN=PDHA1	299	DGMDILCVREATR	5000	R.VDGMDILC#VR.E	0	8	0	0	0	0	0	0	0	0	0	0	0	0	0	0	0	0	0	0	2439.85	2211.48	2224.9	2051.01	2157.88	2165.53	2097.07	1868.52	2337.41	2124.97	2107.94	2288.52	2142.22	2126.44	1943.32	2279.45	1903.25	2014.75
sp|P08559-4|ODPA_HUMAN	PDHA1	Isoform 4 of Pyruvate dehydrogenase E1 component subunit alpha, somatic form, mitochondrial OS=Homo sapiens OX=9606 GN=PDHA1	260	LPCIFICENNRYG	304.394	K.LPCIFIC#ENNR.Y	6	6	2170.28	2106.51	2344.86	2296.62	1979.43	2068.91	2232.04	2164.17	2221.41	2268.64	2216.75	2095.56	2278.21	2022.59	2230.78	2098.24	2262.56	2089.53	2961.03	2986.26	2949.87	2799.99	2880.72	2693.78	2679.49	2784.39	2731.35	2614.8	2676.72	2771.94	3074.72	2919.35	2931.81	2840.48	2710.54	2761.05
sp|P08559-4|ODPA_HUMAN	PDHA1	Isoform 4 of Pyruvate dehydrogenase E1 component subunit alpha, somatic form, mitochondrial OS=Homo sapiens OX=9606 GN=PDHA1	256	ALWKLPCIFICEN	217.595	K.LPC#IFICENNR.Y	6	13	1669.24	1764.61	1934.05	1732.03	1759.75	1689.86	1883.34	1823.37	1759.49	1757.89	1755.06	1653.7	1744.79	1698.93	1723.3	1592.65	1656.56	1790.49	4837.37	4505.18	4830.32	5272.28	4718.98	4511.92	4668.92	4457.48	4676.65	4642.69	4764.35	4916.92	4743.99	4498.83	4638.48	4576.93	4314.42	4465.18
sp|P08559-4|ODPA_HUMAN	PDHA1	Isoform 4 of Pyruvate dehydrogenase E1 component subunit alpha, somatic form, mitochondrial OS=Homo sapiens OX=9606 GN=PDHA1	129	KIIRGFCHLCDGQ	84.1738	R.GFC#HLCDGQEACCVGLEAGINPTDHLITAYR.A	2	5	350.3	348.84	264.53	282.4	314.1	230.53	386.22	300.43	347.19	328.84	301.56	317.57	321.83	259.2	305.11	311.53	347.81	339.87	897.14	912.58	914.73	1057.54	795.35	914.03	994.44	910.91	1058.93	1022.82	800.15	970.16	967.05	839.87	955.65	1003.05	858.68	854.52
sp|P08559-4|ODPA_HUMAN	PDHA1	Isoform 4 of Pyruvate dehydrogenase E1 component subunit alpha, somatic form, mitochondrial OS=Homo sapiens OX=9606 GN=PDHA1	132	RGFCHLCDGQEAC	59.4686	R.GFCHLC#DGQEACCVGLEAGINPTDHLITAYR.A	5	4	1001.3	1047.89	1051.09	1021.85	923.73	1078.03	1012.57	937.07	1042.97	974.51	943.3	969.52	1119.82	1031.98	1020.98	1062.87	1093.21	1012.91	984.82	840.45	922.41	800.79	855.76	882.23	850.07	757.52	915.55	949.63	855.64	924.34	927.46	858.77	947.18	916.11	772.1	904.15
sp|P08559-4|ODPA_HUMAN	PDHA1	Isoform 4 of Pyruvate dehydrogenase E1 component subunit alpha, somatic form, mitochondrial OS=Homo sapiens OX=9606 GN=PDHA1	138	CDGQEACCVGLEA	25.462	R.GFCHLCDGQEAC#CVGLEAGINPTDHLITAYR.A	0	1	0	0	0	0	0	0	0	0	0	0	0	0	0	0	0	0	0	0	318.25	161.54	220.34	304.36	284.74	202.11	222.8	241.68	255.97	261.2	237.09	279.46	265.99	235.85	259.47	213.3	241.33	234.06
sp|Q7L014|DDX46_HUMAN	DDX46	Probable ATP-dependent RNA helicase DDX46 OS=Homo sapiens OX=9606 GN=DDX46 PE=1 SV=2	696	LVVNYSCPNHYED	5000	K.HLILVVNYSC#PNHYEDYVHR.A	1	5	159.88	169.38	248.4	181.09	211.6	218.76	162.98	142.59	215.26	163.9	144.52	155.14	269.81	187.01	150.4	134.9	152.29	129.87	629.19	524.16	576.19	532.99	508.21	582.28	550.25	481.95	519.72	604.97	541.46	507.89	471.82	583.03	555.76	595.1	565.14	564.98
sp|Q7L014|DDX46_HUMAN	DDX46	Probable ATP-dependent RNA helicase DDX46 OS=Homo sapiens OX=9606 GN=DDX46 PE=1 SV=2	377	IKSWVQCGISMKI	5000	K.SWVQC#GISMK.I	1	5	183.75	238.43	184.77	166.3	191.29	117.65	145.28	196.32	251.57	155.15	167.59	207.82	191.99	163.14	137.86	186.35	180.35	184.19	1068.92	1080.59	1208.68	1120.73	1005.9	1062.28	1085.11	1050.35	1142.86	1062	1089.65	1017.01	928.02	1063.7	869.45	846.29	927.69	1004.18
sp|Q7L014|DDX46_HUMAN	DDX46	Probable ATP-dependent RNA helicase DDX46 OS=Homo sapiens OX=9606 GN=DDX46 PE=1 SV=2	590	GGRSVVCSDVEQQ	5000	R.SVVC#SDVEQQVIVIEEEKK.F	59	55	29034.5	28995.3	31074.2	30245.8	30133	30419.6	30685.7	29491.5	30344.6	29885.4	29946.2	30644.9	29004.4	28911.5	28811.5	30208.9	29700.7	29563.2	28818.6	27558.1	29274.4	29763.9	28012.3	29838.8	28652.3	27058.3	29208.7	28964.4	27742	29600.1	28781.7	26787.6	29072.3	28257.5	26784.7	28955
sp|Q7L014|DDX46_HUMAN	DDX46	Probable ATP-dependent RNA helicase DDX46 OS=Homo sapiens OX=9606 GN=DDX46 PE=1 SV=2	501	GAEIIVCTPGRMI	5000	R.GAEIIVC#TPGR.M	1	0	446.7	379.72	383.91	469.72	330.67	422.22	428.4	369.43	327.27	435.31	455.29	401.73	398.81	438.22	418.55	540.04	369.76	405.86	0	0	0	0	0	0	0	0	0	0	0	0	0	0	0	0	0	0
sp|Q7L014|DDX46_HUMAN	DDX46	Probable ATP-dependent RNA helicase DDX46 OS=Homo sapiens OX=9606 GN=DDX46 PE=1 SV=2	646	MRASYPCMSLHGG	5000	R.ASYPC#MSLHGGIDQYDRDSIINDFK.N	0	2	0	0	0	0	0	0	0	0	0	0	0	0	0	0	0	0	0	0	1361.88	1387.03	1476.27	1393.22	1208.26	1140.42	1189.91	1086.48	1413.3	1119.04	1344.71	1110.02	1326.63	1220.47	1263.85	1259.06	1269.12	1280.59
sp|Q15417|CNN3_HUMAN	CNN3	Calponin-3 OS=Homo sapiens OX=9606 GN=CNN3 PE=1 SV=1	173	QMGTNKCASQAGM	5000	K.C#ASQAGM*TAYGTR.R	104	11	31938.9	33615.9	35043.6	33322.9	33165.3	34990.1	35655.8	32810.9	34525.7	34827	33222.8	33173.6	32030.7	29823.5	31518.8	32789.1	32521.9	32311.1	3458.46	3971.19	4069.03	4157.13	3849.57	4211.53	3930.12	3949.16	4232.88	3718.24	3881.61	4099.83	3665.09	3706.07	3818.67	3800.55	3854.48	3953.68
sp|Q15417|CNN3_HUMAN	CNN3	Calponin-3 OS=Homo sapiens OX=9606 GN=CNN3 PE=1 SV=1	273	VYDPKYCAAPTEP	5000	K.YC#AAPTEPVIHNGSQGTGTNGSEISDSDYQAEYPDEYHGEYQDDYPR.D	5	0	365.62	291.68	254.31	309.46	293.51	220.47	232.06	348.14	286.6	319.53	353.71	314.47	335.75	329.92	334.31	335.1	309.88	269.48	0	0	0	0	0	0	0	0	0	0	0	0	0	0	0	0	0	0
sp|Q15417|CNN3_HUMAN	CNN3	Calponin-3 OS=Homo sapiens OX=9606 GN=CNN3 PE=1 SV=1	59	KDGIILCELINKL	5000	K.DGIILC#ELINK.L	12	0	7303.95	8252.4	8187.73	8181.61	7539.07	7438.32	7614.45	7069.71	7909.06	7747.67	6713.52	7442.52	7007	6788.35	6770.62	6655.64	7546.72	7899.17	0	0	0	0	0	0	0	0	0	0	0	0	0	0	0	0	0	0
sp|Q9UBR2|CATZ_HUMAN	CTSZ	Cathepsin Z OS=Homo sapiens OX=9606 GN=CTSZ PE=1 SV=1	33	FRRGQTCYRPLRG	5000	R.GQTC#YRPLR.G	2	3	1443.48	1381.93	1547.34	1466.54	1440.15	1308.5	1304.66	1539.28	1424.63	1429.82	1442.41	1381.16	1376.91	1361.7	1375.38	1414.97	1385.54	1425.21	2576.02	2426.85	2466.89	2597.05	2350.29	2319.19	2620.9	2276.26	2584.44	2364.26	2372.66	2547.84	2561.15	2293.8	2338.06	2431.23	2412.36	2347.41
sp|Q9UBR2|CATZ_HUMAN	CTSZ	Cathepsin Z OS=Homo sapiens OX=9606 GN=CTSZ PE=1 SV=1	170	CDKFNQCGTCNEF	5000	K.FNQC#GTC#NEFK.E	14	8	11884.8	12512.1	12466.6	12458.5	12623.1	12302.9	12343.5	11725.4	12059.1	12222.9	11897.1	11935.7	12015.8	11962.2	11665.6	11568.5	12217.9	11558.4	6448.56	6057.3	5784.86	6371.86	5854.34	6113.36	6090.92	5899.07	5992.19	5919.61	5693.29	5367.84	5568.09	5384.24	5243.29	6001.02	5083.5	5126.89
sp|Q9UBR2|CATZ_HUMAN	CTSZ	Cathepsin Z OS=Homo sapiens OX=9606 GN=CTSZ PE=1 SV=1	173	FNQCGTCNEFKEC	5000	K.FNQC#GTC#NEFK.E	7	6	4357.75	4792.02	4958.94	4685.07	4734.79	4776.43	4336.15	4575.84	4383.8	5036.81	4646.57	5201.87	4832.18	4305.57	4807.27	4635.94	4750.11	4849.89	6248.83	5849.17	6242.34	6255.65	5730.51	6198.55	5867.98	5606.72	6036.59	5907.9	5899.99	5854.94	5770.64	5583.96	5644.76	5875.68	5350.52	5370.16
sp|Q9UBR2|CATZ_HUMAN	CTSZ	Cathepsin Z OS=Homo sapiens OX=9606 GN=CTSZ PE=1 SV=1	154	GIPDETCNNYQAK	272.541	K.GAWPSTLLSVQNVIDCGNAGSCEGGNDLSVWDYAHQHGIPDETC#NNYQAK.D	2	0	244.16	243.19	220.01	162.83	138.71	219.72	180.23	207.7	181.87	207.4	205.85	204.98	155.42	212.31	191.36	151.01	175.94	166.7	0	0	0	0	0	0	0	0	0	0	0	0	0	0	0	0	0	0
sp|Q9UBR2|CATZ_HUMAN	CTSZ	Cathepsin Z OS=Homo sapiens OX=9606 GN=CTSZ PE=1 SV=1	92	PQYCGSCWAHAST	130.836	R.NQHIPQYCGSC#WAHASTSAMADR.I	8	3	691.61	731.59	663.2	711.04	691.36	622.51	600.43	672.91	612.27	627	707.7	789.51	664.34	619.36	653.65	625.02	594.34	643.08	141.11	229.76	205.61	223.35	163.54	180.07	152.67	199.78	159.61	133.35	181.11	163.18	146.21	157.22	186.38	171.31	128.8	151.05
sp|Q9UBR2|CATZ_HUMAN	CTSZ	Cathepsin Z OS=Homo sapiens OX=9606 GN=CTSZ PE=1 SV=1	89	QHIPQYCGSCWAH	67.0559	R.NQHIPQYC#GSCWAHASTSAMADR.I	2	0	151.78	142.32	115.9	89.28	137.51	99.92	65.43	152.98	114.24	119.24	105.43	109.03	141.5	92.59	156.49	149.72	122.42	136.1	0	0	0	0	0	0	0	0	0	0	0	0	0	0	0	0	0	0
sp|Q9H4A3|WNK1_HUMAN	WNK1	Serine/threonine-protein kinase WNK1 OS=Homo sapiens OX=9606 GN=WNK1 PE=1 SV=2	1135	GDRVVECQLETHN	5000	R.VVEC#QLETHNR.K	2	1	192.34	208.52	204.29	237.45	239.31	296.17	172.76	156	187.89	261.49	215.27	172.08	267.91	199.88	242.1	224.57	190.71	258.45	176.01	100.99	142.92	131.63	147.7	145.57	116.64	109.98	138.41	134.69	123.8	118.34	137.32	133.81	188.71	149.72	124.21	109.29
sp|Q9H4A3|WNK1_HUMAN	WNK1	Serine/threonine-protein kinase WNK1 OS=Homo sapiens OX=9606 GN=WNK1 PE=1 SV=2	547	VESGYVCEGDHKT	5000	R.DVPEDVAQEMVESGYVC#EGDHK.T	21	19	5771.41	6019.6	5948.16	5591.99	5960.34	5476.46	5142.44	5298.71	5344.27	5754.29	5639.18	6187.19	5615.72	5699.35	6068.97	5829.68	5592.22	6076.99	6955.82	7228.43	6753.96	6837.68	6817.81	6539.01	5736.66	5935.14	5630.23	6630.36	6623.59	6641.02	6626.14	6851.58	7002.63	6470.64	6612.17	6571.03
sp|Q13885|TBB2A_HUMAN	TUBB2A	Tubulin beta-2A chain OS=Homo sapiens OX=9606 GN=TUBB2A PE=1 SV=1	354	NVKTAVCDIPPRG	5000	K.TAVC#DIPPR.G	136	130	72356.6	69444.5	71645.5	71031.7	66706.5	69604.2	67924.6	64215.8	66947.9	71313.1	67640.2	71196.6	69630.2	64525.9	68072.1	65556.1	64851.2	66101.7	62583.3	64479.9	61407.4	60515.1	61050.7	61040.8	58919.8	59277.9	60146.7	59658.7	60520.7	60204.1	58025.1	59947.4	58091	55525.3	55968.4	57918.6
sp|Q13885|TBB2A_HUMAN	TUBB2A	Tubulin beta-2A chain OS=Homo sapiens OX=9606 GN=TUBB2A PE=1 SV=1	239	MSGVTTCLRFPGQ	5000	K.LTTPTYGDLNHLVSATM*SGVTTC#LR.F	746	780	169009	168346	186824	182654	175290	173253	163708	167929	170886	177398	169075	182341	183036	179664	182036	169073	165816	168359	173441	176009	168218	173625	176700	167996	156837	171702	167942	170270	174707	174230	171113	180509	172001	157296	161471	161868
sp|Q13885|TBB2A_HUMAN	TUBB2A	Tubulin beta-2A chain OS=Homo sapiens OX=9606 GN=TUBB2A PE=1 SV=1	127	RKESESCDCLQGF	5000	K.ESESC#DC#LQGFQLTHSLGGGTGSGM*GTLLISK.I	3	8	613.54	671.55	557.9	572.09	516.63	488.72	440.83	468.07	526.58	549.94	547.22	579.61	559.33	492.96	590.88	515.9	548.51	462.35	1870.8	1915.97	1924.57	1958.45	2091.35	1950.11	1692.05	1822.46	1738.04	1718.26	1768.89	1864.62	1869.28	1752.37	1765.62	1597.19	1646.41	1619.01
sp|Q13885|TBB2A_HUMAN	TUBB2A	Tubulin beta-2A chain OS=Homo sapiens OX=9606 GN=TUBB2A PE=1 SV=1	129	ESESCDCLQGFQL	5000	K.ESESC#DC#LQGFQLTHSLGGGTGSGM*GTLLISK.I	1	4	137.55	142.67	150.75	181.76	133.56	160.02	138.95	198.79	127.47	113.72	187.95	166.32	218.21	148.15	150.28	176.59	169.22	151.24	1386.92	1349.79	1173.71	1312.27	1316.1	1444.04	1156.44	1456.35	1231.49	1188.2	1389.54	1355.55	1282.42	1430.15	1314.22	1262.57	1203.97	1204.48
sp|Q13885|TBB2A_HUMAN	TUBB2A	Tubulin beta-2A chain OS=Homo sapiens OX=9606 GN=TUBB2A PE=1 SV=1	211	EALYDICFRTLKL	5000	K.VSDTVVEPYNATLSVHQLVENTDETYSIDNEALYDIC#FR.T	0	3	0	0	0	0	0	0	0	0	0	0	0	0	0	0	0	0	0	0	134.81	161.89	130.27	186.98	147.17	152.97	135.57	201.51	128.91	157.48	174.22	193.65	186.55	152.61	164.85	117.44	157.31	220.29
sp|P55263|ADK_HUMAN	ADK	Adenosine kinase OS=Homo sapiens OX=9606 GN=ADK PE=1 SV=2	353	IIRRTGCTFPEKP	5000	R.TGC#TFPEK.P	53	52	32012.2	31777.7	34466.4	33089.7	32711.7	33213.4	34477.1	32082.8	33015.6	37967.2	35811.1	35520.2	40353.4	36691	38667	32911.7	32448.1	32510	25514.8	27861.8	27789.7	27299.7	28448.6	27996.7	27216.2	26957.5	26704.3	28745.5	30159.5	28612.4	29577.7	31655.3	30317	26821.5	27084.3	26819.1
sp|P55263|ADK_HUMAN	ADK	Adenosine kinase OS=Homo sapiens OX=9606 GN=ADK PE=1 SV=2	160	NLAAANCYKKEKH	5000	R.SLIANLAAANC#YK.K	6	7	2359.83	2488.58	2660.59	2528.47	2342.35	2571.27	2627.85	2221.55	2246.26	2615.46	2323.54	2294.82	2323.43	2342.91	2309.54	1954.56	2117.58	2199.94	4200.63	4671.79	4673.52	4429.43	4427.67	4293.32	4008.02	4170.47	4635.33	4181.55	4280.12	4215.73	4034.3	4130.32	4079.64	4299.22	3786.26	3720.07
sp|P55263|ADK_HUMAN	ADK	Adenosine kinase OS=Homo sapiens OX=9606 GN=ADK PE=1 SV=2	106	AATFFGCIGIDKF	5000	K.AATFFGC#IGIDK.F	1	0	834.87	815.58	929.34	912.71	863.9	934.52	956.46	790.25	988.15	794.86	701.6	749.08	981.04	887.33	634.09	872.95	789.74	853.16	0	0	0	0	0	0	0	0	0	0	0	0	0	0	0	0	0	0
sp|P55263|ADK_HUMAN	ADK	Adenosine kinase OS=Homo sapiens OX=9606 GN=ADK PE=1 SV=2	140	EQPTGTCAACITG	102.754	K.AAEAHVDAHYYEQNEQPTGTC#AACITGDNR.S	7	10	835.24	941.15	750.61	906.3	827.39	770.74	975.8	729.04	769.08	730.57	786.74	652.38	588.81	515.07	531.59	397.04	408.64	427.49	1014.56	921.79	1105.24	1031.08	1054.76	1065.78	1003.87	1082.1	938.11	821.8	782.09	829.27	665.02	604.15	673.91	537.38	497.96	444.15
sp|Q9UBB4|ATX10_HUMAN	ATXN10	Ataxin-10 OS=Homo sapiens OX=9606 GN=ATXN10 PE=1 SV=1	65	HAVELACRDPSQV	5000	K.SSHAVELAC#R.D	9	9	3939.86	3619.95	3293.15	3774.38	3882.44	3596.65	3286.13	3551.92	3525.24	3742.65	3516.49	3838	4207.6	3909.84	3727.98	3588.83	3429.9	3338.27	2920.8	2577.52	2392.53	2517.89	2498.24	2398.5	2209.59	2613.65	2482.01	2408.78	2543.86	2664.4	2624.07	2686.51	2737.55	2473.12	2286.1	2480.35
sp|Q9UBB4|ATX10_HUMAN	ATXN10	Ataxin-10 OS=Homo sapiens OX=9606 GN=ATXN10 PE=1 SV=1	283	STFVDQCKTVLKL	5000	R.HAELIASTFVDQC#K.T	21	8	8420.28	7865.82	8170.7	8510.94	8333.43	8024.77	8936.33	8043.97	8937.98	8631.36	8481.28	8414.83	8680.65	8037.92	8322.75	9000.91	8075.58	8351.23	1957.33	2020.49	1897.09	2118.34	1883.86	2124.47	2099.6	1871.31	2062.41	2079.63	2103.13	2104.39	1940.87	2031.43	1839.38	2008.91	2003.38	2013.68
sp|Q9UBB4|ATX10_HUMAN	ATXN10	Ataxin-10 OS=Homo sapiens OX=9606 GN=ATXN10 PE=1 SV=1	382	RLIGNLCYKNKDN	5000	R.LIGNLC#YK.N	20	11	13298.8	12657.3	12625.8	12512.3	12056.8	12466.6	12468	11415	12259.5	12931	11813.6	12759.7	13817.6	13145.2	13439.3	11664.5	11196.4	11463.3	7982.62	8427.32	8094.39	7587.56	7846.99	7637.11	7394.1	7787.2	7246.84	7840.69	7920.17	7554.96	7956.98	8058.53	8186.8	6969.17	7161.4	7387.36
sp|Q9UBB4|ATX10_HUMAN	ATXN10	Ataxin-10 OS=Homo sapiens OX=9606 GN=ATXN10 PE=1 SV=1	134	LLTAFRCGLQFLG	5000	R.C#GLQFLGNIASR.N	48	29	24030.5	24437.8	27217.4	25693	23877.1	25129.4	23898.8	23507.5	23958.7	25904.8	25434.7	25058.7	23745	23453.2	25040	22511.3	22608.5	22160.4	13427.5	14351.1	15320.8	14074	13502.9	14186.1	14226.2	13191.5	13081.8	13675.1	14016.8	14316.4	12979.7	12892.6	13840.4	12388.5	12397.2	12345.4
sp|Q9UBB4|ATX10_HUMAN	ATXN10	Ataxin-10 OS=Homo sapiens OX=9606 GN=ATXN10 PE=1 SV=1	165	PELFLSCLNHPDK	5000	R.NEDSQSIVWVHAFPELFLSC#LNHPDKK.I	15	9	5159.31	4993.01	6032.83	6108.58	5918.56	5547.63	5288.26	5299.1	5580.79	5865.46	5738.95	5763.52	5590.39	5399.82	5705.31	5263.7	5804.49	5541.32	2822.99	3263.48	3125.17	3511.6	3518.39	3383.04	3454.16	3330.82	3289.2	3267.54	3623.12	3511.35	3073.39	3252.53	3138.2	2972.82	3056.49	3115.66
sp|Q9UBB4|ATX10_HUMAN	ATXN10	Ataxin-10 OS=Homo sapiens OX=9606 GN=ATXN10 PE=1 SV=1	92	RCLRNACIECSVN	243.058	R.NAC#IECSVNQNSIR.N	11	2	1721.3	1831.49	1833.92	1861.92	2031.04	1885.42	1999.2	1984.89	1725.25	1872.92	1827.17	1870.81	1955.04	1914.76	1810.56	1615.14	1967.16	1851.52	239.72	243.91	324.93	224.34	226.81	334.77	256.86	283.84	310.58	255.49	211.17	249.08	233.45	264.71	256.88	247.95	251.73	336.87
sp|Q9UBB4|ATX10_HUMAN	ATXN10	Ataxin-10 OS=Homo sapiens OX=9606 GN=ATXN10 PE=1 SV=1	95	RNACIECSVNQNS	205.849	R.NACIEC#SVNQNSIR.N	36	24	5326.12	5608.17	6307.5	6134.95	5788.77	6201.86	5949.09	5578.18	6048.98	5975.67	5570.89	5766.35	5229.35	4879.58	5206.97	5464.38	5895.84	5458.4	2431.33	2747.72	2626.76	2553.52	2554.88	2760.28	2931.51	2645.09	2502.65	2441.45	2567.37	2482.31	1993.95	2222.58	2307	2473.13	2825.95	2454.82
sp|Q9UBB4|ATX10_HUMAN	ATXN10	Ataxin-10 OS=Homo sapiens OX=9606 GN=ATXN10 PE=1 SV=1	356	IFSNCGCVRAEGD	105.777	K.ETTNIFSNCGC#VR.A	13	3	2416.62	2438.75	2497.36	2451.89	2503.16	2270.45	2410.58	2645.97	2432.46	2475.01	2313.02	2322.27	2522.67	2347.81	2164.5	2382.45	2402.54	2266.63	225.42	294.44	366.73	269.47	241.65	226.66	194.91	212.05	268.31	204.75	204	210.72	230.05	196.81	168.92	243.27	224.41	247.34
sp|Q9UBB4|ATX10_HUMAN	ATXN10	Ataxin-10 OS=Homo sapiens OX=9606 GN=ATXN10 PE=1 SV=1	354	TNIFSNCGCVRAE	71.7441	K.ETTNIFSNC#GCVR.A	13	1	2434.9	2625.03	2819.81	2781.37	2466.15	2395.04	2646.53	2844.86	2590.62	2840.08	2449.96	2367.98	2329.76	2784.82	2476.95	2309.59	2651.96	2320.55	116.27	93.57	105.43	104.45	67.57	89.9	85.55	92.76	83.22	90.31	108.47	119.42	101.51	75.59	92.02	85.16	87.01	77
sp|Q9BVL4|SELO_HUMAN	SELENOO	Protein adenylyltransferase SelO, mitochondrial OS=Homo sapiens OX=9606 GN=SELENOO PE=1 SV=3	629	LETPYHCEAGAAT	5000	K.LLETPYHC#EAGAATDAEATEADGADGR.Q	3	5	249.48	261.14	206.31	176.42	177.93	210.71	232.45	180.13	222.34	181.75	207.85	201.64	238.79	250.47	180.29	184.13	241.56	250.05	252.12	333.48	284.71	272.77	263.55	274.12	322.88	291.17	290.95	305.66	314.66	288.58	270	360	280.85	277.76	306.67	276.47
sp|Q9BVL4|SELO_HUMAN	SELENOO	Protein adenylyltransferase SelO, mitochondrial OS=Homo sapiens OX=9606 GN=SELENOO PE=1 SV=3	81	RPVPGACFTRVQP	5000	R.ALPVEAPPPGPEGAPSAPRPVPGAC#FTR.V	7	7	976.77	1043.25	954.66	976.86	1020.95	1108.06	1106.99	1043.98	1103.53	1013.72	956.42	1005.05	1019.07	981.59	980.76	1080.24	1374.97	1070.76	941.09	1047.66	986.76	945.25	991.75	953.73	927.82	996.31	924.82	863.6	964.05	899.89	1029.85	918.87	892.19	915.82	978.64	1045.62
sp|Q9BVL4|SELO_HUMAN	SELENOO	Protein adenylyltransferase SelO, mitochondrial OS=Homo sapiens OX=9606 GN=SELENOO PE=1 SV=3	219	TTRAGACVTSEST	5000	R.AGAC#VTSESTVVR.D	0	1	0	0	0	0	0	0	0	0	0	0	0	0	0	0	0	0	0	0	102.12	82.39	82.13	72.12	60.41	84.68	58.08	75.64	94.26	119.96	73.97	71.4	81.84	74.3	97.96	99.06	79.8	78.36
sp|Q9BVL4|SELO_HUMAN	SELENOO	Protein adenylyltransferase SelO, mitochondrial OS=Homo sapiens OX=9606 GN=SELENOO PE=1 SV=3	241	NPKYEQCTVVLRV	5000	K.YEQC#TVVLR.V	0	4	0	0	0	0	0	0	0	0	0	0	0	0	0	0	0	0	0	0	2054	1869.3	1914.28	2041.18	1952.99	1949.37	1948.82	1900.39	1815.64	2171.13	1860.02	1862.26	1802.75	1867.04	1905.46	2003.37	1817.38	1976.01
sp|Q9H6Y2|WDR55_HUMAN	WDR55	WD repeat-containing protein 55 OS=Homo sapiens OX=9606 GN=WDR55 PE=1 SV=2	306	ELALSHCGRFLAS	5000	R.VVGSVGQHTGEPVEELALSHC#GR.F	13	16	2799.7	2925.14	2641.14	2871.79	2867.97	2741.61	2471.07	2889.31	2762.05	2767.76	2701.07	2927.67	2807.42	2840.74	2983.94	2545.62	2553.27	2878	4158.33	4076.26	3662.7	3925.64	4163.8	4018.61	3367.21	3672.85	3900.63	3845.5	3905.33	3753.99	4035.71	4144.14	3644.1	3474.76	3892.25	3879.37
sp|P54252|ATX3_HUMAN	ATXN3	Ataxin-3 OS=Homo sapiens OX=9606 GN=ATXN3 PE=1 SV=5	114	NERSFICNYKEHW	5000	R.SFIC#NYK.E	1	0	271.2	210.36	252.79	235.42	224.29	215.9	202.94	237.85	226.59	194.09	246.83	222.82	241.65	296.92	199.8	234.48	163.57	209.44	0	0	0	0	0	0	0	0	0	0	0	0	0	0	0	0	0	0
sp|P54252|ATX3_HUMAN	ATXN3	Ataxin-3 OS=Homo sapiens OX=9606 GN=ATXN3 PE=1 SV=5	14	KQEGSLCAQHCLN	156.702	K.QEGSLC#AQHCLNNLLQGEYFSPVELSSIAHQLDEEER.M	4	0	1005.65	869.88	898.81	1015.42	934.23	929.58	743.4	1113.62	837.28	891.35	1075.49	947.95	948.44	1020.43	1001.15	1070.3	974.46	868.89	0	0	0	0	0	0	0	0	0	0	0	0	0	0	0	0	0	0
sp|O94992|HEXI1_HUMAN	HEXIM1	Protein HEXIM1 OS=Homo sapiens OX=9606 GN=HEXIM1 PE=1 SV=1	79	PLQTQACPESSCL	108.982	R.AFPQLGGRPGPEGEGSLESQPPPLQTQAC#PESSCLR.E	6	6	687.1	759.44	810.1	822.14	827.42	751.58	800.87	704.18	848.36	738.1	698.61	851.54	790.48	714.38	765.95	654.15	673.94	773.88	704.93	637.76	651.86	620.9	605.03	636.72	610.15	691.23	878.48	702.23	708.48	706.17	618.68	608.41	681.57	658.06	629.8	729.7
sp|O94992|HEXI1_HUMAN	HEXIM1	Protein HEXIM1 OS=Homo sapiens OX=9606 GN=HEXIM1 PE=1 SV=1	84	ACPESSCLREGEK	43.9551	R.PGPEGEGSLESQPPPLQTQACPESSC#LR.E	4	4	515.68	495.77	557.27	584.41	489.29	495.16	509.6	533.68	535.24	494.61	447.99	467.53	443.18	445.54	477.61	441.75	495.49	469.14	586.24	611.14	640.6	512.44	549.95	563.69	606.42	532.07	493.09	592.91	468.58	601.9	574.75	554.22	507.11	554.35	489.74	480.41
sp|P35568|IRS1_HUMAN	IRS1	Insulin receptor substrate 1 OS=Homo sapiens OX=9606 GN=IRS1 PE=1 SV=1	1095	RADPQGCRRRHSS	5000	R.ADPQGC#R.R	9	3	5539.8	5353.45	5566.08	5125.29	5317.29	5336.25	5411.64	5190.91	5198.24	5337.68	5312.76	5567.31	5529.83	4954.77	5353.79	5179.08	4889.34	5109.61	2063.14	2193.54	2113.82	2098.97	2141.22	2113.22	2052.23	2153.86	2115.5	2258.86	2210.37	2200.17	1839.6	2152.12	2072.45	2160.24	2170.92	2210.49
sp|P35568|IRS1_HUMAN	IRS1	Insulin receptor substrate 1 OS=Homo sapiens OX=9606 GN=IRS1 PE=1 SV=1	923	SSPSVRCPSQLQP	5000	R.C#PSQLQPAPR.E	10	17	5261.51	4849.42	5352.11	5471.97	5173.96	5323.25	5423.67	5119.83	5249.27	5440.74	5259.57	5530.81	5474.81	5084.72	5056.36	5257.97	5202.7	5053.77	8309.28	8943.69	9808.94	8949.42	9275.83	9591.2	8953.94	8911.65	9058.11	8746.8	9018.44	9078.83	8744.3	9203.62	9001.09	8145.98	8543.87	9192.47
sp|P35568|IRS1_HUMAN	IRS1	Insulin receptor substrate 1 OS=Homo sapiens OX=9606 GN=IRS1 PE=1 SV=1	976	PGAASICRPTRAV	5000	R.LGPAPPGAASIC#RPTR.A	7	0	3002.95	2826.77	2947.31	3037.02	3124.78	3040.16	2881.51	2748.12	2785.03	2952.83	2774.11	2784.56	2993.76	2731.17	2981.87	2592.11	3066.68	3035.17	0	0	0	0	0	0	0	0	0	0	0	0	0	0	0	0	0	0
sp|P35568|IRS1_HUMAN	IRS1	Insulin receptor substrate 1 OS=Homo sapiens OX=9606 GN=IRS1 PE=1 SV=1	276	SQSSSNCSNPISV	5000	K.SQSSSNC#SNPISVPLR.R	2	5	115.07	69.02	68.19	114.44	88.88	78.68	126.43	126.95	84.09	114.07	121.8	78.32	119.25	146.72	82.14	96.69	82.74	99.3	2107.53	2262.33	2435.42	2299.38	2295.45	2239.18	2310.42	2025.41	2230.03	2206.99	2092.22	2315.26	2203.62	2259	2156.59	2122.98	1914.52	1991.37
sp|P35568|IRS1_HUMAN	IRS1	Insulin receptor substrate 1 OS=Homo sapiens OX=9606 GN=IRS1 PE=1 SV=1	494	GGNGHRCTPGTGL	5000	R.C#TPGTGLGTSPALAGDEAASAADLDNR.F	6	9	558.35	582.88	542.13	617.25	553	618.49	573.35	619.66	584.3	609.2	551.57	560.73	586.07	490.5	580.42	542.98	530.34	528.71	1136.99	1412.09	1452.62	1439.92	1346.87	1332.09	1673.32	1383.22	1284.83	1347.15	1477.16	1251.06	1314.52	1270.24	1391.48	1346.63	1095.65	1397.28
sp|P35568|IRS1_HUMAN	IRS1	Insulin receptor substrate 1 OS=Homo sapiens OX=9606 GN=IRS1 PE=1 SV=1	214	LMNIRRCGHSENF	5000	R.C#GHSENFFFIEVGR.S	10	7	1172.7	1190.64	1370.09	1467.75	1209.6	1310.21	1371.68	1257.39	1390.84	1327.25	1187.99	1248.71	1501.46	1324.72	1250.65	1417.37	1332.19	1327.68	1050.8	1194.76	1259.51	1147.56	1274.95	1183.3	1152.66	1234.84	1447.4	1140.75	1270.18	1291.59	1251.37	1436.33	1265.91	1177.53	1208.36	1227.52
sp|P35568|IRS1_HUMAN	IRS1	Insulin receptor substrate 1 OS=Homo sapiens OX=9606 GN=IRS1 PE=1 SV=1	69	SIPLESCFNINKR	5000	R.SIPLESC#FNINK.R	8	12	4233.89	3954.7	4020.02	4513.17	4142.28	3948.1	4227.84	4162.81	4305.51	4154.95	4309.18	4248.79	4293.26	4028.08	4417.28	4250.83	3853.36	4104.4	7075.6	7017.06	6847.28	6320.71	7254.57	6786.32	6498.39	7081.34	6921.3	6433.46	7373.61	6528.73	6817.78	6977.11	7208.71	6526.88	6636.11	6608.17
sp|P35568|IRS1_HUMAN	IRS1	Insulin receptor substrate 1 OS=Homo sapiens OX=9606 GN=IRS1 PE=1 SV=1	467	ELSNYICMGGKGP	5000	R.GEEELSNYIC#MGGK.G	0	1	0	0	0	0	0	0	0	0	0	0	0	0	0	0	0	0	0	0	170.32	171.21	137.86	123.71	185.19	149.17	161.49	191.99	151.58	130.58	159.47	190.22	212.36	147.21	116.72	131.55	125.5	164.93
sp|P35568|IRS1_HUMAN	IRS1	Insulin receptor substrate 1 OS=Homo sapiens OX=9606 GN=IRS1 PE=1 SV=1	1167	KEPAKLCGAAGGL	5000	K.LC#GAAGGLENGLNYIDLDLVK.D	0	10	0	0	0	0	0	0	0	0	0	0	0	0	0	0	0	0	0	0	3908.27	3840.39	3441.72	3524.29	3812.29	3948.41	3547.99	3648.35	3769.28	3693.66	3316.36	3771.01	3701.38	3906.42	4034.66	3627.39	3679.93	3772.9
sp|P35568|IRS1_HUMAN	IRS1	Insulin receptor substrate 1 OS=Homo sapiens OX=9606 GN=IRS1 PE=1 SV=1	996	MTMQMSCPRQSYV	5000	R.GDYMTM*QMSC#PR.Q	0	0	0	0	0	0	0	0	0	0	0	0	0	0	0	0	0	0	0	0	0	0	0	0	0	0	0	0	0	0	0	0	0	0	0	0	0	0
sp|Q7Z4G4|TRM11_HUMAN	TRMT11	tRNA (guanine(10)-N2)-methyltransferase homolog OS=Homo sapiens OX=9606 GN=TRMT11 PE=1 SV=1	161	YGLDPNCIPENPH	5000	K.KPQHVFSVLEDYGLDPNC#IPENPHNIYFGR.W	15	8	3091.98	3190.67	3088.14	3264.86	3243.83	2934.73	2875.81	3058.4	2863.74	2839.39	2910.68	3164.43	2957.24	3162.6	3214.3	2964.27	2922.11	2971.62	1630.77	1695.14	1487.21	1798.29	1639.29	1608.37	1437.29	1639.15	1507.17	1545.24	1613.86	1699.77	1709.99	1649.18	1528.37	1612.03	1680.71	1586.51
sp|O95415|BRI3_HUMAN	BRI3	Membrane protein BRI3 OS=Homo sapiens OX=9606 GN=BRI3 PE=1 SV=1	25	GQGDYACGPHGYG	5000	K.PLLQERPPAYNLEAGQGDYAC#GPHGYGAIPAAPPPPPYPYLVTGIPTHHPR.V	1	1	101	78.28	88.87	93.15	57.88	65.24	80.28	103.9	69.48	90.04	105.44	116.56	105.65	107.71	91.74	80.51	92.67	127.57	130.67	83.31	105.34	151.6	85.32	92.11	95.32	84.01	107.85	106.48	112.39	97.16	109.49	111.32	126.26	101.3	89.48	85.24
sp|O95415|BRI3_HUMAN	BRI3	Membrane protein BRI3 OS=Homo sapiens OX=9606 GN=BRI3 PE=1 SV=1	81	VGGCPVCRVGVLE	57.9284	R.YPANSIVVVGGCPVC#R.V	0	2	0	0	0	0	0	0	0	0	0	0	0	0	0	0	0	0	0	0	67.2	49.64	68.06	80.77	62.63	93	57.77	75.04	83.54	55.69	68.57	66.81	60.45	80.43	90.37	79.48	66.9	54.29
sp|O95415|BRI3_HUMAN	BRI3	Membrane protein BRI3 OS=Homo sapiens OX=9606 GN=BRI3 PE=1 SV=1	78	IVVVGGCPVCRVG	42.7139	R.YPANSIVVVGGC#PVCR.V	0	1	0	0	0	0	0	0	0	0	0	0	0	0	0	0	0	0	0	0	41.51	42.06	37.27	36.57	44.28	46.64	33.71	8.87	50.63	33.58	33.92	24.02	37.33	54.81	35.65	40.77	26.53	45.19
sp|Q12888|TP53B_HUMAN	TP53BP1	TP53-binding protein 1 OS=Homo sapiens OX=9606 GN=TP53BP1 PE=1 SV=2	1178	QTIKNVCEQGTST	5000	K.NVC#EQGTSTVDQNFGK.Q	4	6	691.38	645.23	667.38	686.47	622.95	744.04	702.59	715.61	689.17	658.81	729.67	720.65	516.78	590.66	636.14	701.28	673.44	627.57	1534.71	1462.54	1566.58	1662.61	1503.55	1549.17	1502.59	1385.8	1431.9	1634.28	1447.59	1663.77	1443.37	1427.57	1493.89	1632.03	1341.87	1623.71
sp|Q12888|TP53B_HUMAN	TP53BP1	TP53-binding protein 1 OS=Homo sapiens OX=9606 GN=TP53BP1 PE=1 SV=2	1375	QTGTPVCEEDGDA	5000	K.GVSQTGTPVC#EEDGDAGLGIR.Q	2	2	139.15	139.84	135.01	158.28	129.47	153.3	160.67	101.2	116.82	176.6	94.13	134.09	82.5	146.59	161.34	111.14	127.57	123.24	200.19	151.76	215.65	202.28	116.73	129.8	156.71	179.23	181.73	152	154.59	180.86	142.06	145.66	148.56	128.92	151.08	169.39
sp|Q12888|TP53B_HUMAN	TP53BP1	TP53-binding protein 1 OS=Homo sapiens OX=9606 GN=TP53BP1 PE=1 SV=2	604	SILATGCKGREET	5000	K.TKGDDTDTRDDISILATGC#K.G	8	7	3285.52	3356.58	3265.65	3101.73	3384.09	3283.13	3188.23	3158.63	3280.12	3175.99	3198.03	3399.31	3212.93	3101.09	3089.19	3086.21	3020.55	3149.13	2705.46	2549.41	2579.11	2605.67	2334.39	2672.32	2448.84	2413.62	2549.09	2671.52	2553.28	2418.58	2149.55	2419.59	2583.67	2526.26	2330.5	2530.09
sp|Q12888|TP53B_HUMAN	TP53BP1	TP53-binding protein 1 OS=Homo sapiens OX=9606 GN=TP53BP1 PE=1 SV=2	1159	GIQTMECSLRVPE	5000	R.PSQNNIGIQTMEC#SLR.V	1	7	132.22	110.54	137.02	110.6	104.39	157.64	110.2	79.93	181.99	114.81	118.53	129.65	67.63	129.8	91.11	145.77	116.77	87.66	2008.73	2104.95	2144.38	2134.59	2085.66	1951.33	2244.27	2138.77	2141.99	2219.65	2030.59	2043.15	2124.73	2187.2	2027	2155.27	2157.19	2143.89
sp|Q12888|TP53B_HUMAN	TP53BP1	TP53-binding protein 1 OS=Homo sapiens OX=9606 GN=TP53BP1 PE=1 SV=2	1703	GEFVSPCESGDNT	5000	K.SATVKPGAVGAGEFVSPC#ESGDNTGEPSALEEQR.G	5	4	486.26	409.67	496.37	479.04	574.67	526.88	466.38	520.18	466.52	466.18	531.89	581.31	393.76	573.06	429.65	500.09	574.25	532.03	428.25	394.06	422.12	352.04	412.9	437.18	408.14	446.04	428.55	490.27	417.11	464.14	424.82	362.19	404.17	415.38	432.99	492.69
sp|Q12888|TP53B_HUMAN	TP53BP1	TP53-binding protein 1 OS=Homo sapiens OX=9606 GN=TP53BP1 PE=1 SV=2	513	SLTGDSCKLMLST	5000	K.NSPEDLGLSLTGDSC#K.L	1	1	94.97	87	95.05	110.71	99.02	82.08	97.11	117.41	112.48	107.16	117.82	72.19	110.81	92.07	84.45	123.55	85.42	85.61	519.36	469.08	531.13	678.53	471.82	587.97	568	492.1	589	545.37	500.49	508.31	584.42	467.41	540.99	618.63	492.37	621.19
sp|Q12888|TP53B_HUMAN	TP53BP1	TP53-binding protein 1 OS=Homo sapiens OX=9606 GN=TP53BP1 PE=1 SV=2	1525	FDDGYECDVLGKD	5000	K.LLFDDGYEC#DVLGK.D	5	3	1527.56	1727.17	1471.8	1580.6	1529.07	1663.19	1594.24	1443.83	1413.05	1547.73	1563.66	1536.83	2184.7	2081.87	2045.81	1629.06	1472.34	1331.3	1468.38	1261.6	1331.07	1399.24	1254.66	1410.9	1342.27	1246.23	1334.52	1503.34	1360.52	1424.96	1989.71	1918.31	1872.23	1384.45	1193.1	1420.74
sp|Q12888|TP53B_HUMAN	TP53BP1	TP53-binding protein 1 OS=Homo sapiens OX=9606 GN=TP53BP1 PE=1 SV=2	329	SREEGGCSLASTP	5000	R.EEGGC#SLASTPATTLHLLQLSGQR.S	0	5	0	0	0	0	0	0	0	0	0	0	0	0	0	0	0	0	0	0	1451.22	1516.08	1475.98	1647.03	1427.14	1518.97	1293.4	1621.42	1416.64	1347.26	1550.8	1496.82	1467.72	1410.46	1489.37	1355.01	1421.14	1525.98
sp|Q12888|TP53B_HUMAN	TP53BP1	TP53-binding protein 1 OS=Homo sapiens OX=9606 GN=TP53BP1 PE=1 SV=2	772	PRVDVSCEPLEGV	5000	R.VDVSC#EPLEGVEK.C	0	1	0	0	0	0	0	0	0	0	0	0	0	0	0	0	0	0	0	0	231.65	246	292.07	295.29	247.17	201.15	236.05	267.52	225.45	293.67	318.22	293.05	218.91	279.14	273.68	289.34	266.32	186.55
sp|Q12888|TP53B_HUMAN	TP53BP1	TP53-binding protein 1 OS=Homo sapiens OX=9606 GN=TP53BP1 PE=1 SV=2	1796	DFNEAQCNTAYQC	210.898	R.AGAGYILEDFNEAQC#NTAYQCLLIADQHCR.T	4	0	604.41	627.21	665.13	531.4	500.79	490.73	525.39	630.22	630.07	643.25	540.52	554.03	616.16	571.69	574.29	617.14	560.24	463.1	0	0	0	0	0	0	0	0	0	0	0	0	0	0	0	0	0	0
sp|Q12888|TP53B_HUMAN	TP53BP1	TP53-binding protein 1 OS=Homo sapiens OX=9606 GN=TP53BP1 PE=1 SV=2	1038	TMSVLSCICEARQ	67.2391	K.TMSVLSC#ICEAR.Q	4	0	815.26	866.97	836.28	864.18	850.45	735.47	804.74	856.78	893.14	785.65	897.91	813.95	886.42	857.41	877.6	890.12	835.75	868.06	0	0	0	0	0	0	0	0	0	0	0	0	0	0	0	0	0	0
sp|Q12888|TP53B_HUMAN	TP53BP1	TP53-binding protein 1 OS=Homo sapiens OX=9606 GN=TP53BP1 PE=1 SV=2	1040	SVLSCICEARQEN	54.1727	K.TMSVLSCIC#EAR.Q	1	0	94.32	78.75	63.16	97.66	117.58	113.47	105.99	78.96	118.54	92.23	106.83	82.58	69.69	107.93	123.54	60.07	89.56	98.03	0	0	0	0	0	0	0	0	0	0	0	0	0	0	0	0	0	0
sp|Q13263|TIF1B_HUMAN	TRIM28	Transcription intermediary factor 1-beta OS=Homo sapiens OX=9606 GN=TRIM28 PE=1 SV=5	232	TLTCRDCQLNAHK	5000	R.DC#QLNAHK.D	11	11	8208.65	8693.44	8482.32	8419.69	8837.53	8356.12	8301.09	8438.23	7932.29	8438.36	8249.92	8009.94	7805.58	8220.44	8086.71	7976.08	8368.02	8271.39	9052.1	8613.96	8662.64	8588.54	8211.74	8157.12	7813.1	7677.63	8678.37	8039.63	8462.97	8228.8	7804.44	7911.35	8304.04	8193.64	7734.96	8823.19
sp|Q13263|TIF1B_HUMAN	TRIM28	Transcription intermediary factor 1-beta OS=Homo sapiens OX=9606 GN=TRIM28 PE=1 SV=5	209	GERTVYCNVHKHE	5000	R.TVYC#NVHK.H	18	29	15640.9	17284.5	16602.3	15621.4	17302.2	16049.3	16257	15864.9	15744.2	15353	15306.2	15190	15434.9	15321.2	15574.3	14728.6	15717.9	15882.1	19303.5	17907.5	18287	19095.3	17436.1	17270.7	17317.1	16669	18477.8	17135.3	17713.4	17313.4	17645.4	17805.7	17829.7	17403.6	16427.3	17950.3
sp|Q13263|TIF1B_HUMAN	TRIM28	Transcription intermediary factor 1-beta OS=Homo sapiens OX=9606 GN=TRIM28 PE=1 SV=5	628	DDSATICRVCQKP	5000	R.LASPSGSTSSGLEVVAPEGTSAPGGGPGTLDDSATIC#R.V	4	1	221.3	240.88	241	274.23	190.03	204.88	259.89	212.34	240.08	268.1	227.63	205.26	167.88	231.98	219.95	244.95	244.36	266.38	111.55	93.12	82.19	83.8	90.06	120.12	82.4	85.62	114.11	85.64	102.89	76.04	72.2	87.98	104.64	106.19	122.14	106.17
sp|Q13263|TIF1B_HUMAN	TRIM28	Transcription intermediary factor 1-beta OS=Homo sapiens OX=9606 GN=TRIM28 PE=1 SV=5	717	LFCHEPCRPLHQL	236.393	R.VLLALFCHEPC#R.P	13	9	4059.59	4381.41	4465.68	4237.3	4268.93	4114.07	4351.95	4160.57	4290.17	4245.29	4070.96	4132.42	4233.07	4241.3	4262.72	4545.01	4199.35	4022.25	2508.9	2762.69	3067.48	2697.39	2612.59	2589.77	2969.48	2951.98	2515.35	2643.02	2815.3	2540.94	2430.84	2739.99	2622.73	2823.66	2494.75	2863.21
sp|Q13263|TIF1B_HUMAN	TRIM28	Transcription intermediary factor 1-beta OS=Homo sapiens OX=9606 GN=TRIM28 PE=1 SV=5	83	EPRLLPCLHSACS	156.94	R.LLPC#LHSACSACLGPAAPAAANSSGDGGAAGDGTVVDCPVCK.Q	6	5	596.69	598.89	535.49	598.24	527.71	571.31	541.25	603.65	550.59	638.2	530.38	614.32	597.51	557.47	588.37	564.29	536.36	581.67	614.51	632.07	667.88	784.04	654.39	660.12	557.09	688.9	763.45	687.02	706.45	827.73	685.94	635.25	656.7	662.28	632.35	592.74
sp|Q13263|TIF1B_HUMAN	TRIM28	Transcription intermediary factor 1-beta OS=Homo sapiens OX=9606 GN=TRIM28 PE=1 SV=5	224	VLFCESCDTLTCR	138.88	K.HEPLVLFCESC#DTLTCR.D	3	5	828.79	885.69	894.7	886.37	955.68	879.81	873.24	816.33	945.24	943.87	908.22	907.17	890.86	810.55	813.21	906.34	944.17	808.39	1532.43	1585.34	1617.31	1767.95	1565.2	1513.7	1380.18	1686.59	1499.9	1419.47	1545.74	1484.39	1510.98	1460.92	1551.11	1412.77	1337.82	1305.34
sp|Q13263|TIF1B_HUMAN	TRIM28	Transcription intermediary factor 1-beta OS=Homo sapiens OX=9606 GN=TRIM28 PE=1 SV=5	229	SCDTLTCRDCQLN	112.809	K.HEPLVLFCESCDTLTC#R.D	4	7	1145.5	1086.25	1197.12	1252.74	1180.38	1212.48	1135.42	1053.16	1227.74	1105.71	1207.61	1037.56	965.41	1158.1	1138.24	1144.98	1168.04	1089.01	1555.92	1656.98	1592.69	1697.17	1452.97	1536.63	1576.94	1630.38	1449.2	1752.69	1558.21	1539.67	1600.74	1607.95	1554.91	1452.04	1511.91	1424.17
sp|Q13263|TIF1B_HUMAN	TRIM28	Transcription intermediary factor 1-beta OS=Homo sapiens OX=9606 GN=TRIM28 PE=1 SV=5	221	EPLVLFCESCDTL	110.268	K.HEPLVLFC#ESCDTLTCR.D	3	6	1001.49	1029.6	1208.39	1017.67	933.97	1048.15	1217.52	1176.21	1056.92	1088.53	1034.14	1037.67	1175.18	1022.81	1003.98	1062.16	1003.95	1190.61	1975.6	1954.43	2152.5	1975.75	1881.33	2028.79	2174.69	1913.19	2189.05	2095.32	1945.82	2002.65	1802.39	1911.5	2056.92	2130.58	1787.48	1903.07
sp|Q13263|TIF1B_HUMAN	TRIM28	Transcription intermediary factor 1-beta OS=Homo sapiens OX=9606 GN=TRIM28 PE=1 SV=5	68	LEHCGVCRERLRP	100.966	R.STAPSAAASASASAAASSPAGGGAEALELLEHCGVC#R.E	2	9	149.43	190.88	215.88	182.43	186.03	179.68	187.37	239.79	178.07	186.43	175.16	173.14	180.32	108.7	166.4	140.76	198.06	202.97	804.97	840.31	859.87	817.1	794.34	829.06	883.34	746.96	890.05	925.23	911.83	857.69	866.23	867.81	773.98	940.57	834.35	839
sp|Q13263|TIF1B_HUMAN	TRIM28	Transcription intermediary factor 1-beta OS=Homo sapiens OX=9606 GN=TRIM28 PE=1 SV=5	88	PCLHSACSACLGP	44.1997	R.LLPCLHSAC#SACLGPAAPAAANSSGDGGAAGDGTVVDCPVCK.Q	1	3	105.31	134.91	129.2	122.83	134.3	115.45	119.7	180.82	116.26	106.86	88.69	104.68	135.24	121.47	131.23	122.67	108.94	135.88	649.53	654.36	706.1	815.65	699.6	676.28	715.7	665.4	754.13	556.73	676.08	709.96	729.58	648.46	740.97	670.78	614.7	619.39
sp|Q13263|TIF1B_HUMAN	TRIM28	Transcription intermediary factor 1-beta OS=Homo sapiens OX=9606 GN=TRIM28 PE=1 SV=5	65	LELLEHCGVCRER	23.8476	R.STAPSAAASASASAAASSPAGGGAEALELLEHC#GVCR.E	0	1	0	0	0	0	0	0	0	0	0	0	0	0	0	0	0	0	0	0	120.23	145.73	156.26	170.93	122.1	109.99	148.9	125.43	138.29	132.48	137.61	137.99	136.68	168.59	125.7	119.79	151.38	128.94
sp|Q13263|TIF1B_HUMAN	TRIM28	Transcription intermediary factor 1-beta OS=Homo sapiens OX=9606 GN=TRIM28 PE=1 SV=5	91	HSACSACLGPAAP	19.6128	R.LLPCLHSACSAC#LGPAAPAAANSSGDGGAAGDGTVVDCPVCK.Q	2	1	262.58	400.78	457.17	447.59	313.05	437.07	307.95	370.96	353.89	381.76	353.06	332.21	351.73	369.1	378.94	369.06	358.38	322.79	249.37	238.16	306.46	319.23	207.38	220.43	208.83	142.05	178.6	213.83	244.37	283.55	249.37	219.71	242.21	292.01	196.43	206.62
sp|P31153|METK2_HUMAN	MAT2A	S-adenosylmethionine synthase isoform type-2 OS=Homo sapiens OX=9606 GN=MAT2A PE=1 SV=1	56	PDAKVACETVAKT	5000	K.VAC#ETVAK.T	36	25	22647	21635.6	21019.9	21235.6	21475.1	21095.7	21122	19811.3	20496.7	21426.3	20572.2	20897.1	22419.7	20828.8	21728.1	20589.4	20722.1	21013.1	12306.6	11533.5	11228.2	12020.2	10986.8	11276.6	11689	10556.1	10683.5	11496.7	11009.9	10915.9	12235.5	11272.5	11246.4	11835	10614.7	11093.5
sp|P31153|METK2_HUMAN	MAT2A	S-adenosylmethionine synthase isoform type-2 OS=Homo sapiens OX=9606 GN=MAT2A PE=1 SV=1	214	QHDEEVCLDEMRD	5000	R.VHTIVISVQHDEEVC#LDEM*R.D	36	23	8716.64	8872.76	9762.91	9548.86	9062.48	8967.59	9431.27	9302.82	9266.63	9299.11	9428.07	9605.18	8952.73	9169.89	9048.3	8997.61	9035.31	9061.61	4538.88	4720.57	4663.28	4841.51	4738.69	4747.06	4546.71	4749.4	4989.3	4832.66	4716.5	4428	4547.75	4718.88	4740.7	4637.45	4629.32	4183.97
sp|P31153|METK2_HUMAN	MAT2A	S-adenosylmethionine synthase isoform type-2 OS=Homo sapiens OX=9606 GN=MAT2A PE=1 SV=1	34	GHPDKICDQISDA	5000	K.IC#DQISDAVLDAHLQQDPDAK.V	25	24	11924.6	11850.5	12493	12679.5	12138.5	11914.9	11849.3	11654.4	12169.4	12183.5	11730.9	12137.8	12973.8	11861.4	12345	12572.5	11936.5	11613.1	11885.6	11324.3	11750.4	12162.4	11528.4	10839.8	12351.8	11419.2	11536.9	11848.8	11093.9	11833.9	12851.6	11241.3	11666.6	12334	10901.5	11686.5
sp|P31153|METK2_HUMAN	MAT2A	S-adenosylmethionine synthase isoform type-2 OS=Homo sapiens OX=9606 GN=MAT2A PE=1 SV=1	104	GFDYKTCNVLVAL	5000	K.TC#NVLVALEQQSPDIAQGVHLDR.N	9	11	2292.22	2517.29	2561.19	2541.4	2505.58	2479.54	2500.83	2629.82	2507.22	2577.41	2393.03	2483.36	2643.67	2670.54	2722.04	2444.7	2486.13	2539.52	2593.5	2751.13	2980.7	2670.28	2916.52	2694.3	2654.02	2566.3	2734.43	2860.84	2650.86	2628.63	2564.21	2594.15	2546.72	2546.83	2537.55	2462.06
sp|P31153|METK2_HUMAN	MAT2A	S-adenosylmethionine synthase isoform type-2 OS=Homo sapiens OX=9606 GN=MAT2A PE=1 SV=1	149	TDETEECMPLTIV	5000	R.NEEDIGAGDQGLMFGYATDETEEC#MPLTIVLAHK.L	0	1	0	0	0	0	0	0	0	0	0	0	0	0	0	0	0	0	0	0	242.3	256.42	299.1	259.09	286.77	297.96	277.19	251.15	233.92	297.39	194.47	235.17	227.38	255.43	257.87	248.67	190.86	298.4
sp|Q92598|HS105_HUMAN	HSPH1	Heat shock protein 105 kDa OS=Homo sapiens OX=9606 GN=HSPH1 PE=1 SV=1	845	PHQNGECYPNEKN	5000	K.NNFGAEPPHQNGEC#YPNEK.N	39	45	17457.7	17888.7	20016.3	20196.5	17611.9	19339.7	21616	18880.8	20654.6	20941	19453.3	19004.4	18958.2	16413.8	17842.3	19789.4	18351.7	19060.2	18770.8	20860.5	23479	22367.5	20671.1	22039.3	23858.5	20287.1	21030.5	21547.4	21352.8	21425.8	19563.2	19304.9	20297.9	21482.4	19874	21061.7
sp|Q92598|HS105_HUMAN	HSPH1	Heat shock protein 105 kDa OS=Homo sapiens OX=9606 GN=HSPH1 PE=1 SV=1	270	LRLYQECEKLKKL	5000	R.LYQEC#EK.L	5	12	1927.68	2160.4	2066.99	1947.86	1952.06	2004.42	2087.36	1880.98	2038.83	1899.05	1955.34	1809.13	1960.65	1957.12	1931.64	2010.01	1898.61	1988.44	5446.04	5395.95	5421.91	5591.1	5682.6	5153.31	4983.35	5015.9	5396.36	5019.1	5409.31	5206.9	5446.46	5091.89	5031.85	5350.36	4655.57	5023.41
sp|Q92598|HS105_HUMAN	HSPH1	Heat shock protein 105 kDa OS=Homo sapiens OX=9606 GN=HSPH1 PE=1 SV=1	516	SEADMECLNQRPP	5000	K.VPTEENEM*SSEADM*EC#LNQRPPENPDTDK.N	131	154	19490	20191.7	20139.2	20366.6	20649.2	20008.5	19979.7	20075.2	20100.5	21394.9	20153.9	19706.6	19799.8	19996.5	20334.8	20196.2	19635.7	19485.7	23698.6	23800.5	23449.8	24173.6	23165	23168.5	22825.3	23799.5	23020.4	23251.6	23361.1	23184.3	22903.4	23696.9	23084.1	23586.5	22671.4	23307.6
sp|Q92598|HS105_HUMAN	HSPH1	Heat shock protein 105 kDa OS=Homo sapiens OX=9606 GN=HSPH1 PE=1 SV=1	650	EFRDKLCGPYEKF	5000	K.LC#GPYEK.F	16	13	10111.2	9863.16	9576.75	10151.9	9327.32	9754.16	10046.3	9605.24	9958.96	10003.1	9730.48	10019.3	10375.5	10035.8	9613.82	9472.94	9782.06	10167.8	9461.51	9129.41	8816.74	8937.9	9347.15	8972.02	9213.49	8810.52	8906.84	8472.86	8523.33	8306.13	9010.36	8740.8	8868.49	8576.13	8290.1	8706
sp|Q92598|HS105_HUMAN	HSPH1	Heat shock protein 105 kDa OS=Homo sapiens OX=9606 GN=HSPH1 PE=1 SV=1	796	KELNNTCEPVVTQ	5000	K.ELNNTC#EPVVTQPK.P	5	12	920.7	914.03	812.93	833.06	896.2	814.21	851.98	855.93	862.82	1012.05	795.95	915.32	817.25	899.66	804.25	891.83	940.22	795.15	3304.72	3372.74	3473.45	3475.76	3562.84	3412.57	3138.84	3344.6	3404.15	3302.46	3272	3053.25	3188.89	3324.51	3273.32	3398.72	2965.91	3193.31
sp|Q92598|HS105_HUMAN	HSPH1	Heat shock protein 105 kDa OS=Homo sapiens OX=9606 GN=HSPH1 PE=1 SV=1	34	NEFSDRCTPSVIS	5000	R.C#TPSVISFGSKNR.T	26	25	20744.2	20881.8	22149.1	21121.8	20915.2	21753.6	23093.6	21141.4	22234	21744	21509.3	20158.6	20713.8	19592.5	20213.8	22316.9	21689.9	20785.3	18690.8	19804.4	20021.2	20153.9	19100.4	19756.1	20511.3	18979.2	19554	18683.6	19300.4	18962.7	18744.2	18742.2	18757.6	18869	18509.5	19070.3
sp|Q92598|HS105_HUMAN	HSPH1	Heat shock protein 105 kDa OS=Homo sapiens OX=9606 GN=HSPH1 PE=1 SV=1	658	PYEKFICEQDHQN	5000	K.FIC#EQDHQNFLR.L	37	35	15334.8	15582.9	15653.3	16024.9	15878	15214.2	14722.5	15430.9	15274.3	15612.4	14916.2	15540	15352.7	15159.6	15351.2	15406.9	15406.3	15214.4	19354	19039.3	19095.5	19546.9	18922.7	18664.4	18592.7	18892.7	18900.7	18764.8	19548.3	19201.5	18795.5	19157.9	19518.5	17639.2	18511.8	19286.3
sp|Q92598|HS105_HUMAN	HSPH1	Heat shock protein 105 kDa OS=Homo sapiens OX=9606 GN=HSPH1 PE=1 SV=1	245	KLVEHFCAEFKTK	5000	K.LVEHFC#AEFK.T	13	17	7110.48	7871.94	7882.18	7423.37	7497.69	7310.58	7263.76	7220.89	7311.49	7386.51	6874.37	7301.3	7678.7	7341.16	7242.5	6923.33	7233.04	7291.56	12382.3	11554.8	11928.9	12464.3	11815.6	11260	11267.8	10939	12022.7	11373.4	12025.8	11475.8	12037.4	11493.8	11907.8	11631.1	11156	11140.7
sp|Q92598|HS105_HUMAN	HSPH1	Heat shock protein 105 kDa OS=Homo sapiens OX=9606 GN=HSPH1 PE=1 SV=1	140	KKPVTDCVISVPS	5000	K.KPVTDC#VISVPSFFTDAER.R	43	35	12200.7	14095.1	13809.4	13229.6	12664.2	12601.7	12515.8	12634.4	13134.5	12721.3	11862.1	12380.7	12699.5	12056.2	11879.3	12178.9	13305.5	13012.9	10718.9	10414.2	12043.8	11975.1	11123.4	10380.7	10006.9	9595.58	11344.2	10152.5	11056.7	10305.2	10907.1	10140.5	10150.2	10981.1	9432.05	9370.56
sp|Q92598|HS105_HUMAN	HSPH1	Heat shock protein 105 kDa OS=Homo sapiens OX=9606 GN=HSPH1 PE=1 SV=1	167	QIVGLNCLRLMND	5000	R.SVLDAAQIVGLNC#LR.L	9	1	2029	2241.2	2236.96	2275.82	2212.43	2077.08	2128.9	2218.82	2112.29	1956.68	2130.04	2198.32	2075.06	2236.56	2054.75	2143.04	2043.97	2068.66	277.99	251.22	214.88	262.97	265.4	235.5	203.89	306.88	286.31	275.1	281.92	232.42	258.19	244.29	252.23	242.59	233.32	247.97
sp|Q92598|HS105_HUMAN	HSPH1	Heat shock protein 105 kDa OS=Homo sapiens OX=9606 GN=HSPH1 PE=1 SV=1	290	LPLNIECFMNDKD	5000	K.LM*SSNSTDLPLNIEC#FMNDK.D	67	90	12991	13930.1	16016.8	14341.6	14106	13533.3	13769.6	13936.3	13751.1	13729.7	13500.9	13592.5	13746.3	13442	13558.1	13719.9	14099.2	13844.6	19997.1	20159	20925	21470.7	19945.5	20642.9	20462	19937.8	20606.7	20253.2	20008.3	20024.7	20693.6	20289.2	20374.2	20048	19989.7	20038.6
sp|Q92598|HS105_HUMAN	HSPH1	Heat shock protein 105 kDa OS=Homo sapiens OX=9606 GN=HSPH1 PE=1 SV=1	376	EAVARGCALQCAI	233.843	R.GC#ALQCAILSPAFK.V	14	17	6469.49	6986.83	7122.63	6872.28	6238.37	6510.32	6855.26	6478.05	6823.95	6224.89	6053.58	6416.51	6344.88	6300.43	5851.32	6343.28	6668.1	6461.01	8637.21	9095.44	10349	9568.27	9700.28	9094.8	8726.88	8547.65	9588.16	8679.13	9603.85	8900.96	9373.24	8911.41	8849.65	9635.78	8398.61	8042.65
sp|Q92598|HS105_HUMAN	HSPH1	Heat shock protein 105 kDa OS=Homo sapiens OX=9606 GN=HSPH1 PE=1 SV=1	380	RGCALQCAILSPA	154.344	R.GCALQC#AILSPAFK.V	3	9	2640.48	2622.47	2680.69	2449.23	2335.67	2383.72	2570.87	2256.67	2462.13	2646.88	2462.17	2277.11	2456.15	2329.41	2251.37	2286.24	2471.8	2482.68	5682.45	5778.46	6355.86	6043.38	5881.79	5598.44	5289.95	5275.91	5703.35	5293.43	5901.77	5732.73	5669.79	5458.31	5573.81	5879.13	5350.67	5313.32
sp|P11142|HSP7C_HUMAN	HSPA8	Heat shock cognate 71 kDa protein OS=Homo sapiens OX=9606 GN=HSPA8 PE=1 SV=1	603	KELEKVCNPIITK	5000	K.VC#NPIITK.L	19	24	12223.9	11070.2	10056.1	10822.3	11738.9	10533.1	11284.6	10798.2	10547.7	11286.9	10782.1	11477.7	11548.6	10670.5	10884.7	11518.9	11085.3	10488.1	14270.2	13390.6	13204	14769.6	14187.1	13400.5	13307.4	13887.2	14197	13772.2	13759.5	14059.6	14058.3	14341.9	14171.1	14208.9	13949.3	14077.7
sp|P11142|HSP7C_HUMAN	HSPA8	Heat shock cognate 71 kDa protein OS=Homo sapiens OX=9606 GN=HSPA8 PE=1 SV=1	17	LGTTYSCVGVFQH	5000	K.GPAVGIDLGTTYSC#VGVFQHGK.V	53	46	23070	24428.9	25413.5	25658.8	25714.2	24336	24304	24332.9	25138.5	25016.6	23956.2	24653.7	24186.6	24521.2	24324.7	24582.8	24885.9	24259.5	24713.5	26064.3	25575.7	26281.8	26668.6	24847.1	23934.8	24134.7	25383.6	24391.2	25753.2	25017.2	25503.2	25843.7	25405.5	24613.7	24097.5	25045.6
sp|P11142|HSP7C_HUMAN	HSPA8	Heat shock cognate 71 kDa protein OS=Homo sapiens OX=9606 GN=HSPA8 PE=1 SV=1	574	QKILDKCNEIINW	5000	K.C#NEIINWLDK.N	9	12	6732.36	6542.86	7202.13	6925.28	6827.27	7364.24	7721.85	6770.94	7289.78	7328.85	7035.16	7045.5	7614.26	6339.03	6780.46	7950.87	7063.45	6789.94	9163.7	8867.77	9564.09	9798.13	9358.52	9381.33	10416	9349.86	9684.54	9700	9721.3	9134.44	9774.18	9505.44	9629.25	9463.12	9170.69	9793.88
tr|A0A994J749|A0A994J749_HUMAN	IMPDH	Inosine-5'-monophosphate dehydrogenase OS=Homo sapiens OX=9606 GN=IMPDH PE=3 SV=1	820	KARHGFCGIPITD	5000	R.HGFC#GIPITDTGR.M	25	28	9140.82	9182.64	9379.37	9057.71	8911.15	9495.96	8566.84	8232.32	9226.64	9667.34	8812.33	8932.68	8750.05	8594.04	8724.38	8748.9	8355.91	8382.09	11326.6	11255	11663.9	11451.7	11014	11256.6	11408.1	11520.2	11312	11067.7	11594.2	11208.5	10663.4	11381.7	10932	10528.4	10618.1	11257.2
tr|A0A994J749|A0A994J749_HUMAN	IMPDH	Inosine-5'-monophosphate dehydrogenase OS=Homo sapiens OX=9606 GN=IMPDH PE=3 SV=1	853	KEEEHDCFLEEIM	5000	K.EEEHDC#FLEEIM*TK.R	490	267	187106	196781	192265	194758	200706	192152	188369	203665	190907	190252	197870	190905	189605	202521	189316	199106	205411	202236	102169	107351	101051	104669	107158	101615	98623.1	107802	104422	102946	106226	104344	101667	108145	102729	100733	109619	106525
tr|A0A994J749|A0A994J749_HUMAN	IMPDH	Inosine-5'-monophosphate dehydrogenase OS=Homo sapiens OX=9606 GN=IMPDH PE=3 SV=1	611	EEMLWECKQLGAH	5000	R.VTPLGYVLPSHVTEEM*LWEC#K.Q	15	28	6712.92	6993.85	7169.12	7303.66	7189.16	6761.82	6745.93	6927.1	6632.27	7091.23	6850.73	6856.33	7729.47	7000.34	7273.48	7008.4	6977.1	6624.4	12436.5	12845.2	13207.5	12951.6	13135.1	12727.8	11689.9	12928.4	12855	12667.3	13201.5	13473.3	13352.7	13301.6	13237.6	11890.9	12469.7	12660.6
tr|A0A994J749|A0A994J749_HUMAN	IMPDH	Inosine-5'-monophosphate dehydrogenase OS=Homo sapiens OX=9606 GN=IMPDH PE=3 SV=1	1148	AGIQHSCQDIGAK	5000	K.FVPYLIAGIQHSC#QDIGAK.S	3	1	1344.66	1284.17	1477.71	1294.58	1313.1	1307.73	1277.57	1230.49	1200.25	1358.38	1205.58	1249.12	1133.51	1229.8	1214.56	1165.84	1256.95	1242.97	502.11	459.3	551.57	519.31	507.68	567.63	511.76	383.9	535.37	413.87	439.79	410.76	417.66	432.86	412.91	448.77	502.75	453.97
tr|A0A994J749|A0A994J749_HUMAN	IMPDH	Inosine-5'-monophosphate dehydrogenase OS=Homo sapiens OX=9606 GN=IMPDH PE=3 SV=1	529	ELNYGLCLMTREA	5000	R.FQEDLISSAVAELNYGLC#LMTR.E	0	0	0	0	0	0	0	0	0	0	0	0	0	0	0	0	0	0	0	0	0	0	0	0	0	0	0	0	0	0	0	0	0	0	0	0	0	0
tr|A0A994J749|A0A994J749_HUMAN	IMPDH	Inosine-5'-monophosphate dehydrogenase OS=Homo sapiens OX=9606 GN=IMPDH PE=3 SV=1	1011	MGSGSICITQEVL	452.951	R.VGMGSGSIC#ITQEVLACGRPQATAVYK.V	40	23	10390.9	10313.5	10122.4	10616.2	10905.5	10416.8	10194.8	11247.1	8589.01	9585.73	9390.11	9965.63	10492.4	10510.1	10723.8	11102.6	8493.77	8817.19	5655.22	5445.99	4903.81	5281.89	5387.69	5368.23	4319.12	5679.57	4835.15	5398.14	5016.3	5374.93	5002.44	5324.1	5364.12	5160.7	4383.84	4773.49
sp|O60739|EIF1B_HUMAN	EIF1B	Eukaryotic translation initiation factor 1b OS=Homo sapiens OX=9606 GN=EIF1B PE=1 SV=2	69	FKKKFACNGTVIE	5000	K.KFAC#NGTVIEHPEYGEVIQLQGDQR.K	16	19	5961.34	5665.65	5567.15	6028.94	5490.91	5616.29	5475.9	5778.96	5811.23	6023.87	5513.91	5871.22	5598.4	5830.1	5531.09	5861.42	5820.6	5757.5	4939.58	4806.27	5110.13	4915.63	4653.22	4900.35	4849.63	4806.3	5223.22	5052.73	5020.74	5181.31	5301.31	5049.01	5185.11	5221.11	4835.21	4944.78
sp|Q7Z7E8|UB2Q1_HUMAN	UBE2Q1	Ubiquitin-conjugating enzyme E2 Q1 OS=Homo sapiens OX=9606 GN=UBE2Q1 PE=1 SV=1	157	RIISDLCKLYNLP	5000	R.IISDLC#K.L	7	5	2737.4	2625.37	2482.85	2668.74	2469.6	2568.72	2753.1	2386.84	2741.19	2805.82	2474.53	2502.91	2845.97	2772.52	2616.03	2847.1	2724.77	2677.05	2699.04	2660.58	2353.07	2370.5	2574.68	2368.32	2345.21	2541.5	2500.59	2468.24	2606.9	2376.49	2649.99	2905.94	2561.24	2624.87	2551.62	2341.08
sp|Q7Z7E8|UB2Q1_HUMAN	UBE2Q1	Ubiquitin-conjugating enzyme E2 Q1 OS=Homo sapiens OX=9606 GN=UBE2Q1 PE=1 SV=1	106	DPVRIHCNITESY	5000	R.IHC#NITESYPAVPPIWSVESDDPNLAAVLER.L	18	22	2854.35	2819.43	3271.11	2907.6	2760.57	2990.9	3073.36	2903.48	2987.77	3125.13	2755.51	2923.35	2704.22	2764.62	2984.65	2921.76	2895.19	2912.17	2546.94	2598.31	2592.27	2735.45	2692.43	2442.91	2531.95	2601.61	2608.88	2658.49	2446.68	2665.84	2468.64	2694.05	2473.97	2510.49	2555.87	2678.92
sp|Q7Z7E8|UB2Q1_HUMAN	UBE2Q1	Ubiquitin-conjugating enzyme E2 Q1 OS=Homo sapiens OX=9606 GN=UBE2Q1 PE=1 SV=1	351	LGGGAICMELLTK	5000	R.VVSPVLSGGYVLGGGAIC#M*ELLTK.Q	0	0	0	0	0	0	0	0	0	0	0	0	0	0	0	0	0	0	0	0	0	0	0	0	0	0	0	0	0	0	0	0	0	0	0	0	0	0
sp|Q7Z7E8|UB2Q1_HUMAN	UBE2Q1	Ubiquitin-conjugating enzyme E2 Q1 OS=Homo sapiens OX=9606 GN=UBE2Q1 PE=1 SV=1	65	FRIASACLDELSC	349.057	R.IASAC#LDELSCEFLLAGAGGAGAGAAPGPHLPPR.G	16	12	1706.05	1669.9	1808.64	1768.74	1772.28	1712.89	1803.42	1711.83	1530.87	1577.55	1681.29	1778.61	1636.68	1714.52	1714.22	1764.5	1634.31	1539.99	1482.75	1456.05	1467.15	1612.76	1610.79	1444.81	1512.83	1585.83	1505.66	1507.65	1490.53	1487.26	1464.56	1314.21	1503.37	1430	1392.6	1433.47
sp|Q7Z7E8|UB2Q1_HUMAN	UBE2Q1	Ubiquitin-conjugating enzyme E2 Q1 OS=Homo sapiens OX=9606 GN=UBE2Q1 PE=1 SV=1	71	CLDELSCEFLLAG	193.425	R.IASACLDELSC#EFLLAGAGGAGAGAAPGPHLPPR.G	4	3	495.47	655.11	620.75	454.81	488.04	576.57	541.66	535.82	559.1	638.24	497.34	547.66	494.61	447.02	562.63	556.9	523.28	522.25	384.59	489.58	394.27	390.47	365.25	541.37	416.82	333.66	378.53	425.74	383.77	383.32	475.48	314.61	392.83	360.27	454.42	455.01
sp|P48643|TCPE_HUMAN	CCT5	T-complex protein 1 subunit epsilon OS=Homo sapiens OX=9606 GN=CCT5 PE=1 SV=1	181	SKVVNSCHRQMAE	5000	K.VVNSC#HR.Q	6	6	2791.95	2851.45	3412.7	2825.08	2896.19	2563.78	2502.94	2649	2599.49	2512.96	2640.37	2687.26	2605.82	2610.91	2688.79	2671.77	2830.38	2711.76	2646.03	2547.44	2157.71	2563.93	2509.97	2525.58	2075.38	2148.93	2376.04	2171.01	2439.49	2463.25	2574.25	2525.62	2334.95	2168.07	2154.78	2300.77
sp|P48643|TCPE_HUMAN	CCT5	T-complex protein 1 subunit epsilon OS=Homo sapiens OX=9606 GN=CCT5 PE=1 SV=1	440	SQEADKCPTLEQY	5000	K.C#PTLEQYAM*R.A	102	78	42444.7	44890.9	47337.3	45633.1	43895.6	44648.3	45833.2	43454.2	44884.3	45392	43975.6	43948.7	44173	42852.7	42227.7	44925.8	44680.7	44559.2	32322.4	33369.9	35172.7	34605.2	32544.8	32728.7	33237.2	31311.1	33726.7	32816	32273.8	33146.1	32308.7	31876.5	31943.8	33514.7	31124.7	32624.6
sp|P48643|TCPE_HUMAN	CCT5	T-complex protein 1 subunit epsilon OS=Homo sapiens OX=9606 GN=CCT5 PE=1 SV=1	407	SLHDALCVIRNLI	5000	R.SLHDALC#VIR.N	66	75	36163.5	35351.2	33045.2	33223.2	34828.7	32155.4	30118.3	34538	32507	32543.5	33107.6	34761.9	35744.9	36102.5	35749.8	32345.5	33497	34264.9	47339.9	43098.6	40855.5	42921.8	43352.7	39846.2	38037.6	40615.8	41463.9	41237.1	42204.4	41979.4	44164	43719.1	43720.4	40357.2	39911.3	40254.7
sp|P48643|TCPE_HUMAN	CCT5	T-complex protein 1 subunit epsilon OS=Homo sapiens OX=9606 GN=CCT5 PE=1 SV=1	377	MLVIEQCKNSRAV	5000	K.M*LVIEQC#K.N	78	56	40027.6	41680.8	41711.3	40379.4	40831.7	39301.5	41110.1	39656.4	40384	39627.1	39264.6	39314.9	40477.7	40127	39519.8	39438.5	41443.5	40160.2	30454.6	30111.7	31205	30513.8	29783.6	28712.6	28265.5	27774.9	29722.8	28256	29150.3	29865.9	29997.1	29836.4	29416	30527.5	28975.3	28996.4
sp|P48643|TCPE_HUMAN	CCT5	T-complex protein 1 subunit epsilon OS=Homo sapiens OX=9606 GN=CCT5 PE=1 SV=1	493	PALGIDCLHKGTN	5000	K.EM*NPALGIDC#LHK.G	150	100	113808	114730	115973	115446	113298	112498	118044	111370	114899	115614	111822	113748	114989	110412	113524	114075	113972	112394	71607.8	70280.6	74778.2	73019.2	70489.8	69456.9	70545.9	67483.7	70756.8	69082.6	70878.1	69947.8	70616.9	69199.1	68795.9	70950	67782.1	69126.8
sp|P48643|TCPE_HUMAN	CCT5	T-complex protein 1 subunit epsilon OS=Homo sapiens OX=9606 GN=CCT5 PE=1 SV=1	429	GAAEISCALAVSQ	5000	R.VVYGGGAAEISC#ALAVSQEADK.C	30	17	9727.06	10465	10817.4	10115	10075.2	10536.6	10458.6	10141.7	10586	10257	10032.7	9997.44	10027.7	10119.1	10350.6	10181.3	10570.6	10587.6	4640.97	4790.27	4983.6	4935.74	4810.26	4496.96	4392.8	4316.02	4718.45	4813.8	4862.18	4781.06	4748.87	4441.41	4497.84	4774.29	4620.7	4383.25
sp|P48643|TCPE_HUMAN	CCT5	T-complex protein 1 subunit epsilon OS=Homo sapiens OX=9606 GN=CCT5 PE=1 SV=1	253	KIAILTCPFEPPK	5000	K.IAILTC#PFEPPKPK.T	89	89	55386.6	55444.5	54718.3	56075.9	55868	55115.8	55359.2	54464.1	54892.8	55290.7	54241	54525	55085.3	54560.9	53652.7	54016.5	54256.6	54740.3	60525.4	61194.1	59647.2	60000.3	61135.3	59496.9	58975.4	59185.6	59463	58522.5	60047.2	58954.5	58933.3	59083.2	56880.4	58179.7	56975.4	59326.2
sp|P48643|TCPE_HUMAN	CCT5	T-complex protein 1 subunit epsilon OS=Homo sapiens OX=9606 GN=CCT5 PE=1 SV=1	302	GANLAICQWGFDD	5000	K.ETGANLAIC#QWGFDDEANHLLLQNNLPAVR.W	41	34	8686.93	9305.55	9955.97	9726.31	9419.59	9347.21	9229.9	9707.13	9686.49	9097.84	8898.74	9639.23	9297.81	9517	9336.54	9435.82	9685.2	9544.82	6534.63	7178.6	7239.43	7499.86	6783.71	6510.37	6780.36	6950.7	7243.43	7129.58	7268.84	6611.7	7113.68	7273.72	7161.68	7432.55	6616.47	6222.17
sp|Q9NSY1|BMP2K_HUMAN	BMP2K	BMP-2-inducible protein kinase OS=Homo sapiens OX=9606 GN=BMP2K PE=1 SV=2	32	AGAGAGCGSGGSS	5000	K.SEGGSGGGAAGGGAGGAGAGAGC#GSGGSSVGVR.V	0	0	0	0	0	0	0	0	0	0	0	0	0	0	0	0	0	0	0	0	0	0	0	0	0	0	0	0	0	0	0	0	0	0	0	0	0	0
sp|Q9NSY1|BMP2K_HUMAN	BMP2K	BMP-2-inducible protein kinase OS=Homo sapiens OX=9606 GN=BMP2K PE=1 SV=2	912	KVNVQECHAVGPE	5000	K.KVNVQEC#HAVGPEAHTIPGYPK.S	11	9	4113.21	4291.65	4162.24	4298.53	4442.79	4362.05	4417.28	4208.69	4284.57	3971.04	4116.1	4039.84	4096.68	4313.57	3815.42	4091.42	4150.78	4414.21	3217.48	3090.66	2974.61	3107.45	2994.89	3185.28	3175.77	2874.03	3283.25	3269.79	3068.77	3191.73	3108.4	3031.63	2921.23	2912.98	2973.17	2950.2
sp|Q9NSY1|BMP2K_HUMAN	BMP2K	BMP-2-inducible protein kinase OS=Homo sapiens OX=9606 GN=BMP2K PE=1 SV=2	197	GGNYVLCDFGSAT	5000	K.VENILLNDGGNYVLC#DFGSATNK.F	0	4	0	0	0	0	0	0	0	0	0	0	0	0	0	0	0	0	0	0	784.22	835.95	866.61	760.39	866.81	839.75	926.42	741.88	734.25	807.26	874.43	901.13	748.87	830.43	721.67	776.16	826.75	901.52
sp|Q16512|PKN1_HUMAN	PKN1	Serine/threonine-protein kinase N1 OS=Homo sapiens OX=9606 GN=PKN1 PE=1 SV=2	317	THYSTLCKPAPLT	5000	R.LAGPFPATHYSTLC#K.P	12	13	7021.76	6542.07	7202.91	7628.88	6839.29	6683.84	6777.78	6800.01	6877.26	6778.49	6447.55	6948.04	6888.21	6888.22	7224.3	6976.05	6889.79	7024.17	7646.69	7502.42	7231.45	7258.98	7424.39	7180.99	6999.86	7422.67	7004.71	7067.5	7162.42	7507.42	7456.93	7481.16	7003.61	6834.29	7348.44	6986.07
sp|Q16512|PKN1_HUMAN	PKN1	Serine/threonine-protein kinase N1 OS=Homo sapiens OX=9606 GN=PKN1 PE=1 SV=2	120	GAGGPTCSATNLS	5000	R.RLDLLHQQLQELHAHVVLPDPAATHDGPQSPGAGGPTC#SATNLSR.V	5	6	385.81	328.27	338.64	338.99	326.85	333.22	324.63	308.87	367.07	353.17	372.51	339.31	326.9	345.23	373.94	266.14	348.3	338.86	502.01	400.92	386.41	485	355.12	527.16	434.25	467.36	469.54	459.46	485.31	409.27	458.96	433.1	343.03	455.34	438.17	411.32
sp|Q16512|PKN1_HUMAN	PKN1	Serine/threonine-protein kinase N1 OS=Homo sapiens OX=9606 GN=PKN1 PE=1 SV=2	410	QTSWKPCGPNAWD	5000	K.PC#GPNAWDQSFTLELER.A	6	13	1293.19	1113.24	1200.01	1296.35	1078.1	1186.61	1147.29	1022.28	1202.61	1255.99	1167.77	1248.63	1192.82	1127.59	1045.02	1235.43	1161.77	1142.71	2621.47	2703.13	2550.73	2805.92	2442.91	2554.77	2538.18	2341.48	2738.07	2584.06	2616.93	2660.19	2489.92	2484.87	2698.2	2626.99	2233.18	2434.94
sp|Q99439|CNN2_HUMAN	CNN2	Calponin-2 OS=Homo sapiens OX=9606 GN=CNN2 PE=1 SV=4	175	QMGTNKCASQSGM	5000	K.C#ASQSGM*TAYGTR.R	103	103	20785.6	20678.7	23211.2	22732.8	20742.8	22439.5	22505.7	19740.5	21743.9	22950.3	20979.5	21932	21411.7	18634.3	20182.5	22921	20708.2	21512.9	17569.7	18810.5	19283.2	18728.2	18376.7	18227.8	18615	18495.2	18593.5	17643.8	18376.7	18372.3	16830	17820.3	17489.7	17909.5	17611.4	17933.3
sp|Q99439|CNN2_HUMAN	CNN2	Calponin-2 OS=Homo sapiens OX=9606 GN=CNN2 PE=1 SV=4	215	QMGTNKCASQVGM	5000	K.C#ASQVGM*TAPGTR.R	92	82	30776.8	29077.8	32847.8	31291	28628.4	32237.6	33033.1	27708	30743.1	33255.8	30039	30772.7	29945.5	26136.2	28563.8	31443	27756.3	29392.8	24088.9	25720.5	26197.3	24504.9	24490.7	25657.6	25987.5	24745.7	24488.5	24509	25061	24396.2	22957.9	23748.8	22925.3	23807.1	23829.8	24405.3
sp|Q99439|CNN2_HUMAN	CNN2	Calponin-2 OS=Homo sapiens OX=9606 GN=CNN2 PE=1 SV=4	164	TMKAGQCVIGLQM	5000	K.AGQC#VIGLQM*GTNK.C	206	221	83647.6	80463.8	87245.9	86642.4	82517.7	85393.2	82241	77207.4	81875.6	85245.7	79224	84363.4	82773.1	76951.7	79768.4	80954.6	78112.3	80897.1	74544.1	77311.1	75377.7	74402.3	75781.3	74708.5	72861.1	75198.9	72852.3	72454.3	75866.4	74368.8	71341.9	75314.4	73853.2	71760.3	72274	73336.1
sp|Q99439|CNN2_HUMAN	CNN2	Calponin-2 OS=Homo sapiens OX=9606 GN=CNN2 PE=1 SV=4	240	KLGTDKCDNSSMS	5000	K.C#DNSSMSLQM*GYTQGANQSGQVFGLGR.Q	18	10	1364.73	1534.47	1652.97	1639.51	1472.82	1849.62	1592.96	1447.53	1701.43	1518.78	1559.72	1532.73	1551.89	1383.36	1515.99	1398.75	1579.59	1438.21	648.43	720.24	800.43	731.85	684.2	681.75	657.88	702.04	733.09	559.6	668.21	738.24	610.45	584.1	574.77	658.9	696.25	612.34
sp|Q99439|CNN2_HUMAN	CNN2	Calponin-2 OS=Homo sapiens OX=9606 GN=CNN2 PE=1 SV=4	61	KDGTILCTLMNKL	5000	K.DGTILC#TLM*NK.L	2	2	662.8	910.75	850.18	736.49	887.12	776.05	761.32	712.06	880.89	728.52	706.71	829.51	870.72	692.4	700.21	728.65	840.29	859.46	1078.91	942.38	1018.65	1094.85	1114.24	1013.45	888.41	955.01	1103.34	904.71	1116.43	938.43	898.73	1046.12	1049.04	1089.61	1007.87	947.11
sp|P38646|GRP75_HUMAN	HSPA9	Stress-70 protein, mitochondrial OS=Homo sapiens OX=9606 GN=HSPA9 PE=1 SV=2	608	QLPADECNKLKEE	5000	K.DQLPADEC#NK.L	9	21	4972.8	5221.4	5066.54	5013.89	5314.41	5334.47	5487.38	5089.4	4896.31	5167.5	5160.59	5134.85	4891.93	5010	5108.97	5078.86	5144.94	5005.26	11405	10424.1	10659.2	11513.9	10090.3	10729.8	10962.5	10046.6	10929.2	10536.4	10197.5	10717	10984	10224.7	10387.4	10769.7	10414.1	10729.3
sp|P38646|GRP75_HUMAN	HSPA9	Stress-70 protein, mitochondrial OS=Homo sapiens OX=9606 GN=HSPA9 PE=1 SV=2	366	RRTIAPCQKAMQD	5000	R.TIAPC#QK.A	36	66	15883.8	18844.3	16927.6	15547.1	16361.1	15554.6	15806.5	15948.7	15789.8	15491.2	16219	15675.7	14704.6	16470.2	14300.2	14628.1	17509	16175.8	39168.8	36232.5	37336.2	38296.7	36046.8	34728.3	35202.5	31708.7	36466.3	34143.6	34937.8	34404.6	37319.7	32670	34008.6	37810.9	30798.8	32254
sp|P38646|GRP75_HUMAN	HSPA9	Stress-70 protein, mitochondrial OS=Homo sapiens OX=9606 GN=HSPA9 PE=1 SV=2	66	LGTTNSCVAVMEG	5000	K.GAVVGIDLGTTNSC#VAVMEGK.Q	3	26	827.14	1055.59	850.14	934.76	811.99	854.6	742.96	941.77	981.74	820.79	904.78	876.28	880.1	976.83	856.46	956.37	806.61	780.37	12119.3	11325	12207.2	12474.3	11771	11644	12162.1	11598.6	11820.3	12122.8	11882	11616	12304	11385.4	11547.4	12219.5	11396.2	11436.4
sp|P38646|GRP75_HUMAN	HSPA9	Stress-70 protein, mitochondrial OS=Homo sapiens OX=9606 GN=HSPA9 PE=1 SV=2	317	AAEKAKCELSSSV	5000	K.C#ELSSSVQTDINLPYLTM*DSSGPK.H	277	585	78451.8	84950.7	89262	85062.2	88183.6	85957	87215.9	87261.5	85082.1	85123.3	86404.1	82809	79764.3	83108.9	80279.2	83090.3	86216.8	81477.2	180110	181064	189734	191858	180111	188246	195089	179242	186191	188796	182334	186131	183187	179328	178304	184801	177604	181102
sp|Q99832|TCPH_HUMAN	CCT7	T-complex protein 1 subunit eta OS=Homo sapiens OX=9606 GN=CCT7 PE=1 SV=2	158	RKLLEKCAMTALS	5000	K.C#AM*TALSSK.L	118	139	45346.7	46473.9	50198.1	48546.9	45875.9	48292	48358.4	43843.2	47292.6	48473.2	47116.8	45933.5	44428.6	42671.4	44065.3	44529	45184.2	43499.4	55667.3	56697.7	58990.7	59732	55943.6	56639.3	57219.7	52647.5	54897.3	56654.9	56991.1	55653.7	53934.5	53594	53954.4	54831.8	52163.7	52703.4
sp|Q99832|TCPH_HUMAN	CCT7	T-complex protein 1 subunit eta OS=Homo sapiens OX=9606 GN=CCT7 PE=1 SV=2	310	ADRDMFCAGRVPE	5000	R.DMFC#AGR.V	5	9	2832.68	3145.34	3095.65	2923.44	2848.55	2717.85	2818.9	2581.61	2952.37	2672.35	2525.33	2700.93	2604.73	2744.61	2589.04	2658.49	3059.64	2975.06	6065.95	6229.79	6200.96	6277.85	5927.78	5250.6	5173.82	4958.1	6070.28	4778.31	5719.59	5461	5964.31	5169.47	5669.19	5696.76	4814.75	5279.21
sp|Q99832|TCPH_HUMAN	CCT7	T-complex protein 1 subunit eta OS=Homo sapiens OX=9606 GN=CCT7 PE=1 SV=2	345	ADVLGRCQVFEET	5000	R.C#QVFEETQIGGER.Y	10	11	1553.11	1994.78	2041.74	1886.15	1923.87	1897.37	1800.24	1664	1969.69	1763.11	1456.2	1583.37	1757.26	1501.9	1670.63	1758.36	2020.42	1769.78	1796.15	1907.95	2028.2	2200.22	1875.62	1785.33	1791.15	1730.48	2268.98	1929.5	2043.23	2005.2	1901.12	1879.23	1980.24	2210	1657.42	1746.66
sp|Q99832|TCPH_HUMAN	CCT7	T-complex protein 1 subunit eta OS=Homo sapiens OX=9606 GN=CCT7 PE=1 SV=2	370	CPKAKTCTFILRG	5000	K.TC#TFILR.G	9	16	5092.43	5391.31	5594.58	5181.11	5032.88	4825.93	5131.54	4692.93	5375.23	4976.68	4965.12	5059.67	4834.65	4550.41	4801.87	4593.17	5109.06	5462.87	13201.3	13467.2	13693.4	13507.9	12823.6	11721.3	11575	11223.1	12976.5	11522.6	12586.9	11819.9	12925.1	11825.5	11952.4	12945	11874.4	11979.4
sp|Q99832|TCPH_HUMAN	CCT7	T-complex protein 1 subunit eta OS=Homo sapiens OX=9606 GN=CCT7 PE=1 SV=2	364	YNFFTGCPKAKTC	5000	R.YNFFTGC#PK.A	19	21	15103.4	16921.6	16978.1	16632.6	16094.4	15418.3	16282.1	15082.4	16065.3	15656.8	14363.8	14953.3	15566.3	15135.1	14416.6	14578.8	16809.1	16596.1	18911.2	19383.1	19339.5	18925.8	18121.5	16235.4	16400.3	15225.4	18693	15290.7	18338.8	17509.5	18575.3	17088.7	17526.8	18084.6	16016.3	16217.6
sp|Q99832|TCPH_HUMAN	CCT7	T-complex protein 1 subunit eta OS=Homo sapiens OX=9606 GN=CCT7 PE=1 SV=2	450	IIPRQLCDNAGFD	5000	R.QLC#DNAGFDATNILNK.L	23	27	12896	13262.4	13820.5	13293.2	13150.7	13197.6	12780.6	12228.3	12400.5	13226.1	12390.3	12976.2	13744.5	12494.3	12383.9	12394	12010.9	12351	12233.7	12436	12349.2	12501.3	12359.7	11532.5	10924.5	11228.2	11686.9	12242.8	11996.5	11656.3	11897.7	11779.2	11517.5	11548.9	10735.5	10594.2
sp|Q99832|TCPH_HUMAN	CCT7	T-complex protein 1 subunit eta OS=Homo sapiens OX=9606 GN=CCT7 PE=1 SV=2	29	VSNISACQVIAEA	5000	K.EGTDSSQGIPQLVSNISAC#QVIAEAVR.T	30	37	6307.11	6439.9	7490.08	6595.93	6545.39	6456.62	6141.53	6249.92	6002.44	7035.95	6364.73	6458.47	6411.2	6260.19	6198.12	5565.04	5873.11	5643.82	7807.62	7830.4	8414.24	8154.8	7691.08	7946.02	7435.17	7512.89	7491.26	8204.57	8151.57	7987.11	7920.01	8097.95	7764.57	7070.62	6830.14	6986.43
sp|Q99832|TCPH_HUMAN	CCT7	T-complex protein 1 subunit eta OS=Homo sapiens OX=9606 GN=CCT7 PE=1 SV=2	511	AASEAACLIVSVD	5000	R.INALTAASEAAC#LIVSVDETIK.N	5	2	214.26	252.56	271.09	243.38	237.57	224.04	207.64	234.43	189.53	232.18	212.13	221.55	236.13	173.81	289.16	211.92	235.62	205.03	71.04	74.11	64.81	97.85	75.78	72.21	68.25	83.14	63.83	96.81	70.22	81.62	57.32	93.93	78.63	78.02	105.71	55.29
sp|Q99832|TCPH_HUMAN	CCT7	T-complex protein 1 subunit eta OS=Homo sapiens OX=9606 GN=CCT7 PE=1 SV=2	326	KRTMMACGGSIQT	5000	R.TMMAC#GGSIQTSVNALSADVLGR.C	0	1	0	0	0	0	0	0	0	0	0	0	0	0	0	0	0	0	0	0	164.82	170.13	191.33	157.15	146.24	153.38	160.35	135.79	188.69	163.2	199.52	164.64	217.5	119.3	167	168.45	148.47	129.84
sp|P21964|COMT_HUMAN	COMT	Catechol O-methyltransferase OS=Homo sapiens OX=9606 GN=COMT PE=1 SV=2	238	HVRGSSCFECTHY	5000	R.GSSC#FEC#THYQSFLEYR.E	37	33	12363.3	12406.3	11743.5	11762.9	12489.8	11032.7	10100.7	12358	11320	11099.3	12150.3	11874.4	11615.1	12782.7	11983.2	11223.8	12031	12153.8	11843.9	10339.9	9838.61	10889.9	11072.3	10801.3	9268.18	10284.1	10137.5	10520.4	10348.9	10035.2	10461.9	10441.6	10410.7	9539.43	9364.12	9840.56
sp|P21964|COMT_HUMAN	COMT	Catechol O-methyltransferase OS=Homo sapiens OX=9606 GN=COMT PE=1 SV=2	241	GSSCFECTHYQSF	5000	R.GSSC#FEC#THYQSFLEYR.E	12	7	3113.41	3197.42	3373.51	3127.29	3295.55	3198.56	2682.32	3533.96	3007.87	3143.35	3115.23	2903.49	3318.94	3263.76	2988.75	2588.96	3099.56	3009.71	1828.45	1707.75	1498.26	1775.44	1816.56	1722.86	1503.73	1762.96	1713.37	1750.32	1703.3	1862.86	1908.75	1590.85	1756.28	1727.46	1600.38	1657.07
sp|P21964|COMT_HUMAN	COMT	Catechol O-methyltransferase OS=Homo sapiens OX=9606 GN=COMT PE=1 SV=2	145	IEINPDCAAITQR	5000	R.LITIEINPDC#AAITQR.M	29	24	6629.47	6717.22	7345.16	6551.06	6702.68	7176.61	7298.07	7067.36	7033.74	7234.76	6950.39	6692.57	6830.19	6891.58	6782.45	6778.5	6864	6620.45	4771.96	4684.2	4800.96	4815	4537.71	4843.82	4804.73	4664.16	4836.81	5113.02	4650.72	5010.25	4913.52	4805.83	4918.2	4812.23	4751.71	5031.28
sp|P21964|COMT_HUMAN	COMT	Catechol O-methyltransferase OS=Homo sapiens OX=9606 GN=COMT PE=1 SV=2	223	LADNVICPGAPDF	5000	R.KGTVLLADNVIC#PGAPDFLAHVR.G	94	92	22611.5	23005.7	26108.5	23943.7	23966.1	23261.3	23305.1	23577.8	22761.2	22532	23249.6	23199.2	22764.3	22977.7	22537.9	21182	24649.7	22403.5	21083.8	21263.5	21653.6	21664.9	21565.4	21129	21143.1	21183.8	21530.3	21099	21178.7	21573.3	20345.4	20842.8	20840.2	20188.7	20824.2	19895.8
sp|P21964|COMT_HUMAN	COMT	Catechol O-methyltransferase OS=Homo sapiens OX=9606 GN=COMT PE=1 SV=2	83	EAIDTYCEQKEWA	5000	R.ILNHVLQHAEPGNAQSVLEAIDTYC#EQK.E	37	32	9167.88	9802.04	9376.24	9261.94	9597	9598.5	9325.47	9684.7	9563.27	9861.45	9612.01	9926.3	10235.3	9982.6	9749.69	9070.62	9266.01	8508.4	8737.56	8471.99	8815.15	9140.62	8882.84	8847.31	8551.26	7969.97	8544.01	9037.71	8652.56	8486.3	9304.29	8527.77	8973.3	8878.28	7824.03	8406.16
sp|P21964|COMT_HUMAN	COMT	Catechol O-methyltransferase OS=Homo sapiens OX=9606 GN=COMT PE=1 SV=2	207	TLLLEECGLLRKG	5000	R.YLPDTLLLEEC#GLLR.K	31	17	6373.3	6874.39	6980.82	6400.76	6909.07	6561.11	6803.36	6796.69	6447.19	7160.16	6540.75	6499.22	6678.94	6401.37	6443.51	6509.22	6743.77	6191.79	5694.8	5552.76	5893.57	6221.08	5147.29	5896.33	5835.8	5479.92	5614.12	5974.63	5547.53	5748.01	6047.15	5759.14	6237.64	6049.35	5850.16	5727.38
sp|P21964|COMT_HUMAN	COMT	Catechol O-methyltransferase OS=Homo sapiens OX=9606 GN=COMT PE=1 SV=2	119	LELGAYCGYSAVR	5000	K.IVDAVIQEHQPSVLLELGAYC#GYSAVR.M	64	25	13271.8	14047.9	16130.8	13995	14748.1	13514.2	14022.2	14784.5	13989.4	14064.2	13568.9	14095.8	13849.8	14113.4	14197.4	12901.9	14032.2	12693.9	6391.19	6348.88	6852	6365.88	6751.53	6774.26	6938.34	6644.28	6677.63	6490.13	6851.74	6644.4	6515.65	6505.88	6535.82	6428.89	6174.54	6175.15
sp|Q5GLZ8|HERC4_HUMAN	HERC4	Probable E3 ubiquitin-protein ligase HERC4 OS=Homo sapiens OX=9606 GN=HERC4 PE=1 SV=1	41	RVRDVGCGLRHTV	5000	R.DVGC#GLR.H	1	3	29.98	27.58	51.09	45.99	31.15	22.08	39.95	38.96	41	22.74	37.83	22.34	44.6	22.59	27.29	23.03	31.57	24.93	159.38	190.84	171.73	121.95	162.16	207.33	137.26	149.86	160.91	151.2	160.39	144.9	143.13	185.95	130.69	164.8	138.84	136.13
sp|Q5GLZ8|HERC4_HUMAN	HERC4	Probable E3 ubiquitin-protein ligase HERC4 OS=Homo sapiens OX=9606 GN=HERC4 PE=1 SV=1	175	LGLGTDCKKQTSP	5000	K.YGQLGLGTDC#KK.Q	31	38	18948	17936.5	18004.3	19300.4	17921.7	18147.1	17878	17352.7	18150.7	18579.1	18932.2	18276.3	18403	18371	18010	18275.8	25652.1	18771.5	20613.2	21369.5	20941.9	21096.9	20728.1	21368.6	20394.2	21035.2	21168.2	20525.6	21501.5	21397.4	20243	21956.3	21271.6	20029.6	26558.4	21634.5
sp|Q5GLZ8|HERC4_HUMAN	HERC4	Probable E3 ubiquitin-protein ligase HERC4 OS=Homo sapiens OX=9606 GN=HERC4 PE=1 SV=1	1025	LPVSHTCFNLLDL	5000	K.LVIQSTGGGEEYLPVSHTC#FNLLDLPK.Y	29	30	6677.15	6693.46	7122.49	6758.85	7110.06	6879.05	6739.03	7100.36	6888.75	6988.37	6990.14	7030.15	6799.41	6808.38	6589	6705.19	6924.13	6671.66	11460.6	11336.5	11463.1	11472.7	11625	11353.3	11576.4	11736.2	12814.2	11204	11085.9	11266.6	11258.4	11093.9	11297.4	11261.1	10776.6	11584.3
sp|Q5GLZ8|HERC4_HUMAN	HERC4	Probable E3 ubiquitin-protein ligase HERC4 OS=Homo sapiens OX=9606 GN=HERC4 PE=1 SV=1	160	KASEVFCWGQNKY	5000	K.ASEVFC#WGQNK.Y	0	7	0	0	0	0	0	0	0	0	0	0	0	0	0	0	0	0	0	0	5571.6	5419.74	5430.55	5375.92	5724.74	5125.76	5241.42	5170.56	5394.09	5536.15	5388.32	5374.03	5204.88	5614.38	5216.44	5140.18	5253.24	5214.65
sp|Q5GLZ8|HERC4_HUMAN	HERC4	Probable E3 ubiquitin-protein ligase HERC4 OS=Homo sapiens OX=9606 GN=HERC4 PE=1 SV=1	352	YPYNGQCLPDIDS	274.357	K.GNWYPYNGQC#LPDIDSEEYFCVK.R	0	9	0	0	0	0	0	0	0	0	0	0	0	0	0	0	0	0	0	0	2559.5	2588.27	2455.05	2432.09	2606.55	2415.2	2314	2546.56	2591.63	2365.22	2429.72	2743.87	2303.73	2650.99	2360.74	2335.78	2498.72	2476.63
sp|Q5GLZ8|HERC4_HUMAN	HERC4	Probable E3 ubiquitin-protein ligase HERC4 OS=Homo sapiens OX=9606 GN=HERC4 PE=1 SV=1	60	TVYTCGCNDLGQL	106.493	R.HTVFVLDDGTVYTCGC#NDLGQLGHEK.S	25	25	7897.99	8267.74	8175.57	8717.54	7655.14	8205.67	8060.75	7805.84	8023.75	8453.79	7827.68	8013.42	7806.34	7876.16	7977.15	8349.67	7847.72	7960.9	8909.96	9439.32	9646.44	9901.9	9696.67	9244.5	9065.86	9455.96	9210.79	9402.74	9458.7	9270.16	9287.43	9253.42	8939.22	9197.97	9260.11	9270.4
sp|P06748|NPM_HUMAN	NPM1	Nucleophosmin OS=Homo sapiens OX=9606 GN=NPM1 PE=1 SV=2	104	VVLRLKCGSGPVH	5000	K.C#GSGPVHISGQHLVAVEEDAESEDEEEEDVK.L	9	15	1425.39	1543.85	1651.09	1547.98	1481.72	1613.72	1579.04	1471.05	1735.3	1572.43	1484.61	1618.54	1654.51	1322.71	1436.4	1503.83	1376.12	1551.39	2604.61	2416.83	2497.21	2760.39	2525.88	2696.62	2630.64	2518.39	2654.57	2701.5	2462.82	2543.41	2820.69	2414.47	2606.48	2685.07	2563.82	2611.73
sp|P06748|NPM_HUMAN	NPM1	Nucleophosmin OS=Homo sapiens OX=9606 GN=NPM1 PE=1 SV=2	275	INYVKNCFRMTDQ	5000	K.VEAKFINYVKNC#FR.M	11	20	6565.99	7540.54	15517.3	7494.99	8002.8	7526.27	7123.47	8263.8	6596.77	6510.56	7889.74	6785.43	5732.8	6733.33	7510.97	6181.39	7969.38	7469.57	22002.6	19678.2	19352.9	24202.5	18874.2	19812	20692.7	17133.8	19577.7	18250.7	17482.7	18180.6	19741.4	16919.3	17447.1	16724.9	16495.2	16490.9
tr|A0A7I2V5S2|A0A7I2V5S2_HUMAN	NPM1	Nucleophosmin OS=Homo sapiens OX=9606 GN=NPM1 PE=1 SV=1	261	IEKFLACIHNLKE	5000	K.FLAC#IHNLK.E	15	13	5638.15	5634.82	5532.73	5178.66	5413.81	5666.32	5044.24	5159.74	5338.26	5194.02	5273.48	5571.58	5407.91	5459.58	5438.68	4713.27	5089.23	4612.25	6012.03	5800.99	6095.98	5733.65	5415.84	5753.28	5168.33	5185.09	5404.56	5967.98	5589.63	5800.73	5710.44	5210.09	5673.1	5303.42	4904.99	5206.93
sp|O75694|NU155_HUMAN	NUP155	Nuclear pore complex protein Nup155 OS=Homo sapiens OX=9606 GN=NUP155 PE=1 SV=1	1344	PSQVLNCERRRFT	5000	R.YVENPSQVLNC#ER.R	8	9	3382.62	3510.32	3493.48	3521.56	3302.69	3560.99	3476.13	3419.34	3436.72	3477.13	3300.92	3476.36	3554.26	3384.71	3377.22	3537	3512.54	3340.13	3955.72	3742.94	3705.68	4003.15	3669.74	3428.08	3572.05	3822.52	3628.23	3847.93	3401.17	3447.04	3581.68	3716.67	3512.29	3989.65	3443.56	3524.14
sp|O75694|NU155_HUMAN	NUP155	Nuclear pore complex protein Nup155 OS=Homo sapiens OX=9606 GN=NUP155 PE=1 SV=1	373	RLYFSTCPFRQPL	5000	R.LYFSTC#PFR.Q	18	18	6475.19	6894.09	7050.97	6419.63	6795.73	6409.5	6894.5	6582.53	6403.52	6284.42	5982.31	6451.93	6289.14	6234.58	5949.61	6036.91	6447.11	6601.38	6343.2	6046.28	6678.95	6141.51	5889.51	5875.61	6277.33	5529.39	6250.65	5714.42	5805.66	6266.71	5953.76	5367.76	5928.32	6565.46	5556.17	5631.84
sp|O75694|NU155_HUMAN	NUP155	Nuclear pore complex protein Nup155 OS=Homo sapiens OX=9606 GN=NUP155 PE=1 SV=1	1326	PLHLLDCIHVLLI	5000	K.KPLHLLDC#IHVLLIR.Y	2	0	918.85	948.74	862.04	784.91	873.39	887.05	614.82	792.89	710.53	785.25	770.38	853.4	676.9	798.06	747.89	591.47	826.41	736	0	0	0	0	0	0	0	0	0	0	0	0	0	0	0	0	0	0
sp|O75694|NU155_HUMAN	NUP155	Nuclear pore complex protein Nup155 OS=Homo sapiens OX=9606 GN=NUP155 PE=1 SV=1	974	RLNSYKCITDTLQ	5000	K.C#ITDTLQELVNQSK.A	21	18	9360.26	10525.8	11122.2	9485.17	10169.1	9656.48	10126.4	9554.05	9718.21	9561.94	9523.47	9640.46	9620.8	10002.1	9426.15	9264.93	9931.57	9609.39	8666.76	8922.09	9027.3	8978.66	7951.11	8489.66	8392.95	8122.59	8675.19	8562.55	8890.04	8327.21	8824.89	8538.93	8547.41	8662.1	8012.56	8411.08
sp|O75694|NU155_HUMAN	NUP155	Nuclear pore complex protein Nup155 OS=Homo sapiens OX=9606 GN=NUP155 PE=1 SV=1	667	GKHNGICIYFSRI	5000	K.HNGIC#IYFSR.I	0	5	0	0	0	0	0	0	0	0	0	0	0	0	0	0	0	0	0	0	1335.59	1301.81	1309.6	1400.16	1348.57	1290.66	1323.82	1297.04	1342.86	1258.23	1452.25	1405.81	1211.24	1191.57	1385.22	1199.76	1346.09	1374.48
sp|O75694|NU155_HUMAN	NUP155	Nuclear pore complex protein Nup155 OS=Homo sapiens OX=9606 GN=NUP155 PE=1 SV=1	799	ALWKLLCEHQFTI	5000	K.LLC#EHQFTIIVAELQK.E	2	1	106.96	85.29	97.71	61.46	77.95	100.56	129.36	72.86	41.21	73.59	118.9	37	88.39	76.9	94.22	51.2	74.36	121.12	129.73	95.63	159.54	131.65	159.26	166.96	144.79	159.15	155.04	155.8	125.92	157.9	176.59	208.51	103.55	155.01	112.44	124.8
sp|O75694|NU155_HUMAN	NUP155	Nuclear pore complex protein Nup155 OS=Homo sapiens OX=9606 GN=NUP155 PE=1 SV=1	917	VDLSNVCAQYRQV	5000	K.ISNQVDLSNVC#AQYR.Q	0	1	0	0	0	0	0	0	0	0	0	0	0	0	0	0	0	0	0	0	100.01	108.04	74.05	94.19	61.45	133.29	77.67	73.75	98.21	118.15	99.34	100.63	78.51	84.14	115.72	117.72	121.74	111.7
sp|O75694|NU155_HUMAN	NUP155	Nuclear pore complex protein Nup155 OS=Homo sapiens OX=9606 GN=NUP155 PE=1 SV=1	874	STDDAICSKANEL	449.701	R.DNAAVDGISLHLQDICPLLYSTDDAIC#SK.A	12	3	2267	1989.58	2120.53	2296.22	2133.04	1912.57	2049.04	2157.63	1966.66	2100.94	2166.79	2365.34	2245.71	2221.8	2329.32	2063.52	2154.66	2196.45	411.4	445.29	389.61	469.6	522.95	446.73	445.76	509.7	450.95	520.51	474.86	441.35	447.14	420.46	415.05	487.99	422.53	375.96
sp|O75694|NU155_HUMAN	NUP155	Nuclear pore complex protein Nup155 OS=Homo sapiens OX=9606 GN=NUP155 PE=1 SV=1	561	ACSTAACDREVSA	174.974	K.LHQEDQACATCLILACSTAAC#DR.E	5	12	472.66	496.98	500.7	525.54	554.78	467.76	546.09	419	559.73	570.79	489.24	377.11	401.06	406.15	536.49	505.47	498.31	567.16	1017.77	1065.36	914.28	1045.85	1027.96	1019.3	965.94	948.01	947.05	1038.44	951.22	965.19	941.07	896.41	870.31	943.68	858.59	961.08
sp|O75694|NU155_HUMAN	NUP155	Nuclear pore complex protein Nup155 OS=Homo sapiens OX=9606 GN=NUP155 PE=1 SV=1	102	QFGHMQCNCMMGV	96.575	R.RVPLPPELVEQFGHMQC#NCMMGVFPPISR.A	2	3	276.52	319.87	401.82	292.35	331.3	293.3	342.26	378.33	349.21	334.54	398.05	341.82	280.04	311.5	304.28	244.68	267.22	305.46	756.42	815.84	899.99	819.62	801.68	862.33	757.61	820.96	937.34	808.47	792.49	750.73	795.11	804.05	789.74	898.4	825.85	656.55
sp|P05120|PAI2_HUMAN	SERPINB2	Plasminogen activator inhibitor 2 OS=Homo sapiens OX=9606 GN=SERPINB2 PE=1 SV=2	161	AVDFLECAEEARK	5000	K.YYSSEPQAVDFLEC#AEEARK.K	45	0	17497.9	17883.5	18044.6	17926.7	17443.9	17632.8	17678.6	18274.8	17567.1	17809.1	17640.8	17502.5	17573.6	18048	17667.9	17605.3	17783.1	17665.4	0	0	0	0	0	0	0	0	0	0	0	0	0	0	0	0	0	0
sp|P05120|PAI2_HUMAN	SERPINB2	Plasminogen activator inhibitor 2 OS=Homo sapiens OX=9606 GN=SERPINB2 PE=1 SV=2	405	MHKITNCILFFGR	5000	K.ITNC#ILFFGR.F	11	0	833.05	776.26	776.78	845.27	830.56	835.04	845.73	806.16	848.46	866.39	702.48	704.19	795.96	746.27	736.11	741.84	798.95	895.61	0	0	0	0	0	0	0	0	0	0	0	0	0	0	0	0	0	0
sp|P05120|PAI2_HUMAN	SERPINB2	Plasminogen activator inhibitor 2 OS=Homo sapiens OX=9606 GN=SERPINB2 PE=1 SV=2	79	PENFTSCGFMQQI	5000	K.VLQFNEVGANAVTPMTPENFTSC#GFM*QQIQK.G	67	0	13349.1	12681.6	13119.1	13536.1	13098.6	12105.8	12786	12682.3	12478.7	12844.1	12356.8	12538.5	12918	12938.8	12877.7	12975.9	12527.2	12356.6	0	0	0	0	0	0	0	0	0	0	0	0	0	0	0	0	0	0
sp|P00492|HPRT_HUMAN	HPRT1	Hypoxanthine-guanine phosphoribosyltransferase OS=Homo sapiens OX=9606 GN=HPRT1 PE=1 SV=2	106	IRLKSYCNDQSTG	5000	K.SYC#NDQSTGDIK.V	32	29	14639.4	13790.5	15318.9	14834.8	13274.7	14624.4	14155.8	14289.4	14269.9	14023.1	14305	15001.7	14495	14341.2	14236.6	14740.7	13211.9	14046.4	14794.7	15008	16036.6	15328	15005.4	16377.1	16867.8	16662.9	15569.7	16371.5	15386.8	15592.3	15479.5	15485.1	16029.9	15865.1	15228.5	16366.3
sp|P00492|HPRT_HUMAN	HPRT1	Hypoxanthine-guanine phosphoribosyltransferase OS=Homo sapiens OX=9606 GN=HPRT1 PE=1 SV=2	206	RDLNHVCVISETG	5000	R.DLNHVC#VISETGK.A	13	9	5954.12	6044.18	6323.73	6658.65	6045.31	6188.77	6545.29	6188.45	7158.37	6800.57	6092.22	6057.02	6235.95	5732.97	5916.4	6410.76	6439.38	6414.44	4875	5185.64	5190.79	5390.42	5056.64	5106.02	5022.77	4804.94	5769.88	5313.87	5263.52	5066.06	5005.81	4880.53	4907.74	4985.04	5012.38	5286.54
sp|P00492|HPRT_HUMAN	HPRT1	Hypoxanthine-guanine phosphoribosyltransferase OS=Homo sapiens OX=9606 GN=HPRT1 PE=1 SV=2	66	HHIVALCVLKGGY	5000	K.EM*GGHHIVALC#VLK.G	1	0	209.25	234.7	297.54	281.77	231.08	285.81	193.77	185	219.22	181.79	229.41	218.74	174.56	180.8	167.73	159.67	222.01	182.19	0	0	0	0	0	0	0	0	0	0	0	0	0	0	0	0	0	0
sp|P00492|HPRT_HUMAN	HPRT1	Hypoxanthine-guanine phosphoribosyltransferase OS=Homo sapiens OX=9606 GN=HPRT1 PE=1 SV=2	23	YDLDLFCIPNHYA	5000	R.SPGVVISDDEPGYDLDLFC#IPNHYAEDLER.V	54	32	8438.42	8425.08	9309.74	8471.47	8539.85	8579.71	9263.67	9102.62	8589.24	8477.76	8502.38	8628.45	8646.86	8645.68	8451.29	9201.63	8669.89	8712.13	5272.87	5262.82	5537.2	5318.4	5581.81	5713.53	5441.21	5522.59	5600.75	5349.51	5354.94	5382.37	5277.82	5442.46	5462.75	5479.99	5439.93	5458.47
sp|Q14527|HLTF_HUMAN	HLTF	Helicase-like transcription factor OS=Homo sapiens OX=9606 GN=HLTF PE=1 SV=2	461	MLKKGACAVEGSK	5000	K.KGAC#AVEGSK.K	19	12	16224.3	16249.9	16061.2	16933.9	16692.3	16057.4	15270.4	15416.5	16042.9	16201.4	16119.9	15629.8	16011.4	16023.4	15543.4	15241.7	15757.3	16116.2	11950.9	12315.5	11894.2	11026.9	12018.7	11204.1	11163	11316.8	10987.2	11527.8	11802.4	11873	11378.9	11645.3	11256.1	10781.3	11092.2	11677.3
sp|Q14527|HLTF_HUMAN	HLTF	Helicase-like transcription factor OS=Homo sapiens OX=9606 GN=HLTF PE=1 SV=2	360	SKDASRCSEQPSI	5000	R.C#SEQPSISDIK.E	27	20	11336.3	11963.8	12818.9	12363.2	12136.8	12417.8	13205.5	11900	12717.2	12637.5	12357.2	12221.3	11876	11446.4	11517.9	12222.4	12096.4	11822.4	10542.2	10544.9	11389.7	10584.1	10417	10728.7	11042	10646.5	10737.5	10384.2	10586.3	10449.7	10406.4	10829.2	10167.6	10712.3	10372.5	10768.6
sp|Q14527|HLTF_HUMAN	HLTF	Helicase-like transcription factor OS=Homo sapiens OX=9606 GN=HLTF PE=1 SV=2	812	EDNLLECPPEELA	5000	R.NDIHEDNLLEC#PPEELAR.D	9	5	2128.59	2018.78	2149.19	2117.06	2134.24	2322.52	2401.66	2194.93	2305.47	2496.1	2235.9	2114.36	2287.71	1997.85	2127.19	2233.77	2236.11	2034.73	1145.73	1223.2	1245.31	1197.7	1265.22	1297.55	1313.08	1175.64	1291.47	1238.05	1248.12	1267.65	1135.96	1263.41	1131.63	1090.49	1321.23	1179.93
sp|Q14527|HLTF_HUMAN	HLTF	Helicase-like transcription factor OS=Homo sapiens OX=9606 GN=HLTF PE=1 SV=2	896	RVESIQCFQNTEA	5000	K.RVESIQC#FQNTEAGSPTIM*LLSLK.A	6	1	865.66	1009.38	992.3	858.07	1081.4	1013.49	885.85	965.7	883.59	1032.2	986.21	926.94	896.2	896.75	915.55	841.99	916.21	1001.35	223.83	251.1	248.06	213.04	147.74	138.84	195.79	187.36	210.58	247.13	193.71	213.98	235.68	178.26	149.64	169.46	217.31	227.27
sp|Q14527|HLTF_HUMAN	HLTF	Helicase-like transcription factor OS=Homo sapiens OX=9606 GN=HLTF PE=1 SV=2	942	PAAEDQCFDRCHR	5000	R.VFLMDPAWNPAAEDQC#FDR.C	12	2	3356.62	3584.77	4353.37	3483.35	4242.12	3633.55	3789.3	3576.29	3582.99	3472.49	3344.18	3540.85	3431.17	3566.6	3297.57	3721.49	3521.98	3533.75	285.77	436.53	423.6	467.57	309.79	292.47	392.34	348.83	414.33	438.37	379.46	447.72	425.55	442.92	363.99	420.82	437.59	382.47
sp|Q14527|HLTF_HUMAN	HLTF	Helicase-like transcription factor OS=Homo sapiens OX=9606 GN=HLTF PE=1 SV=2	442	EDVAFACALTSSV	5000	K.VIEDVAFAC#ALTSSVPTTK.K	12	16	6116	5832.86	6348.52	6355.8	5961.73	6129.16	6309.76	5835.65	6277.79	6343.6	5700.12	6201.58	5678.44	5770.49	5845.52	6403.48	5748.73	5897.31	6887.8	6841.97	7397.03	7462.89	7305.41	7078.01	7206	7134.16	7099.15	6771.38	7093.57	6850.43	6831.67	7069.8	6782.43	6975.62	6751.09	6896.99
sp|Q14527|HLTF_HUMAN	HLTF	Helicase-like transcription factor OS=Homo sapiens OX=9606 GN=HLTF PE=1 SV=2	783	HVFCKPCICQVIQ	130.15	K.PC#ICQVIQNEQPHAK.C	8	5	3614.84	3822.87	3981.98	3985.15	3794.9	3911.04	3704.49	3422.27	3743.91	3956.93	3941.16	3963.04	3575.6	3504.95	3785.88	3891.36	3290.2	3426.39	2013.6	2092.1	2001	2000.28	2121.36	1998.04	1844.85	1899.1	1927.68	1847.09	1918.61	1824.02	2077.85	1923.4	2077.9	1973.56	1820.61	1820.68
sp|Q14527|HLTF_HUMAN	HLTF	Helicase-like transcription factor OS=Homo sapiens OX=9606 GN=HLTF PE=1 SV=2	785	FCKPCICQVIQNE	74.1128	K.PCIC#QVIQNEQPHAK.C	6	1	2230.14	2290.32	2379.3	2588.02	2388.42	2433.31	2507.74	2226.35	2228.38	2402.58	2398.68	2468.32	2501.77	2357.02	2361.5	2412.56	2324.26	2239.69	195.97	232.32	219.18	269.55	159.01	151.86	158.51	199.7	214.76	189.85	221.17	120.25	235.56	234.74	160.13	213.19	204.58	161.75
sp|Q14527|HLTF_HUMAN	HLTF	Helicase-like transcription factor OS=Homo sapiens OX=9606 GN=HLTF PE=1 SV=2	717	RLRQICCHTYLLT	32.4506	R.QICC#HTYLLTNAVSSNGPSGNDTPEELR.K	8	5	1293.93	1244.95	1272.61	1383.25	1326.43	1311.38	1260.54	1351.15	1356.53	1187.66	1218.95	1288.74	1153.67	1290.25	1223.2	1380.75	1228.94	1390.57	595.75	598.21	527.06	479.87	461.05	534.49	526.31	567.58	537.74	593.47	522.88	534.85	518.64	478.34	431.57	552.79	471.55	503.15
sp|Q06830|PRDX1_HUMAN	PRDX1	Peroxiredoxin-1 OS=Homo sapiens OX=9606 GN=PRDX1 PE=1 SV=1	173	DKHGEVCPAGWKP	5000	K.HGEVC#PAGWK.P	78	78	51883.6	51583.4	53495.2	54735.4	57775.3	50160	52902.4	46665.9	50891.3	55231.5	47202	49229.6	53101.3	44871.7	47848.2	50867.1	52391	49781.8	59255.6	58126	57478.4	58772.6	55821.7	52085.8	55700.6	50701.2	55803.1	55154.4	55810.8	54686.9	58094.6	54048.4	54719.6	59760.5	50117.5	50909.5
sp|Q06830|PRDX1_HUMAN	PRDX1	Peroxiredoxin-1 OS=Homo sapiens OX=9606 GN=PRDX1 PE=1 SV=1	52	LDFTFVCPTEIIA	5000	K.YVVFFFYPLDFTFVC#PTEIIAFSDR.A	0	0	0	0	0	0	0	0	0	0	0	0	0	0	0	0	0	0	0	0	0	0	0	0	0	0	0	0	0	0	0	0	0	0	0	0	0	0
sp|Q06830|PRDX1_HUMAN	PRDX1	Peroxiredoxin-1 OS=Homo sapiens OX=9606 GN=PRDX1 PE=1 SV=1	71	EFKKLNCQVIGAS	5000	K.KLNC#QVIGASVDSHFC#HLAWVNTPK.K	2	2	981.94	1215.84	1120.34	1009.26	1303.69	1020.95	1035.09	1015.08	895.33	917.12	880.2	945.36	1041.15	1021.98	1027.12	833.22	1235.76	985.95	655.33	829.71	730.35	933.2	689.46	765.36	732.09	710.94	763.9	721.05	755.65	752.82	739.12	763.21	666.7	750.09	834.24	750.8
sp|Q06830|PRDX1_HUMAN	PRDX1	Peroxiredoxin-1 OS=Homo sapiens OX=9606 GN=PRDX1 PE=1 SV=1	83	SVDSHFCHLAWVN	5000	K.KLNC#QVIGASVDSHFC#HLAWVNTPK.K	271	325	103216	99945.6	103044	102129	104609	96279.7	90358.2	102013	97770.2	98952	99767.8	104143	104829	106356	106479	94060.2	100216	99964.5	122863	121329	112645	116632	125035	115473	105958	120856	116411	113943	121068	119998	118603	125371	121018	106514	115389	116171
sp|P04632|CPNS1_HUMAN	CAPNS1	Calpain small subunit 1 OS=Homo sapiens OX=9606 GN=CAPNS1 PE=1 SV=1	190	DRSGTICSSELPG	5000	R.SGTIC#SSELPGAFEAAGFHLNEHLYNM*IIR.R	140	96	30208.8	30842.6	35143.1	31884.2	31201.4	31253.7	31116.1	32398.2	32108.4	30480.2	31763.4	31142.4	30425.1	31453.7	32048.8	32625.2	31194.5	31266.5	22575.8	23189.3	23395.8	22898.8	23012.7	22970.2	23020.1	24015.2	23214.2	22779.3	23005.9	22531	22101.2	23399.9	22475.6	22216	21629.6	23088.9
sp|P04632|CPNS1_HUMAN	CAPNS1	Calpain small subunit 1 OS=Homo sapiens OX=9606 GN=CAPNS1 PE=1 SV=1	144	GFGIDTCRSMVAV	5000	K.TDGFGIDTC#R.S	2	0	1702.75	1472.67	1763.49	1794.6	1370.01	1699.26	1738.72	1529.47	1785.72	1762.11	1855.17	1573.66	1686.42	1542.73	1741.62	1764	1332.79	1595.07	0	0	0	0	0	0	0	0	0	0	0	0	0	0	0	0	0	0
sp|P22307|SCP2_HUMAN	SCP2	Sterol carrier protein 2 OS=Homo sapiens OX=9606 GN=SCP2 PE=1 SV=2	495	SDKKADCTITMAD	5000	K.KADC#TITM*ADSDFLALMTGK.M	0	0	0	0	0	0	0	0	0	0	0	0	0	0	0	0	0	0	0	0	0	0	0	0	0	0	0	0	0	0	0	0	0	0	0	0	0	0
sp|P22307|SCP2_HUMAN	SCP2	Sterol carrier protein 2 OS=Homo sapiens OX=9606 GN=SCP2 PE=1 SV=2	94	INVNNNCATGSTA	5000	R.AIYHSLGMTGIPIINVNNNC#ATGSTALFMAR.Q	12	11	2826.73	2831.21	3375.47	3061.02	2950.62	3078.31	2968.3	3050.16	2991.69	2894.51	2867.53	2945.39	2853.19	2870.69	3062.07	3041.56	3008.54	2808.3	2920.37	3116.86	3309.16	3400.84	3335.99	3205.94	3251.55	3252.45	3254.44	3283.63	3101.4	3173.93	2831.49	3120.8	3109.03	3085.03	3420.99	3352.3
sp|P22307|SCP2_HUMAN	SCP2	Sterol carrier protein 2 OS=Homo sapiens OX=9606 GN=SCP2 PE=1 SV=2	71	VFGDSTCGQRAIY	264.294	K.ALADAQIPYSAVDQACVGYVFGDSTC#GQR.A	3	0	284.89	303.16	341.6	323.08	277.89	309.02	369.86	305.44	349.79	292.74	276.29	313.67	433.89	320.8	316.91	294.92	283.97	255.82	0	0	0	0	0	0	0	0	0	0	0	0	0	0	0	0	0	0
sp|O00411|RPOM_HUMAN	POLRMT	DNA-directed RNA polymerase, mitochondrial OS=Homo sapiens OX=9606 GN=POLRMT PE=1 SV=2	36	GTAGGVCGPRRSS	5000	K.EGTAGGVC#GPR.R	1	0	500.38	509.09	578.11	544.67	580.8	506.34	606.17	622.31	643.05	520.32	598.26	598.73	528.55	544.71	673.1	587.12	559.46	574.91	0	0	0	0	0	0	0	0	0	0	0	0	0	0	0	0	0	0
sp|O00411|RPOM_HUMAN	POLRMT	DNA-directed RNA polymerase, mitochondrial OS=Homo sapiens OX=9606 GN=POLRMT PE=1 SV=2	765	RRELAHCQKVARE	5000	R.ELAHC#QK.V	12	7	10003.4	9691.25	9834.71	9965.52	9829.04	9456.8	9887.91	9613.49	9516.61	9980.34	9871.93	10026	9993.8	9233.52	9853.17	9357.08	9245.02	9950.45	10073.2	8664.84	8643.14	9336	8414.04	9185.35	9357.27	8575.38	9045.91	9199.92	8317.69	8951.65	9593.86	8349.81	9071.22	9082.79	8048.8	8814.14
sp|O00411|RPOM_HUMAN	POLRMT	DNA-directed RNA polymerase, mitochondrial OS=Homo sapiens OX=9606 GN=POLRMT PE=1 SV=2	119	DATPVPCGRWAKI	5000	K.DATPVPC#GR.W	0	4	0	0	0	0	0	0	0	0	0	0	0	0	0	0	0	0	0	0	604.27	572.98	431.84	567.52	537.38	523.92	517.93	500.82	513.29	467.28	546.02	509.12	408.85	418.32	527.71	519.86	423.7	523.91
sp|O00411|RPOM_HUMAN	POLRMT	DNA-directed RNA polymerase, mitochondrial OS=Homo sapiens OX=9606 GN=POLRMT PE=1 SV=2	94	VARLPECGSGDGS	5000	R.LPEC#GSGDGSLQPPRK.V	5	17	1743.15	1675.34	1708.89	1694.83	1587.12	1790.5	1532.78	1541.04	1762.9	1717.61	1612.21	1664.06	1667.7	1657.63	1709.55	1649.43	1634.09	1635.92	7047.21	6713.28	6803.31	7152.62	6649.74	6796.33	6838.14	6218.45	6700.83	6846.8	6203.7	6744.83	6985	6639.8	6584.1	6618.68	6410.74	6393.68
sp|O00411|RPOM_HUMAN	POLRMT	DNA-directed RNA polymerase, mitochondrial OS=Homo sapiens OX=9606 GN=POLRMT PE=1 SV=2	726	LFQAKGCPQLGVP	5000	K.GC#PQLGVPAPPSEAPQPPEAHLPHSAAPAR.K	13	11	3897.05	3601.22	4096.07	3946.3	3829.11	3777.96	3849.3	3506.64	3858.02	3970.99	3602.85	3670.08	3695.42	3953.5	3925	3628.99	3188.31	3642.27	2114.78	2134.44	2296.25	2206.31	2123.59	2091.04	2009.72	2155.11	2113.39	2351.93	1878.84	2029.16	2095.29	2186.53	2259.45	2043.54	1900.76	2023.48
sp|O00411|RPOM_HUMAN	POLRMT	DNA-directed RNA polymerase, mitochondrial OS=Homo sapiens OX=9606 GN=POLRMT PE=1 SV=2	413	ELASRVCVVSVEK	5000	R.VC#VVSVEK.P	18	21	7993.57	8549.85	7860.54	8472.49	8090.04	7903.63	8220.03	7829.63	8008.72	8449.29	7877.97	8184.51	7809.49	7972.73	7741.46	7796.15	8034.99	7893.71	10018.5	8979.04	9382.57	10440.4	9107.58	9407.55	9728.45	8890.62	9254.89	9984.01	9091.44	9617.28	9048.57	8863.2	9292.81	9603.01	8489.86	9088.73
sp|O00411|RPOM_HUMAN	POLRMT	DNA-directed RNA polymerase, mitochondrial OS=Homo sapiens OX=9606 GN=POLRMT PE=1 SV=2	398	PLKTLQCLFEKQL	5000	K.TLQC#LFEK.Q	37	27	12339.9	11668.6	11602.6	11536.6	11195	12020.9	12386.2	10720.6	11032.1	12062.9	11097.4	11695.5	11862.2	11177.2	11723.3	12021.3	10617	11329	13883	12516	13499	13719	12121.9	12803.1	13149.8	11689	13032.8	13050.5	11915	13080	12784.2	12176.1	12587.3	12874	11566.7	12786.8
sp|O00411|RPOM_HUMAN	POLRMT	DNA-directed RNA polymerase, mitochondrial OS=Homo sapiens OX=9606 GN=POLRMT PE=1 SV=2	1192	FLVKRFCSEPQKI	5000	R.FC#SEPQK.I	0	0	0	0	0	0	0	0	0	0	0	0	0	0	0	0	0	0	0	0	0	0	0	0	0	0	0	0	0	0	0	0	0	0	0	0	0	0
sp|O00411|RPOM_HUMAN	POLRMT	DNA-directed RNA polymerase, mitochondrial OS=Homo sapiens OX=9606 GN=POLRMT PE=1 SV=2	319	AGTIERCLEQMSQ	5000	R.C#LEQMSQEGLK.L	0	0	0	0	0	0	0	0	0	0	0	0	0	0	0	0	0	0	0	0	0	0	0	0	0	0	0	0	0	0	0	0	0	0	0	0	0	0
sp|O00411|RPOM_HUMAN	POLRMT	DNA-directed RNA polymerase, mitochondrial OS=Homo sapiens OX=9606 GN=POLRMT PE=1 SV=2	535	HYRKYLCLLASDA	342.023	K.YLC#LLASDAEVPEPCLPR.Q	2	0	72.1	65.59	105.45	105.92	109.83	68.02	104.95	120.7	83.53	88.11	93.07	90.07	66.77	92.71	113.3	78	88.56	100.7	0	0	0	0	0	0	0	0	0	0	0	0	0	0	0	0	0	0
sp|O00411|RPOM_HUMAN	POLRMT	DNA-directed RNA polymerase, mitochondrial OS=Homo sapiens OX=9606 GN=POLRMT PE=1 SV=2	174	SKQMAGCLEDCTR	179.169	K.QMAGC#LEDCTR.Q	4	18	579.04	546.87	636.26	603.18	529.08	500.55	578.44	585.09	616.64	557.71	545.27	605.28	522.65	579.9	553.82	596.69	503.24	591.93	2046.05	1906.29	2052.03	2097.92	1785	2039.65	2165.34	2028.39	1883.97	2081.36	1894.76	2115.22	1980.24	2105.67	1982.74	2038.26	1846.49	1897.08
sp|O00411|RPOM_HUMAN	POLRMT	DNA-directed RNA polymerase, mitochondrial OS=Homo sapiens OX=9606 GN=POLRMT PE=1 SV=2	178	AGCLEDCTRQAPE	31.8118	K.QMAGCLEDC#TR.Q	0	0	0	0	0	0	0	0	0	0	0	0	0	0	0	0	0	0	0	0	0	0	0	0	0	0	0	0	0	0	0	0	0	0	0	0	0	0
sp|Q07065|CKAP4_HUMAN	CKAP4	Cytoskeleton-associated protein 4 OS=Homo sapiens OX=9606 GN=CKAP4 PE=1 SV=2	100	ASSSASCSRRLGR	5000	K.SSSSSSASAAAAAAAASSSASC#SR.R	5	5	375.15	442.31	430.24	473.32	444.89	468.64	363.35	370.63	364.58	409.09	429.62	362.6	382.53	316.33	404.12	398.58	373.34	356.12	286.62	255.59	283.96	361.82	279.93	276.93	274.38	386.24	273.31	292.1	376.43	331.49	283.81	335.32	283.17	253.59	364.93	286.89
sp|P34896|GLYC_HUMAN	SHMT1	Serine hydroxymethyltransferase, cytosolic OS=Homo sapiens OX=9606 GN=SHMT1 PE=1 SV=1	335	HQVVANCRALSEA	5000	K.VYQHQVVANC#R.A	2	8	745.74	797.98	852.86	877.29	896.67	823.65	880.43	847.33	824.98	815.04	777.25	883.21	945.26	753.61	710.15	793.38	759.68	819.44	2566.33	2460.38	2511.85	2527.63	2543.18	2550.95	2294.65	2622.92	2444.91	2407.02	2393.19	2410.15	2421.78	2593.99	2687.23	2303.94	2632.01	2513.38
sp|P34896|GLYC_HUMAN	SHMT1	Serine hydroxymethyltransferase, cytosolic OS=Homo sapiens OX=9606 GN=SHMT1 PE=1 SV=1	204	IIAGTSCYSRNLE	5000	K.LIIAGTSC#YSR.N	16	8	5642.4	6231.77	6303.35	6456.93	6263.79	6104.1	5869.64	6180.35	6240.45	6104.04	6280.44	5687	5661.07	5509.35	5548.19	5815.24	6180.99	5747.77	2274.27	2188.13	2272.24	2293.66	2250.21	2126.29	2254.06	2142.72	2165.25	2311.7	2117.31	2114.07	2343.93	2123.53	2124.32	2212.34	2087.7	2169.66
sp|P34896|GLYC_HUMAN	SHMT1	Serine hydroxymethyltransferase, cytosolic OS=Homo sapiens OX=9606 GN=SHMT1 PE=1 SV=1	68	LEALGSCLNNKYS	5000	R.AVLEALGSC#LNNK.Y	3	6	1179.79	1167.33	1201.86	1148.88	1171.77	1135.8	1263.43	1176.48	1112.47	1291.2	1190.29	1179.96	1184.56	1126.29	1105.13	996.43	997.17	1167.04	3050.99	2869.51	2595.76	2771.7	2751.63	2544.3	2644.17	2633.05	2830.8	2776.45	2852.58	2671.35	2897.48	2924.67	2640.87	2528.05	2598.58	2565.96
sp|P34896|GLYC_HUMAN	SHMT1	Serine hydroxymethyltransferase, cytosolic OS=Homo sapiens OX=9606 GN=SHMT1 PE=1 SV=1	110	YKLDPQCWGVNVQ	5000	K.LDPQC#WGVNVQPYSGSPANFAVYTALVEPHGR.I	9	14	1791.72	2045.43	1890.6	1966.34	1875.02	1825.76	1923.16	1925.45	1841.47	1940.47	1802.71	1859.25	1931.49	1792.83	1794.33	1917.47	1853.93	1924.49	2025.7	2150.73	2033.15	2154.59	2302.17	1981.87	2131.5	2055.06	2191.32	2065.58	2154.49	2204.58	2158.57	2132.07	2127.48	2094.9	2162.64	2287.09
sp|P34896|GLYC_HUMAN	SHMT1	Serine hydroxymethyltransferase, cytosolic OS=Homo sapiens OX=9606 GN=SHMT1 PE=1 SV=1	96	DELETLCQKRALQ	5000	R.YYGGTEFIDELETLC#QK.R	0	3	0	0	0	0	0	0	0	0	0	0	0	0	0	0	0	0	0	0	633.99	646.87	717.71	752.77	635.68	766.98	640.06	639.02	587.25	707.3	700.92	648.86	680.95	618.43	611.54	1587.34	1570.12	1465.72
sp|P34896|GLYC_HUMAN	SHMT1	Serine hydroxymethyltransferase, cytosolic OS=Homo sapiens OX=9606 GN=SHMT1 PE=1 SV=1	384	EACSIACNKNTCP	124.965	K.VLEACSIAC#NK.N	0	0	0	0	0	0	0	0	0	0	0	0	0	0	0	0	0	0	0	0	0	0	0	0	0	0	0	0	0	0	0	0	0	0	0	0	0	0
sp|P50570|DYN2_HUMAN	DNM2	Dynamin-2 OS=Homo sapiens OX=9606 GN=DNM2 PE=1 SV=2	86	HAEFLHCKSKKFT	5000	K.TEHAEFLHC#K.S	12	10	8649.68	9363.79	9262.41	9187.02	8901.63	8605.53	9082.44	8555.04	8959.14	9103.25	8968.97	8565.1	9149.38	8309.58	8693.99	8788.75	8881.51	9080.01	6999.1	7138.32	6919.7	6746.52	6726.42	6739.24	6615.26	6508.48	6606.68	6406.14	6727.43	6774.81	6739.77	6780.57	6803.18	6701.13	6243.02	6941.41
sp|P50570|DYN2_HUMAN	DNM2	Dynamin-2 OS=Homo sapiens OX=9606 GN=DNM2 PE=1 SV=2	424	VKLKEPCLKCVDL	5000	K.LKEPC#LK.C	8	9	7277.58	7632.83	7691.09	7236.48	7766	7346.83	6262.12	6632.53	6758.95	7033.84	7047.81	6940.39	6220.82	6438.34	6182.2	6423.51	6790.85	6329.29	11601.3	11388	11013.4	11010.4	10958.2	10831.2	9698.03	9058.63	9996.7	10360.2	10830.2	10655.8	10312.3	9836.35	9492.26	9967.05	9910.51	9654.12
sp|P50570|DYN2_HUMAN	DNM2	Dynamin-2 OS=Homo sapiens OX=9606 GN=DNM2 PE=1 SV=2	27	SSIGQSCHLDLPQ	5000	K.LQDAFSSIGQSC#HLDLPQIAVVGGQSAGK.S	17	8	5329.94	5788.82	5373.84	5573.12	5660.68	5377.82	5304.63	5506.96	5815.46	5477.06	5462.03	5778.23	5907.59	5667.6	5698.32	5509.18	5565.47	5303.48	2509.69	2432.18	2386.36	2417.68	2489.28	2351.53	2408.19	2399.38	2356.09	2171.83	2606.58	2237.21	2290.69	2716.31	2397.82	2283.98	2495.17	2490.43
sp|P50570|DYN2_HUMAN	DNM2	Dynamin-2 OS=Homo sapiens OX=9606 GN=DNM2 PE=1 SV=2	607	RQIELACDSQEDV	5000	R.QIELAC#DSQEDVDSWK.A	5	8	3085.44	3214.14	3194.78	2925.81	3088.96	2976.47	2886.6	3122.7	3192.52	3411.47	3055.58	3152.69	3292.06	3030.57	3086.54	3187.04	3307.64	3065.38	4376.57	4327.51	4600.13	4479.89	4330.9	4253.52	4406.24	4482.96	4492.93	4537.87	4581.81	4465.4	4471.67	4344.03	4392.04	4292.31	4237.01	4525.11
sp|P49757|NUMB_HUMAN	NUMB	Protein numb homolog OS=Homo sapiens OX=9606 GN=NUMB PE=1 SV=2	58	SRGMHICEDAVKR	5000	R.GM*HIC#EDAVK.R	10	4	6083.14	6014.9	6308.28	6624.14	6494.35	6233.95	6714.07	6410.72	6157.94	6479.15	6643.84	6242.09	7029.56	6320.79	6493.29	6998.14	6789.3	6590.69	2298.99	2067.87	2475.7	2221.51	2275.07	2264.01	2129.84	2240.38	2314.65	2335.8	2197.81	2252.58	2514.77	2205.88	2083.92	2534.74	2242.2	2373.46
sp|P49757|NUMB_HUMAN	NUMB	Protein numb homolog OS=Homo sapiens OX=9606 GN=NUMB PE=1 SV=2	176	QKREKECGVTATF	5000	K.EC#GVTATFDASR.T	18	15	5340.02	5082.23	5942.82	5897.97	6556.25	5622.44	5013.79	5145.9	5183.43	5467.51	5005.26	5303.57	5520.17	5376.71	5357.48	5189.46	8385.81	5081.25	5091.04	4707.7	5413.74	5330.11	5458.45	5104.62	4666.91	4671.69	4406.29	5279.51	4748.7	4780.01	4991.26	4954.98	4596.6	4610.71	5865.89	4759.91
sp|P49757|NUMB_HUMAN	NUMB	Protein numb homolog OS=Homo sapiens OX=9606 GN=NUMB PE=1 SV=2	117	IEKVSFCAPDRNF	5000	K.VSFC#APDR.N	6	5	386.94	363.08	311.75	320.88	368.33	304.27	352.13	380.09	345.45	307.41	330.93	320.66	360.82	364.57	390.41	343.04	297.37	380.81	381.21	312.78	302.16	321.26	341.5	300.64	286.48	363.77	333.98	400.35	320.5	396.54	380.64	333.16	292.55	342.6	337.89	368.22
sp|P49757|NUMB_HUMAN	NUMB	Protein numb homolog OS=Homo sapiens OX=9606 GN=NUMB PE=1 SV=2	131	RAFSYICRDGTTR	5000	R.AFSYIC#R.D	9	4	2129.97	2028.62	1914.58	1916.21	2046.05	1956.13	2075.41	1785.69	2116.27	2065.23	2156.11	2021.55	2372.27	1957.54	1938.81	2384.88	2133.64	2060.09	1001.89	986.04	795.62	832.61	926.61	915.46	923.88	726.78	932.28	956.64	949.87	1097.08	936.74	889.03	960.3	967.79	961.7	927.53
sp|P49757|NUMB_HUMAN	NUMB	Protein numb homolog OS=Homo sapiens OX=9606 GN=NUMB PE=1 SV=2	412	KEIAATCSGTEWG	5000	K.EIAATC#SGTEWGQSSGAASPGLFQAGHR.R	11	11	1382.78	1410.36	1467.25	1506.67	1369.64	1413.3	1356.03	1337.64	1415.03	1401.14	1316.69	1537.22	1580.34	1433.03	1347.9	1513.91	1232.06	1396.65	905.36	947.54	944.79	894.75	923.98	923.4	950.46	985.97	924.57	882.94	990.6	1017.96	930.29	971.98	849.44	928.91	911.13	1029.68
sp|P49757|NUMB_HUMAN	NUMB	Protein numb homolog OS=Homo sapiens OX=9606 GN=NUMB PE=1 SV=2	611	EVPTGTCPVDPFE	5000	R.HTEVPTGTC#PVDPFEAQWAALENK.S	14	15	6470.18	5711.71	6567.9	6869	6014.42	6339.47	6446.68	5951.27	6178.43	6530.87	5954.61	5914.97	6581.54	5915.47	6254.86	6473.36	7155.43	6129.99	4641.12	4928.12	5226.24	4792.44	4838.54	4991.53	4533.33	5104.54	5021.44	4340.13	4737.76	5119.15	4739.77	5119	5115.48	5132.91	5041.5	5011.64
sp|P49757|NUMB_HUMAN	NUMB	Protein numb homolog OS=Homo sapiens OX=9606 GN=NUMB PE=1 SV=2	165	GCAFAACLERKQK	341.544	R.LSHAVGCAFAAC#LER.K	18	15	5190.82	5047.68	4761.06	4883.03	5114.27	5135.03	5014.39	4916.51	4998.59	5262.71	4827.12	4917.22	5249.81	4923.37	4934.38	5074.52	5093.5	4818.34	3957	4522.07	4532.27	4304.87	4538.94	4261.49	4216.04	4226.77	4145.01	4279.04	4310.27	4152.38	4302.81	4384.95	4472.16	3972.3	3950.1	4180.64
sp|P49757|NUMB_HUMAN	NUMB	Protein numb homolog OS=Homo sapiens OX=9606 GN=NUMB PE=1 SV=2	160	LSHAVGCAFAACL	202.625	R.LSHAVGC#AFAACLER.K	7	10	4142.82	4179.56	4351.53	4042.62	4372.38	4337.59	4406.87	4042.22	4526.88	4451.52	4203.6	4310.99	4398.89	4291.67	4238.03	4443.35	4477.11	4367.14	6316.91	6790.61	7003.46	6811.62	7214.08	6641.03	6425.64	6479.82	6949.67	6634.4	7211.17	6998.4	6735.04	6528.64	6556.38	6659.12	6614.58	6574.64
sp|Q92922|SMRC1_HUMAN	SMARCC1	SWI/SNF complex subunit SMARCC1 OS=Homo sapiens OX=9606 GN=SMARCC1 PE=1 SV=3	845	KELTDTCKERESD	5000	K.ELTDTC#K.E	18	15	8002.84	7858.22	8027.37	7827.17	8056.36	8142.68	7213.35	7822.78	8177.21	7801.48	7918.91	8343.35	7387.33	7894.94	7984.87	7833.21	7859.98	7890.19	4637.39	4249.84	4313.51	4527.94	4020.26	4674.7	4531.8	4078.24	4142.68	4576.31	4217.65	4607.1	4344.31	4332.25	4245.76	4244.84	3823.62	4433.81
sp|Q92922|SMRC1_HUMAN	SMARCC1	SWI/SNF complex subunit SMARCC1 OS=Homo sapiens OX=9606 GN=SMARCC1 PE=1 SV=3	520	NLTGDVCAVMRVH	5000	R.NLTGDVC#AVMR.V	6	4	1589.01	1726.73	1753.09	1792.4	1675.26	1812.14	1739.91	1711.32	1553.47	1815.82	1723.2	1805.71	1718.99	1640.99	1572.74	1739.51	1704.22	1544.01	862.65	704.69	827.86	984.45	736.57	806.66	819.96	688.64	771.45	806.86	774.71	845.62	885.69	813.43	688.7	893.94	735.15	817.33
sp|Q92922|SMRC1_HUMAN	SMARCC1	SWI/SNF complex subunit SMARCC1 OS=Homo sapiens OX=9606 GN=SMARCC1 PE=1 SV=3	119	KAGGALCHILGAA	5000	K.AGGALC#HILGAAYK.Y	1	0	548.97	540.69	574.44	643.2	568.98	574.12	450.32	417.69	494.63	640.49	569.16	570.99	497.9	498.52	576.39	381.95	382.17	513.21	0	0	0	0	0	0	0	0	0	0	0	0	0	0	0	0	0	0
sp|Q92922|SMRC1_HUMAN	SMARCC1	SWI/SNF complex subunit SMARCC1 OS=Homo sapiens OX=9606 GN=SMARCC1 PE=1 SV=3	761	YGLESSCIAGTGP	5000	K.VDPTYGLESSC#IAGTGPDEPEKLEGAEEEK.M	13	3	3045.01	3069.68	3538.59	3023.85	2744.32	3469.73	2755.44	3182.37	3246.75	3074.4	2922.67	3062.91	2790.28	2741.73	3018.62	2950.31	2858.97	2934.52	597.3	666.87	616.64	656.4	612	667.96	673.11	669.83	627.19	690.13	734.25	734.96	543.2	655.8	616.87	674.93	689.12	701.46
sp|Q92922|SMRC1_HUMAN	SMARCC1	SWI/SNF complex subunit SMARCC1 OS=Homo sapiens OX=9606 GN=SMARCC1 PE=1 SV=3	462	SWFDYNCIHVIER	5000	R.SVDLGEDNVTEQTNHIIIPSYASWFDYNC#IHVIER.R	1	0	236.53	185.41	241.85	241.05	197.52	211.99	256.04	289.41	197.97	175.67	217.28	181.41	155.51	199.4	216.51	196.31	200.59	223.57	0	0	0	0	0	0	0	0	0	0	0	0	0	0	0	0	0	0
sp|P62873|GBB1_HUMAN	GNB1	Guanine nucleotide-binding protein G(I)/G(S)/G(T) subunit beta-1 OS=Homo sapiens OX=9606 GN=GNB1 PE=1 SV=3	204	LFVSGACDASAKL	5000	R.LFVSGAC#DASAK.L	18	18	9621.1	9632.12	9749.93	9948.99	8969.35	9017.7	9347.68	9431.64	9505.69	9694.21	9205.02	9116.43	9230.96	9646.41	9134.98	8914.79	9118.3	9365.74	9614.77	9539.91	10176.7	9965.41	9179.59	9481.89	9347.55	9028.35	9562.35	9561.84	9103.98	9391.48	9865.6	8920.95	9330.81	9543.4	8359.21	8826.51
sp|P62873|GBB1_HUMAN	GNB1	Guanine nucleotide-binding protein G(I)/G(S)/G(T) subunit beta-1 OS=Homo sapiens OX=9606 GN=GNB1 PE=1 SV=3	271	SHDNIICGITSVS	5000	R.ADQELM*TYSHDNIIC#GITSVSFSK.S	88	46	27814.5	27534.7	27107.8	28797.3	27896.2	26968.8	27149.4	27951.5	26145.8	28274.5	27618.5	27589.8	28487.3	27921	27069.9	27114.4	26846.5	26126.8	17670.8	15112.5	16431.8	18347.4	15078	16565.5	16374.3	14922.9	16755.1	17117.1	15656.7	17053.3	17450.8	15434.4	17046	16143.5	14336.6	16914.5
sp|P62873|GBB1_HUMAN	GNB1	Guanine nucleotide-binding protein G(I)/G(S)/G(T) subunit beta-1 OS=Homo sapiens OX=9606 GN=GNB1 PE=1 SV=3	25	RDARKACADATLS	5000	K.AC#ADATLSQITNNIDPVGR.I	0	1	0	0	0	0	0	0	0	0	0	0	0	0	0	0	0	0	0	0	128.67	109.79	115.93	161.92	124.62	91.08	131	148.92	136.12	95.93	124.41	105.53	155.69	81.52	141.26	103.63	107.76	130.15
sp|P62873|GBB1_HUMAN	GNB1	Guanine nucleotide-binding protein G(I)/G(S)/G(T) subunit beta-1 OS=Homo sapiens OX=9606 GN=GNB1 PE=1 SV=3	148	HTGYLSCCRFLDD	42.0551	R.ELAGHTGYLSC#CR.F	5	9	2943.9	2789.74	2873.16	2882.8	2764.33	2699.33	2616.02	2774.28	2794.58	2898.06	2547.06	2764.45	2936.35	2871.99	2778.58	2761.87	2563.67	2753.71	3279.38	2863.57	3084.96	3235.78	2905.99	3106.39	2638.65	2790.62	3347.97	2964.86	2746.68	2858.42	3135.46	2898.05	3063.57	3061.33	2703.12	3042.98
sp|P62873|GBB1_HUMAN	GNB1	Guanine nucleotide-binding protein G(I)/G(S)/G(T) subunit beta-1 OS=Homo sapiens OX=9606 GN=GNB1 PE=1 SV=3	149	TGYLSCCRFLDDN	32.431	R.ELAGHTGYLSCC#R.F	5	3	2005.6	1840.58	1858.66	2076.21	1894.44	1767.08	1674.16	1789.9	1738.86	1767.82	1687.15	1637.86	1855.09	1699.19	1682.74	1744.24	1936.01	1786.51	1192.02	1063.79	1126.43	1235.29	1189.61	1172.19	973.44	1046	1215.26	1026.58	1071.94	1019.51	1200.68	1087.54	1028.08	1097.96	922.34	1031.29
sp|P09016|HXD4_HUMAN	HOXD4	Homeobox protein Hox-D4 OS=Homo sapiens OX=9606 GN=HOXD4 PE=1 SV=3	96	AAPGEPCPAPPAP	5000	R.GHGQEPGGPGGHYAAPGEPC#PAPPAPPPAPLPGAR.A	1	0	85.13	59.5	92.55	99.26	55.19	96.51	90.18	78.49	67.42	72.3	65.77	91.44	96.99	86.56	70.61	69.88	81.19	70.52	0	0	0	0	0	0	0	0	0	0	0	0	0	0	0	0	0	0
sp|P09016|HXD4_HUMAN	HOXD4	Homeobox protein Hox-D4 OS=Homo sapiens OX=9606 GN=HOXD4 PE=1 SV=3	192	EIAHTLCLSERQI	5000	R.IEIAHTLC#LSER.Q	1	0	384.85	480.2	388.87	393.26	469.1	392.95	441.62	361.32	354.81	371.64	384	358.27	388.34	363.61	366.3	426.46	407.05	405.61	0	0	0	0	0	0	0	0	0	0	0	0	0	0	0	0	0	0
sp|Q15599|NHRF2_HUMAN	NHERF2	Na(+)/H(+) exchange regulatory cofactor NHE-RF2 OS=Homo sapiens OX=9606 GN=NHERF2 PE=1 SV=2	271	LNGGSACSSRSDL	5000	R.VTPTEEHVEGPLPSPVTNGTSPAQLNGGSAC#SSR.S	11	2	1265.15	1083.44	1014.41	1243.62	1177.95	1201	1152.07	1178.93	1165.75	1081.95	1201.05	1288.08	1219.1	1123.28	1293.44	1123.34	1110.1	1204.19	150.68	252.19	168.62	129.22	160.93	164.82	141.04	174.05	152.02	215.78	149.47	134.13	142.21	165.33	184.81	181.82	134.46	154.25
sp|Q9Y6Y0|NS1BP_HUMAN	IVNS1ABP	Influenza virus NS1A-binding protein OS=Homo sapiens OX=9606 GN=IVNS1ABP PE=1 SV=3	143	YRNFASCMGDSRL	5000	R.NFASC#M*GDSR.L	10	22	2565.6	2766.81	2978.89	2748.81	2698.59	2759.54	3092.34	2688.47	2777.7	2860.15	2645.6	2683.87	2689.82	2440.97	2712.33	2799.94	2630.03	2755.35	5178.68	5133.86	5621.6	5815.3	5367.89	5663.89	5275.87	5342.39	5493.84	5625.89	5246.66	5320.92	5147.75	5163.15	5113.03	5260.11	5154.29	5371.28
sp|Q9Y6Y0|NS1BP_HUMAN	IVNS1ABP	Influenza virus NS1A-binding protein OS=Homo sapiens OX=9606 GN=IVNS1ABP PE=1 SV=3	32	RKSGQFCDVRLQV	5000	K.SGQFC#DVR.L	2	2	1068.68	1206.69	1336.77	1285.91	1154.91	1179.59	1195.21	976.3	1064.53	1150.06	1230.95	1262.49	1191.71	1175.72	1192.31	1147.97	1168.45	1074.22	1188.09	1103.52	1145.6	1032.81	1013.49	1185.46	1087.92	1034.71	1065.44	1071.6	1117.62	1148.47	1097.74	1086.36	1096.9	1133.95	990.04	1045.99
sp|Q9Y6Y0|NS1BP_HUMAN	IVNS1ABP	Influenza virus NS1A-binding protein OS=Homo sapiens OX=9606 GN=IVNS1ABP PE=1 SV=3	39	DVRLQVCGHEMLA	5000	R.LQVC#GHEMLAHR.A	9	15	1504.31	1711.68	1686.36	1701.29	1763.24	1530.69	1865.24	1586.76	1716.46	1609.43	1475.82	1609.19	1618.97	1567.92	1616.02	1563.54	1589.14	1565.2	3247.83	2865.53	3186.06	3214.3	3231.28	3330.94	3120.97	2969.1	3310.07	3149.76	3021.68	2971.89	2982.65	3136	2917.67	2857.87	2900.47	2907.03
sp|Q9Y6Y0|NS1BP_HUMAN	IVNS1ABP	Influenza virus NS1A-binding protein OS=Homo sapiens OX=9606 GN=IVNS1ABP PE=1 SV=3	274	SSSSTGCLSSPNA	5000	K.QISSSSTGC#LSSPNATVQSPK.H	5	7	932.65	865.46	704.39	873.8	827.89	819.79	800.48	952.15	841.06	991.82	928.03	813.59	867.31	922.5	855.56	847.88	784.86	753.41	1625.54	1850.87	1726.82	1779.32	1604.41	1703.62	1500.25	1856.93	1776.05	1577.39	1671.09	1662.37	1786.24	1761.44	1649.69	1662.49	1688.42	1757.91
sp|Q9Y6Y0|NS1BP_HUMAN	IVNS1ABP	Influenza virus NS1A-binding protein OS=Homo sapiens OX=9606 GN=IVNS1ABP PE=1 SV=3	121	DRVKQVCGDYLLS	5000	K.QVC#GDYLLSR.M	1	2	133.88	216.77	121.52	163.17	151.56	137.84	160.69	135.76	151.88	170.15	131.91	165.91	157.9	115.76	152.66	159.52	140.91	151.73	343.79	377.25	319.43	359.79	321.28	426.26	307.65	276.06	321.88	342.5	343.64	357.36	345.66	296.55	332.04	386.81	355.09	314.49
sp|Q9Y6Y0|NS1BP_HUMAN	IVNS1ABP	Influenza virus NS1A-binding protein OS=Homo sapiens OX=9606 GN=IVNS1ABP PE=1 SV=3	387	CLRTVECYNPHTD	5000	R.TVEC#YNPHTDHWSFLAPMR.T	0	0	0	0	0	0	0	0	0	0	0	0	0	0	0	0	0	0	0	0	0	0	0	0	0	0	0	0	0	0	0	0	0	0	0	0	0	0
sp|Q9Y6Y0|NS1BP_HUMAN	IVNS1ABP	Influenza virus NS1A-binding protein OS=Homo sapiens OX=9606 GN=IVNS1ABP PE=1 SV=3	187	MLEDNVCLPSNGK	5000	K.LEVMLEDNVC#LPSNGK.L	0	0	0	0	0	0	0	0	0	0	0	0	0	0	0	0	0	0	0	0	0	0	0	0	0	0	0	0	0	0	0	0	0	0	0	0	0	0
sp|Q9Y6Y0|NS1BP_HUMAN	IVNS1ABP	Influenza virus NS1A-binding protein OS=Homo sapiens OX=9606 GN=IVNS1ABP PE=1 SV=3	575	GSHAISCVEMYDP	616.803	K.LFVCGGFDGSHAISC#VEMYDPTR.N	3	5	518.25	602.9	519.51	606.9	654.78	522.81	652.72	611.72	642.18	595.73	529.84	564.11	575.36	559.67	510.08	605.75	534.67	514.66	2118.04	1993.22	2083.84	1940.11	2117.73	2050.79	1849.43	1993.51	2066.15	2000.72	2141.14	2158.67	2034.95	2032.79	2066.61	1917.23	1930.48	1920.76
sp|Q9Y6Y0|NS1BP_HUMAN	IVNS1ABP	Influenza virus NS1A-binding protein OS=Homo sapiens OX=9606 GN=IVNS1ABP PE=1 SV=3	454	ELRTNRCNAGVCA	285.445	R.C#NAGVCALNGK.L	7	9	3406.24	3448.32	3725.85	3829.95	3498.26	3594.35	3906.45	3339.6	3490.77	3661.33	3597.11	3520.97	3559.45	3382.42	3621.39	3577.78	3276.92	3431.48	4158.23	4475.88	4745.19	4591.23	4534.91	4546.2	4821.66	4254.07	4454.19	4510.84	4383.19	4294.15	4352.45	4390.44	4351.1	4330.79	4160.87	4257.61
sp|Q96HA7|TONSL_HUMAN	TONSL	Tonsoku-like protein OS=Homo sapiens OX=9606 GN=TONSL PE=1 SV=2	762	SQKRPRCSATAQR	5000	R.C#SATAQR.V	3	2	639.81	581.37	705.24	623	614.85	755.97	707.66	599.67	635.31	667.84	574.74	647.53	609.55	620.81	514.02	654.93	640.73	686.61	1137	1153.83	1173.09	992.25	969.82	1111.08	967.81	1154.25	972.38	1077.77	1177.68	1130.4	960.04	1102.79	1067.32	976.67	1019.91	1101.1
sp|Q96HA7|TONSL_HUMAN	TONSL	Tonsoku-like protein OS=Homo sapiens OX=9606 GN=TONSL PE=1 SV=2	283	VQRAAICQNLQHV	5000	R.AAIC#QNLQHVLAVVR.L	4	6	2116.74	2026.78	2226.54	2202.72	2207.8	2163.94	2206.22	2052.72	2346.33	2187.13	2019.72	2334.92	2275.13	2189.79	2303.72	2330.91	2243.33	2045.61	3094.78	2819.26	2849.16	2811.94	2710.73	2921.31	2923.04	2810.16	2998.53	2944.92	2992.89	2879.45	3070.64	2880.17	3060.17	2930.29	2812.2	2817.35
sp|Q96HA7|TONSL_HUMAN	TONSL	Tonsoku-like protein OS=Homo sapiens OX=9606 GN=TONSL PE=1 SV=2	66	ADDPLGCAVAHRK	5000	R.ADDPLGC#AVAHR.K	1	0	161.17	164.31	223.7	104.56	134.64	226.04	202.55	167.95	211.37	166.85	126.76	158.89	180.68	186.02	175.75	202.72	102.49	161.84	0	0	0	0	0	0	0	0	0	0	0	0	0	0	0	0	0	0
sp|Q96HA7|TONSL_HUMAN	TONSL	Tonsoku-like protein OS=Homo sapiens OX=9606 GN=TONSL PE=1 SV=2	1345	LCSRRLCAEDRDA	5000	R.LC#AEDRDALR.Q	1	0	155.18	131.28	125.78	202.78	174.58	214.26	142.91	133.86	167.21	124.27	137.01	131.18	132.13	153.14	174.14	159.95	128.13	123.5	0	0	0	0	0	0	0	0	0	0	0	0	0	0	0	0	0	0
sp|Q96HA7|TONSL_HUMAN	TONSL	Tonsoku-like protein OS=Homo sapiens OX=9606 GN=TONSL PE=1 SV=2	972	QRYYQTCGLLPRL	5000	R.YYQTC#GLLPR.L	1	0	620.85	679.37	678.75	717.31	742.04	658.77	642.31	630.62	710.51	658.43	684.47	664.06	683.78	629.34	596.08	685.81	655.88	577.03	0	0	0	0	0	0	0	0	0	0	0	0	0	0	0	0	0	0
sp|Q96HA7|TONSL_HUMAN	TONSL	Tonsoku-like protein OS=Homo sapiens OX=9606 GN=TONSL PE=1 SV=2	1340	LRELQLCSRRLCA	5000	R.ELQLC#SR.R	0	2	0	0	0	0	0	0	0	0	0	0	0	0	0	0	0	0	0	0	70.43	96.07	42.1	59.33	78.95	84.06	66.1	40.34	93.16	108.03	55.7	109.07	49.08	48.38	74.53	71.98	55.77	79.94
sp|Q96HA7|TONSL_HUMAN	TONSL	Tonsoku-like protein OS=Homo sapiens OX=9606 GN=TONSL PE=1 SV=2	124	LDIYDHCQSRDAL	5000	R.THLDIYDHC#QSR.D	0	2	0	0	0	0	0	0	0	0	0	0	0	0	0	0	0	0	0	0	350.11	378.59	465.41	381.44	445.71	355.2	395.21	385.22	478.47	469.44	337.25	345.96	385.09	418.46	364.56	334.21	373.08	387.77
sp|Q96HA7|TONSL_HUMAN	TONSL	Tonsoku-like protein OS=Homo sapiens OX=9606 GN=TONSL PE=1 SV=2	537	TLLHRACIEGQLR	5000	R.AC#IEGQLR.R	0	0	0	0	0	0	0	0	0	0	0	0	0	0	0	0	0	0	0	0	0	0	0	0	0	0	0	0	0	0	0	0	0	0	0	0	0	0
sp|Q96HA7|TONSL_HUMAN	TONSL	Tonsoku-like protein OS=Homo sapiens OX=9606 GN=TONSL PE=1 SV=2	596	DPGGQGCEGITPL	308.026	R.FLLDHGAAVDDPGGQGC#EGITPLHDALNCGHFEVAELLLER.G	5	3	573.36	620.01	662.95	687.85	656.56	560.1	629.34	777	829.68	594.36	652.39	589.2	646.76	621.62	657.25	511.82	578.21	668.16	425.96	376.07	369.2	407.48	351.75	391.55	378.38	368.77	433.93	398.91	366.05	355.1	391.22	278.08	324.53	406.51	387.8	303.73
sp|P42695|CNDD3_HUMAN	NCAPD3	Condensin-2 complex subunit D3 OS=Homo sapiens OX=9606 GN=NCAPD3 PE=1 SV=2	1484	NKDTPACSRRSLR	5000	K.DTPAC#SR.R	3	3	3171.76	3149.18	2973.55	2964.06	2837.92	2889.58	3072.96	2997.2	3013.91	2806.86	3037.27	2953.46	2852.72	2838.18	2845.92	2752.86	2884.49	3003.64	1588.26	1465.7	1358.19	1483.75	1298.03	1536.79	1376.43	1389.05	1343.54	1402.86	1478.51	1496	1448.57	1503.61	1449.13	1438.54	1574.55	1403.94
sp|P42695|CNDD3_HUMAN	NCAPD3	Condensin-2 complex subunit D3 OS=Homo sapiens OX=9606 GN=NCAPD3 PE=1 SV=2	572	VSILKHCDVSGMK	5000	K.HC#DVSGMK.E	7	6	5404.69	5306.04	5479.59	5379.73	5768.72	5500.32	5558.65	5262.77	5393.15	5376.69	5595.93	5786	5638.24	5308.51	5296.78	5499.15	5467.82	5410.99	3270.77	2939.18	3210.8	3090.32	3162.67	2873.44	3030.64	2907.19	3116.79	3024.73	3082.42	3153.27	3060.65	2876.86	2902.9	3154.78	3047.4	3099.53
sp|P42695|CNDD3_HUMAN	NCAPD3	Condensin-2 complex subunit D3 OS=Homo sapiens OX=9606 GN=NCAPD3 PE=1 SV=2	931	ITLGKLCLQHEDL	5000	K.LC#LQHEDLAK.K	12	11	2066.68	2281.25	2240.74	1949.29	2145.89	2032.35	1888.29	2053.76	1857.24	2074.74	2001.02	2039.36	2094.85	2131.69	2029.08	1829.9	1954.37	1982.95	1252.01	1372.17	1389.2	1254.36	1257.37	1262.42	1139.27	1223.5	1156.06	1300.97	1222.69	1282.99	1232.1	1169.49	1226.44	1157.15	1224.59	1087.86
sp|P42695|CNDD3_HUMAN	NCAPD3	Condensin-2 complex subunit D3 OS=Homo sapiens OX=9606 GN=NCAPD3 PE=1 SV=2	1389	GSPEKTCSQVSSY	5000	K.TC#SQVSSYSLEQESNGEIEHVTK.R	16	10	3382.86	3220.94	3333.58	3285.13	3220.17	3386.1	2803.22	3156.52	3073.39	3295.4	3034.36	3231.72	3282.25	3364.38	3332.53	2906.98	3046.7	3182.72	1939.25	1855.51	1995.76	1834.99	1796.68	1881.29	1631.07	1748.29	1775.31	1723.86	1956.81	1813.32	1653.45	1860.58	1792.62	1718.26	1719.21	1701.51
sp|P42695|CNDD3_HUMAN	NCAPD3	Condensin-2 complex subunit D3 OS=Homo sapiens OX=9606 GN=NCAPD3 PE=1 SV=2	952	VRELEVCEDVAVR	5000	R.ELEVC#EDVAVR.N	12	10	1768.05	1685.07	1854.81	1866.87	1790.26	1788.03	1756.15	1744.16	1917.2	1762.32	1508.29	1563.25	1805.45	1665.58	1738.84	1876.28	1786.91	1706.52	1738.25	1689.6	1837.52	2166.32	1852.52	1840.65	1836.59	1759.43	1884.42	1897.32	1796.66	1678.5	1776.07	1714.44	1763.6	1800.26	1656.76	1786
sp|P42695|CNDD3_HUMAN	NCAPD3	Condensin-2 complex subunit D3 OS=Homo sapiens OX=9606 GN=NCAPD3 PE=1 SV=2	361	ILLQHICAKVVDK	5000	R.ILLQHIC#AK.V	14	11	12190.2	12171.6	12953.7	11685.8	11794.9	11637.6	11454.2	11213.5	11328.1	11906.2	12305	11976.8	12198.3	12034.5	12087.6	11010.8	11002.2	11764.5	8242.81	7758.89	7780.02	7822.85	7646.26	7765.7	7195.98	6902.82	7234.07	7296.84	7375.6	7407.18	7765.6	7328.84	7773.52	6882.63	6089.19	7002.36
sp|P42695|CNDD3_HUMAN	NCAPD3	Condensin-2 complex subunit D3 OS=Homo sapiens OX=9606 GN=NCAPD3 PE=1 SV=2	330	TSQVINCRNQAVQ	5000	R.APLAVTSQVINC#R.N	7	11	1770.31	1863.32	1908.59	1851.6	1905.13	1949.78	1858.32	1704.39	1763.49	2005.39	1772.94	1684.77	1982.36	1855.34	1775.1	1700.51	1848.97	1819.48	2745.32	2611.12	2540.98	2586.86	2565.51	2593.93	2468.37	2537.62	2685.46	2563.55	2623.58	2688.85	2578.1	2526.51	2565.91	2343.44	2421.18	2343.76
sp|P42695|CNDD3_HUMAN	NCAPD3	Condensin-2 complex subunit D3 OS=Homo sapiens OX=9606 GN=NCAPD3 PE=1 SV=2	631	VPVVMDCESTVQE	5000	R.GVVPVVMDC#ESTVQEK.A	7	4	2907.81	3052.21	3130.84	3159.79	3010.84	3101.56	2818.3	3160.61	3179.5	2713.28	3114.01	3068.36	3188.37	2971.87	2836.99	2895.81	3010.46	2967.73	1481.74	1322.61	1358.14	1390.58	1425.66	1235.14	1321.14	1363.02	1369.48	1304.2	1394.69	1322.33	1389.47	1320.79	1363.84	1263.9	1288.84	1125.9
sp|P42695|CNDD3_HUMAN	NCAPD3	Condensin-2 complex subunit D3 OS=Homo sapiens OX=9606 GN=NCAPD3 PE=1 SV=2	1456	QGNDILCLSLPDK	5000	R.SQGNDILC#LSLPDKPPPQPQQWNVR.S	6	8	1898.78	2064.94	2097.61	2012.79	2009.14	2097.7	2081.65	2066.54	2181.81	2120.69	1933.74	2306.32	2198.14	1961.48	1985.85	2163.6	2090.73	2001.26	3113.85	3418.48	3332.37	3362.73	3361.23	3497.9	3220.98	3328.39	3454.68	3350.62	3236.28	3468.8	3280.52	3055.99	3251.78	3227.4	3325.92	3314.05
sp|P42695|CNDD3_HUMAN	NCAPD3	Condensin-2 complex subunit D3 OS=Homo sapiens OX=9606 GN=NCAPD3 PE=1 SV=2	15	SGLQPWCPLDLRL	5000	R.GLGSGLQPWC#PLDLR.L	24	9	8816.55	8852.65	10511.2	9125.84	8884.07	9255.11	9455.75	8937.9	8763.06	9138.34	8748.86	9235.15	8981.28	8697.53	8984.57	9059.97	8766.84	8698.53	4117.45	3899.42	4307.99	4244.85	4207.59	3990.87	4090.95	3841.21	4024.6	4099.27	4051.99	4219.01	3846.41	3853.44	4054.41	3875.95	4147.1	4148.36
sp|P42695|CNDD3_HUMAN	NCAPD3	Condensin-2 complex subunit D3 OS=Homo sapiens OX=9606 GN=NCAPD3 PE=1 SV=2	541	VGSGERCVMAMLR	5000	R.C#VMAMLR.R	1	0	132.29	138.03	122.31	107.15	115.85	134.94	149.85	103.97	132.61	116.31	99.3	140.05	123.59	116.87	139.06	102.27	105.65	150.59	0	0	0	0	0	0	0	0	0	0	0	0	0	0	0	0	0	0
sp|P42695|CNDD3_HUMAN	NCAPD3	Condensin-2 complex subunit D3 OS=Homo sapiens OX=9606 GN=NCAPD3 PE=1 SV=2	867	GDIAQLCPARVEK	5000	K.YIFTLGDIAQLC#PAR.V	0	2	0	0	0	0	0	0	0	0	0	0	0	0	0	0	0	0	0	0	585.51	435.01	507.42	570.24	446.5	505.94	553.32	481.78	492.86	455.33	466.61	495.73	367.95	431.13	463.08	508.87	420.69	435.76
sp|P61158|ARP3_HUMAN	ACTR3	Actin-related protein 3 OS=Homo sapiens OX=9606 GN=ACTR3 PE=1 SV=3	408	EIGPSICRHNPVF	5000	K.KDYEEIGPSIC#R.H	17	15	5535.8	5883.98	6028.9	6033.63	5293.49	5346.08	5419.31	5661.89	6040.19	5705.43	5133.82	5698.88	5591.34	5356.24	5742.92	5492.68	5536.23	5671.61	6589.52	6065.39	6886.25	6543.99	6217.4	5686.65	6030.39	5813.72	6152.57	6173.14	6359.45	6181.39	6242.47	6191.44	5987.04	6377.91	6007.29	5981.79
sp|P61158|ARP3_HUMAN	ACTR3	Actin-related protein 3 OS=Homo sapiens OX=9606 GN=ACTR3 PE=1 SV=3	235	ERYSYVCPDLVKE	5000	R.YSYVC#PDLVK.E	11	13	9519.42	10259.7	11102.9	10399.3	9719.7	9356.88	10412	9273.66	9719.43	9992.13	8533.23	8671.69	9572.43	9277.8	8974.54	9054.01	9680.43	9421.96	8477.22	8260.3	8679.39	7887.32	8244	7091.68	6987.87	6950.74	8348.66	7002.2	7736.47	7287.16	7595.2	7365.85	7446.66	8094.87	6911.23	6598.13
sp|P61158|ARP3_HUMAN	ACTR3	Actin-related protein 3 OS=Homo sapiens OX=9606 GN=ACTR3 PE=1 SV=3	189	GYVIGSCIKHIPI	5000	R.TLTGTVIDSGDGVTHVIPVAEGYVIGSC#IK.H	10	11	2879.02	2925.19	3156.1	2866.14	2763.42	2754.01	2762.92	2886.49	2619.85	2889.98	2716.91	2759.7	2870.49	2709.46	2538.81	2598.34	2705.45	2877.78	3305.21	3623.82	3396.12	3311.37	3585.86	3278.91	2959.11	3328.12	3400.14	3465.13	3462.82	3337.1	3348.17	3470.97	3515.41	3199.76	3231.46	3445.7
sp|P61158|ARP3_HUMAN	ACTR3	Actin-related protein 3 OS=Homo sapiens OX=9606 GN=ACTR3 PE=1 SV=3	34	QFIIPSCIAIKES	5000	K.LGYAGNTEPQFIIPSC#IAIK.E	14	16	5894.64	5668.98	6260.61	5569.04	5003.17	5489.27	5145.8	5487.59	5622.53	5893.57	5816.81	5752.31	5183.29	5629.75	5742.03	5815.6	5279.6	5345.58	5588.16	5807.93	6342	6039.13	6000.59	5743.79	5950.57	5808.46	5913.29	5760.63	5962.45	5646.78	5672.17	5638.01	5408.66	5927.48	5572.25	5399.43
sp|P61158|ARP3_HUMAN	ACTR3	Actin-related protein 3 OS=Homo sapiens OX=9606 GN=ACTR3 PE=1 SV=3	8	AGRLPACVVDCGT	259.443	R.LPAC#VVDCGTGYTK.L	5	8	1912.09	1974.1	1963.79	1870.24	1622.27	1824.16	1830.57	1733.83	1936.18	1860.18	1920.62	1998.74	1905.58	1819.7	1883.38	1919.89	1880.39	1943.72	3419.45	3576.73	4094.14	4071.36	3794.92	3667.91	3706.95	3726.74	3710.78	3574.68	3968.1	3726.35	3684.62	3962.3	3760.27	4031.85	3357.31	3433.44
sp|P61158|ARP3_HUMAN	ACTR3	Actin-related protein 3 OS=Homo sapiens OX=9606 GN=ACTR3 PE=1 SV=3	12	PACVVDCGTGYTK	218.061	R.LPACVVDC#GTGYTK.L	7	8	3180.69	3359.13	3569.4	3398.86	3059.05	3123.53	3393.95	3452.75	3416.69	3076.31	3288.29	3411.24	3237.08	3238.24	3267.61	3123.15	3149.6	3397.12	3867.24	4083.98	4177.08	4092.42	3833.45	4014.9	4029.4	3977.68	3983.83	3748.17	4068.77	3938.98	3806.01	3755.47	3994.02	3832.9	3693.43	3912.41
sp|Q9Y5X3|SNX5_HUMAN	SNX5	Sorting nexin-5 OS=Homo sapiens OX=9606 GN=SNX5 PE=1 SV=1	250	YIHTAACLHSLAL	5000	K.NVADDYIHTAAC#LHSLALEEPTVIKK.Y	14	13	4239.01	4679.63	4842.9	4604.31	4819.11	4580.16	4396.32	4597.12	4577.79	4847.45	4793	4644.67	4219.59	4429.04	4275.71	4386.24	4566.75	4625.41	4487.66	4567.59	4721.21	4885.83	4724.9	4627.94	4475.51	4521.86	4352.21	4460.69	4595.77	4555.75	4641.62	4616.88	4401.25	4583.52	4854.21	4297.06
sp|Q9Y5X3|SNX5_HUMAN	SNX5	Sorting nexin-5 OS=Homo sapiens OX=9606 GN=SNX5 PE=1 SV=1	397	VSLLQSCIDLFKN	5000	R.NNVSLLQSC#IDLFK.N	1	0	895.96	887.31	979.28	790.73	819.11	810.43	1034.87	929.21	860.86	872.29	905.89	1010.02	775.28	817.59	843.97	937.28	1066.33	866.54	0	0	0	0	0	0	0	0	0	0	0	0	0	0	0	0	0	0
sp|Q9Y5X3|SNX5_HUMAN	SNX5	Sorting nexin-5 OS=Homo sapiens OX=9606 GN=SNX5 PE=1 SV=1	347	AHQQECCQKFEQL	106.762	K.LAEAHQQECC#QK.F	9	11	7940.47	7702.61	7914.39	7851.92	7963.25	7571.07	7916.77	7534.1	8073.61	7995.03	7345.8	7537.27	7975.89	7728.65	7686.08	7815.32	7275.03	7462.75	7548.28	7818.86	7994.79	7655.28	7658.77	7700.21	7347.6	7800.2	7852.57	7250.4	7505.31	7646.16	7511.02	8093.61	7647.7	7447.96	7577.87	7760.27
sp|Q9Y5X3|SNX5_HUMAN	SNX5	Sorting nexin-5 OS=Homo sapiens OX=9606 GN=SNX5 PE=1 SV=1	346	EAHQQECCQKFEQ	69.0466	K.LAEAHQQEC#CQK.F	0	1	0	0	0	0	0	0	0	0	0	0	0	0	0	0	0	0	0	0	440.84	433.4	435.68	435.84	387.21	411.07	416.72	454.83	415.57	438.83	413.52	371.05	366.52	360.35	384.46	416.09	392.64	412.67
sp|Q9BQ52|RNZ2_HUMAN	ELAC2	Zinc phosphodiesterase ELAC protein 2 OS=Homo sapiens OX=9606 GN=ELAC2 PE=1 SV=2	609	SMIPAKCLQEGAE	5000	K.C#LQEGAEISSPAVER.L	9	8	3123.11	3253.32	3347.23	3040.15	3205.9	3154.84	3178.35	3208.79	2869.18	3279.55	3276.05	3180.34	3111.96	3099.91	2974.89	3081.37	3115.96	3073.09	1697.19	1691.72	1633.73	1825.09	1739	1786.63	1758.52	1616.58	1583.41	1874.94	1642.39	1435.85	1561.24	1462.68	1589.62	1611.57	1509.27	1503.49
sp|Q9BQ52|RNZ2_HUMAN	ELAC2	Zinc phosphodiesterase ELAC protein 2 OS=Homo sapiens OX=9606 GN=ELAC2 PE=1 SV=2	51	KRGPSGCSGGPNT	5000	K.RGPSGC#SGGPNTVYLQVVAAGSR.D	26	29	5589.08	5967.77	6158.54	6023.92	6023.16	5646.14	5578.42	5808.93	5764.85	5999.65	5810.87	6089.49	5823.14	6069.23	5765.82	5561.86	5997.12	5687.75	7956.36	7488.78	7782.04	7845	7838.45	7740.45	7584.38	7802.68	7834.27	7973.39	7833.43	7779.96	7838.43	7868.53	7882.01	7772.01	7606.23	8008.59
sp|Q9BQ52|RNZ2_HUMAN	ELAC2	Zinc phosphodiesterase ELAC protein 2 OS=Homo sapiens OX=9606 GN=ELAC2 PE=1 SV=2	87	NRYLFNCGEGVQR	5000	R.YLFNC#GEGVQR.L	2	3	985.45	1216.86	1079.17	1105	1154.91	942.16	1029.71	1028.55	990.08	1057.6	1050.01	1176.5	1040.79	1003.14	1054.36	955.78	1005.96	1221.53	1043.46	954.17	1048.18	1066.06	970.05	1047.61	1031.65	1089.01	1106.83	1079.75	1135.72	1090.69	935.34	1081.35	1028.89	1118.19	1049.2	1022.97
sp|Q9BQ52|RNZ2_HUMAN	ELAC2	Zinc phosphodiesterase ELAC protein 2 OS=Homo sapiens OX=9606 GN=ELAC2 PE=1 SV=2	374	LVLNENCASVHNL	5000	R.FGPDTQHLVLNENC#ASVHNLR.S	5	6	802.86	908.67	907.73	977.27	848.75	818.01	913.74	932.79	957.83	965.29	838.71	916.25	938.23	969.12	871.04	937.34	843.85	821.95	1430.85	1330.98	1187.52	1530.87	1428.15	1366.42	1730.36	1275.17	1382.29	1480.94	1171.56	1450.26	1671.26	1242.68	1366.46	1490.18	1227.95	1406.59
sp|Q9BQ52|RNZ2_HUMAN	ELAC2	Zinc phosphodiesterase ELAC protein 2 OS=Homo sapiens OX=9606 GN=ELAC2 PE=1 SV=2	670	SGDTMPCEALVRM	5000	K.VVYSGDTM*PC#EALVR.M	35	54	12106.1	12955.1	12836.5	12697.4	12663.2	12414.3	12680.1	12464.3	12859.7	12965.6	12644.5	12736.1	12775.5	12448.6	12788	12101.6	12443.9	12069.3	19659.1	19471	19332.2	19963.2	19135.2	19327.5	18751	17837.5	19260.2	19565.3	18910.5	19309.8	19313.6	19097.5	18785.4	19184.4	17938.2	18946.7
sp|Q9BQ52|RNZ2_HUMAN	ELAC2	Zinc phosphodiesterase ELAC protein 2 OS=Homo sapiens OX=9606 GN=ELAC2 PE=1 SV=2	136	ETGLPKCVLSGPP	5000	K.C#VLSGPPQLEK.Y	13	9	7111.48	7564.81	7748.08	7067.51	7413.24	6957.48	7069.95	7334	7295.96	7293.59	7379.06	7290.09	7282.99	7215.94	7164.26	6846.67	7006.12	6905.29	6288.7	5778.04	6113.12	6677.26	5627.93	5905.62	6127.22	5587.54	6197.22	6087.64	5774.52	5703.67	6241.22	5690.21	5853.2	6422.62	5339.56	5429.96
sp|Q9BQ52|RNZ2_HUMAN	ELAC2	Zinc phosphodiesterase ELAC protein 2 OS=Homo sapiens OX=9606 GN=ELAC2 PE=1 SV=2	753	FDHMKVCFGDFPT	5000	K.VC#FGDFPTMPK.L	4	6	573.97	583.01	641.75	555.13	647.33	555.32	551.04	565.34	563.08	591.62	620.28	655.63	508.98	644.57	534.46	543.3	596.62	543.95	1164.97	1146.5	1132.94	1046.16	1137.11	1134.83	1123.68	1144.61	1115.09	1060.5	1080.82	1209.91	1095.84	1002.45	1090.68	953.65	1112.03	958.5
sp|Q9BQ52|RNZ2_HUMAN	ELAC2	Zinc phosphodiesterase ELAC protein 2 OS=Homo sapiens OX=9606 GN=ELAC2 PE=1 SV=2	245	LVVAFICKLHLKR	5000	R.DSSLVVAFIC#K.L	1	0	303.86	248.79	239.76	340.72	303.65	309.35	309.84	314.7	307.22	276.94	271.34	245.34	259.8	310.79	323.67	283.96	312.01	261.64	0	0	0	0	0	0	0	0	0	0	0	0	0	0	0	0	0	0
sp|Q9BQ52|RNZ2_HUMAN	ELAC2	Zinc phosphodiesterase ELAC protein 2 OS=Homo sapiens OX=9606 GN=ELAC2 PE=1 SV=2	421	PMVQGECLLKYQL	5000	K.EGPTLSVPMVQGEC#LLK.Y	1	1	330.07	360.07	364.64	404.75	453.99	266.6	398.17	375.5	351.43	332.95	339.54	324.51	342.91	334.13	377.96	359.74	381.04	405.13	340.84	344.09	407.01	390.57	416.3	432.82	382.79	431.93	369.04	391.66	348.69	326.69	362.04	327.47	442.08	422.24	348.68	402.02
sp|O15231-8|ZN185_HUMAN	ZNF185	Isoform 8 of Zinc finger protein 185 OS=Homo sapiens OX=9606 GN=ZNF185	262	RAIWIECLPSMPS	5000	R.AIWIEC#LPSMPSPAGSQELR.S	5	0	380.68	344.34	435.45	320.22	365.52	369.34	303.08	345.88	288.39	437.24	375.43	437.36	390.97	443.59	400.4	472.71	488.65	407.89	0	0	0	0	0	0	0	0	0	0	0	0	0	0	0	0	0	0
sp|O15231|ZN185_HUMAN	ZNF185	Zinc finger protein 185 OS=Homo sapiens OX=9606 GN=ZNF185 PE=1 SV=3	615	MEKKPPCGSTPYS	5000	K.KPPC#GSTPYSER.T	17	5	14450.1	13392.5	13964.7	14506.1	13811.9	14778.4	14133.3	13213.2	14007.7	14255	13483.1	14151.4	14328	13854.6	14045.1	14027.5	12816.3	14061.5	1990.7	2091.94	2215.29	2008.78	2073.13	1819.73	1950.2	2157.85	2085.14	2041.08	2225.5	2014.98	1946.22	2150.62	1959.83	1872.54	1862.29	1923.8
sp|O15231|ZN185_HUMAN	ZNF185	Zinc finger protein 185 OS=Homo sapiens OX=9606 GN=ZNF185 PE=1 SV=3	466	LVRRESCGSSVLT	5000	R.RESC#GSSVLTDFEGK.D	12	0	3885.27	3732.73	3869.59	3873.05	3827.33	4004.76	4057.85	3662.81	3955.88	4131.47	4140.02	4294.46	3915.19	3606.73	3788.42	3867.32	3692.02	3722.17	0	0	0	0	0	0	0	0	0	0	0	0	0	0	0	0	0	0
sp|O15231|ZN185_HUMAN	ZNF185	Zinc finger protein 185 OS=Homo sapiens OX=9606 GN=ZNF185 PE=1 SV=3	542	VRSPSSCMVTVTV	5000	R.SPSSC#MVTVTVTATSEQPHIYIPAPASELDSSSTTK.G	2	0	297.7	252.53	256.62	214.68	226.6	288.76	226.25	282.98	228.93	233.06	254.11	236.31	290.95	281.38	205.83	201.18	251.63	230.09	0	0	0	0	0	0	0	0	0	0	0	0	0	0	0	0	0	0
sp|O15231|ZN185_HUMAN	ZNF185	Zinc finger protein 185 OS=Homo sapiens OX=9606 GN=ZNF185 PE=1 SV=3	262	RAIWIECLPSMPS	5000	R.AIWIEC#LPSMPSPAGSQELSSR.G	10	0	1168.57	1214.04	1348.45	1195.32	1244.98	1324.97	1277.26	1239.06	1094.26	1120.32	1036.29	1149.24	1183.92	1163.46	1186.36	1349.1	1195.08	1239.02	0	0	0	0	0	0	0	0	0	0	0	0	0	0	0	0	0	0
sp|O15231|ZN185_HUMAN	ZNF185	Zinc finger protein 185 OS=Homo sapiens OX=9606 GN=ZNF185 PE=1 SV=3	532	FVRRESCTSRVRS	5000	R.RESC#TSR.V	1	0	1002.98	843.77	1090.12	1040.53	868.64	1104.92	958.43	874.11	995.35	877.99	882.36	995.18	891.42	840.62	1074.91	869.86	903.87	1039.24	0	0	0	0	0	0	0	0	0	0	0	0	0	0	0	0	0	0
sp|O15231|ZN185_HUMAN	ZNF185	Zinc finger protein 185 OS=Homo sapiens OX=9606 GN=ZNF185 PE=1 SV=3	681	HRDTIHCGKCYEK	5000	R.DTIHC#GK.C	3	0	3891.15	3636.33	4103.97	4162.14	3777.67	3934.55	4168.13	3635.92	3695.88	3572.97	3658.01	3519.6	4275.96	3513.43	4018.93	3855.38	3521.94	3805.96	0	0	0	0	0	0	0	0	0	0	0	0	0	0	0	0	0	0
sp|O15231|ZN185_HUMAN	ZNF185	Zinc finger protein 185 OS=Homo sapiens OX=9606 GN=ZNF185 PE=1 SV=3	639	NREIRDCPKITLE	5000	R.EIRDC#PK.I	1	0	821.71	899.75	1095.73	1015.35	815.03	890.15	842.15	987.14	871.9	760.21	941.7	982.33	737.68	839.12	919.81	821.02	966.16	1011.37	0	0	0	0	0	0	0	0	0	0	0	0	0	0	0	0	0	0
sp|O15231|ZN185_HUMAN	ZNF185	Zinc finger protein 185 OS=Homo sapiens OX=9606 GN=ZNF185 PE=1 SV=3	632	GGICTYCNREIRD	137.27	R.TTGGICTYC#NR.E	5	0	998.75	993.72	978.78	1170.4	1042.66	992.58	1143.21	1143.14	880.62	1053.03	1069.18	937.74	1123.48	945.88	970.92	923.51	889.03	1011.24	0	0	0	0	0	0	0	0	0	0	0	0	0	0	0	0	0	0
sp|O15231|ZN185_HUMAN	ZNF185	Zinc finger protein 185 OS=Homo sapiens OX=9606 GN=ZNF185 PE=1 SV=3	651	EHLGICCHEYCFK	64.8527	K.ITLEHLGICC#HEYCFK.C	3	0	2295.31	2079.35	1954.06	2115.18	2345.95	2262.91	2402.16	2059.19	2458.55	2300.72	2346.29	2207.25	2061.18	2221.29	2267.44	2371.48	2326.72	2199.48	0	0	0	0	0	0	0	0	0	0	0	0	0	0	0	0	0	0
sp|O15231|ZN185_HUMAN	ZNF185	Zinc finger protein 185 OS=Homo sapiens OX=9606 GN=ZNF185 PE=1 SV=3	650	LEHLGICCHEYCF	50.1038	K.ITLEHLGIC#CHEYCFK.C	11	0	5954.23	5532.72	5629.8	5879.94	5727.53	5904.39	5805.03	5349.5	5370.51	5794.21	5348.34	5792.63	6319.25	5592.28	5750.43	5623.7	5466.66	5809.56	0	0	0	0	0	0	0	0	0	0	0	0	0	0	0	0	0	0
sp|P16930|FAAA_HUMAN	FAH	Fumarylacetoacetase OS=Homo sapiens OX=9606 GN=FAH PE=1 SV=2	105	DTELRKCAFISQA	5000	K.C#AFISQASATMHLPATIGDYTDFYSSR.Q	19	2	4655.27	4357.2	4553.16	4861.71	4431.3	4716.83	4316.37	4465.47	4375.55	4391.52	4847.38	4681.74	4672.3	4826.85	4565.21	4771.51	4344.39	4476.49	317.28	419.99	375.85	299.21	400.73	400.5	303.71	335.06	300.2	341.35	300.04	342.31	350.06	397.54	282.05	322.11	372.5	296.41
sp|Q5JTZ9|SYAM_HUMAN	AARS2	Alanine--tRNA ligase, mitochondrial OS=Homo sapiens OX=9606 GN=AARS2 PE=1 SV=1	555	VGKGQRCGLLLDR	5000	R.C#GLLLDR.T	0	1	0	0	0	0	0	0	0	0	0	0	0	0	0	0	0	0	0	0	146.8	116.14	149.15	159.47	135.11	172.07	223.89	211.77	135.29	137.45	151.21	116.95	151.9	137.32	94.58	139.14	115.46	162.85
sp|Q5JTZ9|SYAM_HUMAN	AARS2	Alanine--tRNA ligase, mitochondrial OS=Homo sapiens OX=9606 GN=AARS2 PE=1 SV=1	609	EAVAPECLRLGDQ	709.389	R.AQVCGGFILHEAVAPEC#LR.L	15	12	7314.97	7245.98	7860.94	7274.66	7114.75	7728.79	7398.57	7194.48	7142.1	7581.71	7289.33	7123.62	7088.41	7053.89	7286.17	7185.16	7255.72	6914.99	4318.25	4524.68	4506.04	4551.28	4181.22	4224.39	4271.21	4245.45	4496.56	4214.71	4188.55	4397.77	4303.33	4285.3	4308.17	4272.05	4066.11	4295.05
sp|Q5JTZ9|SYAM_HUMAN	AARS2	Alanine--tRNA ligase, mitochondrial OS=Homo sapiens OX=9606 GN=AARS2 PE=1 SV=1	750	TSVELCCGTHLLR	76.9631	R.VVSVGVPVAHALDPASQAALQTSVELCC#GTHLLR.T	5	2	871.62	783.23	896.48	939.47	865.61	765.18	941.33	861.19	853.87	711.09	742.23	863.13	821.94	725.97	805.52	816.38	758.77	709.53	233.17	162.54	217.16	244.85	188.96	147.58	192.9	248.81	194.47	128.82	133.29	197.65	171.58	241.09	199.5	187.77	196.48	153.69
sp|Q5T4S7-4|UBR4_HUMAN	UBR4	Isoform 4 of E3 ubiquitin-protein ligase UBR4 OS=Homo sapiens OX=9606 GN=UBR4	2222	AIRHTACNEQQRT	5000	R.HTAC#NEQQR.T	9	7	2204.08	2118.6	2120.06	1925.46	1983.23	1915.32	2111.87	1858.93	1975.04	2076.43	1970.25	2064.33	2090.7	1736.45	1795.42	1983.9	1774.44	1792.45	585.4	594.41	527.31	637.38	564.86	553.39	409.3	481.32	531.79	473.29	659.73	541.89	507.88	458.35	545.26	497.38	487.57	500.71
sp|Q5T4S7-4|UBR4_HUMAN	UBR4	Isoform 4 of E3 ubiquitin-protein ligase UBR4 OS=Homo sapiens OX=9606 GN=UBR4	3272	MEHLKACAEIAAQ	5000	K.AC#AEIAAQR.T	7	14	3147.15	2980.31	3118.58	3298.46	3141.4	2782.51	3210.08	2988.87	2995.44	3275.13	2899.72	2917.64	3000.1	2888.24	3140.8	3141.92	2973.82	2948.98	5447.91	4897.95	4905.1	5210.01	4556.08	4728.4	4621.94	4666.34	4654.57	4762.1	4455.95	4677.92	5136.85	4994.79	4510.36	5000.27	4300.11	4489.48
sp|Q5T4S7-4|UBR4_HUMAN	UBR4	Isoform 4 of E3 ubiquitin-protein ligase UBR4 OS=Homo sapiens OX=9606 GN=UBR4	2554	LSKAVQCLNTSSK	5000	K.AVQC#LNTSSK.E	25	32	16226.4	16877.1	15932.8	15873.3	16404.5	15810.5	16058.4	16083.4	15835.9	16041.6	15795.5	16072.4	16161	16043.8	15489.4	15603	15813	16306.4	19009.5	19098.5	17677.7	18206.5	18222.3	17548.5	17193.5	18017.1	17212.6	17491.1	18436.1	17905	17742.6	18350.8	17656.1	17354.2	18178.1	18292.3
sp|Q5T4S7-4|UBR4_HUMAN	UBR4	Isoform 4 of E3 ubiquitin-protein ligase UBR4 OS=Homo sapiens OX=9606 GN=UBR4	4423	VYKKVWCTTNEGE	5000	K.VWC#TTNEGEPM*R.I	4	3	457.91	379.54	353.82	382.69	402.42	345.78	346.44	374.76	382.34	313.61	312.63	337.77	325.02	313.98	368.57	350.49	371.13	324.69	345.05	284.54	280.92	282.61	292.04	231.09	286.02	323.25	240.06	283.55	199.88	281.3	264.23	323.34	275.94	251.29	261.99	245.55
sp|Q5T4S7-4|UBR4_HUMAN	UBR4	Isoform 4 of E3 ubiquitin-protein ligase UBR4 OS=Homo sapiens OX=9606 GN=UBR4	3978	ISKEDSCWELRLR	5000	K.EDSC#WELR.L	2	1	1557.82	1355.73	1397.25	1575.09	1385.39	1362.25	1360.06	1369.03	1435.96	1361.82	1335.53	1377.16	1644.46	1355.57	1404.61	1352.95	1441.41	1421.51	1410.67	1387.36	1155.86	1313.56	1295.79	1279.6	1200.69	1157.07	1332.05	1211.19	1161.5	1164.99	1331.67	1219.44	1141.73	1237.59	1164.7	1288.18
sp|Q5T4S7-4|UBR4_HUMAN	UBR4	Isoform 4 of E3 ubiquitin-protein ligase UBR4 OS=Homo sapiens OX=9606 GN=UBR4	122	ENPDEACAVSQKH	5000	R.LENPDEAC#AVSQK.H	3	4	93.46	78.77	81.32	98.02	114.9	131.81	99.57	111.82	68.19	120.34	99.54	99.86	115.73	120.5	136.24	145.1	103.7	132.83	1211.9	1175.6	1248.62	1158.7	1066.36	1137.51	1197.16	1122.29	1179.63	1060.63	1173.04	1260.01	1199.14	1093.18	1336.47	1140.21	1156.47	1126.61
sp|Q5T4S7-4|UBR4_HUMAN	UBR4	Isoform 4 of E3 ubiquitin-protein ligase UBR4 OS=Homo sapiens OX=9606 GN=UBR4	3857	ALSVLGCGHTSST	5000	R.ALSVLGC#GHTSSTK.C	4	7	3196.43	2891.34	2792.04	2994.53	3066.85	2842.81	2447.19	3239.28	2865.72	3091.01	2950.34	3292.43	3410.7	3613.95	3397.46	2689.81	3004.34	3101.23	7188.14	6431.81	5539.6	5921.82	6506.7	5654.17	5307.88	6382.11	5937.61	5887.14	6328.45	6179.6	6574.77	6767.61	6672.97	5760.99	6333.02	6146.58
sp|Q5T4S7-4|UBR4_HUMAN	UBR4	Isoform 4 of E3 ubiquitin-protein ligase UBR4 OS=Homo sapiens OX=9606 GN=UBR4	779	DPDVPECLKVWDR	5000	K.ASAQGDPDVPEC#LK.V	1	2	381.25	375.47	486.65	414.53	400.63	375.94	373.79	307.21	271.31	361.72	349.07	376.7	394.37	345.18	255.71	266.99	514.98	400.43	160.29	121.61	118.74	91.27	86.86	95.24	97.52	82.66	86.2	94.97	111.98	100.04	143.18	116.83	95.08	66.13	112.72	92.23
sp|Q5T4S7-4|UBR4_HUMAN	UBR4	Isoform 4 of E3 ubiquitin-protein ligase UBR4 OS=Homo sapiens OX=9606 GN=UBR4	3423	VRWQAHCLTLHIY	5000	R.WQAHC#LTLHIYR.N	21	16	5078.88	5405.92	5892.59	5441.38	5652.37	5223.01	5283.18	5302.29	5077.4	5178.57	5051.64	5299.75	5391.99	5143.19	5091.58	4913.98	5211.78	5056.83	4723.01	4647.84	4514.74	4409.43	4831.3	4714.64	4434.93	4419.37	4485.28	4604.41	4506.07	4728.92	4753.13	4869.41	4361.65	4199.83	4281.81	4635.36
sp|Q5T4S7-4|UBR4_HUMAN	UBR4	Isoform 4 of E3 ubiquitin-protein ligase UBR4 OS=Homo sapiens OX=9606 GN=UBR4	4635	ERFKPYCNFDKYD	5000	R.FKPYC#NFDK.Y	4	9	3199.96	3778.47	4050.22	3324.49	3966.74	3332.02	3684.92	3086.46	3372.83	3674.35	3148.99	3370.77	3422.19	3153.39	3260.7	3337.15	3325.84	3558.42	6534.42	6260.01	6124.34	6208.67	5822.92	5276.43	5172.86	5117.06	5812.18	5059.21	5865.22	5769.93	5789.78	5912.42	5747.82	5887.43	5375.21	5390.83
sp|Q5T4S7-4|UBR4_HUMAN	UBR4	Isoform 4 of E3 ubiquitin-protein ligase UBR4 OS=Homo sapiens OX=9606 GN=UBR4	3758	QLENLLCKVNEAA	5000	R.VYHQLM*GHRPQLENLLC#K.V	19	17	7363.41	7511.67	7721.86	7065.32	7407.37	7832.88	7334.19	7575.63	7437.08	7407.09	7400.12	7186.25	7696.05	7314.57	7540.13	7442.53	7362.41	7332.61	6205.99	6179.93	5928.14	6207.62	6034.53	5998.44	5943.91	6146.45	5992.9	6557.9	6111.95	5710.33	6242.39	6412.97	6210.93	5705.97	6089.32	5827.59
sp|Q5T4S7-4|UBR4_HUMAN	UBR4	Isoform 4 of E3 ubiquitin-protein ligase UBR4 OS=Homo sapiens OX=9606 GN=UBR4	3407	LIQFLRCFLLESN	5000	R.C#FLLESNSSSVR.W	4	8	1971.26	1946.47	2177.19	2230.71	2293.54	2174.6	2331.99	2178.34	2072.96	2104.68	2022.85	1945.6	2174.99	1743.78	1956.57	2367.49	1932.23	2153	4042.74	4109.38	3810.66	4154.34	3706.86	3649.53	3877.16	3306.26	3357.36	3954.78	3643.34	3766.7	4004.67	3676.43	3531.44	3610.59	3195.7	3554.25
sp|Q5T4S7-4|UBR4_HUMAN	UBR4	Isoform 4 of E3 ubiquitin-protein ligase UBR4 OS=Homo sapiens OX=9606 GN=UBR4	3923	EVRQLMCLLTRDN	5000	R.GAAAMREEVRQLM*C#LLTR.D	4	4	2708.31	2949.91	2886.73	2843.47	2726.03	2626.58	2731.66	2850.37	2819.97	2819.01	2649.03	2546.44	2845.33	2611.36	2713.19	3027.81	2651.95	2748.24	746.11	672.69	827.23	723.93	664.25	772.64	748.63	759.61	672.46	756.28	684.53	686.67	789.21	826.94	743.66	692.57	609.85	673.11
sp|Q5T4S7-4|UBR4_HUMAN	UBR4	Isoform 4 of E3 ubiquitin-protein ligase UBR4 OS=Homo sapiens OX=9606 GN=UBR4	1662	SLCNKLCTFTITQ	5000	K.LC#TFTITQK.E	6	9	1786.83	1544.31	1629.23	1702.84	1690.12	1831.35	1838.52	1746.89	1552.13	1710.99	1550.04	1743.75	1524.28	1643.31	1641.33	1829.74	1721.84	1761.54	2640.91	2740.22	2655.59	2854.7	2436.53	2729.75	2637.82	2707.12	2710.6	2604.96	2751.97	2921.61	2671.43	2856.86	2598.2	2693.23	2572.9	2719.76
sp|Q5T4S7-4|UBR4_HUMAN	UBR4	Isoform 4 of E3 ubiquitin-protein ligase UBR4 OS=Homo sapiens OX=9606 GN=UBR4	5114	TEGGWSCSLAEYI	5000	K.KVPTSNTEGGWSC#SLAEYIR.H	20	16	4909.1	5134.55	5243.35	5276.21	5231.74	4924.01	5296.43	4849.59	4868.81	5104.14	4945.03	5134.06	5492.29	5094.76	4807.49	5302.64	4902.94	4806.22	4551.09	4513.62	4489.73	4733.39	4727.78	4359.74	4259.22	4499.84	4953.1	5026.85	4782.19	4567.17	4583.57	4683.19	4835.03	4367.53	4369.28	4510.5
sp|Q5T4S7-4|UBR4_HUMAN	UBR4	Isoform 4 of E3 ubiquitin-protein ligase UBR4 OS=Homo sapiens OX=9606 GN=UBR4	4042	TTVKPYCNEIHAQ	5000	K.PYC#NEIHAQAQLWLK.R	29	33	17525.8	17668.5	17516.8	18224	18328.3	18494.9	17668.8	16529.7	17749	17833.9	17776.3	18128.2	17984	17716	17447.6	17933	17349.5	17697.5	21678.2	22280.7	22172.1	21593.4	22812.6	22308.8	22146.7	20971.7	22411.2	22009.3	22709.4	22510.3	21483.2	22621.4	21161.8	21495.1	20957.8	21531.5
sp|Q5T4S7-4|UBR4_HUMAN	UBR4	Isoform 4 of E3 ubiquitin-protein ligase UBR4 OS=Homo sapiens OX=9606 GN=UBR4	934	PHPRFYCVLSPEA	5000	R.FYC#VLSPEASEDDLNR.L	3	2	582.57	579.84	605.37	593.52	531.82	580.57	624.37	514.95	555.62	622.36	577.69	622.62	727.76	561.76	587.75	634.84	618.89	534.76	359.18	388.13	382.02	453.75	417.73	426.92	403.71	424.49	473.66	448.02	457.22	494.92	552.28	480.11	366.98	498.54	415.13	430.62
sp|Q5T4S7-4|UBR4_HUMAN	UBR4	Isoform 4 of E3 ubiquitin-protein ligase UBR4 OS=Homo sapiens OX=9606 GN=UBR4	1033	SPEMSECDILHTL	5000	K.TYINQLSMNSPEMSEC#DILHTLR.W	2	4	170.16	121.72	180.8	146.21	131.95	138.72	131.02	150.88	165.84	136.58	130.48	161.43	143.11	146.78	151.65	127.46	129.34	134.42	392.9	447.74	465.81	447.8	383.26	394.85	341.21	377.59	377.43	414.1	414.27	430.75	389.28	436.56	403.12	405.69	363.31	393.51
sp|Q5T4S7-4|UBR4_HUMAN	UBR4	Isoform 4 of E3 ubiquitin-protein ligase UBR4 OS=Homo sapiens OX=9606 GN=UBR4	4139	AARQAACTIVEAL	5000	R.QAAC#TIVEALATIPSR.K	0	1	0	0	0	0	0	0	0	0	0	0	0	0	0	0	0	0	0	0	670.87	746.96	705.31	837.47	700.68	633.56	639.72	645.49	575.47	754.39	718.12	682.52	725.73	606.43	645.97	681.72	644.17	563.67
sp|Q5T4S7-4|UBR4_HUMAN	UBR4	Isoform 4 of E3 ubiquitin-protein ligase UBR4 OS=Homo sapiens OX=9606 GN=UBR4	4265	VLNGYLCLRKLVV	5000	R.LVGTVLNGYLC#LR.K	11	21	1773.8	2016.84	1971.37	1808.59	1960.56	1654.27	1684.36	1602.92	1805.86	1799.78	1768.84	1956.15	1874.96	1792.7	1966.29	1843.65	1866.76	1809.65	4694.54	5069.17	5192.05	4805.48	4925.7	5128.11	4523.94	4800.22	4875.03	4838.45	5024.48	5082.12	4762.62	5088.85	4603.37	4574.62	4805.81	4661.38
sp|Q5T4S7-4|UBR4_HUMAN	UBR4	Isoform 4 of E3 ubiquitin-protein ligase UBR4 OS=Homo sapiens OX=9606 GN=UBR4	4009	ENITLMCLRILQK	5000	K.TPVVVENITLMC#LR.I	2	0	53.87	75.71	110.36	119.75	82.54	57.21	107.27	87.83	134.31	88.82	74.17	139.09	84.38	109.72	100.96	60.81	94.01	116.97	0	0	0	0	0	0	0	0	0	0	0	0	0	0	0	0	0	0
sp|Q5T4S7-4|UBR4_HUMAN	UBR4	Isoform 4 of E3 ubiquitin-protein ligase UBR4 OS=Homo sapiens OX=9606 GN=UBR4	260	EKLLRVCLNLPYF	5000	R.VC#LNLPYFLR.Y	2	8	307.22	343.67	370.27	351.43	356.99	331.81	337.22	270.98	281.97	296.64	297.72	256.38	305.83	314.62	321.87	319.47	232.87	231.55	1192.29	1169.2	1313.83	1390.03	1208.74	1109.34	1202.8	1219.23	1159.66	1169	1152.08	1298.18	1299.29	1115.85	1086.9	1082.86	1103.21	1218.23
sp|Q5T4S7-4|UBR4_HUMAN	UBR4	Isoform 4 of E3 ubiquitin-protein ligase UBR4 OS=Homo sapiens OX=9606 GN=UBR4	3211	KLLLFICGSKEKY	5000	K.LLLFIC#GSK.E	16	14	1472.21	1539.75	1575.87	1516.3	1618.24	1361.25	1544.62	1535.92	1570.67	1371.7	1440.65	1657.03	1466.7	1462.12	1377.68	1474.64	1405.37	1382.97	1885.62	1643.04	1522.45	1650.4	1687.65	1655.5	1851.78	1700.29	1523.59	1734.5	1619.69	1776.46	1779.13	1585.64	1509.58	1770.41	1543.14	1465.88
sp|Q5T4S7-4|UBR4_HUMAN	UBR4	Isoform 4 of E3 ubiquitin-protein ligase UBR4 OS=Homo sapiens OX=9606 GN=UBR4	1962	SLTGNPCKEDYLA	5000	R.LASAPVPFTVLSLTGNPC#K.E	2	0	382.43	371.83	478.63	447.26	448.12	336.57	389.25	405.78	465.95	406.34	445.72	421.2	391.2	394.44	407.68	373.4	344.12	391.72	0	0	0	0	0	0	0	0	0	0	0	0	0	0	0	0	0	0
sp|Q5T4S7-4|UBR4_HUMAN	UBR4	Isoform 4 of E3 ubiquitin-protein ligase UBR4 OS=Homo sapiens OX=9606 GN=UBR4	953	RLDSVACDVLFSK	5000	R.LDSVAC#DVLFSK.L	1	1	350.99	356.64	400.22	431.79	402.33	316.28	397.05	358.75	346.73	441.97	315.09	429.47	397.62	371.31	289.15	384.1	294.52	369.25	270.93	259.55	251.93	265.71	307.37	255.55	232.7	244.04	212.39	279.82	261.38	222.72	272.73	341.07	261.85	297.84	263.88	241.92
sp|Q5T4S7-4|UBR4_HUMAN	UBR4	Isoform 4 of E3 ubiquitin-protein ligase UBR4 OS=Homo sapiens OX=9606 GN=UBR4	1274	AHLGTLCSQSLPL	5000	R.NAFANDTIPSESYISAVQAAHLGTLC#SQSLPLAASLK.H	1	11	75.17	74.52	63.48	38.83	49.66	80.25	100.89	95.49	62.72	83.66	86.47	95.32	86.83	56.95	74.13	88.2	87.33	79.35	2493.35	2666.83	2761	2584.54	2529.83	2717.27	2929.3	2544.15	2619.66	2621.66	2767.23	2806.21	2628.32	2468.2	2512.96	2675.5	2817.45	2502.51
sp|Q5T4S7-4|UBR4_HUMAN	UBR4	Isoform 4 of E3 ubiquitin-protein ligase UBR4 OS=Homo sapiens OX=9606 GN=UBR4	1724	AKEDGSCLALVKR	5000	K.EDGSC#LALVK.R	0	1	0	0	0	0	0	0	0	0	0	0	0	0	0	0	0	0	0	0	701.17	540.28	718.18	583.3	654.7	667.22	619	634.13	628.3	637.71	556.91	659.44	703.22	582.7	591.39	605.7	547.22	618.58
sp|Q5T4S7-4|UBR4_HUMAN	UBR4	Isoform 4 of E3 ubiquitin-protein ligase UBR4 OS=Homo sapiens OX=9606 GN=UBR4	1970	EDYLAVCGLKDCH	5000	K.EDYLAVC#GLK.D	0	1	0	0	0	0	0	0	0	0	0	0	0	0	0	0	0	0	0	0	485.22	473.02	606.05	573.73	568.54	489.97	486.64	405.43	551.84	553.78	531.55	534.72	506.24	518.39	596.87	467.57	571.6	447.83
sp|Q5T4S7-4|UBR4_HUMAN	UBR4	Isoform 4 of E3 ubiquitin-protein ligase UBR4 OS=Homo sapiens OX=9606 GN=UBR4	4508	LKLFSYCVKVKVN	5000	K.LFSYC#VK.V	0	4	0	0	0	0	0	0	0	0	0	0	0	0	0	0	0	0	0	0	712.41	696.65	513.75	627.94	539.71	472.95	488.81	530.68	494.36	433.66	556.52	650.61	478.91	534.4	608.54	592.83	437	530.11
sp|Q5T4S7-4|UBR4_HUMAN	UBR4	Isoform 4 of E3 ubiquitin-protein ligase UBR4 OS=Homo sapiens OX=9606 GN=UBR4	104	QSVAAACKVLIEF	5000	R.NQLQSVAAAC#K.V	0	1	0	0	0	0	0	0	0	0	0	0	0	0	0	0	0	0	0	0	175.78	222.59	201.11	247.13	235.36	229.01	203.83	161.87	154.2	254.13	210.98	217.25	251.73	172.29	213.75	175.04	204.61	217.9
sp|Q5T4S7-4|UBR4_HUMAN	UBR4	Isoform 4 of E3 ubiquitin-protein ligase UBR4 OS=Homo sapiens OX=9606 GN=UBR4	2603	PQMETDCFFPRCA	5000	K.LPQMETDC#FFPR.C	0	4	0	0	0	0	0	0	0	0	0	0	0	0	0	0	0	0	0	0	2400.79	2641.23	2336.76	2385.91	2545.27	2374.62	2554.28	2471.41	2363.21	2270.92	2321.25	2502.61	2572.14	2433.54	2201.02	2373.31	2403.35	2416.89
sp|Q5T4S7-4|UBR4_HUMAN	UBR4	Isoform 4 of E3 ubiquitin-protein ligase UBR4 OS=Homo sapiens OX=9606 GN=UBR4	4909	QNANTKCNGLLPV	872.303	K.C#NGLLPVWGPHVPESAFATCLAR.H	11	20	5483.77	5433.69	6324.26	5892.12	5461.34	5751.56	6042.52	5705.16	5768.52	5780.37	5557.48	5615.09	5612.63	5235.16	5280.38	5625.57	5322.26	5351.11	7131.95	7557.22	7767.1	7833.61	7146.25	7914.28	8039.34	7080.02	7486.03	7490.9	7451.63	7284.23	6892.57	7241.83	7369.3	7140.19	7135.55	7460.97
sp|Q5T4S7-4|UBR4_HUMAN	UBR4	Isoform 4 of E3 ubiquitin-protein ligase UBR4 OS=Homo sapiens OX=9606 GN=UBR4	4928	ESAFATCLARHNT	486.504	K.CNGLLPVWGPHVPESAFATC#LAR.H	1	1	197.67	227.42	283.05	236.95	205.65	213.59	204.54	165.35	154.62	227.08	181.73	216.51	140.72	184.31	222.9	190.42	206.52	168.63	315.48	479.88	440.41	442.27	402.82	435.39	488.34	398.44	448.49	435.66	452.53	406.61	330.46	345.59	349.05	389.33	437.36	459.9
sp|Q5T4S7-4|UBR4_HUMAN	UBR4	Isoform 4 of E3 ubiquitin-protein ligase UBR4 OS=Homo sapiens OX=9606 GN=UBR4	1458	SLAQLACVEPVRL	375.896	K.SPNPSLLHLCGSLAQLAC#VEPVR.L	5	7	1605.13	1689.4	1825.35	1818.08	1775.25	1665.12	1731.61	1800.96	1647.13	1539.64	1614.08	1585.29	1707.41	1795.4	1843.94	1670.81	1793.74	1708.92	2032.57	2017.72	1894.41	2156.01	2094.93	2030.22	1915.48	1875.39	2161.7	2053.19	2122.5	2200.25	1955.93	2046.63	2181.46	2015.73	2117.58	1902.28
sp|Q5T4S7-4|UBR4_HUMAN	UBR4	Isoform 4 of E3 ubiquitin-protein ligase UBR4 OS=Homo sapiens OX=9606 GN=UBR4	1450	PSLLHLCGSLAQL	262.667	K.SPNPSLLHLC#GSLAQLACVEPVR.L	2	2	316.78	321.23	344.68	274.96	327.06	351.27	344.33	350.98	267.68	304.31	292.76	360.92	292.41	328.29	363.69	254.37	284	355.03	366.79	465.06	388.93	382.5	388.57	368.2	357.14	328.92	404.83	347.12	377.76	393.62	442.4	443.66	379.2	322.37	387.82	366.9
sp|Q5T4S7-4|UBR4_HUMAN	UBR4	Isoform 4 of E3 ubiquitin-protein ligase UBR4 OS=Homo sapiens OX=9606 GN=UBR4	2716	YMQMLLCPDPAVS	218.604	K.IYMQMLLC#PDPAVSFSCK.Q	0	0	0	0	0	0	0	0	0	0	0	0	0	0	0	0	0	0	0	0	0	0	0	0	0	0	0	0	0	0	0	0	0	0	0	0	0	0
sp|Q5T4S7-4|UBR4_HUMAN	UBR4	Isoform 4 of E3 ubiquitin-protein ligase UBR4 OS=Homo sapiens OX=9606 GN=UBR4	140	KGLCTGCSRLDRT	192.24	K.GLCTGC#SR.L	9	5	7347.5	6814.58	6716.44	6979.56	6827.2	6919.16	6924.89	6793.49	7047.46	6848.52	6790.14	6770	7497.04	6846.27	6948.52	6704.54	6869.95	6740.94	4154.62	4200.47	3970.75	3667.41	3979.63	3839.31	3843.1	3989.78	3853.23	3716.4	3883.51	3534.89	3791.37	3873.41	3868.11	3778.74	3749.92	4072.47
sp|Q5T4S7-4|UBR4_HUMAN	UBR4	Isoform 4 of E3 ubiquitin-protein ligase UBR4 OS=Homo sapiens OX=9606 GN=UBR4	4656	VFLDCFCKIAAGI	180.115	K.VFLDCFC#K.I	13	9	1386.14	1459.73	1478.44	1414.18	1532.45	1408.25	1495.27	1300	1359.02	1625.72	1268.76	1546.17	1518.09	1256.27	1397.97	1435.41	1575.6	1418.82	1822.47	1870.55	1632.61	1648.85	1575.58	1626.15	1221.29	1506.9	1858.13	1594.79	1724.02	1722.15	1603.7	1604.56	1729.2	1635.37	1344.24	1438.03
sp|Q5T4S7-4|UBR4_HUMAN	UBR4	Isoform 4 of E3 ubiquitin-protein ligase UBR4 OS=Homo sapiens OX=9606 GN=UBR4	3868	STKCYGCASAVTE	152.99	K.CYGC#ASAVTEHCITLLR.A	5	5	2484.66	2591.47	2710.63	2679	2705.96	2621.95	2604.7	2593.27	2700.33	2680.3	2633.17	2773.77	2665.84	2376.26	2616.66	2508.51	2788.6	2540.14	2216.21	2336.73	2456.08	2415.85	2301.29	2174.77	2218.28	2159.87	2383.35	2347.54	2461.18	2193.03	2098.59	2234.09	2272.6	2231.9	2258.03	2295.03
sp|Q5T4S7-4|UBR4_HUMAN	UBR4	Isoform 4 of E3 ubiquitin-protein ligase UBR4 OS=Homo sapiens OX=9606 GN=UBR4	4480	QCGGLECMLNRLA	142.839	K.MAGVM*AQCGGLEC#MLNR.L	0	0	0	0	0	0	0	0	0	0	0	0	0	0	0	0	0	0	0	0	0	0	0	0	0	0	0	0	0	0	0	0	0	0	0	0	0	0
sp|Q5T4S7-4|UBR4_HUMAN	UBR4	Isoform 4 of E3 ubiquitin-protein ligase UBR4 OS=Homo sapiens OX=9606 GN=UBR4	3800	QEYCGDCKNSFDE	100.457	R.YILQLAQEYCGDC#K.N	1	2	416.99	436.75	470.91	390.29	483.94	454.03	364.44	393.12	447.44	414.03	466.91	365.95	287.14	417.66	427.71	414.57	399.54	379.87	853.96	877.37	911.37	940.76	920.5	733.06	818.3	750.37	752.61	730.74	745.11	700.97	759.13	720.41	721.26	720.5	814.64	656.86
sp|Q5T4S7-4|UBR4_HUMAN	UBR4	Isoform 4 of E3 ubiquitin-protein ligase UBR4 OS=Homo sapiens OX=9606 GN=UBR4	4654	DKVFLDCFCKIAA	74.195	K.VFLDC#FCK.I	2	1	204.12	373.72	324.62	285.42	384.44	255.73	242.95	321.79	307.74	236.36	188.93	216.37	274.88	278.12	243.25	209.44	348.04	299.48	192.71	224.06	176.1	157.25	203.72	215.6	203.91	136.44	165.57	162.3	183.29	197.31	174.95	161.67	172.42	212.79	127.27	140.38
sp|Q5T4S7-4|UBR4_HUMAN	UBR4	Isoform 4 of E3 ubiquitin-protein ligase UBR4 OS=Homo sapiens OX=9606 GN=UBR4	3714	LYAKPCCAVDPIE	70.8814	K.PCC#AVDPIENEEDR.K	29	24	14457.8	14717	15517.6	15576.2	15103.5	15337.8	15649	13388.2	14883.1	15065.8	14590.6	14457.8	14900	14352.3	13875.2	14868	13944.3	14021.1	9963.03	11215.4	10896.9	10554.2	11012.7	11225.1	10585	9838.41	11077.9	10685.9	11147.6	10570.7	10309.9	11209.1	10508.1	10554	10853.2	10330.6
sp|Q5T4S7-4|UBR4_HUMAN	UBR4	Isoform 4 of E3 ubiquitin-protein ligase UBR4 OS=Homo sapiens OX=9606 GN=UBR4	3713	MLYAKPCCAVDPI	60.5998	K.PC#CAVDPIENEEDRKK.A	3	3	2029.22	2027.49	2040.18	2159.51	2122.37	2154.59	1906.43	1789.58	1836.48	1980.07	2093.54	2006.38	1671.1	1878.36	1946.17	1982.41	1825.23	2080.96	2224.02	2563.87	2575.06	2498.29	2477.94	2627.28	2380.58	2150.99	2459.26	2240.85	2726.02	2482.59	2358.76	2640.77	2252.57	2677.07	2452.03	2430.83
sp|Q5T4S7-4|UBR4_HUMAN	UBR4	Isoform 4 of E3 ubiquitin-protein ligase UBR4 OS=Homo sapiens OX=9606 GN=UBR4	1682	WYHCHTCKMVDGV	58.7399	K.EFMNQHWYHCHTC#K.M	0	1	0	0	0	0	0	0	0	0	0	0	0	0	0	0	0	0	0	0	77.24	109.21	139.15	118.9	76.22	144.38	83.96	102.61	138.28	87.87	78.1	100.38	99.22	112.97	83.4	137.85	93.66	73.33
sp|Q5T4S7-4|UBR4_HUMAN	UBR4	Isoform 4 of E3 ubiquitin-protein ligase UBR4 OS=Homo sapiens OX=9606 GN=UBR4	3865	HTSSTKCYGCASA	34.0875	K.C#YGCASAVTEHCITLLR.A	1	0	384.82	341.79	399.89	379.24	395.02	389.71	363.54	333.26	491.19	334.22	349.71	370.14	472.05	367.45	403.06	434.05	305.63	399.14	0	0	0	0	0	0	0	0	0	0	0	0	0	0	0	0	0	0
sp|O75083|WDR1_HUMAN	WDR1	WD repeat-containing protein 1 OS=Homo sapiens OX=9606 GN=WDR1 PE=1 SV=4	225	KTGEKVCALGGSK	5000	K.VC#ALGGSK.A	11	8	8910.19	9197.79	9120.75	8868.93	8516.71	8678.14	8380.85	8007.63	8381.14	8566.61	8271.56	8936.48	8743.24	8385.44	8153.45	8781.79	8705.02	8748.17	7515.22	7364.27	7217.12	7063.45	7139.14	6544	6462.94	6379.7	6941.69	6444.64	7620.62	6559.41	7114.07	6929.25	7098.61	6680.13	6434.3	6496.45
sp|O75083|WDR1_HUMAN	WDR1	WD repeat-containing protein 1 OS=Homo sapiens OX=9606 GN=WDR1 PE=1 SV=4	325	HSKSIQCLTVHKN	5000	K.SIQC#LTVHK.N	9	12	5987.45	6394.16	6139.71	6158.54	6486.43	5635.25	5965.45	5719.81	6552.32	6306.15	5605.76	5813.73	5802.17	5679.08	5734.57	5501.22	6002.42	6101.73	7483.98	7207.04	7049.54	7158.84	7178.77	6418.72	5910.99	6339.09	6796.88	6132.6	6995.27	6680.32	7188.15	6585.81	6766.93	6464.69	6319.76	6432.56
sp|O75083|WDR1_HUMAN	WDR1	WD repeat-containing protein 1 OS=Homo sapiens OX=9606 GN=WDR1 PE=1 SV=4	507	GAFLAVCDASKVV	5000	K.GPVTDVAYSHDGAFLAVC#DASK.V	10	8	2719.19	3327.21	2932.03	2910.89	3081.52	2463.34	2853.75	2552.25	2796.26	2783.42	2351.29	2523.58	2450.86	2601.08	2381.75	2593.42	2802.18	2767.67	2816.69	2544.03	2494.72	2578.03	2646.95	2593.83	2268.5	2351.38	2559.13	2286.75	2598.82	2586.92	2598.44	2665.81	2523.86	2671.43	2455.57	2326.45
sp|O75083|WDR1_HUMAN	WDR1	WD repeat-containing protein 1 OS=Homo sapiens OX=9606 GN=WDR1 PE=1 SV=4	438	LKDQRKCFSIDNP	5000	K.C#FSIDNPGYEPEVVAVHPGGDTVAIGGVDGNVR.L	7	14	1087.42	1321.93	1341.52	1149.91	1300.27	1093.8	1350.51	1200.38	1235.59	1296	1196.63	1192.68	1045.24	1066.27	1052.86	1173.54	1267.13	1224.51	2582.83	2823.49	2954.65	2795.11	2616.64	2601.44	2482.33	2704.63	3105.86	2501.1	2890.09	2551.45	2546.6	2512.14	2528.29	2923.46	2577	2532.66
sp|O75083|WDR1_HUMAN	WDR1	WD repeat-containing protein 1 OS=Homo sapiens OX=9606 GN=WDR1 PE=1 SV=4	170	TGSDDNCAAFFEG	5000	R.LATGSDDNC#AAFFEGPPFK.F	6	5	917.75	981.99	1117.53	968.03	1010.06	909.48	987.72	912.52	864.11	984.86	794.47	790	1000.29	889.26	942.09	955.56	874.64	1059.4	965.23	992.02	1037.72	962.34	1096.83	861.71	882.6	1017.06	1066.01	941.3	972.29	948.53	1025.38	938.81	889.95	1062.09	875.46	976.13
tr|K7ERQ8|K7ERQ8_HUMAN		PCAF N-terminal domain-containing protein (Fragment) OS=Homo sapiens OX=9606 PE=3 SV=1	64	FLTQTVCLDDTTV	5000	K.GQFHEYQESTIGAAFLTQTVC#LDDTTVK.F	48	46	8568.51	7955.92	8095.77	8550.35	7952.76	7763.15	8133.92	8467.19	7943.14	8352.75	7875.32	8011.23	8751.63	8142.59	7856.41	8176.26	7543.09	7932.66	9817.97	9626.51	9671.64	9622.31	9238.85	9598.92	9830.71	9540.31	9028.97	9967.74	9008.91	9149.14	9048.51	9201.92	9247.88	9373.98	8344.64	9247.39
sp|P38606|VATA_HUMAN	ATP6V1A	V-type proton ATPase catalytic subunit A OS=Homo sapiens OX=9606 GN=ATP6V1A PE=1 SV=2	394	RAGRVKCLGNPER	5000	K.C#LGNPER.E	9	4	4570	4734.5	4798.37	4630.69	4746.21	4688.52	4290.22	4223.54	4885.55	4375.2	4596.11	4607.48	4384.68	4131.6	4259.67	4294.7	4538.83	4396.99	1471.69	1628.94	1446.42	1656.74	1528.51	1508.12	1441.55	1383.23	1544.38	1469.97	1436.47	1537.79	1551.69	1588.69	1412.56	1485.71	1562.66	1478.75
sp|P38606|VATA_HUMAN	ATP6V1A	V-type proton ATPase catalytic subunit A OS=Homo sapiens OX=9606 GN=ATP6V1A PE=1 SV=2	277	VIIYVGCGERGNE	5000	K.YSNSDVIIYVGC#GER.G	16	15	4473.41	4403.65	4402.19	4643.34	4504.18	4196.92	4233.83	4178.84	4005.32	4581.2	4333.89	4320.08	4044.56	4336.82	4530.54	4240.39	4381.49	4370.35	3821.47	3835.58	3819.85	3600.18	3643.86	3970.42	3746.53	3324.76	3513.75	3841.6	4018.65	3754.09	3536.25	3834.35	3748.67	3822.11	3727.45	3730.93
sp|P38606|VATA_HUMAN	ATP6V1A	V-type proton ATPase catalytic subunit A OS=Homo sapiens OX=9606 GN=ATP6V1A PE=1 SV=2	138	KWDFTPCKNLRVG	5000	K.WDFTPC#K.N	30	42	23816.4	23425.3	25684.6	22904.2	22711.2	22953.2	22685.3	22185	23110.8	23171.1	22894.8	22772.5	23458.2	22516.6	22611.5	22359.8	22464.3	22869.8	37581.4	36044.2	34810.1	36002.2	36642	35401.1	34191.6	34701.8	35742.4	34968.8	35989.1	34644.4	35209.3	35781	35508.5	34626.2	35371.8	34860.5
sp|P38606|VATA_HUMAN	ATP6V1A	V-type proton ATPase catalytic subunit A OS=Homo sapiens OX=9606 GN=ATP6V1A PE=1 SV=2	32	GPVVTACDMAGAA	5000	K.ESTFGYVHGVSGPVVTAC#DMAGAAMYELVR.V	2	5	579.97	576.52	522.55	462.25	576.02	575.01	506.29	642.07	616.9	539.56	528.82	714.25	654.1	573.99	555.71	570.66	613.98	561.15	769.86	760.73	757.3	795.18	805.3	861.14	740.28	770.68	716.68	709.79	880.91	789.22	860.04	901.34	835.13	752.59	795.43	764.24
sp|Q05209|PTN12_HUMAN	PTPN12	Tyrosine-protein phosphatase non-receptor type 12 OS=Homo sapiens OX=9606 GN=PTPN12 PE=1 SV=3	470	IKSASPCIADKIS	5000	K.SASPC#IADK.I	18	23	12515.5	12098.9	12126.6	11947.1	12468.7	12274	11592.1	11964.5	12159.1	12156.5	11636.7	11881.5	12186.3	11403.8	11698	12250.3	11493.2	11549	17381.1	17736.8	16863.1	16597.1	17101.1	16655.4	15505.8	16254.2	16969	16027.7	16909.5	16474.7	15914	16603.8	16383.5	15336.2	16226.3	16349.4
sp|Q05209|PTN12_HUMAN	PTPN12	Tyrosine-protein phosphatase non-receptor type 12 OS=Homo sapiens OX=9606 GN=PTPN12 PE=1 SV=3	343	PPRTRSCLVEGDA	5000	R.SC#LVEGDAK.E	14	15	11824.3	10606.2	10672.7	11021.4	10468.8	10776.9	11558.5	10320.6	10916.9	11125.8	10304	10472.2	11569.8	9750.39	10344.8	10643.5	10088.5	9969.32	9249.01	10047.9	9271.92	9128.28	8776.12	8890.63	8887.57	8593.98	8732.77	9214.02	9164.77	9264.08	8690.8	8945.8	8879.96	8858.6	8005.84	8958.93
sp|Q05209|PTN12_HUMAN	PTPN12	Tyrosine-protein phosphatase non-receptor type 12 OS=Homo sapiens OX=9606 GN=PTPN12 PE=1 SV=3	242	GRTGAICAIDYTW	5000	R.TGAIC#AIDYTWNLLK.A	0	2	0	0	0	0	0	0	0	0	0	0	0	0	0	0	0	0	0	0	858.11	881.41	863.83	690.85	812.59	743.69	768.53	769.03	860.52	755.58	851.58	792.08	816.02	866.1	873.04	791.57	737.09	795.57
sp|Q05209|PTN12_HUMAN	PTPN12	Tyrosine-protein phosphatase non-receptor type 12 OS=Homo sapiens OX=9606 GN=PTPN12 PE=1 SV=3	724	TSENEKCDHPAGG	327.215	K.C#DHPAGGIHYEMCIECPPTFSDK.R	18	6	4453.92	4000.26	4780.49	4273.76	4064.37	4655.22	5133.26	4151.23	4579.62	4677.43	4376.72	4459.99	4351.65	4118.44	4174.47	4377.11	3846.37	4132.16	1933.64	2123.75	2180.59	1930.47	2003.43	2110.36	2238.77	2213.97	2027.09	2015.42	2069.94	2019.33	2054.37	1903.99	1935.74	2101.03	1826.65	2028.76
sp|Q02338|BDH_HUMAN	BDH1	D-beta-hydroxybutyrate dehydrogenase, mitochondrial OS=Homo sapiens OX=9606 GN=BDH1 PE=1 SV=3	209	PARSPYCITKFGV	5000	R.SPYC#ITK.F	2	2	1896.24	1654.18	1558.51	1829.36	1718.73	1626.82	1862.98	1465.49	1533.32	1725.8	1441.42	1531.53	2095.26	1580.87	1643.42	1691.79	1565.17	1523.45	1596.02	1248.71	1314.62	1524.9	1296.77	1544.95	1403.23	1119.6	1265.32	1485.89	1385.28	1354.17	1523.5	1311.2	1340.2	1251.22	1259.91	1183.04
sp|Q02338|BDH_HUMAN	BDH1	D-beta-hydroxybutyrate dehydrogenase, mitochondrial OS=Homo sapiens OX=9606 GN=BDH1 PE=1 SV=3	115	TVQLNVCSSEEVE	5000	R.TVQLNVC#SSEEVEK.V	10	9	4292.65	3819.75	4161.34	4408.87	3810.79	3911.08	4350.64	3746.73	3563.94	4463.52	3871.73	3677.87	4112.05	3396.92	4038.7	4188.78	3757.93	3668.36	4532.97	3843.62	4425.32	4665.23	4016.3	4622.73	4623.25	3710.07	4070.85	4253.62	3953.56	4235.03	4401.38	3861.3	4479.92	4202.3	3605.39	3999.52
sp|Q02338|BDH_HUMAN	BDH1	D-beta-hydroxybutyrate dehydrogenase, mitochondrial OS=Homo sapiens OX=9606 GN=BDH1 PE=1 SV=3	221	VEAFSDCLRYEMY	5000	K.FGVEAFSDC#LR.Y	12	17	6251.78	5807.72	5915.88	6323.81	5764.65	5855.6	6090.78	5480.1	5409.83	6648.7	5591.52	5939.46	6476.65	5690.65	5691	5918.11	5571.31	5593.58	8512.07	7333.49	7898.8	8300.34	7446.59	8137.97	8135.2	6889.53	7209.77	8183.03	7435.06	7635.09	8002.35	7007.05	7863.11	7881.33	6610.77	7585.06
sp|Q02338|BDH_HUMAN	BDH1	D-beta-hydroxybutyrate dehydrogenase, mitochondrial OS=Homo sapiens OX=9606 GN=BDH1 PE=1 SV=3	63	AVLVTGCDSGFGF	5000	K.AVLVTGC#DSGFGFSLAK.H	25	26	3819.91	3426.32	3821.25	4212.4	3298.09	3320.26	3832.28	3006.19	3129.44	4164.55	3352.25	3444.24	3892.69	3426.2	3583.94	3777.22	2978.09	3335.37	5919.63	4966.12	5503.71	5689.45	4941.37	5141.18	5100.13	4487.74	5176.73	5767.79	4391.72	5276.09	5510.33	4826.23	5067.5	5286.04	4273.53	4707.75
sp|Q02338|BDH_HUMAN	BDH1	D-beta-hydroxybutyrate dehydrogenase, mitochondrial OS=Homo sapiens OX=9606 GN=BDH1 PE=1 SV=3	288	AKMETYCSSGSTD	5000	K.METYC#SSGSTDTSPVIDAVTHALTATTPYTR.Y	9	8	2568.92	2220.63	2317.12	2570.75	2416.19	2340.83	2380.21	2307.66	2101.9	2417.64	2236.73	2168.98	2336.59	2360.69	2290.65	2235.45	2161.22	2218.82	1653.81	1708.3	1791.73	1797.29	1686.61	1823.18	1694.65	1567.03	1767.25	1680.27	1672.82	1664.77	1703.68	1808.08	1570.16	1703.33	1581.25	1668.01
sp|Q02338|BDH_HUMAN	BDH1	D-beta-hydroxybutyrate dehydrogenase, mitochondrial OS=Homo sapiens OX=9606 GN=BDH1 PE=1 SV=3	86	FLVFAGCLMKDKG	5000	K.GFLVFAGC#LMK.D	20	20	10093.8	8652.47	10293	10873.7	8728.46	9008.43	10051.4	8040.77	9162.03	10085.5	8828.32	9141.73	10441.3	8574.44	9053.77	9705.93	8387.57	8828.94	12159	10009.1	11260.2	12174.6	10293.2	11395.4	11436.5	9886.04	10725.6	11956.7	10621.2	11436.5	11702.3	10484.3	11008.2	10954.9	9454.71	10518.7
sp|O43379|WDR62_HUMAN	WDR62	WD repeat-containing protein 62 OS=Homo sapiens OX=9606 GN=WDR62 PE=1 SV=4	1072	TLTESPCRALGDV	5000	R.HHFETLTESPC#R.A	2	6	180.89	144.95	143.91	169.87	128.57	183.05	164.05	101.7	137.07	155.4	182.78	161.54	188.08	184.07	155.54	136.42	149.85	174.7	1584.59	1667.61	1686.73	1648.32	1705	1574.85	1372.99	1547.88	1760.05	1772.91	1574.46	1906.71	1768.71	1854.58	1697.81	1662.88	1728.33	1781.52
sp|O43379|WDR62_HUMAN	WDR62	WD repeat-containing protein 62 OS=Homo sapiens OX=9606 GN=WDR62 PE=1 SV=4	1119	PPRATQCLVKSPE	5000	R.ATQC#LVK.S	10	17	11063.6	9988.9	9950.03	10320.8	9674.8	9644.52	10021.7	8939.38	9627.1	10473.8	9258.81	9727.98	10189.7	9280.22	9829.38	9818.67	9188.52	9804.57	13987.9	13750.6	13053.7	12984.8	13065.2	12493.1	12610.3	12496.8	13167.1	12418.3	12753.7	12968.4	12325.1	12963.9	12777.2	11930	11971.4	12520.4
sp|O43379|WDR62_HUMAN	WDR62	WD repeat-containing protein 62 OS=Homo sapiens OX=9606 GN=WDR62 PE=1 SV=4	826	LDPDPRCLLTNGK	5000	R.C#LLTNGK.L	5	3	6060.95	5629.41	6198.3	6403.95	5830.28	5868.85	5932.97	5507.52	5779.25	6497.68	5782.34	5891.35	6387.36	5241.8	5593.67	5819.1	5858.11	5623.28	2012.48	2010.08	1952.29	1831.47	2105.89	2146.58	2150.66	1930.61	1878.33	1805.1	2081.97	1943.24	1761.63	1920.94	2015.2	1785.06	1882.78	1965.6
sp|O43379|WDR62_HUMAN	WDR62	WD repeat-containing protein 62 OS=Homo sapiens OX=9606 GN=WDR62 PE=1 SV=4	1210	VHAPSTCSYMEAT	5000	R.NLPTPTSAPTPGLAQGVHAPSTC#SYMEATASSR.A	6	4	851.69	913.93	1093.82	947.6	1046.54	997.13	926.57	1046.47	1093.6	932.39	937.19	1072.66	820.79	954.45	972.23	926.31	893.8	966.33	506.45	481.7	537.13	499.84	428.68	493.42	518.73	530.49	652	470.93	460.6	561.69	540.34	471.85	466.31	433.72	442.19	399.5
sp|O43379|WDR62_HUMAN	WDR62	WD repeat-containing protein 62 OS=Homo sapiens OX=9606 GN=WDR62 PE=1 SV=4	707	DFYSGECIAKMFG	5000	K.SISVIDFYSGEC#IAK.M	1	7	65.66	81.01	100.55	79.02	48.24	48.28	105.06	80.01	89.1	65.51	73.17	117.87	136.49	79.92	66.77	86.6	76.88	72.47	1823.86	1872.15	1730.73	1747.53	1898.18	1806.47	1668.76	1744.7	1834.2	1636.79	1753.8	1843.17	1749.09	1942.19	1724.51	1715.7	1669.9	1669.88
sp|O43379|WDR62_HUMAN	WDR62	WD repeat-containing protein 62 OS=Homo sapiens OX=9606 GN=WDR62 PE=1 SV=4	422	FEDQRACLPSGSF	5000	R.AC#LPSGSFLTC#SSDNTIR.F	0	2	0	0	0	0	0	0	0	0	0	0	0	0	0	0	0	0	0	0	127.6	136.73	137.12	193.19	126	116.13	165.11	154.46	192.07	128.63	114.07	180.31	117.24	155.19	182.42	140.5	156.38	137.15
sp|O43379|WDR62_HUMAN	WDR62	WD repeat-containing protein 62 OS=Homo sapiens OX=9606 GN=WDR62 PE=1 SV=4	431	SGSFLTCSSDNTI	5000	R.AC#LPSGSFLTC#SSDNTIR.F	0	0	0	0	0	0	0	0	0	0	0	0	0	0	0	0	0	0	0	0	0	0	0	0	0	0	0	0	0	0	0	0	0	0	0	0	0	0
sp|O43379|WDR62_HUMAN	WDR62	WD repeat-containing protein 62 OS=Homo sapiens OX=9606 GN=WDR62 PE=1 SV=4	1169	WRPPPPCLTSLAS	202.286	K.AEETLEAWRPPPPC#LTSLASCVPASSVLPTDR.N	5	0	705.84	862.91	866.95	752.11	842.18	823.97	746.04	804.45	801.09	849.23	768.72	872.45	956.77	830.3	728.55	897.21	728.68	827.47	0	0	0	0	0	0	0	0	0	0	0	0	0	0	0	0	0	0
sp|O43379|WDR62_HUMAN	WDR62	WD repeat-containing protein 62 OS=Homo sapiens OX=9606 GN=WDR62 PE=1 SV=4	1176	LTSLASCVPASSV	79.9941	K.AEETLEAWRPPPPCLTSLASC#VPASSVLPTDR.N	0	0	0	0	0	0	0	0	0	0	0	0	0	0	0	0	0	0	0	0	0	0	0	0	0	0	0	0	0	0	0	0	0	0	0	0	0	0
sp|Q9NVN8|GNL3L_HUMAN	GNL3L	Guanine nucleotide-binding protein-like 3-like protein OS=Homo sapiens OX=9606 GN=GNL3L PE=1 SV=1	322	GTILRNCVHVQKL	5000	R.NC#VHVQK.L	5	11	3671.7	3731.64	3885.04	3737.11	3581.49	3887.8	3890.71	3275.21	4029.08	3801.3	3389.23	3578.59	3649.88	3118.33	3393.49	3613.32	3286.37	3544.51	7131.45	6953.89	7975.43	7905.08	6591.21	7597.37	7482.71	6302.77	7548.59	7244.73	6571.74	7229.14	6445.63	6246.65	6699.42	6996.56	6380.97	7161.98
sp|Q9NVN8|GNL3L_HUMAN	GNL3L	Guanine nucleotide-binding protein-like 3-like protein OS=Homo sapiens OX=9606 GN=GNL3L PE=1 SV=1	244	RVLGNYCRLGEVR	5000	R.VLGNYC#R.L	11	12	5239.9	4943.93	5044.42	4900.03	4754.24	4970.73	5122.33	4831.87	4710.83	5188.96	4652.95	4828.72	4938.15	4791.35	5217.01	4907.71	4819.07	5042.9	4750.67	4460.39	4330.85	4263.43	4083.22	4280.59	4304.14	4097.61	4234.85	4423.15	4294.91	4306.79	4270.44	4218.66	4352.29	4242.16	3869.93	4405.69
sp|Q9NVN8|GNL3L_HUMAN	GNL3L	Guanine nucleotide-binding protein-like 3-like protein OS=Homo sapiens OX=9606 GN=GNL3L PE=1 SV=1	230	LLKSKACFGAENL	5000	K.AC#FGAENLM*R.V	10	18	1919.12	1797.52	1874.71	1878.88	1633.24	1838.94	1894.04	1638.33	1826.95	1884.75	1776.58	1884.26	1852.32	1660.52	1923.7	1732.01	1617.2	1700.6	5883.62	5453.77	5842.8	5712.47	5616.27	5846.46	5736.58	5219.25	5439.89	5919.7	5657.61	5719.12	5503.85	5389.71	5510.88	5331.32	5043.87	5548.84
sp|Q9NVN8|GNL3L_HUMAN	GNL3L	Guanine nucleotide-binding protein-like 3-like protein OS=Homo sapiens OX=9606 GN=GNL3L PE=1 SV=1	152	DPLGCRCFQMEEA	5000	R.C#FQM*EEAVLR.A	1	1	823.93	733.55	846.75	951.2	761.21	824.35	745.72	649.03	830.2	776.82	802.26	828.73	693.83	702.61	778.6	690.74	841.07	820.94	740.61	554.04	654.16	584.96	594.31	631.2	610.82	542.47	605.58	655.53	682.14	613.24	670.9	528.47	512.45	647.04	517.24	562.55
sp|Q9NVN8|GNL3L_HUMAN	GNL3L	Guanine nucleotide-binding protein-like 3-like protein OS=Homo sapiens OX=9606 GN=GNL3L PE=1 SV=1	490	GDLTGYCTNPNRH	5000	K.IGDLTGYC#TNPNR.H	5	12	994.7	1140.57	1051.41	1158.69	1031.42	1135.64	1148.35	1122.05	927.01	1137.88	1011.91	1074.69	1099.46	1015.82	1111.47	1166.5	986.77	1003.86	4366.48	3988.51	4210.74	4187.91	3738.73	4225.84	4144.04	4050.41	4226.63	3994.71	4010.88	4152.22	4394.09	3920.96	4097.15	4122.1	3673.39	4212.3
sp|Q9NVN8|GNL3L_HUMAN	GNL3L	Guanine nucleotide-binding protein-like 3-like protein OS=Homo sapiens OX=9606 GN=GNL3L PE=1 SV=1	89	RTIESYCQDVLRR	5000	R.TIESYC#QDVLR.R	6	12	2191.03	2093.7	2220.27	2149.26	2052.25	2081.84	2003.43	1822.6	2111.55	2243.28	2113.84	2157.48	1945.56	1682.86	2349.65	2059.79	1995.89	1913.07	4813.47	4659.73	5095.88	4948.35	4465.44	4932.63	4799.35	4341.34	4821.66	4873.5	4591.38	4771.17	4761.7	4637.68	4541.4	4560.84	4574.9	4942.93
sp|Q9NVN8|GNL3L_HUMAN	GNL3L	Guanine nucleotide-binding protein-like 3-like protein OS=Homo sapiens OX=9606 GN=GNL3L PE=1 SV=1	278	LKRSRACSVGAVP	5000	R.AC#SVGAVPGITK.F	14	15	5636.56	5486.14	5786.19	5496.56	5249.19	5704.05	5562.15	5393.67	5438.33	5839.85	5336.5	5663.47	5518.31	5448.75	5732.01	5572.5	5424.76	5337.11	7766.81	7438.1	8133.07	8148.45	7149.48	7910.06	7802.48	7464.51	7744.24	7630.28	7564.25	8146.36	7836.78	7310.48	7494	7720.05	6714.41	7259.85
sp|Q9NVN8|GNL3L_HUMAN	GNL3L	Guanine nucleotide-binding protein-like 3-like protein OS=Homo sapiens OX=9606 GN=GNL3L PE=1 SV=1	213	VKNLNRCSVPVDQ	5000	R.C#SVPVDQASESLLK.S	7	6	4327.4	4483.34	4717.61	4656.65	4232.3	4635.68	4622.63	4172.33	4572	4593.67	4642.47	4546.79	4487.26	4156.55	4261	4138.09	4142.63	4240.38	2970.88	2790.81	3014.77	3007.1	2790.83	3068.06	3044.85	2663.55	2789.8	2879.68	2695.4	2940.58	2714.66	2802.92	3073.54	2826.16	2772.13	2547.36
sp|Q9NVN8|GNL3L_HUMAN	GNL3L	Guanine nucleotide-binding protein-like 3-like protein OS=Homo sapiens OX=9606 GN=GNL3L PE=1 SV=1	342	ETILQRCNLEEIS	5000	R.C#NLEEISNYYGVSGFQTTEHFLTAVAHR.L	4	10	774.79	665.46	766.41	808.7	737.36	808.4	777.29	644.12	710.4	690.81	627.95	760.94	663.38	543.06	759.28	699.68	738.36	698.3	1799.91	1841.81	2069.45	1958.89	1952.97	1986.77	2033.68	1788.77	1807.65	1842.59	1821.85	1893.33	1814.73	1761.33	1911.48	1800.19	1921.48	1844.8
sp|Q9NVN8|GNL3L_HUMAN	GNL3L	Guanine nucleotide-binding protein-like 3-like protein OS=Homo sapiens OX=9606 GN=GNL3L PE=1 SV=1	518	NSMVDVCSVDRRS	5000	K.SNSMVDVC#SVDRR.S	2	6	338.54	346.47	372.59	329.25	309.95	305.98	380.47	332.29	326.59	346.75	310.61	336.6	347.56	369.88	310.65	347.17	326.81	314.01	1182.73	1061.48	1022.93	1101.06	902.69	1016.4	1001.46	882.31	1117	906.41	973.07	1019.01	1091.92	988.42	1024.15	838.06	1005.45	1050.34
sp|Q9NVN8|GNL3L_HUMAN	GNL3L	Guanine nucleotide-binding protein-like 3-like protein OS=Homo sapiens OX=9606 GN=GNL3L PE=1 SV=1	150	ARDPLGCRCFQME	5000	R.DPLGC#RC#FQMEEAVLR.A	0	0	0	0	0	0	0	0	0	0	0	0	0	0	0	0	0	0	0	0	0	0	0	0	0	0	0	0	0	0	0	0	0	0	0	0	0	0
sp|Q9BWD1|THIC_HUMAN	ACAT2	Acetyl-CoA acetyltransferase, cytosolic OS=Homo sapiens OX=9606 GN=ACAT2 PE=1 SV=2	360	PLGASGCRILVTL	5000	K.VNIEGGAIALGHPLGASGC#R.I	9	5	2240.22	2246.63	2466.7	2344.89	2268.58	2273.1	1930.72	2252.99	2134.45	2357.38	2309.53	2170.09	2271.11	2358.26	2416.36	2467.61	2238.45	2377	1792.75	1609.77	1518.39	1709.5	1708.85	1577.59	1359.49	1422.01	1367.16	1521.27	1525.05	1676.36	1754.02	1635.69	1735.84	1541.2	1480.17	1567.25
sp|Q9BWD1|THIC_HUMAN	ACAT2	Acetyl-CoA acetyltransferase, cytosolic OS=Homo sapiens OX=9606 GN=ACAT2 PE=1 SV=2	65	HVLAAGCGQNPVR	5000	R.ATVAPEDVSEVIFGHVLAAGC#GQNPVR.Q	43	31	7916.18	8051.96	8566.28	8442.36	8077.34	7840.21	7352.18	7177.58	7076.75	8103.95	7874.41	8220.35	8680.12	7819.91	8028.07	7873.15	8057.35	7998.97	5952.68	6228.14	6036.3	6055.38	5594.08	5944.13	5640.96	5197.13	5329.41	5797.23	5810.67	6025.82	5797.04	6121.67	5965.55	5982.35	5797.83	5698.15
sp|Q9BWD1|THIC_HUMAN	ACAT2	Acetyl-CoA acetyltransferase, cytosolic OS=Homo sapiens OX=9606 GN=ACAT2 PE=1 SV=2	100	SGLKAVCLAVQSI	5000	K.AVC#LAVQSIGIGDSSIVVAGGMENMSK.A	2	0	233.25	237.93	291.51	273.87	337.36	261.81	270.95	296.09	311.35	260.41	250.47	249.28	305.22	333.46	257.34	295.09	320	251.48	0	0	0	0	0	0	0	0	0	0	0	0	0	0	0	0	0	0
sp|Q9BWD1|THIC_HUMAN	ACAT2	Acetyl-CoA acetyltransferase, cytosolic OS=Homo sapiens OX=9606 GN=ACAT2 PE=1 SV=2	158	TDAFHNCHMGITA	266.074	K.IGEMPLTDSILCDGLTDAFHNC#HMGITAENVAK.K	80	36	20838.4	20995.4	22554.4	22030.2	21878.3	21900.1	21553.7	22421.5	22304.9	21555.3	20593.6	21156.2	20999.4	20564.2	20696.3	20764.5	20375	20884.1	8075.31	8674.74	7845.88	8382.15	8669.05	8211.87	7632.9	8716.5	8587.04	7976.5	8584.5	8182.48	7849.11	8252.62	7991.37	7818.78	7887.33	7717.64
sp|Q9BWD1|THIC_HUMAN	ACAT2	Acetyl-CoA acetyltransferase, cytosolic OS=Homo sapiens OX=9606 GN=ACAT2 PE=1 SV=2	383	RGVAALCIGGGMG	214.015	R.GVAALC#IGGGMGIAMCVQR.E	2	0	331.73	291.35	319.76	265.37	345.44	301.66	266.99	274.79	283.34	355.38	302.95	296.39	281.43	257.65	276.68	319.93	297.54	264.77	0	0	0	0	0	0	0	0	0	0	0	0	0	0	0	0	0	0
sp|Q9BWD1|THIC_HUMAN	ACAT2	Acetyl-CoA acetyltransferase, cytosolic OS=Homo sapiens OX=9606 GN=ACAT2 PE=1 SV=2	92	WSCQMICGSGLKA	161.758	R.QASVGAGIPYSVPAWSCQMIC#GSGLK.A	24	13	8870.95	8990.59	9084.61	9550.12	8752.75	8952.54	9852.18	9112.44	8892.63	9418.83	8765.44	9184.15	9061.27	8616.52	9201.4	9099.65	8609.5	8519.15	4746.13	5181.88	4971.37	4814.87	4968.06	4769.31	5075.09	5293.95	4774.1	4750.34	4840.13	4827.78	4316.82	4498.17	4913.17	4505.98	5048.03	4987.97
sp|Q9BWD1|THIC_HUMAN	ACAT2	Acetyl-CoA acetyltransferase, cytosolic OS=Homo sapiens OX=9606 GN=ACAT2 PE=1 SV=2	148	LTDSILCDGLTDA	22.239	K.IGEMPLTDSILC#DGLTDAFHNCHMGITAENVAK.K	5	2	1280.82	1413.3	1512.74	1692.28	1491.71	1340.81	1361.51	1676.38	1626.36	1406.03	1531.87	1459.29	1569.96	1435.59	1510.93	1370.94	1341.57	1385.55	258	341.73	360.06	290.95	331.93	335.18	350.58	334.11	339.67	317.59	283.82	327.4	285.18	321.93	324.53	262.06	326.66	326.67
tr|A0A140T9X5|A0A140T9X5_HUMAN	HLA-A	HLA class I histocompatibility antigen, A alpha chain (Fragment) OS=Homo sapiens OX=9606 GN=HLA-A PE=1 SV=1	283	QEQRYTCHVQHEG	5000	R.YTC#HVQHEGLPK.P	16	16	8589.64	9014.28	9021.89	8648.62	8968.16	8638.87	8446.66	8200.41	8504.2	8826.15	8361.34	9086.15	9010.56	8467.45	8700.63	8271.32	8482.98	8402.28	14470.7	12442.8	13081.2	13738.6	12802.6	12725.5	11913	11498.4	12316.7	13072.1	12823.6	12307.2	13653.5	12989.2	13032.7	12444.5	11426.8	11853
tr|A0A140T9X5|A0A140T9X5_HUMAN	HLA-A	HLA class I histocompatibility antigen, A alpha chain (Fragment) OS=Homo sapiens OX=9606 GN=HLA-A PE=1 SV=1	369	DVSLTACKVxxxx	5000	R.KGGSYSQAASSDSAQGSDVSLTAC#K.V	70	29	21483.7	22333	22170	22901.1	22828.8	22286.5	21218.8	22047.7	21455.5	22095.6	21894.7	21448.1	22377.9	22806.8	21542.2	21661.4	22387.7	21452.2	9930.59	8892.41	8786.49	9708.94	8908.31	9069.15	8834.26	8655.86	9533.77	9621.62	9224.63	9227.07	9451.82	9165.41	9328.63	8798.8	8952.56	9287.41
sp|Q96HE7|ERO1A_HUMAN	ERO1A	ERO1-like protein alpha OS=Homo sapiens OX=9606 GN=ERO1A PE=1 SV=2	131	NNLIEECEQAERL	5000	K.YSEEANNLIEEC#EQAER.L	2	1	89.68	127.87	122.36	138.16	83.74	76.72	121.7	102.02	120.83	106.92	81.01	101.7	126.27	136.98	96.69	105.36	140.57	184.89	71.47	58.49	41.52	70.35	72.21	74.04	79.15	65.55	73.19	100	46.26	56.77	51.05	65.7	46.24	43.38	75.72	72.79
sp|Q96HE7|ERO1A_HUMAN	ERO1A	ERO1-like protein alpha OS=Homo sapiens OX=9606 GN=ERO1A PE=1 SV=2	166	DSSDNFCEADDIQ	5000	K.HDDSSDNFC#EADDIQSPEAEYVDLLLNPER.Y	11	0	1303.09	1442.63	1617.7	1497.58	1444.82	1389.67	1278.07	1516.47	1454.55	1502.4	1473.35	1321.84	1465.74	1470.45	1483.44	1337.52	1455.01	1503.16	0	0	0	0	0	0	0	0	0	0	0	0	0	0	0	0	0	0
sp|Q96HE7|ERO1A_HUMAN	ERO1A	ERO1-like protein alpha OS=Homo sapiens OX=9606 GN=ERO1A PE=1 SV=2	208	VIYEENCFKPQTI	5000	K.IWNVIYEENC#FKPQTIK.R	40	42	13992	14692.8	14102.6	14064.8	14709.6	13824.8	14798.4	15228.8	14785	14657.5	14577.8	13790.1	15843	16028.2	14736.5	15161.5	15719	15055.4	16436.9	14297.3	15681.1	17468.8	14318.2	15913.6	16742.6	13948.6	15877.4	16855.5	14678.3	16268.2	18179	15149.6	16363.6	17339.3	14205.6	16041
sp|Q96HE7|ERO1A_HUMAN	ERO1A	ERO1-like protein alpha OS=Homo sapiens OX=9606 GN=ERO1A PE=1 SV=2	241	SWLEGLCVEKRAF	5000	K.RPLNPLASGQGTSEENTFYSWLEGLC#VEKR.A	2	1	890.14	921.83	1321.71	920.05	1031.37	984.03	880.56	941.81	877.81	944.79	878.91	1009.09	813.98	857.6	866.54	797.41	1039.35	1057.1	678.75	654.59	611.27	774.54	755.95	726.91	639.36	729.49	641.05	749.59	603.06	670.78	818.07	633.05	787.74	668.06	602.2	641.92
sp|Q96HE7|ERO1A_HUMAN	ERO1A	ERO1-like protein alpha OS=Homo sapiens OX=9606 GN=ERO1A PE=1 SV=2	104	DCAVKPCQSDEVP	5000	K.PC#QSDEVPDGIK.S	6	17	3066.14	3760.2	3799.47	3264.26	3692.24	3306.82	3230.03	3318.6	3347.37	3226.5	3125.83	3348.07	3028.14	3342.72	3184.15	3076.59	3690.04	3595.11	9375.67	8764	8681.68	8898.88	8220.2	8289.83	8268.05	7726.19	8480.71	8203.65	8129.2	8215.67	8300.94	7957.7	8482.41	8523.97	7848.36	8056.21
sp|Q96HE7|ERO1A_HUMAN	ERO1A	ERO1-like protein alpha OS=Homo sapiens OX=9606 GN=ERO1A PE=1 SV=2	85	VNLKRPCPFWNDI	444.226	K.RPC#PFWNDISQCGR.R	18	17	11398.5	12607.9	12234.1	11471.6	11944.4	11337.6	11546.6	11472.8	11839.5	11589.2	10931.1	11183.7	11201.3	10932.6	10536.2	10738.8	12407.1	11595.9	9226.7	10026.3	10228	10051.9	10091.9	9630.96	9666.62	9030.08	10125	9588.19	10049.1	9733.23	9491.42	9342.76	9746.54	10001.6	9358.62	9313.52
sp|Q96HE7|ERO1A_HUMAN	ERO1A	ERO1-like protein alpha OS=Homo sapiens OX=9606 GN=ERO1A PE=1 SV=2	94	WNDISQCGRRDCA	429.64	K.RPCPFWNDISQC#GR.R	7	6	3200.36	3894.43	3991.1	3369.21	3839.38	3345.53	3539.03	3425.55	3440.64	3748.46	3487.52	3581.73	3480.56	3439.72	3304.01	3357.12	3908.28	3611.19	3222.78	2599.51	2759.3	3243.14	2701.76	2489.04	2837.48	2751.29	2819.14	2792	2898.67	2968.93	3095.93	2728.74	2826.19	3227.8	2863.25	2842.26
sp|Q96HE7|ERO1A_HUMAN	ERO1A	ERO1-like protein alpha OS=Homo sapiens OX=9606 GN=ERO1A PE=1 SV=2	391	ISRIMDCVGCFKC	199.437	R.IMDC#VGCFK.C	2	0	362.07	359.08	449.48	346.08	341.22	310.52	354.98	414.89	389.3	292.6	300.95	357.36	337.38	368.43	305.01	360.8	406.48	282.07	0	0	0	0	0	0	0	0	0	0	0	0	0	0	0	0	0	0
sp|Q96HE7|ERO1A_HUMAN	ERO1A	ERO1-like protein alpha OS=Homo sapiens OX=9606 GN=ERO1A PE=1 SV=2	99	QCGRRDCAVKPCQ	165.538	R.DC#AVKPCQSDEVPDGIK.S	2	10	1003.52	1128	1202.13	1049.74	1154.28	1003.15	1182.32	1074.02	1094.33	924.35	864.06	1055.45	915.75	986.45	839.43	925.36	1044.91	1030.32	4897.95	4506.4	4458.91	4959.05	4188.63	4138.7	4017.45	3783.14	4397.13	4086.62	4244.19	4407.4	4383.77	3827.45	3892.7	4213.81	3920.99	3976.22
sp|Q96HE7|ERO1A_HUMAN	ERO1A	ERO1-like protein alpha OS=Homo sapiens OX=9606 GN=ERO1A PE=1 SV=2	394	IMDCVGCFKCRLW	143.976	R.IM*DCVGC#FK.C	11	6	5956.63	6616.04	6497.47	6234.22	6290.57	6248.51	6377.32	6293.38	6104.48	6425.16	5923.59	5930.21	6049.41	5635.61	5717.2	5794.34	6358.05	6241.2	3043.48	2684.78	2793.96	3055.61	2626.21	2659.01	2641.85	2517.5	2892.19	2664.8	2673.12	2648.76	2820.09	2496.23	2656.73	2964.38	2541	2825.77
sp|Q96HE7|ERO1A_HUMAN	ERO1A	ERO1-like protein alpha OS=Homo sapiens OX=9606 GN=ERO1A PE=1 SV=2	37	AAQRCFCQVSGYL	99.3036	R.CFC#QVSGYLDDCTCDVETIDR.F	18	9	2975.72	3091.13	3624.05	3128.5	3262.61	3437.15	2986.42	3275.63	3341.01	3135.25	3243.28	3141.76	2873.07	3125.39	3269.02	3074.6	3101.77	3178.96	1196.57	1123.77	1178.47	1183.75	1165.69	1176.93	1243.18	1106.04	1165.58	1174.15	1065.62	1151.92	1152.66	1165.21	1035.75	1073.37	1121.12	1174.97
sp|Q9H9A5|CNO10_HUMAN	CNOT10	CCR4-NOT transcription complex subunit 10 OS=Homo sapiens OX=9606 GN=CNOT10 PE=1 SV=1	633	GKRAPQCYPSSVN	5000	K.RAPQC#YPSSVNSAR.T	13	11	6820.61	6781.77	6979.34	6877.66	7221.97	7028.87	6992.03	6591.29	6758.31	6932.65	6991.85	7185.63	7478.69	8724.1	7618.58	8242.34	8026.85	16381.2	2712.67	2892.07	2862.58	2886.73	2758.04	2861.73	2761.1	3023.88	3042.31	3184.2	2896.21	2736.94	2569.2	2796.58	2827.51	2660.53	2510.59	2770.06
sp|Q9H9A5|CNO10_HUMAN	CNOT10	CCR4-NOT transcription complex subunit 10 OS=Homo sapiens OX=9606 GN=CNOT10 PE=1 SV=1	504	SESSETCSSKSHD	5000	K.NSNQLGGNTESSESSETC#SSK.S	5	0	253.65	263.67	277.59	275.37	334.18	305.38	300.06	329.63	381.08	351.98	310.26	316.92	276.15	255.76	276.39	295.78	293.9	372.53	0	0	0	0	0	0	0	0	0	0	0	0	0	0	0	0	0	0
sp|Q9H9A5|CNO10_HUMAN	CNOT10	CCR4-NOT transcription complex subunit 10 OS=Homo sapiens OX=9606 GN=CNOT10 PE=1 SV=1	347	FSGRPMCTLLTNK	5000	R.PMC#TLLTNK.R	4	2	966.79	1045.32	1090.88	993.26	1000.39	888.49	963.3	868.9	918.55	996.43	946.78	980.57	1051.94	904.91	922.32	805.73	861.98	903.99	339.73	344.45	400	432.61	379.06	300.87	288.49	413.73	368.93	425.95	343.29	410.19	298.96	365.56	356.71	332.26	271.92	282.2
sp|Q9H9A5|CNO10_HUMAN	CNOT10	CCR4-NOT transcription complex subunit 10 OS=Homo sapiens OX=9606 GN=CNOT10 PE=1 SV=1	327	QENDNVCAQLSAG	5000	K.ALQENDNVC#AQLSAGSTDPGKK.F	3	1	1286.31	1209.55	1123.26	1112.11	1236.37	1332.12	1254.09	1170.07	1334.25	1154.01	1229.28	1210.12	1228.35	1215.47	1268.72	1255.49	1285.07	1181.38	383.04	405.46	393.06	481.73	441.05	442.51	404.61	396.58	433.78	418.59	367.64	369.18	411.56	418.4	408.75	360	375.86	428.87
sp|Q9H9A5|CNO10_HUMAN	CNOT10	CCR4-NOT transcription complex subunit 10 OS=Homo sapiens OX=9606 GN=CNOT10 PE=1 SV=1	52	CLQHLACLQDINK	153.959	K.ELSTNAFQAFTSGNYDACLQHLAC#LQDINK.D	9	3	2074.48	2391.97	2286.94	2050.26	2411.04	2251.04	2049.77	2110.09	2210.95	2326.46	2384.24	2379.56	2177.87	2285.98	2288.46	2411.18	2271.7	2323.67	719.71	716.56	617.75	659.37	647.79	719.49	532.41	657.29	672.91	685.29	660.93	725.68	692.19	692.75	677.76	645.15	673.81	554.07
sp|Q96D46|NMD3_HUMAN	NMD3	60S ribosomal export protein NMD3 OS=Homo sapiens OX=9606 GN=NMD3 PE=1 SV=1	256	CKDNVVCLSPKLA	5000	K.DNVVC#LSPK.L	4	4	2753	2607.27	2792.57	2845.05	2900.72	2652.45	2609.91	2604.84	2815.8	2864.88	2516.63	2532.28	2786.54	2488.65	2603.59	2654.98	2716.31	2752.09	2336.82	2390.62	2691.5	2578.72	2275.6	2391.78	2297.61	2140.22	2314.89	2192.08	2365.43	2444.55	2460.45	2337.68	2479.8	2470.88	2246.09	2200.36
sp|Q96D46|NMD3_HUMAN	NMD3	60S ribosomal export protein NMD3 OS=Homo sapiens OX=9606 GN=NMD3 PE=1 SV=1	55	QVSISFCKQCQRY	5000	K.QVSISFC#K.Q	3	0	2443.45	2302.96	2295.83	2428.66	2393.92	2337.07	2459.02	2201.67	2276.8	2419.5	2333.5	2275.84	2273.06	2147.27	2261.06	2299.75	2356.36	2353.28	0	0	0	0	0	0	0	0	0	0	0	0	0	0	0	0	0	0
sp|Q96D46|NMD3_HUMAN	NMD3	60S ribosomal export protein NMD3 OS=Homo sapiens OX=9606 GN=NMD3 PE=1 SV=1	250	VEIVPICKDNVVC	5000	K.STFSVEIVPIC#K.D	4	3	2400.92	2506.84	2548.32	2695.62	2610.16	2480.61	2629.6	2241.24	2492.37	2366.7	2378.1	2307.1	2583.13	2298.74	2413.63	2361.96	2450.48	2532.11	2020.63	1964.63	2206.73	2232.15	2133.69	2041.83	1948.71	1894.03	2253.72	1780.36	2232.33	2226.83	2153.64	2139.83	2101.23	2245.03	1971.41	1940.46
sp|Q96D46|NMD3_HUMAN	NMD3	60S ribosomal export protein NMD3 OS=Homo sapiens OX=9606 GN=NMD3 PE=1 SV=1	82	RELLALCLKKIKA	5000	R.ELLALC#LK.K	9	16	3598.46	3600.59	3766.45	3695.58	3826.61	3698.26	3991.85	3805.71	3862.85	4116.81	3667.92	3784.08	3957.24	3883.01	3745.01	4251.63	3947.48	4230.3	4452.38	4513.96	4574.62	4715.24	4384.11	4467.72	4379.74	4207.55	4700.57	4356.71	4637.51	4660.97	4387.08	4670.32	4862.1	4775.61	4333.16	4632.16
sp|Q96D46|NMD3_HUMAN	NMD3	60S ribosomal export protein NMD3 OS=Homo sapiens OX=9606 GN=NMD3 PE=1 SV=1	383	GFDLANCNLNDEH	5000	R.THLGHLLNPGDLVLGFDLANC#NLNDEHVNK.M	16	9	2594.5	2629.27	2853.54	2743.08	2624.63	2470.57	2673.94	2610.1	2445.57	2611.84	2473.28	2465.56	2602.76	2530.79	2392.78	2715.61	2516.44	2604.98	998.17	976.1	1169.91	1108.46	1142.42	1116.35	1015.9	1072.2	1196.33	1025.65	1043.66	1055.03	1021.14	995.26	983.7	1080.38	1102.43	1118.55
sp|Q96D46|NMD3_HUMAN	NMD3	60S ribosomal export protein NMD3 OS=Homo sapiens OX=9606 GN=NMD3 PE=1 SV=1	71	PGTWIQCALESRE	5000	R.YFQPPGTWIQC#ALESR.E	10	9	4305.74	4350.72	5468.46	4437.79	4505.21	4526.06	5308.27	4263.23	4568.73	4941.24	4428	4195.31	4589.43	4335.18	4478.35	4762.79	4442.35	4461.66	4026.56	4081.19	4588.87	4611.39	4460.25	4415.48	4701.6	4499.13	4266.89	4466.78	4233.3	4260.88	4063.27	4228.09	4298.97	4577.99	4684.02	4543.31
sp|Q96D46|NMD3_HUMAN	NMD3	60S ribosomal export protein NMD3 OS=Homo sapiens OX=9606 GN=NMD3 PE=1 SV=1	214	MVEFLQCTVPCRY	158.231	K.MVEFLQC#TVPCR.Y	67	39	21189	20634.7	21330.1	21676.5	21244.4	21320	21446.4	20907.5	21276.7	21668.4	20377.8	21709.2	21344.2	21156.8	20781.1	20991.6	20891.6	20562.9	12696	12581.4	12485.9	12782.9	12159.4	12396.5	12094.8	12250.2	12492.5	12147.2	12437.7	12516.9	12407.5	12103.2	12038	12281.5	12167.6	11883.5
sp|O15067|PUR4_HUMAN	PFAS	Phosphoribosylformylglycinamidine synthase OS=Homo sapiens OX=9606 GN=PFAS PE=1 SV=4	336	RIRDVQCTGRGAH	5000	R.DVQC#TGR.G	1	0	168.52	163.77	142.65	196.16	222.2	176.14	213.75	197.64	198.4	224.31	238.46	220.78	184.34	174.19	115.88	175.32	225.78	128.34	0	0	0	0	0	0	0	0	0	0	0	0	0	0	0	0	0	0
sp|O15067|PUR4_HUMAN	PFAS	Phosphoribosylformylglycinamidine synthase OS=Homo sapiens OX=9606 GN=PFAS PE=1 SV=4	1027	LQAEPRCVAEEER	5000	R.C#VAEEER.G	4	2	3114.26	3003.99	3631.26	3268.59	2542.63	2983.03	2936.61	2454.79	2760.38	2957.54	2620.93	2708.37	2449.51	2377.7	2557.52	2670.17	2558.12	2717.72	1064.9	918.84	1354.07	840.93	948.5	743.41	781.15	683.83	729.2	709.35	783.66	617.02	747.07	790.75	634.58	838.99	736.18	689.7
sp|O15067|PUR4_HUMAN	PFAS	Phosphoribosylformylglycinamidine synthase OS=Homo sapiens OX=9606 GN=PFAS PE=1 SV=4	502	NRVIRACVEAPKG	5000	R.AC#VEAPK.G	4	3	3072.22	3131.01	3319.86	3179.79	2931.47	2936.92	3171.52	3034.06	3028.42	3135.33	3088.13	2984.87	3244.89	2977.65	3211.31	2993.24	2928.26	3266.93	3048.65	2923.4	3111.83	3149.74	3207.62	3005.21	2864.05	2666.62	2897.6	2958.69	3208.7	2976.66	2967.41	3179.14	2987.35	2896.02	2963.49	2941.47
sp|O15067|PUR4_HUMAN	PFAS	Phosphoribosylformylglycinamidine synthase OS=Homo sapiens OX=9606 GN=PFAS PE=1 SV=4	975	RDAGLHCLELGHT	5000	R.DAGLHC#LELGHTGEAGPHAM*VR.V	5	2	1450.72	1361.15	1762.33	1681.5	1450.16	1495.89	1572.96	1495.92	1361.87	1509.07	1538.1	1458.28	1330.88	1382.23	1465.74	1444.74	1470.31	1425.64	975.41	913.23	1028.57	953.59	838.21	955.9	840.81	769.72	836.44	946.25	810.18	849.08	929.63	838.32	913.47	913.98	755.5	728.49
sp|O15067|PUR4_HUMAN	PFAS	Phosphoribosylformylglycinamidine synthase OS=Homo sapiens OX=9606 GN=PFAS PE=1 SV=4	606	LVDDRECPVRRNG	5000	R.IVLVDDREC#PVRR.N	16	18	15399.1	14892.6	15712.9	16110.7	16297.1	15115.9	14542.4	15563.6	15352.8	15456.6	15524.1	15077.8	14815.9	15526.4	15018.2	15002.8	15952.8	15415.8	16026.8	15643.9	15133	15791.2	14733.2	15760.1	14413.2	15247.4	15527.6	15615.4	15876.3	15431	15907.5	15931.6	15822.9	14338.9	16442.1	15665.9
sp|O15067|PUR4_HUMAN	PFAS	Phosphoribosylformylglycinamidine synthase OS=Homo sapiens OX=9606 GN=PFAS PE=1 SV=4	270	NNVLKFCDNSSAI	5000	K.FC#DNSSAIQGK.E	30	29	15004.7	15188.8	15170.5	14197.3	15094.2	14911.4	14427.9	15133.4	14990.7	15149.1	14979.7	14901.1	14856.7	14682.3	14926.1	14563.4	13785	13933	16281.5	16205.1	15397.7	15302.2	16365.3	14640.2	15141.3	15246.3	14867.7	15494.4	15127.1	15230.4	15086.1	15779.8	15735.2	14081.2	13894.6	14107
sp|O15067|PUR4_HUMAN	PFAS	Phosphoribosylformylglycinamidine synthase OS=Homo sapiens OX=9606 GN=PFAS PE=1 SV=4	512	PKGNPICSLHDQG	5000	K.GNPIC#SLHDQGAGGNGNVLK.E	11	6	1958.36	2056.76	2102.12	2321.61	2173.53	1811.4	1736.66	2205.09	2048.46	1994.19	1920.66	2132.45	2302.61	2282.65	2034.2	1777.66	2168.64	2243.41	1963.67	1811.06	1733.97	1881.01	2111.51	1890.34	1646.01	1784.3	1821.59	1897.74	2075.44	1973.27	1886.5	2082.61	1766.64	1865.03	1632	1721.74
sp|O15067|PUR4_HUMAN	PFAS	Phosphoribosylformylglycinamidine synthase OS=Homo sapiens OX=9606 GN=PFAS PE=1 SV=4	318	NFPTGVCPFSGAT	5000	R.HVVFTAETHNFPTGVC#PFSGATTGTGGR.I	23	16	5775.67	6291.16	6372.36	6259.21	6246.71	6163.56	6058.22	6466.14	6784.32	6183.86	6189.86	6293.53	5884.46	6311.03	6302.36	6015.14	6027.07	6270.36	4119.62	3962.22	4174.87	4236.93	4248.39	4216.56	4010.96	4075.35	4375.71	4205.08	4288.89	4060.39	4149.3	4409.81	4265.39	3799.94	4206.13	4045.28
sp|O15067|PUR4_HUMAN	PFAS	Phosphoribosylformylglycinamidine synthase OS=Homo sapiens OX=9606 GN=PFAS PE=1 SV=4	764	DLRDVKCSGNWMW	5000	K.C#SGNWMWAAK.L	4	3	1532.67	1801.85	1729.72	1618.56	1641.46	1504.88	1659.55	1530.23	1617.69	1631.15	1643.67	1570.12	1598.44	1437.46	1601.78	1495.92	1544.82	1706.04	1342.55	1485.83	1348.44	1438.69	1503.15	1420.64	1349.33	1377.51	1505.96	1413.43	1398.06	1329.83	1450.44	1407.27	1330.46	1146.62	1257.89	1399.94
sp|O15067|PUR4_HUMAN	PFAS	Phosphoribosylformylglycinamidine synthase OS=Homo sapiens OX=9606 GN=PFAS PE=1 SV=4	1044	RMGPSYCLPPTFP	5000	R.M*GPSYC#LPPTFPK.A	52	29	12356.3	12070.5	12372.4	12415.1	12126.3	11898.3	11752.2	12315	12260	12107	11711.1	11629.7	12036.2	12169.4	11985.7	11736.8	11934	12364.7	5423.17	5563.63	5655.51	5712.28	5515.58	5560.49	5466.17	5558.75	5882.66	5674.42	5383.69	5339.98	5500.35	5765.01	5551.72	5318.71	5343.61	5479.36
sp|O15067|PUR4_HUMAN	PFAS	Phosphoribosylformylglycinamidine synthase OS=Homo sapiens OX=9606 GN=PFAS PE=1 SV=4	871	GTALAQCFSQLGE	5000	R.LGGTALAQC#FSQLGEHPPDLDLPENLVR.A	4	2	1039.08	1071.08	984.8	1106.89	1011.78	1137.39	1072.29	1125.1	1201.54	1209.09	1082.79	1200.44	1019.33	1168.5	1018.04	1141.3	1076.2	972.44	612.51	600.68	688.66	646.96	639.98	660.84	582.31	610.81	662.9	609.53	690.14	752.73	569.13	672.6	646.85	593.6	627.83	635.58
sp|O15067|PUR4_HUMAN	PFAS	Phosphoribosylformylglycinamidine synthase OS=Homo sapiens OX=9606 GN=PFAS PE=1 SV=4	584	VSARERCPACFVG	213.885	R.C#PACFVGTITGDRR.I	9	0	2983.43	3034.62	3334.55	2990.53	3083.05	3030.71	2970.47	3274.38	3136.68	2950.33	2883.69	2767.57	2972.03	2934.89	2829.23	3019.56	3150.84	3086.98	0	0	0	0	0	0	0	0	0	0	0	0	0	0	0	0	0	0
sp|O15067|PUR4_HUMAN	PFAS	Phosphoribosylformylglycinamidine synthase OS=Homo sapiens OX=9606 GN=PFAS PE=1 SV=4	587	RERCPACFVGTIT	208.858	R.CPAC#FVGTITGDR.R	22	19	8602.99	8788.99	9188.72	9092.8	8494.81	8907.63	8954.35	8597	8995.84	9212.05	8676.92	8444.26	8582.62	8266.64	8190.03	8895.99	8673.59	8820.14	6239.8	5998.62	6138.84	6430.43	6477.29	6226.03	5797.29	5699	6378.25	5923.73	6210.16	6063.46	6221.15	6157.8	5994.95	6074.74	5994.08	5735.23
sp|O15067|PUR4_HUMAN	PFAS	Phosphoribosylformylglycinamidine synthase OS=Homo sapiens OX=9606 GN=PFAS PE=1 SV=4	1287	VAGICSCDGRHLA	76.5124	R.GLAPLHWADDDGNPTEQYPLNPNGSPGGVAGICSC#DGR.H	5	7	478.12	504.47	617.34	480.77	551.74	568	560.22	630.24	516.53	511.89	600.55	487.03	558.09	515.55	583.81	440.26	457.98	497.3	837.45	760.59	641	810.14	887.09	838.25	837.21	767.46	843.93	685.21	782.93	862.58	784.23	753.66	877.88	816.07	753.16	773.5
sp|P68366|TBA4A_HUMAN	TUBA4A	Tubulin alpha-4A chain OS=Homo sapiens OX=9606 GN=TUBA4A PE=1 SV=1	54	SFTTFFCETGAGK	5000	K.TIGGGDDSFTTFFC#ETGAGK.H	23	0	12023.6	11932.9	13071.5	13130.3	11991.5	11820	11962.8	11800.8	12121.7	12500.1	11834.3	12551.9	12562.2	11732.4	11963	12012.1	11969.4	11956.2	0	0	0	0	0	0	0	0	0	0	0	0	0	0	0	0	0	0
sp|P68366|TBA4A_HUMAN	TUBA4A	Tubulin alpha-4A chain OS=Homo sapiens OX=9606 GN=TUBA4A PE=1 SV=1	4	xxxMRECISVHVG	5000	R.EC#ISVHVGQAGVQMGNAC#WELYC#LEHGIQPDGQMPSDK.T	0	0	0	0	0	0	0	0	0	0	0	0	0	0	0	0	0	0	0	0	0	0	0	0	0	0	0	0	0	0	0	0	0	0	0	0	0	0
sp|P68366|TBA4A_HUMAN	TUBA4A	Tubulin alpha-4A chain OS=Homo sapiens OX=9606 GN=TUBA4A PE=1 SV=1	20	VQMGNACWELYCL	5000	R.EC#ISVHVGQAGVQMGNAC#WELYC#LEHGIQPDGQMPSDK.T	0	0	0	0	0	0	0	0	0	0	0	0	0	0	0	0	0	0	0	0	0	0	0	0	0	0	0	0	0	0	0	0	0	0	0	0	0	0
sp|P68366|TBA4A_HUMAN	TUBA4A	Tubulin alpha-4A chain OS=Homo sapiens OX=9606 GN=TUBA4A PE=1 SV=1	25	ACWELYCLEHGIQ	5000	R.EC#ISVHVGQAGVQMGNAC#WELYC#LEHGIQPDGQMPSDK.T	0	0	0	0	0	0	0	0	0	0	0	0	0	0	0	0	0	0	0	0	0	0	0	0	0	0	0	0	0	0	0	0	0	0	0	0	0	0
sp|Q16576|RBBP7_HUMAN	RBBP7	Histone-binding protein RBBP7 OS=Homo sapiens OX=9606 GN=RBBP7 PE=1 SV=1	97	QFDASHCDSDKGE	5000	R.VHIPNDDAQFDASHC#DSDK.G	26	31	13537.8	13842.1	14017.1	13378.1	14020.9	14192.8	12950.6	12864.3	13624.8	13898.3	13398.5	14247.7	14067.6	13415.6	13997.6	12903.4	13095.1	14074.7	15799.9	16276.8	15515.5	15926.7	16104.4	15540.4	15101.9	15817.9	15442.2	15186.1	15840.7	15825.2	15530.3	15756	15597.8	15653.7	14163.7	14829.2
sp|Q16576|RBBP7_HUMAN	RBBP7	Histone-binding protein RBBP7 OS=Homo sapiens OX=9606 GN=RBBP7 PE=1 SV=1	166	PDPSGECNPDLRL	5000	K.HPAKPDPSGEC#NPDLR.L	0	3	0	0	0	0	0	0	0	0	0	0	0	0	0	0	0	0	0	0	1870.57	1738.78	1743.81	1844.69	1762.66	1780.24	1716.82	1726.07	1698.74	1716.3	1794.23	1955.03	1833.54	1869.61	1686.47	1811.77	1700.11	1487.42
sp|Q16576|RBBP7_HUMAN	RBBP7	Histone-binding protein RBBP7 OS=Homo sapiens OX=9606 GN=RBBP7 PE=1 SV=1	277	HTAEVNCLSFNPY	5000	K.PSHLVDAHTAEVNC#LSFNPYSEFILATGSADK.T	0	8	0	0	0	0	0	0	0	0	0	0	0	0	0	0	0	0	0	0	1763.65	1851.09	1756.75	1970.51	1849.63	1589.2	1653.94	1686.01	1915.76	1775.25	1964.67	1719.36	1830.23	1912.27	1757.94	1757.49	1695.34	1673.56
sp|Q9P260|RELCH_HUMAN	RELCH	RAB11-binding protein RELCH OS=Homo sapiens OX=9606 GN=RELCH PE=1 SV=2	854	NVTSTACVHEFSR	5000	K.INVTSTAC#VHEFSR.F	6	7	1825.09	1926.06	1942.89	1869.53	1717.02	1709.15	1539.86	1679.42	1765.48	1918.88	1711.7	1968.23	1877.7	1829.18	2023.68	1770.8	1675.43	1720.09	1876.84	1503.81	1597.55	1653.68	1885.12	1466.73	1300.13	1471.72	1567.25	1562.13	1465.21	1556.15	1726.35	1561.76	1705.92	1330.6	1447.21	1450.14
sp|Q9P260|RELCH_HUMAN	RELCH	RAB11-binding protein RELCH OS=Homo sapiens OX=9606 GN=RELCH PE=1 SV=2	401	FAIPAVCDSVQPP	5000	K.NEHFAIPAVC#DSVQPPLDQLPHK.D	20	21	7802.22	7702.51	9366.69	8369.36	7782.81	8372.8	8667.97	7423.81	8587.62	8823.29	7823.63	8372.37	8433.83	7263.07	7662.39	8340.75	7580.94	8102.32	8392.62	8599.6	9722.93	8394.06	8705.58	9092.88	9241.97	8979.49	8696.58	8758.14	8880.8	8891.76	8344.96	8427.58	8650.74	8836.32	8858.31	8604.86
sp|Q9P260|RELCH_HUMAN	RELCH	RAB11-binding protein RELCH OS=Homo sapiens OX=9606 GN=RELCH PE=1 SV=2	605	AELLPQCWEQINH	5000	R.VEAELLPQC#WEQINHK.Y	12	13	7247.19	7019.33	7981.16	7419.94	7709.12	7295.66	7201.79	6979.2	6851.41	7763.68	7240.13	7450.28	7255.6	7053.69	7336.54	6785.11	6845.94	6866.84	8751.2	9294.13	9110.54	8011.52	8593.28	8261.65	7645.73	7773.82	8181.52	8252.78	8573.67	8217.43	8725.42	8571.74	8086.19	7529.72	7574.99	7686.49
sp|Q9P260|RELCH_HUMAN	RELCH	RAB11-binding protein RELCH OS=Homo sapiens OX=9606 GN=RELCH PE=1 SV=2	497	QALLSFCRMSADS	5000	K.LSPAFHQALLSFC#R.M	2	3	244.65	238.29	227.91	326.19	238.93	234.74	302.52	243.98	258.82	178.13	163.06	249.16	291.01	257.11	160.82	237.2	211.72	215.78	226.17	144.93	121.62	144.24	125.08	182.02	164.26	107.75	126.62	120.19	137.93	125.4	102.39	169.32	157.55	153.51	83.61	156.3
sp|Q9P260|RELCH_HUMAN	RELCH	RAB11-binding protein RELCH OS=Homo sapiens OX=9606 GN=RELCH PE=1 SV=2	526	MLMLGRCLPHIVP	5000	R.C#LPHIVPNVLLAK.R	9	9	7703.39	7719.01	8216.86	7762.41	7727.98	7551.06	7559.31	7445.29	7483.15	7790.97	7735.61	7653.33	7680.7	7575.46	7525.51	7531.44	7676.44	7740.34	6694.8	7053.63	6544.52	6559.94	6984.04	6418.58	6333.94	6465.38	6417.31	6246.85	6828.98	7047.59	6644.09	6661.15	6417.56	6189.38	6352.78	6395.85
sp|Q9P260|RELCH_HUMAN	RELCH	RAB11-binding protein RELCH OS=Homo sapiens OX=9606 GN=RELCH PE=1 SV=2	917	ATGVLTCYIQEED	5000	K.ATVPIYATGVLTC#YIQEEDRK.L	10	12	3952.25	3838.07	4135.75	3982.78	3903.75	3401.46	3808.11	3407.17	3537.72	3934.1	3719.99	3857.79	3938.92	3599.46	3951.64	3468.08	3139.65	3364.05	4185.48	4532.37	4126.17	4477.82	4301.75	4028.64	3778.49	3836.19	3901.36	4069.64	4630.45	4116.64	4235.46	3962.42	3814.12	3731.96	3841.34	3626.44
sp|Q9P260|RELCH_HUMAN	RELCH	RAB11-binding protein RELCH OS=Homo sapiens OX=9606 GN=RELCH PE=1 SV=2	624	LLVAESCGALAPY	5000	R.LLVAESC#GALAPYLPK.E	13	7	7451.97	7705.29	7982.63	7811.3	7868.13	7025.68	7478.47	7013.21	7413.68	7592.15	7194.13	7681.83	7879.21	7376.76	7627.2	7106.11	7185.47	7261.78	3020.88	2983.49	3308.9	3218.77	2896.77	2877.63	2728.8	2718.29	3109.13	2975.34	2986.81	2933.84	3032.96	3071.47	2682.62	2871.66	2691.49	2757.74
sp|Q9P260|RELCH_HUMAN	RELCH	RAB11-binding protein RELCH OS=Homo sapiens OX=9606 GN=RELCH PE=1 SV=2	1122	AYSALSCCFISED	5000	R.LDIATHLFEAYSALSC#C#FISEDLMVNHFLPGLR.C	0	0	0	0	0	0	0	0	0	0	0	0	0	0	0	0	0	0	0	0	0	0	0	0	0	0	0	0	0	0	0	0	0	0	0	0	0	0
sp|Q9P260|RELCH_HUMAN	RELCH	RAB11-binding protein RELCH OS=Homo sapiens OX=9606 GN=RELCH PE=1 SV=2	1123	YSALSCCFISEDL	5000	R.LDIATHLFEAYSALSC#C#FISEDLMVNHFLPGLR.C	0	0	0	0	0	0	0	0	0	0	0	0	0	0	0	0	0	0	0	0	0	0	0	0	0	0	0	0	0	0	0	0	0	0	0	0	0	0
sp|Q9P260|RELCH_HUMAN	RELCH	RAB11-binding protein RELCH OS=Homo sapiens OX=9606 GN=RELCH PE=1 SV=2	548	LIPLILCTACLHP	119.948	K.REELIPLILC#TACLHPEPK.E	6	1	2110.16	1947.01	2216.82	2295.36	2240.75	2141.12	2110.72	1979.01	2068.46	2116.87	2012.81	2146.11	2075.96	1951.36	1989.22	2230.33	2001.52	1938.82	185.05	253.48	169.62	266.59	296.28	272.49	222.54	221.85	203.57	232.5	235.64	222.21	244.48	241.6	263.97	141.52	215.35	213.89
sp|Q9P260|RELCH_HUMAN	RELCH	RAB11-binding protein RELCH OS=Homo sapiens OX=9606 GN=RELCH PE=1 SV=2	551	LILCTACLHPEPK	39.732	K.REELIPLILCTAC#LHPEPK.E	0	1	0	0	0	0	0	0	0	0	0	0	0	0	0	0	0	0	0	0	108.34	112.09	116.49	109.83	117.72	108.81	135.52	152.2	111.58	86.71	115.16	105.89	116.66	135.03	151.94	163.81	120.45	136.51
sp|Q9H2U1|DHX36_HUMAN	DHX36	ATP-dependent DNA/RNA helicase DHX36 OS=Homo sapiens OX=9606 GN=DHX36 PE=1 SV=2	135	STKNTPCSENKLD	5000	K.NTPC#SENK.L	13	9	9421.62	9156.45	9808.22	9469.87	8845.72	9412.38	10225.5	8822.34	9788.38	9610.46	9298.04	9015.66	9480.93	7970.26	8726.62	9704.23	8702.25	8751.61	5452.48	6579.09	6327.44	6185.77	5906.76	6337.08	6211.5	6019.35	5994.56	5845.6	6472.58	5800.76	5429.54	5898.02	5613.08	5682.49	6091.81	6110.46
sp|Q9H2U1|DHX36_HUMAN	DHX36	ATP-dependent DNA/RNA helicase DHX36 OS=Homo sapiens OX=9606 GN=DHX36 PE=1 SV=2	284	AERAESCGSGNST	5000	R.AESC#GSGNSTGYQIR.L	2	0	111.4	102.93	88.08	128.97	117.23	109.41	99.58	75.23	106.57	86.07	93.68	125.22	116.5	76.67	67.58	136.42	95.4	104.02	0	0	0	0	0	0	0	0	0	0	0	0	0	0	0	0	0	0
sp|Q9H2U1|DHX36_HUMAN	DHX36	ATP-dependent DNA/RNA helicase DHX36 OS=Homo sapiens OX=9606 GN=DHX36 PE=1 SV=2	234	ISGETGCGKTTQV	5000	K.ELVNLIDNHQVTVISGETGC#GK.T	6	7	2431.34	2680.82	2787.12	2626.33	2729.92	2816.07	2534.33	2507.97	2671.39	2891.45	2633.4	2740.02	2681.62	2807.85	2672.9	2982.98	2755.55	2835.38	2731.92	2682.07	2599.66	2738.59	2693.56	2653.97	2410.3	2638.5	2721.64	2537.2	2632.67	2629.61	2562.91	2788.8	2764.4	2752.06	2589.66	2465.05
sp|Q9H2U1|DHX36_HUMAN	DHX36	ATP-dependent DNA/RNA helicase DHX36 OS=Homo sapiens OX=9606 GN=DHX36 PE=1 SV=2	611	RVQPGHCYHLYNG	5000	R.VQPGHC#YHLYNGLR.A	2	3	932.95	1077.5	971.65	1053.99	1021.05	987.41	1119.94	923.73	921.15	1136.54	906.53	1004.3	915.75	883.02	942.69	975.24	1046.66	1078.64	722.99	527.32	579.53	643.55	608.88	639.63	553.19	691.06	647.79	686.54	575.25	602.55	609.45	728.18	526.02	564.39	611.31	577.99
sp|Q9H2U1|DHX36_HUMAN	DHX36	ATP-dependent DNA/RNA helicase DHX36 OS=Homo sapiens OX=9606 GN=DHX36 PE=1 SV=2	261	SACRIVCTQPRRI	5000	R.IVC#TQPR.R	0	1	0	0	0	0	0	0	0	0	0	0	0	0	0	0	0	0	0	0	44.8	48.77	25.88	43.87	42.8	50.67	34.69	53.91	32.71	31.05	64.33	32.74	49.47	84.24	24.7	39.57	58.86	49.08
sp|Q14997|PSME4_HUMAN	PSME4	Proteasome activator complex subunit 4 OS=Homo sapiens OX=9606 GN=PSME4 PE=1 SV=2	710	RTLHLTCKQGYTL	5000	R.TLHLTC#K.Q	6	4	8777.61	7794.02	6922.46	7519.57	8060.45	6741.1	6079.19	7887.79	7436.16	7373.92	7711.97	7893.58	8273.42	8886.12	8868.88	6534.08	8065.62	8728.72	5868.57	5111.22	3963.47	4523.55	5282.4	4378.06	3529.45	4859.22	4830.6	4428.99	5301.91	5093.25	5023.32	5301.31	5279.6	3926.79	4300.55	5040.33
sp|Q14997|PSME4_HUMAN	PSME4	Proteasome activator complex subunit 4 OS=Homo sapiens OX=9606 GN=PSME4 PE=1 SV=2	958	TLTVEGCEYKKIH	5000	R.TLTVEGC#EYKK.I	19	6	12565.8	12303.7	13103.2	12468.5	12288.8	12457.4	12349.1	12101.9	11940.3	12220.5	11652.7	12574.4	12450.8	12490.8	12218.1	13042.4	12947.5	13213.9	3469.45	3751.73	3534.98	3591.29	3689.62	3636.25	3440.07	3357.5	3337.86	3366.83	3457.69	3392.48	3595.5	3752.42	3580.26	3682.73	4005.03	3569.02
sp|Q14997|PSME4_HUMAN	PSME4	Proteasome activator complex subunit 4 OS=Homo sapiens OX=9606 GN=PSME4 PE=1 SV=2	1267	KEWESSCFVEKTH	5000	K.EWESSC#FVEK.T	8	5	4872.81	5243.72	5036.25	5255.1	4932.28	5020.71	4979.8	4766.53	4958.51	5000.78	5129.25	5166.02	5058.93	5104.99	5104.24	4960.97	4921.41	4943.14	3266.07	2992.24	3202.92	3189.65	3062.37	3096.55	3389.89	2872.79	2931.11	3104.67	3063.89	3124.35	3320.03	3202.15	2921.92	3178.31	2967.92	2958.08
sp|Q14997|PSME4_HUMAN	PSME4	Proteasome activator complex subunit 4 OS=Homo sapiens OX=9606 GN=PSME4 PE=1 SV=2	554	LQFMDRCFGLIES	5000	R.C#FGLIESSTLEQTR.E	0	0	0	0	0	0	0	0	0	0	0	0	0	0	0	0	0	0	0	0	0	0	0	0	0	0	0	0	0	0	0	0	0	0	0	0	0	0
sp|Q14997|PSME4_HUMAN	PSME4	Proteasome activator complex subunit 4 OS=Homo sapiens OX=9606 GN=PSME4 PE=1 SV=2	718	QGYTLSCNLLHHL	5000	K.QGYTLSC#NLLHHLLR.S	0	0	0	0	0	0	0	0	0	0	0	0	0	0	0	0	0	0	0	0	0	0	0	0	0	0	0	0	0	0	0	0	0	0	0	0	0	0
sp|Q14997|PSME4_HUMAN	PSME4	Proteasome activator complex subunit 4 OS=Homo sapiens OX=9606 GN=PSME4 PE=1 SV=2	737	IYPTEYCSVPGGF	5000	R.STTLIYPTEYC#SVPGGFDKPPSEYFPIK.D	16	6	5196.04	5150.53	5494.02	5627.37	5178.67	5382.69	5266.51	5006.62	4890.04	5962.63	5275.61	5416.76	5728.69	5248.19	5311.97	4881.45	4920.06	4964.13	1911.51	1809.07	1951.33	1992.93	1943.92	1882.1	1789.02	1783.5	1740.31	1915.82	1764.99	2026.4	1787.88	1994.95	1731.32	1850.71	1907.68	1633.18
sp|Q14997|PSME4_HUMAN	PSME4	Proteasome activator complex subunit 4 OS=Homo sapiens OX=9606 GN=PSME4 PE=1 SV=2	459	LTATLSCVIGVAR	5000	R.TYPALETLTEPHQLTATLSC#VIGVAR.S	7	5	680.06	788.76	885.61	838.49	717.76	995.29	1014.2	916.26	918.7	848.1	834.83	800.49	878.23	754.74	804.56	934.68	886.43	1078.72	491.65	438.49	447.78	544.31	387.71	462.38	453.85	614.7	418.99	430.05	545.9	531.33	462.97	507.54	467.06	758.03	670.2	694.12
sp|Q14997|PSME4_HUMAN	PSME4	Proteasome activator complex subunit 4 OS=Homo sapiens OX=9606 GN=PSME4 PE=1 SV=2	1227	KLTINPCEISGCP	179.188	K.LTINPC#EISGCPK.P	9	6	5886.61	5719.79	5694.39	5895.35	5593.91	5825.06	5907.58	5356.15	5311.31	5682.21	5435.25	5610.48	5582.84	5004.99	5496.2	5707.94	5131.36	5343.95	3652.7	3603.38	3854.04	3721.8	3533.81	3762.29	3780.06	3530.32	3607.21	3538.44	3659.08	3473.48	3507.56	3621.49	3614.08	3689.79	3453.52	3440.28
sp|Q14997|PSME4_HUMAN	PSME4	Proteasome activator complex subunit 4 OS=Homo sapiens OX=9606 GN=PSME4 PE=1 SV=2	638	RAAVKCCPEESLK	64.8608	K.CC#PEESLK.L	11	7	7727.29	7691.65	7777.43	7709.21	7860.82	7987.73	8304.35	7451.54	8213.12	8293.97	8265.96	8303.79	8270.47	7150.55	7820.4	7908.06	7615.52	7473.22	6064.42	6141.82	6327.12	6222.4	5854.47	6096.89	6320.75	5483.89	6055.2	6053.56	6138.61	6064.35	5982.59	5932.4	5920.58	6195.19	5988.35	5897.3
sp|Q14997|PSME4_HUMAN	PSME4	Proteasome activator complex subunit 4 OS=Homo sapiens OX=9606 GN=PSME4 PE=1 SV=2	1001	GAYNFCCRDIIPL	47.5517	K.AQQTFFAALGAYNFCC#R.D	9	3	978.16	1156.19	1321.18	1204.58	992.48	1157.27	1239.1	1166.61	1084.22	1188.55	1047.74	1229.2	1099.81	1193.4	1012.45	1095.15	1023.42	992.5	362.45	390.19	440.59	468.49	431.58	443.37	489.5	462.8	492.16	333.86	475.75	421.97	443.16	454.59	407.75	445.91	420.2	415.88
sp|Q14997|PSME4_HUMAN	PSME4	Proteasome activator complex subunit 4 OS=Homo sapiens OX=9606 GN=PSME4 PE=1 SV=2	1000	LGAYNFCCRDIIP	25.902	K.AQQTFFAALGAYNFC#CR.D	2	0	77.27	143.02	152.01	150.89	98.54	117.64	89.37	119.19	118.45	110.17	119.35	125.51	110.47	111.74	116.15	166.91	133.91	130.5	0	0	0	0	0	0	0	0	0	0	0	0	0	0	0	0	0	0
sp|Q8IZ83|A16A1_HUMAN	ALDH16A1	Aldehyde dehydrogenase family 16 member A1 OS=Homo sapiens OX=9606 GN=ALDH16A1 PE=1 SV=2	350	ARGAAACDLVQRF	5000	R.GAAAC#DLVQR.F	5	2	1783.72	1838.49	1859.67	1812.57	1771.23	1788.02	1704.07	1694.99	1821.34	1655.45	1686.03	1756.66	1802.26	1718.76	1731.93	1833.94	1696.32	1708.08	645.73	553.26	664.87	615.54	665.81	666.48	609.32	618.61	783.06	553.97	680.54	564.06	608.4	538.75	592.78	631.45	630.44	553.63
sp|Q8IZ83|A16A1_HUMAN	ALDH16A1	Aldehyde dehydrogenase family 16 member A1 OS=Homo sapiens OX=9606 GN=ALDH16A1 PE=1 SV=2	39	LDTQDRCLGHYVN	5000	R.C#LGHYVNGK.W	7	8	4304.5	4635.31	4388.3	4521.21	4242.56	4421.11	4879.43	4226.41	4561.12	4353.92	4362.05	4067.02	4344.68	4050.6	4021.67	4426.27	4308.78	4338.02	5225.19	5703.39	6138.22	5450.14	5527.55	5914.23	5648.87	5489.24	5351.24	5214.34	5529.13	5399.91	5653.25	5374.6	5274.59	5420.59	5716.15	5158.73
sp|Q8IZ83|A16A1_HUMAN	ALDH16A1	Aldehyde dehydrogenase family 16 member A1 OS=Homo sapiens OX=9606 GN=ALDH16A1 PE=1 SV=2	249	IRKVAFCGAPEEG	5000	K.VAFC#GAPEEGR.A	4	7	1072.12	917.75	1134.32	949.32	917.19	961.66	944.28	908.69	874.79	938.62	893.27	982.93	999.63	892.32	984.78	912.62	913.64	887.19	1873.59	1899.41	2084.09	1869.67	2012.91	1953.47	1881.58	1831.23	1893.06	1777.57	1757.48	1844.87	1957.02	1887.86	1877.69	1943.01	1805.93	1877.73
sp|Q8IZ83|A16A1_HUMAN	ALDH16A1	Aldehyde dehydrogenase family 16 member A1 OS=Homo sapiens OX=9606 GN=ALDH16A1 PE=1 SV=2	28	VPESHACALAWLD	5000	R.EIFTSLEYGPVPESHAC#ALAWLDTQDR.C	30	14	6843.9	7051.19	7501.28	7159.78	7261.7	6857.42	7136.81	7006.85	6914.68	7388.94	6516.63	7317.87	7290.38	6838.22	7020.79	7175.67	7150.09	6672.2	3107.98	2946	3228.22	3298.02	3119.42	2960.43	3118.27	3085.39	3270.55	3220.11	3252.22	3042.83	3155.66	3411.35	3041.51	2975.36	2962.86	3260.44
sp|Q8IZ83|A16A1_HUMAN	ALDH16A1	Aldehyde dehydrogenase family 16 member A1 OS=Homo sapiens OX=9606 GN=ALDH16A1 PE=1 SV=2	467	SVPTGGCKESGCS	5000	R.DPSVPTGGC#K.E	0	0	0	0	0	0	0	0	0	0	0	0	0	0	0	0	0	0	0	0	0	0	0	0	0	0	0	0	0	0	0	0	0	0	0	0	0	0
sp|Q8IZ83-3|A16A1_HUMAN	ALDH16A1	Isoform 3 of Aldehyde dehydrogenase family 16 member A1 OS=Homo sapiens OX=9606 GN=ALDH16A1	249	IRKVAFCGAPEGG	5000	K.VAFC#GAPEGGLR.L	1	0	162.16	199.93	177.92	187.55	195.74	163.74	206.94	158.29	211.67	206.57	178.96	197.68	178.49	167.89	140.96	174.7	206.99	210.15	0	0	0	0	0	0	0	0	0	0	0	0	0	0	0	0	0	0
sp|Q9BVG8|KIFC3_HUMAN	KIFC3	Kinesin-like protein KIFC3 OS=Homo sapiens OX=9606 GN=KIFC3 PE=1 SV=4	66	GKDTPVCGDEDSS	5000	K.DTPVC#GDEDSSAR.S	1	0	24.96	12.43	21.1	42	50.42	69.38	47.42	44.36	56.29	27.68	28.5	32.23	24.38	38.05	32.56	32	42.97	38.33	0	0	0	0	0	0	0	0	0	0	0	0	0	0	0	0	0	0
sp|Q9BVG8|KIFC3_HUMAN	KIFC3	Kinesin-like protein KIFC3 OS=Homo sapiens OX=9606 GN=KIFC3 PE=1 SV=4	84	RPALAQCRALSVD	5000	R.PALAQC#R.A	4	0	2711.68	2496.68	2815.84	2634.37	2666.54	2988.06	2725.17	2413.33	2640.36	2512.98	2583.23	2742.02	2753.76	2556.04	2623.53	2635.3	2547.07	2505.03	0	0	0	0	0	0	0	0	0	0	0	0	0	0	0	0	0	0
sp|Q9BVG8|KIFC3_HUMAN	KIFC3	Kinesin-like protein KIFC3 OS=Homo sapiens OX=9606 GN=KIFC3 PE=1 SV=4	660	TVRGVDCSTGLRT	5000	R.GVDC#STGLR.T	1	0	700.34	615.08	711.32	657.76	672.67	615.35	661.12	615.57	573.56	739.99	655.6	613.84	683.89	724.82	583.99	599.72	677.74	681.02	0	0	0	0	0	0	0	0	0	0	0	0	0	0	0	0	0	0
sp|Q9BVG8|KIFC3_HUMAN	KIFC3	Kinesin-like protein KIFC3 OS=Homo sapiens OX=9606 GN=KIFC3 PE=1 SV=4	435	LQLRKKCHNELVR	5000	K.C#HNELVR.L	0	0	0	0	0	0	0	0	0	0	0	0	0	0	0	0	0	0	0	0	0	0	0	0	0	0	0	0	0	0	0	0	0	0	0	0	0	0
sp|Q9BVG8|KIFC3_HUMAN	KIFC3	Kinesin-like protein KIFC3 OS=Homo sapiens OX=9606 GN=KIFC3 PE=1 SV=4	168	TKPAGPCPGCEHS	182.55	R.TKPAGPC#PGCEHSQESAQLR.D	7	4	3690.89	3545.33	3497.14	3807.06	3684.32	3531.31	3424.19	3438.07	3598.2	3334.16	3450.43	3784.15	3533.42	3659.49	3564.21	3455.7	3720.86	3574.29	597.11	527.77	555.18	523.1	601.32	533.06	556.85	636.28	609.1	601.3	556.94	551.53	522.84	599	529.15	507.58	529.43	596.82
sp|Q8IY67|RAVR1_HUMAN	RAVER1	Ribonucleoprotein PTB-binding 1 OS=Homo sapiens OX=9606 GN=RAVER1 PE=1 SV=1	297	HLRVSFCAPGPPG	5000	R.VSFC#APGPPGR.S	1	4	229.86	248.45	274.49	210.97	227.51	228.73	293.48	284.08	221.21	241.81	223.06	211.09	236.7	298.23	238.73	210.67	244.14	257.75	1309.24	1341.84	1278.26	1337.77	1253.73	1199.81	1500.74	1080.62	1338.35	1352.28	1353.82	1351.53	1304.15	1159.98	1253.65	1387.38	1090.29	1104.53
sp|Q8IY67|RAVR1_HUMAN	RAVER1	Ribonucleoprotein PTB-binding 1 OS=Homo sapiens OX=9606 GN=RAVER1 PE=1 SV=1	161	FGSLERCFLVYSE	5000	R.C#FLVYSER.T	0	0	0	0	0	0	0	0	0	0	0	0	0	0	0	0	0	0	0	0	0	0	0	0	0	0	0	0	0	0	0	0	0	0	0	0	0	0
sp|Q8IY67|RAVR1_HUMAN	RAVER1	Ribonucleoprotein PTB-binding 1 OS=Homo sapiens OX=9606 GN=RAVER1 PE=1 SV=1	239	NDVDALCRALSAV	5000	R.LPPGFNDVDALC#R.A	0	9	0	0	0	0	0	0	0	0	0	0	0	0	0	0	0	0	0	0	3659.09	3280.52	3268.82	3267.06	3380.89	3382.88	3202.51	3382.14	3274.57	3290.62	3386.1	3419.82	3548.35	3648.25	3250.45	3194.5	3167.06	3482.81
sp|Q8IY67|RAVR1_HUMAN	RAVER1	Ribonucleoprotein PTB-binding 1 OS=Homo sapiens OX=9606 GN=RAVER1 PE=1 SV=1	255	TFCQLACGQDGQL	278.261	R.ALSAVHSPTFCQLAC#GQDGQLK.G	13	24	6687.79	6598.98	6410.99	6628.07	6840.39	6365.13	5646.9	7017.15	6174.48	6412.87	6885.5	7073.89	6906.73	7096.69	6947.91	6096.06	6397.02	6849.66	9915.51	9193.86	8573.35	9406.46	9847.67	9206.83	8312.89	9135.02	9314.88	9248.66	9568.77	9155.07	9970.47	9526.66	9649.18	8763.1	9045.12	9411.96
sp|Q8IY67|RAVR1_HUMAN	RAVER1	Ribonucleoprotein PTB-binding 1 OS=Homo sapiens OX=9606 GN=RAVER1 PE=1 SV=1	578	NAALPTCCPRPSP	27.661	R.NAALPTC#CPR.P	0	0	0	0	0	0	0	0	0	0	0	0	0	0	0	0	0	0	0	0	0	0	0	0	0	0	0	0	0	0	0	0	0	0	0	0	0	0
sp|P17987|TCPA_HUMAN	TCP1	T-complex protein 1 subunit alpha OS=Homo sapiens OX=9606 GN=TCP1 PE=1 SV=1	385	GANDFMCDEMERS	5000	R.GANDFM*C#DEM*ER.S	122	120	19447.7	20151.2	20545.8	20378.9	20135	20088.5	19942.9	20012.9	19672.5	20941.4	19840.4	19758.3	20627	20119.2	19929	20198.1	19659.6	19609.7	23825.6	23201.1	22849.5	23292.9	22632.3	22984.6	21695.2	22062.2	22567.1	22661.2	22843.7	23251.3	23277.7	21755.2	21694.8	21796.1	21515.3	21932.9
sp|P17987|TCPA_HUMAN	TCP1	T-complex protein 1 subunit alpha OS=Homo sapiens OX=9606 GN=TCP1 PE=1 SV=1	397	SLHDALCVVKRVL	5000	R.SLHDALC#VVKR.V	40	42	29368.9	26976.3	28391.5	26378.5	27180.8	25112.2	23483.6	26238.3	25431.2	26203.2	25881.8	27129.4	29068	28210.4	27856.2	26028.1	25205.4	26139.6	32686.4	30474.6	27608.1	30000.4	30835.8	28449.2	26076.2	28669	28350.8	28768.7	29912.7	29485.5	31769.3	31270.1	30908.2	26946	28007.5	28380.5
sp|P17987|TCPA_HUMAN	TCP1	T-complex protein 1 subunit alpha OS=Homo sapiens OX=9606 GN=TCP1 PE=1 SV=1	147	DELGRDCLINAAK	5000	R.DC#LINAAK.T	68	60	34196.3	33650.3	32441.2	32539.3	33002.4	33406.8	32579.1	32228.7	32130.1	33270.4	33163.3	33037.9	33685.7	32533.7	32372.3	32774	32297.3	32650.9	30716.2	30030.3	28148.2	28937	28674.5	27900.4	27280.4	27185.4	27900.9	27471.7	28439.6	28272.1	28940.5	28433.3	28119.3	27571.2	26607	26970.6
sp|P17987|TCPA_HUMAN	TCP1	T-complex protein 1 subunit alpha OS=Homo sapiens OX=9606 GN=TCP1 PE=1 SV=1	357	VVQERICDDELIL	5000	R.IC#DDELILIKNTK.A	83	78	38936.8	38836.4	38914.9	38495.1	38286	37691.3	38588.6	37464.7	37503.7	38452.1	38221.3	38109.6	38793.3	36984.7	37306.3	38813.2	36776.7	38377.6	35130.3	33658.9	33414.2	33706.3	32671.3	32855.7	32823.6	31798.2	32971.1	32777.2	33682.8	33213.4	33004.6	33471.8	32150.6	32474.4	32088.5	33892.1
sp|P17987|TCPA_HUMAN	TCP1	T-complex protein 1 subunit alpha OS=Homo sapiens OX=9606 GN=TCP1 PE=1 SV=1	76	PAAKVLCELADLQ	5000	K.VLC#ELADLQDK.E	21	24	9572.65	9633.95	9967.13	9911.99	9755.11	9838.58	9910.95	9620.06	9307.99	9972.69	9396.31	9658.3	9937.92	9444.85	9509.43	9453.19	8836.77	9310.69	12943.8	12683.2	11807.5	12671	12022.2	11650.3	12046.3	11709.5	11669.4	12379.7	12044.8	11884.2	12593	12352.5	12043.7	11292.6	10892.6	11397.6
sp|P17987|TCPA_HUMAN	TCP1	T-complex protein 1 subunit alpha OS=Homo sapiens OX=9606 GN=TCP1 PE=1 SV=1	236	VNAKIACLDFSLQ	5000	K.IAC#LDFSLQK.T	27	15	11165.4	11663.3	12437.3	11808.4	11451.4	11551.1	10742.5	10908.2	11524	11077.3	10800	11081.6	11217.4	10538	10841.1	11310.9	11444.1	11283.4	9432.56	9022.68	8664.11	9003.11	8666.88	8297.88	8817.78	7909.07	8804.04	8654.11	8775.73	8459.54	8580.2	8327.42	8310.55	8767.67	7636.74	8192.67
sp|P17987|TCPA_HUMAN	TCP1	T-complex protein 1 subunit alpha OS=Homo sapiens OX=9606 GN=TCP1 PE=1 SV=1	296	GGIDDMCLKYFVE	5000	K.ILATGANVILTTGGIDDM*C#LK.Y	9	14	2436.82	2407.3	2636.56	2596.59	2530.96	2402.59	2606.6	2428.87	2292.53	2435.96	2305.26	2508.86	2441.69	2457.34	2453.89	2456.98	2524.13	2419.1	2000.73	1882.72	2241.82	2242.85	1990.78	2084.42	2068.78	1945.21	2104.64	2037.78	2042.76	1967.04	1871.37	1920.84	2082.4	1981.42	1972.2	2109.46
sp|P17987|TCPA_HUMAN	TCP1	T-complex protein 1 subunit alpha OS=Homo sapiens OX=9606 GN=TCP1 PE=1 SV=1	218	SGYALNCVVGSQG	5000	R.SQMESMLISGYALNC#VVGSQGMPK.R	8	12	2205.56	2142.38	2406.08	2174.28	2332.53	2272.98	2283.82	2188.96	2418.56	2109.06	2283.69	2208.02	2209.93	2127.97	2077.09	2204.64	2237.48	2305.21	3102.92	3229.29	3192.07	3614.58	3367.89	2961.05	2920.06	3119.39	3192.28	3217.43	3123.57	2795.78	2918.13	3199.27	3147.38	3242.09	2793.84	3113.24
sp|P17987|TCPA_HUMAN	TCP1	T-complex protein 1 subunit alpha OS=Homo sapiens OX=9606 GN=TCP1 PE=1 SV=1	125	SGYRLACKEAVRY	5000	R.LAC#KEAVR.Y	0	5	0	0	0	0	0	0	0	0	0	0	0	0	0	0	0	0	0	0	5311.18	5478.58	5274.37	5358.18	5200.98	4784.69	4948.08	5004.59	4860.79	4826.63	4831.07	4738.72	4873.74	4612.57	4466.26	4673.19	4703.96	4273.05
sp|O00151|PDLI1_HUMAN	PDLIM1	PDZ and LIM domain protein 1 OS=Homo sapiens OX=9606 GN=PDLIM1 PE=1 SV=4	73	QNRIKGCTDNLTL	5000	K.GC#TDNLTLTVAR.S	25	3	13538.3	11698	12865.4	12660.3	11320.9	12220.7	12657.8	12070.7	12243.6	12583.5	11291.8	12344	12267.8	11645.3	12464.3	13160.9	11320	12661.4	873.75	774.7	765.21	834.72	774.87	841.94	956.75	794.59	839.03	1049.67	796.58	876.44	923.21	928.39	932.69	902.69	844.96	816.25
sp|O00151|PDLI1_HUMAN	PDLIM1	PDZ and LIM domain protein 1 OS=Homo sapiens OX=9606 GN=PDLIM1 PE=1 SV=4	307	VEDQIYCEKHARE	5000	K.GHFFVEDQIYC#EK.H	18	0	12101.9	11746	12175.7	12655.9	12152.8	12468.4	12917.1	11468.9	12572.7	12226.1	11285.6	12168.8	12864.3	11483	12156.3	12203.4	11599.9	11900	0	0	0	0	0	0	0	0	0	0	0	0	0	0	0	0	0	0
sp|O00151|PDLI1_HUMAN	PDLIM1	PDZ and LIM domain protein 1 OS=Homo sapiens OX=9606 GN=PDLIM1 PE=1 SV=4	263	LPMCDKCGTGIVG	5000	K.C#GTGIVGVFVK.L	10	0	6642.53	6225.18	7619.59	6859.8	6920.11	7543.43	8458.95	6698.73	7355	7722.03	6722.09	6747.26	6670.36	6206.02	6673.82	7383.11	6762.73	6708.2	0	0	0	0	0	0	0	0	0	0	0	0	0	0	0	0	0	0
sp|O00151|PDLI1_HUMAN	PDLIM1	PDZ and LIM domain protein 1 OS=Homo sapiens OX=9606 GN=PDLIM1 PE=1 SV=4	45	AALANLCIGDVIT	5000	K.AALANLC#IGDVITAIDGENTSNM*THLEAQNR.I	76	0	9496.7	9697.15	11148.4	10657.7	10095.8	9760.19	9844.32	10062.7	9979.07	10253.7	9740.12	10064.5	9899.29	9649.53	10207.5	10504.3	10352.3	10108.2	0	0	0	0	0	0	0	0	0	0	0	0	0	0	0	0	0	0
sp|O00151|PDLI1_HUMAN	PDLIM1	PDZ and LIM domain protein 1 OS=Homo sapiens OX=9606 GN=PDLIM1 PE=1 SV=4	283	RHRHPECYVCTDC	223.481	R.HPEC#YVCTDCGTNLK.Q	23	0	6737.47	6487.04	6646.95	6937.22	6687.66	6751.52	6634.48	6072.61	6873.5	7100.27	6806.62	7048.22	7174.81	6272.66	6707.86	6761.88	6276.87	6520.41	0	0	0	0	0	0	0	0	0	0	0	0	0	0	0	0	0	0
sp|O00151|PDLI1_HUMAN	PDLIM1	PDZ and LIM domain protein 1 OS=Homo sapiens OX=9606 GN=PDLIM1 PE=1 SV=4	289	CYVCTDCGTNLKQ	24.6297	R.HPECYVCTDC#GTNLK.Q	0	0	0	0	0	0	0	0	0	0	0	0	0	0	0	0	0	0	0	0	0	0	0	0	0	0	0	0	0	0	0	0	0	0	0	0	0	0
sp|P52292|IMA1_HUMAN	KPNA2	Importin subunit alpha-1 OS=Homo sapiens OX=9606 GN=KPNA2 PE=1 SV=1	467	SIMIEECGGLDKI	5000	K.LSIM*IEEC#GGLDK.I	23	27	6006.73	6265.57	6022.28	5957.86	6146.34	5753.84	5494.9	5671.32	5554.61	6069.86	5774.4	6029.13	6402.02	6328.37	6035.54	5512.62	5567.25	5297.96	7566.67	7420.41	7446.83	7737.54	7477.22	7506.48	7303.5	6925.18	7171.79	7828.74	7213.06	7551.7	7773.37	7941.61	8401.08	7147.74	6204.49	6749.93
sp|P52292|IMA1_HUMAN	KPNA2	Importin subunit alpha-1 OS=Homo sapiens OX=9606 GN=KPNA2 PE=1 SV=1	237	WTLSNLCRNKNPA	5000	R.NLTWTLSNLC#R.N	21	24	5449.09	5604.35	6194.83	5755.07	5608.75	5575.97	5421.04	5243.35	5212.77	5795.53	5696.21	5591	5723.84	5831.55	5541.94	5390.38	5290.3	4812.99	7598.58	7650.2	8007.54	7932.49	7373.51	8084.4	7252.56	6773.43	6905.96	8257.79	8037.62	7788.72	7858.8	8016.85	7818.3	7107.17	6866.99	7076.71
sp|P52292|IMA1_HUMAN	KPNA2	Importin subunit alpha-1 OS=Homo sapiens OX=9606 GN=KPNA2 PE=1 SV=1	272	EVLADTCWAISYL	5000	R.LLHHDDPEVLADTC#WAISYLTDGPNER.I	34	33	6138.02	6597.18	7049.33	6241.4	6574.23	6862.41	6106.31	6607.2	6202.37	6339.87	6478.81	6662.32	6434.84	6412.5	6564.37	5962.51	6175.53	6278.53	6488.68	6834.25	6712.53	7007.24	6641.33	6529.36	5929.04	6025.45	6754.33	6481.18	6498.22	6890.84	6721.85	6461.62	6592.61	5906.72	5979.21	6363.77
sp|P52292|IMA1_HUMAN	KPNA2	Importin subunit alpha-1 OS=Homo sapiens OX=9606 GN=KPNA2 PE=1 SV=1	133	FLGRTDCSPIQFE	5000	R.TDC#SPIQFESAWALTNIASGTSEQTK.A	37	34	11698.7	12625.8	13759.5	12585.4	12830.1	12616	13094	13187.7	12609.2	12614.5	12650	12788.9	12228.2	12377.6	12181.7	12690.7	12624.6	11648.3	11338	11564.3	11951.4	11250.7	11598.1	11806.1	11600.6	11275.4	11782.2	11502.3	11486.6	11412.9	11301.1	11470.8	11071.8	11386.8	11150.9	11638.9
sp|Q96SB4|SRPK1_HUMAN	SRPK1	SRSF protein kinase 1 OS=Homo sapiens OX=9606 GN=SRPK1 PE=1 SV=2	647	RATAAECLRHPWL	5000	R.ATAAEC#LR.H	6	7	3299.66	3303.92	3452.79	3260.98	3002.06	3209.42	3009.63	3040.93	2960.23	3156.04	3096.14	3259.58	3020.41	3387.31	3133.67	2889.72	3106.51	3354.36	2364.97	2447.71	2297.17	2372.99	2184.52	2247.53	1822.48	2051.92	2226.66	1995.15	2236.16	2149.31	2217.23	2225.16	2101.03	2210.23	2177.33	2132.69
sp|Q96SB4|SRPK1_HUMAN	SRPK1	SRSF protein kinase 1 OS=Homo sapiens OX=9606 GN=SRPK1 PE=1 SV=2	455	IRAEIPCEDEQEQ	5000	R.AEIPC#EDEQEQEHNGPLDNK.G	28	19	13610.4	13138.3	13185	13888.5	13567.7	13472.2	13437	13040.8	13655.5	14046	12909.7	13156.7	13388.2	13017.7	13170.6	13232	13153.8	12918.4	8886.57	9088.81	8390.02	8684.51	8648.85	9038.1	8817.56	8847.2	8393.51	8934.55	8844.07	8809.59	8729.19	8923.17	8605.69	8927.56	8557.05	8235.4
sp|Q96SB4|SRPK1_HUMAN	SRPK1	SRSF protein kinase 1 OS=Homo sapiens OX=9606 GN=SRPK1 PE=1 SV=2	188	QGLPLPCVKKIIQ	5000	K.SNYQGLPLPC#VK.K	6	5	6538.22	6372.3	6553.41	6532.39	5943.84	6112.31	6719.38	5871.47	6208.17	6640.04	6301.76	6377.56	6471.58	6217.77	5949.33	5919	5847.72	5962	4180.86	4465.56	4386.65	3925.86	4239.65	4136.05	3922.62	3578.51	3864.2	3965.18	4322.04	4056.82	3783.8	3835.42	3860.84	4040.58	3554.8	3896.27
sp|Q96SB4|SRPK1_HUMAN	SRPK1	SRSF protein kinase 1 OS=Homo sapiens OX=9606 GN=SRPK1 PE=1 SV=2	356	GAAEINCNGVIEV	5000	R.DTEGGAAEINC#NGVIEVINYTQNSNNETLR.H	5	5	601.46	629	655.08	449.51	532.33	610.05	650.38	507.94	506	644.06	590.34	538.19	596.37	559.39	502.87	554.67	515.01	657.28	614.36	668.85	586.8	653.6	625.45	587.31	728.03	512.25	578.12	586.74	617.43	550.47	507.87	551.73	532.51	571.14	509.04	482.61
sp|P49821|NDUV1_HUMAN	NDUFV1	NADH dehydrogenase [ubiquinone] flavoprotein 1, mitochondrial OS=Homo sapiens OX=9606 GN=NDUFV1 PE=1 SV=4	125	EGEPGTCKDREIL	5000	K.YLVVNADEGEPGTC#K.D	1	0	57.37	59.9	40.57	64.32	77.18	109.85	92.84	60.62	49.29	65.23	34.38	70.29	47.22	71.6	63.81	72.12	59.21	86.16	0	0	0	0	0	0	0	0	0	0	0	0	0	0	0	0	0	0
sp|P49821|NDUV1_HUMAN	NDUFV1	NADH dehydrogenase [ubiquinone] flavoprotein 1, mitochondrial OS=Homo sapiens OX=9606 GN=NDUFV1 PE=1 SV=4	142	HKLLEGCLVGGRA	5000	K.LLEGC#LVGGR.A	6	9	2251.85	2491.63	2355.41	2395.41	2608.69	2548.04	2517.26	2406.18	2523.36	2451.03	2364.38	2405.58	2161.15	2365.55	2194.57	2383.95	2485.51	2359.91	4451.01	4141.15	4365.53	4603.87	4444.57	4253.89	4299.4	4007.44	4136.43	4441.01	4108.65	4439.48	4300.1	4395.33	4278.34	4186.49	4016.55	4063.53
sp|P49821|NDUV1_HUMAN	NDUFV1	NADH dehydrogenase [ubiquinone] flavoprotein 1, mitochondrial OS=Homo sapiens OX=9606 GN=NDUFV1 PE=1 SV=4	187	LIGKNACGSGYDF	5000	K.NAC#GSGYDFDVFVVR.G	2	8	650.46	759.18	814.92	695.15	676.95	797.62	692.15	807.67	753.6	764.64	725.14	777.5	663.87	637.66	760.71	763.73	714.86	761.07	3129.78	3157.35	3310.12	3156.65	3270.54	3077.48	3307.23	3048.98	3146.13	3389.57	3382.87	3121.1	3070.81	2980.34	3294.11	3242.96	2870.05	3196.23
sp|P49821|NDUV1_HUMAN	NDUFV1	NADH dehydrogenase [ubiquinone] flavoprotein 1, mitochondrial OS=Homo sapiens OX=9606 GN=NDUFV1 PE=1 SV=4	425	IEGHTICALGDGA	5000	K.QIEGHTIC#ALGDGAAWPVQGLIR.H	7	3	2637.97	2805.5	2885.32	2720.35	2538.91	2809.28	3017.62	2606.12	2548.7	2901.79	2575.57	2641.08	2679.85	2395.31	2571.4	2777.29	2713.96	2606.53	1195.79	1119.14	1109.66	1153.29	1062.76	1114.43	1114.36	1021.22	1110.97	1041.66	970.08	1111.07	1092.08	1066.03	1056.62	1159.96	1080.02	1106.07
sp|P49821|NDUV1_HUMAN	NDUFV1	NADH dehydrogenase [ubiquinone] flavoprotein 1, mitochondrial OS=Homo sapiens OX=9606 GN=NDUFV1 PE=1 SV=4	206	GAGAYICGEETAL	5000	R.GAGAYIC#GEETALIESIEGK.Q	7	10	2265.39	2312.11	2583.93	2208.86	2550.77	2364.82	2340.28	2461.42	2240.31	2305.28	2493.65	2338.52	2415.79	2372.99	2261	3147.45	3341.78	3304.74	4307.84	3878.23	4059.28	4092.22	4177.55	4118.35	4225.26	3977.02	3887.39	4016.43	4060.54	4187.79	3964.88	4310.72	4199	4949.14	4891.07	4856.26
sp|P49821|NDUV1_HUMAN	NDUFV1	NADH dehydrogenase [ubiquinone] flavoprotein 1, mitochondrial OS=Homo sapiens OX=9606 GN=NDUFV1 PE=1 SV=4	286	GHVNHPCTVEEEM	5000	K.LFNISGHVNHPC#TVEEEMSVPLK.E	0	1	0	0	0	0	0	0	0	0	0	0	0	0	0	0	0	0	0	0	276.39	280.51	238.66	321.28	208.21	248.12	245.04	235.67	247.07	277.82	286.7	271.63	276.87	257.87	225.89	250.38	340.23	232.68
sp|P49821|NDUV1_HUMAN	NDUFV1	NADH dehydrogenase [ubiquinone] flavoprotein 1, mitochondrial OS=Homo sapiens OX=9606 GN=NDUFV1 PE=1 SV=4	238	DVGVFGCPTTVAN	306.465	R.LKPPFPADVGVFGC#PTTVANVETVAVSPTICR.R	1	3	51.24	76.71	103.66	92.6	75.54	56	41.79	57.25	50.43	54.92	100.78	69.01	90.06	57.08	87.13	64.6	55.45	50.52	468.89	489.97	449.5	528.06	461.06	563.71	398.7	425.82	521.12	531.43	552.28	567.97	532.85	375.68	602.88	560.38	438.25	480.78
sp|P49821|NDUV1_HUMAN	NDUFV1	NADH dehydrogenase [ubiquinone] flavoprotein 1, mitochondrial OS=Homo sapiens OX=9606 GN=NDUFV1 PE=1 SV=4	382	HESCGQCTPCREG	40.7011	K.HESCGQC#TPCR.E	0	4	0	0	0	0	0	0	0	0	0	0	0	0	0	0	0	0	0	0	456.08	456.57	521.53	516.7	483.93	493.96	482.05	443.54	401.7	492.32	514.82	445.86	452.33	439.97	448.29	482.23	345.66	363.56
sp|Q9NSP4|CENPM_HUMAN	CENPM	Centromere protein M OS=Homo sapiens OX=9606 GN=CENPM PE=1 SV=1	110	AGRESHCSIHRHT	5000	R.ESHC#SIHR.H	1	0	293.94	247.69	331.91	287.92	284.36	273.83	244.61	206.95	240.3	291.48	248.58	297.14	336.38	224.74	304.68	257.34	254.05	252.59	0	0	0	0	0	0	0	0	0	0	0	0	0	0	0	0	0	0
sp|Q9NSP4|CENPM_HUMAN	CENPM	Centromere protein M OS=Homo sapiens OX=9606 GN=CENPM PE=1 SV=1	40	SMLKEDCASELKV	5000	K.EDC#ASELK.V	3	1	503.71	546.64	607.99	646.92	562.36	567.69	551.03	605	542.39	674.32	526.17	608.94	542.93	603.95	648.16	543.92	508.37	702.5	139.8	92.88	88.62	131.39	122.22	85.85	90.04	101.51	48.77	131.17	144.98	37.52	119.65	121.57	81.34	100.09	92.94	118.11
sp|Q9NSP4|CENPM_HUMAN	CENPM	Centromere protein M OS=Homo sapiens OX=9606 GN=CENPM PE=1 SV=1	131	QSPLLYCDLEVEG	5000	K.LAHTYQSPLLYC#DLEVEGFR.A	12	7	2612.04	2982.97	3204.03	3247.51	3338.39	3183.04	3143.32	3059.73	2998.19	3256.45	2984.68	3086.24	2972.72	2971.36	2986.77	3067.36	3058.49	2847.79	1484.25	1378.57	1485.35	1620.37	1584.01	1493.42	1364.53	1481.05	1575.39	1450.81	1614.18	1473.07	1358.62	1471.97	1517.13	1510.42	1478.43	1558.55
sp|O75179|ANR17_HUMAN	ANKRD17	Ankyrin repeat domain-containing protein 17 OS=Homo sapiens OX=9606 GN=ANKRD17 PE=1 SV=3	1622	NMRISSCSDESSN	5000	R.ISSC#SDESSNSNSSR.K	0	1	0	0	0	0	0	0	0	0	0	0	0	0	0	0	0	0	0	0	38.67	23.08	26.87	19.38	49.18	42.61	51.33	49.51	50.27	18.36	61.35	17.49	24.58	45.58	32.61	26	46.73	19.49
sp|O75179|ANR17_HUMAN	ANKRD17	Ankyrin repeat domain-containing protein 17 OS=Homo sapiens OX=9606 GN=ANKRD17 PE=1 SV=3	1746	VIGRGGCNINAIR	5000	R.GGC#NINAIR.E	6	7	1093.43	1180.82	1267.15	1072.75	1140.41	1187.53	1369.75	1134.38	1154.32	1278.37	1206.42	1218.7	1158.6	1138.21	1111.68	1065.28	1187.23	1153.88	2195.5	2024.99	2058.6	2093.3	2031.73	2094.97	2115.33	1873.98	2166.57	2039.06	2136.04	2109.78	2089.29	1930.06	2122.62	2084.43	2133.8	2023.57
sp|O75179|ANR17_HUMAN	ANKRD17	Ankyrin repeat domain-containing protein 17 OS=Homo sapiens OX=9606 GN=ANKRD17 PE=1 SV=3	242	RSLAEACSEGDVN	5000	R.SLAEAC#SEGDVNAVR.K	7	12	1082.34	1062.03	1248.92	1182.82	1010.38	1244.19	1081.64	1130.32	1210.95	1261.36	1019.05	1085.84	1178.56	1141.62	1173.62	1253.07	1012.17	1092.34	1737.23	1936.76	1829.87	1770.23	1798.76	1942.45	1681.17	1839.58	1971.05	1798.33	1978.68	1914.37	1732	1942.4	1870.77	1597.38	1671.31	1766.75
sp|O75179|ANR17_HUMAN	ANKRD17	Ankyrin repeat domain-containing protein 17 OS=Homo sapiens OX=9606 GN=ANKRD17 PE=1 SV=3	1158	TPLSLACSGGRQE	5000	K.DTPLSLAC#SGGR.Q	1	6	51.17	77.82	81.5	67.62	68.86	77.92	96.99	63.02	119	71.12	56.68	59.99	103.03	62.45	56.03	43.22	92.8	54.64	898.68	900.99	888.86	968.55	920.68	900.7	778.19	777.55	886.82	764.89	842.8	762.7	802.53	757.4	768.11	855.97	942.62	796.89
sp|O75179|ANR17_HUMAN	ANKRD17	Ankyrin repeat domain-containing protein 17 OS=Homo sapiens OX=9606 GN=ANKRD17 PE=1 SV=3	1690	SNSLSTCTKSGPS	5000	K.LSETISEGTSNSLSTC#TK.S	5	5	1245.44	1220.73	1243.16	1338.29	1336.88	1357.4	1225.39	1272.14	1174	1234.42	1344.59	1394.9	1254.55	1331.97	1330.02	1223.93	1312.43	1243.78	814.86	877.75	808	813.27	856.52	764.09	735.77	697.64	830.22	897.22	904.05	857.58	799.53	900.04	768.35	814.89	825.43	856.08
sp|O75179|ANR17_HUMAN	ANKRD17	Ankyrin repeat domain-containing protein 17 OS=Homo sapiens OX=9606 GN=ANKRD17 PE=1 SV=3	1260	TALTLACFQGRTE	5000	R.NTALTLAC#FQGR.T	3	5	195.15	170.46	208.88	212.28	224.16	153.63	220.51	193.61	208.44	236.58	200.02	150.11	175.62	194.17	225.01	194.77	211.56	199.88	591.33	545.55	658.43	606.76	500.45	541.66	554.11	593.62	706.79	540.15	544.67	563.48	573.47	518.7	620.04	500.96	585.25	585.51
sp|O75179|ANR17_HUMAN	ANKRD17	Ankyrin repeat domain-containing protein 17 OS=Homo sapiens OX=9606 GN=ANKRD17 PE=1 SV=3	644	ARAGHVCTVQFLI	5000	R.AGHVC#TVQFLISK.G	22	20	13100.5	12963.9	13498.9	12932.6	13094.1	12899.4	12539.5	12199.7	12909.5	12894.3	12287.3	12622.3	12144.9	12301	12393.4	12328.8	11931	12380.1	9947.85	10131.1	10129.2	9836.77	10374.9	9611.63	9583.21	9626.35	9880.4	9490.43	10005.4	9638.07	9334.35	9726.23	9975.13	9365.75	9332.98	9689.55
sp|O75179|ANR17_HUMAN	ANKRD17	Ankyrin repeat domain-containing protein 17 OS=Homo sapiens OX=9606 GN=ANKRD17 PE=1 SV=3	58	RGMVRVCDLLLKK	5000	R.VC#DLLLK.K	22	18	11489.2	10508.9	11205.4	11813.3	10228.9	11149.5	11001.2	9984.16	10428.9	11072.3	10150.5	11170.4	11050.3	10033	10640.1	10857.7	10571.8	11092.6	13602.7	13386.8	12738.5	12427.7	13065.8	12181.8	11999.8	12377.3	12042.8	12003	12603.6	12279.5	12109.4	12405.1	12136.7	11771.1	12160.1	12348.3
sp|O75179|ANR17_HUMAN	ANKRD17	Ankyrin repeat domain-containing protein 17 OS=Homo sapiens OX=9606 GN=ANKRD17 PE=1 SV=3	906	QQQQQSCQHLGLL	5000	R.IQLQQQQQQSC#QHLGLLTPVGVGEQLSEGDYAR.L	4	5	788	726.19	795.77	868.53	780.1	802.1	765.07	726.23	796.5	828.01	713.41	789.62	703.23	778.64	879.16	757.06	824.8	727.86	851.08	799.14	855.1	832.81	797.99	842.47	830.78	837.81	819.93	876.17	795.35	895.15	866.03	852.02	768.27	702.82	769.87	715.95
sp|O75179|ANR17_HUMAN	ANKRD17	Ankyrin repeat domain-containing protein 17 OS=Homo sapiens OX=9606 GN=ANKRD17 PE=1 SV=3	564	ADIELGCSTPLME	5000	K.AGADIELGC#STPLMEAAQEGHLELVK.Y	4	10	1706.11	1773.5	1767.53	1878.9	1740.56	1751.2	1944.24	1746.03	1716.21	1724.64	1538.57	1810.21	1755.46	1690.94	1744.46	1763.13	1763.42	1686.3	4330.21	4486.24	4764.22	4325.54	4659.15	4325.26	4363.84	4287.1	4303.63	4394.91	4347.72	4579.39	4478.13	4437.49	4606.75	4338.88	4676.03	4587.32
sp|O75179|ANR17_HUMAN	ANKRD17	Ankyrin repeat domain-containing protein 17 OS=Homo sapiens OX=9606 GN=ANKRD17 PE=1 SV=3	210	LTSSVSCALDEAA	5000	R.LTSSVSC#ALDEAAAALTR.M	17	14	6290.5	6270.8	6657.44	6490.52	6343.72	6062.93	6459.09	5855.79	6076.3	6626.83	6272.56	6180.97	6272.12	6268.44	6131.84	6126.04	6214.83	6277.32	6082.91	6178.81	5837.5	5875.99	5828.93	6032.69	5652.5	5999.63	5964.28	5962.13	5961.06	5835.14	5464.76	5961.13	5718.19	5597.97	6043.87	5667.02
sp|O75179|ANR17_HUMAN	ANKRD17	Ankyrin repeat domain-containing protein 17 OS=Homo sapiens OX=9606 GN=ANKRD17 PE=1 SV=3	2063	RNSPLDCGSASPN	5000	R.NSPLDC#GSASPNK.V	0	1	0	0	0	0	0	0	0	0	0	0	0	0	0	0	0	0	0	0	57.8	100.19	142.04	171	121.93	82.2	91.18	84.84	93.21	106.93	80.81	103.03	84.76	107.72	114.83	153.51	124.64	124.71
sp|P0DMV8|HS71A_HUMAN	HSPA1A	Heat shock 70 kDa protein 1A OS=Homo sapiens OX=9606 GN=HSPA1A PE=1 SV=1	17	LGTTYSCVGVFQH	5000	K.AAAIGIDLGTTYSC#VGVFQHGK.V	19	28	8510.83	8548.3	9118.19	8681.31	9179.19	8992.14	8694.81	8946.42	9069.83	8691.8	8453.7	8590.61	8793.64	8607.89	8346.59	8751.48	8735.69	8753.64	10327.1	10856.2	10999.5	10305.8	10744.6	10463.1	10358.4	10633.9	10429.9	10379	10608.9	10351.5	11061.6	10801.5	10691.8	10685.1	9909.06	10135.4
sp|P0DMV8|HS71A_HUMAN	HSPA1A	Heat shock 70 kDa protein 1A OS=Homo sapiens OX=9606 GN=HSPA1A PE=1 SV=1	574	KKVLDKCQEVISW	5000	K.C#QEVISWLDANTLAEKDEFEHK.R	22	13	9474.5	9600.46	10821.3	10255.3	10391	10424.4	10284.1	9854.79	10041.5	10615.6	10365.3	10038.6	9784.35	9363.47	10075.6	10636.2	10368.8	10564.1	3755.09	4023.43	4631.88	4528.12	4664.25	4656.81	4325.65	4555.08	4196.26	4624.5	4027.37	4432.52	4199.87	4206.15	4369.34	4388.74	5093.24	4324.94
sp|P0DMV8|HS71A_HUMAN	HSPA1A	Heat shock 70 kDa protein 1A OS=Homo sapiens OX=9606 GN=HSPA1A PE=1 SV=1	603	KELEQVCNPIISG	5000	K.ELEQVC#NPIISGLYQGAGGPGPGGFGAQGPK.G	24	18	6077.04	6166.43	6655.34	6556.16	6372.59	6270.33	6821.6	5857.42	6245.68	6462	6055.39	6284.3	6230.38	5924.43	5819.63	6537.38	5789.34	5939.02	5112.81	5264.94	5482.95	5797.76	5445.2	4966.37	5340.59	5516	5506.55	5192.38	5580.07	5650.56	4946.96	5419.75	5315.88	5442.26	5417.67	5624.64
sp|Q5VTE0|EF1A3_HUMAN	EEF1A1P5	Putative elongation factor 1-alpha-like 3 OS=Homo sapiens OX=9606 GN=EEF1A1P5 PE=5 SV=1	411	VPGKPMCVESFSD	5000	K.PM*C#VESFSDYPPLGR.F	1394	1331	535423	527404	573683	568622	532547	558642	551911	518137	541335	568326	535243	556131	541307	518160	529478	548544	515326	529019	484795	503413	508037	504317	503538	506452	488707	488831	492465	494227	504999	499518	480973	495062	484386	480857	477781	479519
sp|Q5VTE0|EF1A3_HUMAN	EEF1A1P5	Putative elongation factor 1-alpha-like 3 OS=Homo sapiens OX=9606 GN=EEF1A1P5 PE=5 SV=1	363	YAPVLDCHMAHIA	5000	K.NDPPM*EAAGFTAQVIILNHPGQISAGYAPVLDC#HMAHIAC#K.F	1	0	113.78	113.4	135.71	103.04	137.63	122.09	114.96	109.08	134.51	117.99	79.58	123.39	140.47	179.54	136.65	92.65	109.5	114.24	0	0	0	0	0	0	0	0	0	0	0	0	0	0	0	0	0	0
sp|Q5VTE0|EF1A3_HUMAN	EEF1A1P5	Putative elongation factor 1-alpha-like 3 OS=Homo sapiens OX=9606 GN=EEF1A1P5 PE=5 SV=1	370	HMAHIACKFAELK	5000	K.NDPPM*EAAGFTAQVIILNHPGQISAGYAPVLDC#HMAHIAC#K.F	1	0	136.47	204.18	253.48	195.77	229.37	238.21	209.11	255.44	213.41	167.78	174.62	211.69	247.79	207.43	234.03	183.44	239.54	185.4	0	0	0	0	0	0	0	0	0	0	0	0	0	0	0	0	0	0
sp|Q5VTE0|EF1A3_HUMAN	EEF1A1P5	Putative elongation factor 1-alpha-like 3 OS=Homo sapiens OX=9606 GN=EEF1A1P5 PE=5 SV=1	234	LLEALDCILPPTR	5000	R.KDGNASGTTLLEALDC#ILPPTRPTDKPLR.L	210	238	92546.7	93877.5	96799.3	97386.2	95470	95470.2	96031.1	100876	100952	98053	95413.8	97505.9	94400.1	96377.8	93508.3	106228	105339	106877	109669	107584	105606	113270	107168	107783	109499	107226	111733	108791	107409	108786	111297	108602	108539	112856	112244	114540
sp|Q9NR09|BIRC6_HUMAN	BIRC6	Baculoviral IAP repeat-containing protein 6 OS=Homo sapiens OX=9606 GN=BIRC6 PE=1 SV=3	3673	HHVPQQCNKMPIT	5000	R.HHVPQQC#NK.M	16	13	7397.79	6750.42	7441.77	7508.33	6915.97	7300.75	6892.38	5819.18	6835.46	7799.8	7011.22	7500.61	6859.81	6430.78	6975.55	6894.34	5754.44	6388.47	8574.43	8723.34	8274.39	8345.03	8410.8	7826.14	7633.55	7741.36	8175.26	7902.87	8089.55	7860.62	7963.81	8189.47	7699.88	7553.5	6915.92	7684.83
sp|Q9NR09|BIRC6_HUMAN	BIRC6	Baculoviral IAP repeat-containing protein 6 OS=Homo sapiens OX=9606 GN=BIRC6 PE=1 SV=3	2910	GDAKAVCGEMTRD	5000	K.AVC#GEM*TR.D	23	19	12045.7	12385.8	11844.2	11548.5	11610.6	11524.3	11458.8	11326.9	11331.7	11742.8	11768	11456.9	11894.9	11027.8	11361.1	11162	12264.1	11881	7033.66	7079.33	6735.98	6646.31	6849.37	7067.75	6379.17	6784.56	6540.9	6568.45	6565.65	6631.05	6731.96	6873.54	6406.79	6322.55	6431.91	6776.31
sp|Q9NR09|BIRC6_HUMAN	BIRC6	Baculoviral IAP repeat-containing protein 6 OS=Homo sapiens OX=9606 GN=BIRC6 PE=1 SV=3	1236	RGTEEICNGGMRP	5000	R.GTEEIC#NGGM*R.P	17	25	5662.14	5087.07	5580.1	5378.48	4979.78	5276.87	5291.4	5291.4	5311.93	5523.15	5394.38	5278.17	5619.43	5139.54	5267.59	5487.35	5427.74	5407.99	8798.59	8774.68	8392.33	8679.09	8905.1	8367.3	8258.49	8868.38	8616.04	8466.82	8774.44	8679.57	8500.2	8799.96	8336.5	8080.62	8607.46	8391.38
sp|Q9NR09|BIRC6_HUMAN	BIRC6	Baculoviral IAP repeat-containing protein 6 OS=Homo sapiens OX=9606 GN=BIRC6 PE=1 SV=3	4183	ERKHAQCLLRLVL	5000	K.HAQC#LLR.L	5	10	3060.62	3172.25	3096.63	3006.21	3170.27	3003.55	2886.94	2785.53	3093.32	2963.68	3065.45	3110.73	2944.09	2862.25	3082.6	3039.53	3008.36	3143.23	2853.64	3070.54	2970.49	2778.91	2804.54	2976.9	2483.74	2704.55	2695.72	2783.41	2917.11	2813.39	2759.86	2752.3	2705.12	2762.89	2649.72	2741.9
sp|Q9NR09|BIRC6_HUMAN	BIRC6	Baculoviral IAP repeat-containing protein 6 OS=Homo sapiens OX=9606 GN=BIRC6 PE=1 SV=3	4443	LAKMKTCVDTYTN	5000	K.TC#VDTYTNR.L	4	4	968.73	926.38	846.64	989.66	952.22	1008.47	940.69	939.4	994.39	1013.81	997.03	946.17	788.92	889.25	814.57	964.98	891.14	998.15	766.93	811.66	657.17	764.76	702.61	613.96	641.53	687.65	731.81	692.55	775.61	689.83	692.26	727.57	726.05	672.59	702.75	634.94
sp|Q9NR09|BIRC6_HUMAN	BIRC6	Baculoviral IAP repeat-containing protein 6 OS=Homo sapiens OX=9606 GN=BIRC6 PE=1 SV=3	777	KLNSALCNRRKGE	5000	K.LNSALC#NR.R	18	20	4097.84	3773.87	3786.73	3783.9	3621.31	3900.77	3736.04	3677.59	3686.22	3623.07	3534.17	3822.86	3706.48	3801.86	3663.37	3670.29	3382.11	3726.17	7619.65	7671.31	7587.54	7332.76	7604.35	7477.8	6830.94	7103.75	7172.66	7155.93	7415.94	7264.88	6895.36	7212.63	7165.35	6986.08	6972.68	7109.07
sp|Q9NR09|BIRC6_HUMAN	BIRC6	Baculoviral IAP repeat-containing protein 6 OS=Homo sapiens OX=9606 GN=BIRC6 PE=1 SV=3	2067	ELFKHLCISGTPK	5000	K.HLC#ISGTPK.I	5	4	1178.15	1154.48	1206.46	1246.05	1273.2	1105.55	1167.22	1166.13	1099.09	1121.66	1088.05	1148.49	1046.9	1148.82	1136.46	1074.11	1349.05	1140.01	1805.32	1820.72	1786.82	1827	1577.82	1736.16	1631.31	1672.81	1577.79	1694.22	1894.4	1661.05	1759.37	1979.88	1919.49	1679.83	1691.45	1656.99
sp|Q9NR09|BIRC6_HUMAN	BIRC6	Baculoviral IAP repeat-containing protein 6 OS=Homo sapiens OX=9606 GN=BIRC6 PE=1 SV=3	3279	EVASAVCLRLHRP	5000	K.AEVASAVC#LR.L	0	0	0	0	0	0	0	0	0	0	0	0	0	0	0	0	0	0	0	0	0	0	0	0	0	0	0	0	0	0	0	0	0	0	0	0	0	0
sp|Q9NR09|BIRC6_HUMAN	BIRC6	Baculoviral IAP repeat-containing protein 6 OS=Homo sapiens OX=9606 GN=BIRC6 PE=1 SV=3	1171	SQCLRLCPFLEDH	5000	R.LC#PFLEDHK.E	8	8	7186.95	6955.97	7407.54	7308.49	7691.86	6897.8	8092.84	6308.18	6535.16	6977.88	6383.8	6357.05	7525.34	6287.89	6756.72	6922.89	6649.53	6299.45	6803.75	6186.05	6700.36	6286.16	6721.2	6119.08	6378.42	5822.2	6115.2	5830.09	5767.52	5784.12	6305.75	5966.81	6351.89	5835.74	5383.97	5626.81
sp|Q9NR09|BIRC6_HUMAN	BIRC6	Baculoviral IAP repeat-containing protein 6 OS=Homo sapiens OX=9606 GN=BIRC6 PE=1 SV=3	543	ELGANPCLTNSKS	5000	K.DLEELGANPC#LTNSK.S	5	7	1362.8	1303.74	1539.29	1498.13	1462.4	1502.38	1409.91	1554.3	1418.27	1643.44	1485.02	1378.18	1495.23	1380.06	1402.08	1365.61	1301.53	1385.89	1941.15	1958.78	1986.31	1819.11	1929.8	1820.14	1786.57	2006.14	1770.87	1805.49	1875.22	1816.55	1669.53	1888.65	1996.64	1783.91	1795.98	1519.14
sp|Q9NR09|BIRC6_HUMAN	BIRC6	Baculoviral IAP repeat-containing protein 6 OS=Homo sapiens OX=9606 GN=BIRC6 PE=1 SV=3	2372	RPTIHLCEIVNEP	5000	R.IANATRPTIHLC#EIVNEPQLER.L	1	0	179.28	208.89	254.86	175.87	152.69	166.47	172.59	180.95	148.15	144.62	172.61	172.12	153.86	193.45	170.28	125.18	187.92	145.25	0	0	0	0	0	0	0	0	0	0	0	0	0	0	0	0	0	0
sp|Q9NR09|BIRC6_HUMAN	BIRC6	Baculoviral IAP repeat-containing protein 6 OS=Homo sapiens OX=9606 GN=BIRC6 PE=1 SV=3	1319	KERVQRCAMLQFS	5000	R.C#AMLQFSEFHEK.L	4	3	2578.27	2646.09	2575.86	2472.44	2780.58	2139.39	2312.39	2475.24	2475.05	2333.45	2462.17	2486	2855.24	2724.87	2563	2423.85	2373.08	2523.05	1078.45	1203.07	1211.95	998.69	1196.63	1135.36	1043.53	1066.7	1117.26	1053.54	1185.23	1249.55	1077.73	1080.95	1074.72	1243.81	1118.07	1108.09
sp|Q9NR09|BIRC6_HUMAN	BIRC6	Baculoviral IAP repeat-containing protein 6 OS=Homo sapiens OX=9606 GN=BIRC6 PE=1 SV=3	381	SPAQFPCTDGTDR	5000	K.GEHTQNVPLSVTLATSPAQFPC#TDGTDR.I	7	7	380.03	363.1	369.54	365.17	354.2	357.29	435.59	433.89	457.15	430.7	344.07	426.53	361.34	344.47	432.51	413.05	451.8	341.26	391.57	282.55	378.04	382.17	332.22	372.12	355.01	310.2	355.7	397.7	347.83	261.58	358.47	324.28	319.82	413.84	389.09	387.91
sp|Q9NR09|BIRC6_HUMAN	BIRC6	Baculoviral IAP repeat-containing protein 6 OS=Homo sapiens OX=9606 GN=BIRC6 PE=1 SV=3	463	LEDSSSCSDIPKL	5000	R.RPTLAWLEDSSSC#SDIPK.L	5	11	874.49	817.88	844.94	913.16	890.41	841.14	820.81	873.23	776.2	899.26	879.71	869.52	787.53	957.82	842.95	982.45	852.87	792.42	5249.58	5080.62	4887.39	4922.3	5064.01	5218.43	4944.69	4976	5008.04	5168.55	5044.35	4683.4	5048.69	4875.64	4758.61	4915.45	4691.71	4558.63
sp|Q9NR09|BIRC6_HUMAN	BIRC6	Baculoviral IAP repeat-containing protein 6 OS=Homo sapiens OX=9606 GN=BIRC6 PE=1 SV=3	1045	SATVPPCWVEVQQ	5000	R.FSATVPPC#WVEVQQEQQQR.R	8	5	717.14	684.07	854.06	743.13	725.16	688.12	721.92	875.67	649.49	634.87	743.56	699.2	637.19	789.74	648.59	705.87	652.31	653.19	994.94	1189.6	1238.5	1150.21	1127.28	1156.97	1016.26	1052.48	1127.91	1149.69	996.57	999.7	1082.88	1174.14	1173	1016.63	1098.86	1008.07
sp|Q9NR09|BIRC6_HUMAN	BIRC6	Baculoviral IAP repeat-containing protein 6 OS=Homo sapiens OX=9606 GN=BIRC6 PE=1 SV=3	410	TKRGKICIWDVSK	5000	K.IC#IWDVSK.L	1	1	56.8	53.88	57.79	25.26	26.49	69.83	50.69	30.58	35.39	41.55	67.16	46.86	36.51	42.46	36.89	23.76	65.95	67.39	59.95	58.93	63.97	61.08	98.72	138.54	67.5	83.48	96.92	60.92	85.03	39.77	89.08	90.38	61.3	106.13	82.83	91.94
sp|Q9NR09|BIRC6_HUMAN	BIRC6	Baculoviral IAP repeat-containing protein 6 OS=Homo sapiens OX=9606 GN=BIRC6 PE=1 SV=3	3830	MFLQSPCPLYKGR	5000	K.VTM*FLQSPC#PLYK.G	39	43	12629.3	12736.6	13685.3	13146.6	13085.8	12058.2	12838.5	11833	12311	12801.1	12321.5	12452	12354	12678.2	12574.9	12030.1	12327	12288.1	14500.7	15045.8	15363.5	14930.7	14898.1	14793.1	14185.7	14228.4	14089.9	14386.4	14799.5	15105.7	14943.8	14555.9	14627.8	14714.6	14541.2	14192.6
sp|Q9NR09|BIRC6_HUMAN	BIRC6	Baculoviral IAP repeat-containing protein 6 OS=Homo sapiens OX=9606 GN=BIRC6 PE=1 SV=3	752	LVGLRTCPVESLS	5000	R.TC#PVESLSAINQVEALNNLNK.L	19	11	8906.07	9332.5	10212	9577.01	9324.89	9219.68	9708.43	9201.07	9378.85	9405.39	8592.57	9338.83	9207.66	9106.3	8998.23	9611.49	9505.9	9092.15	5223.27	5495.27	5489.73	5221.05	5284.46	5491.89	5404.68	5526.89	5202.93	5082.36	5353.25	5414.12	5235.23	5302.39	5376.57	5094.57	5200.15	5189.67
sp|Q9NR09|BIRC6_HUMAN	BIRC6	Baculoviral IAP repeat-containing protein 6 OS=Homo sapiens OX=9606 GN=BIRC6 PE=1 SV=3	2892	SVGARACFGGLFA	5000	R.AC#FGGLFANLIRPGDAK.A	31	31	9541.21	10115.9	11512.9	10685.1	10396.8	10053	10155.1	10316.6	10099	10505	10108.9	10220.8	10319.1	10442.6	9950.21	10086	10484.6	10459.2	9873.09	10341.8	9958.97	10003.4	9829.62	10143.7	9596.35	9892.55	9634.58	10003.2	10413.3	10086.6	9881.93	10560.7	10210	9880.18	10384.3	10130.2
sp|Q9NR09|BIRC6_HUMAN	BIRC6	Baculoviral IAP repeat-containing protein 6 OS=Homo sapiens OX=9606 GN=BIRC6 PE=1 SV=3	2123	VFMLLSCIGQRSL	5000	R.VFMLLSC#IGQR.S	11	10	2048.05	2077.52	2418.6	2062.86	2354.84	2208.75	2043.42	2173.14	2206.44	1941.66	2170.03	2081.37	2121.35	2098.69	2042.4	2215.27	2088.98	2074.43	2010.98	1993.45	2090.12	2163.2	2275.13	2132.35	2103.36	2015.27	2057.85	2197.98	2244.09	2104.87	1865.13	2075.19	1988.6	1963.21	2058.02	2080.48
sp|Q9NR09|BIRC6_HUMAN	BIRC6	Baculoviral IAP repeat-containing protein 6 OS=Homo sapiens OX=9606 GN=BIRC6 PE=1 SV=3	970	LQIGGTCDDIDEA	5000	K.GGELHFLQIGGTC#DDIDEADILVDGSLSK.G	4	2	684.67	612.71	816.56	762.19	754.77	732.38	738.94	747.72	679.96	626.07	821.94	752.34	652.58	737	868.85	749.12	727.42	852.23	200.05	218.7	235.44	288.32	288.78	350.82	272.03	198.6	326.82	287.76	259.06	228.36	248.67	197.47	240.95	285.56	264	357.33
sp|Q9NR09|BIRC6_HUMAN	BIRC6	Baculoviral IAP repeat-containing protein 6 OS=Homo sapiens OX=9606 GN=BIRC6 PE=1 SV=3	3063	ILTYMACGYMGRQ	5000	K.ASTVHM*MLQPILTYMAC#GYMGR.Q	0	0	0	0	0	0	0	0	0	0	0	0	0	0	0	0	0	0	0	0	0	0	0	0	0	0	0	0	0	0	0	0	0	0	0	0	0	0
sp|Q9NR09|BIRC6_HUMAN	BIRC6	Baculoviral IAP repeat-containing protein 6 OS=Homo sapiens OX=9606 GN=BIRC6 PE=1 SV=3	1099	LVLPKACMVGHVD	5000	K.AC#MVGHVDFK.F	2	6	93.87	93	123.25	90.62	74.22	127.3	73.12	82.72	41.94	91.19	110.83	76.5	113.13	103.17	107.69	111.77	92.32	93.4	742.11	812.07	654.01	731.09	930.31	765.16	688.57	715.99	815.47	719.57	715.61	811.31	703.77	679.38	702.07	796.51	716.98	635.25
sp|Q9NR09|BIRC6_HUMAN	BIRC6	Baculoviral IAP repeat-containing protein 6 OS=Homo sapiens OX=9606 GN=BIRC6 PE=1 SV=3	719	PGTLVQCLRLPKF	5000	K.PGTLVQC#LR.L	0	1	0	0	0	0	0	0	0	0	0	0	0	0	0	0	0	0	0	0	262.5	228.66	316.11	325.64	356.95	262.65	294.18	293.16	321.41	331.85	307.41	288.03	357.53	305.05	281.21	248.37	340.1	289.7
sp|Q9NR09|BIRC6_HUMAN	BIRC6	Baculoviral IAP repeat-containing protein 6 OS=Homo sapiens OX=9606 GN=BIRC6 PE=1 SV=3	1411	ARFLALCISNGKC	5000	R.FLALC#ISNGK.C	0	2	0	0	0	0	0	0	0	0	0	0	0	0	0	0	0	0	0	0	110.47	114.36	73.98	95.45	87.38	157.44	92.98	110.97	100.57	87.04	85.51	61.31	82.33	93.86	98.72	102.18	60.77	103.84
sp|Q9NR09|BIRC6_HUMAN	BIRC6	Baculoviral IAP repeat-containing protein 6 OS=Homo sapiens OX=9606 GN=BIRC6 PE=1 SV=3	396	CFGSGSCPHFLAA	300.079	R.ISCFGSGSC#PHFLAAATK.R	13	16	12029.3	11342.5	10957	11458.8	11621.5	11351.8	10203.9	11423.8	11269.4	11054.9	10887.1	11768.9	12022.4	11856.3	11892.5	10822.2	10780.5	11272.2	11055.6	10406.7	9561.01	10060.8	10775.2	9806.58	8705.01	10523.9	10220.8	10032.1	10583.9	10175.1	10536.1	11080.5	10588.3	9550.01	9736.06	10001.9
sp|Q9NR09|BIRC6_HUMAN	BIRC6	Baculoviral IAP repeat-containing protein 6 OS=Homo sapiens OX=9606 GN=BIRC6 PE=1 SV=3	1420	NGKCDPCQPAFGP	96.8301	K.CDPC#QPAFGPVLLK.A	2	1	842.17	1003.3	1059.97	1057.87	1022.98	1100.12	1190.27	1057.27	1220.53	934.01	917.07	945.34	849.82	928.9	941.99	944.62	941.05	1054.16	290.88	315.56	343.58	369.03	437.12	293.94	362.81	335.27	409.52	268.69	409.07	315.4	279.72	320.65	322.43	341.91	331.79	279.25
sp|Q9NR09|BIRC6_HUMAN	BIRC6	Baculoviral IAP repeat-containing protein 6 OS=Homo sapiens OX=9606 GN=BIRC6 PE=1 SV=3	1417	CISNGKCDPCQPA	86.9382	K.C#DPCQPAFGPVLLK.A	2	0	1058.86	1100.84	1392.24	1237.11	1093.92	1261.12	1373.04	1328.85	1145.85	1216.82	1262.42	1221.81	1087.86	1187.49	1168.48	1191.62	1253.84	1331.84	0	0	0	0	0	0	0	0	0	0	0	0	0	0	0	0	0	0
sp|O95817|BAG3_HUMAN	BAG3	BAG family molecular chaperone regulator 3 OS=Homo sapiens OX=9606 GN=BAG3 PE=1 SV=3	179	SPAASDCSSSSSS	5000	R.SQSPAASDC#SSSSSSASLPSSGR.S	8	10	355.19	365.74	374.25	408.78	397.19	387.69	370.18	353.32	365.44	369.07	287.51	433.06	298.13	304.71	306.54	367.48	338.06	333.57	412.28	537.71	546.82	409.6	390.53	540.13	558.52	404.26	554.14	461.08	427.62	431.17	506.94	451.76	472.04	467.46	440.75	563.19
sp|O95817|BAG3_HUMAN	BAG3	BAG family molecular chaperone regulator 3 OS=Homo sapiens OX=9606 GN=BAG3 PE=1 SV=3	151	TQPDKQCGQVAAA	5000	K.QC#GQVAAAAAAQPPASHGPER.S	16	13	2548.24	2407.29	2409.33	2880.31	2640.61	2607.1	2547.73	2619.87	2789.66	2690.1	2625.08	2603.49	2601.18	2650.51	2672.92	2470.57	2577.83	2644.81	2107	1968.24	2306.85	2375.77	2115.24	2386.77	2265.29	2311.46	2301.79	2254.87	2197.81	2106.68	2325.64	2171.83	2184.99	2033.54	2299	2188.82
sp|O95817|BAG3_HUMAN	BAG3	BAG family molecular chaperone regulator 3 OS=Homo sapiens OX=9606 GN=BAG3 PE=1 SV=3	373	PPAPVPCPPPSPG	5000	K.VPPAPVPC#PPPSPGPSAVPSSPK.S	24	24	6016.56	5808	6206	6553.26	6246	6110.05	6586.23	5790.53	6391.94	6312.83	5894.46	6294.86	6110.7	5882.14	6138.09	6560.06	5837.49	5940.06	5241.01	5339.05	6120.71	5814.18	5378.44	5738.77	5814.4	5712.46	5694.74	5449	5691.99	5470.01	5670.39	5878.14	5806.13	5497.39	6227.36	5694.07
sp|O43252|PAPS1_HUMAN	PAPSS1	Bifunctional 3'-phosphoadenosine 5'-phosphosulfate synthase 1 OS=Homo sapiens OX=9606 GN=PAPSS1 PE=1 SV=2	360	RQWGTTCKNHPYI	5000	R.QWGTTC#K.N	16	9	12420.7	11562.5	11110.3	11336	12127.2	11495.2	11335.4	11451.2	11234.1	11990	11556.2	11078.4	11964.3	11373.5	11733.5	11739.4	11678.6	10892.5	5020.6	5376.2	5177.69	4964.93	5166.54	5287.6	5142.82	4991.91	5006.14	5240.51	5066.4	4859.43	5128.89	5285.13	5166.4	4856.69	5363.92	4962.41
sp|O43252|PAPS1_HUMAN	PAPSS1	Bifunctional 3'-phosphoadenosine 5'-phosphosulfate synthase 1 OS=Homo sapiens OX=9606 GN=PAPSS1 PE=1 SV=2	53	RGGFRGCTVWLTG	5000	R.GC#TVWLTGLSGAGK.T	7	1	1789.59	2117.79	1886.17	2024.15	1971.46	1830.96	1975.95	1924.61	1929.05	1946.9	1785.65	1796.64	2077.95	1845.4	1796.43	1955.64	1952.54	1932.72	251.42	336.04	324.39	256.48	269.04	288.32	260.9	271.9	254.48	228.74	273.87	317.06	279.94	309.01	380.92	293.92	263.47	240.21
sp|O43252|PAPS1_HUMAN	PAPSS1	Bifunctional 3'-phosphoadenosine 5'-phosphosulfate synthase 1 OS=Homo sapiens OX=9606 GN=PAPSS1 PE=1 SV=2	165	DAPLHVCEQRDVK	5000	R.QIHEGASLPFFEVFVDAPLHVC#EQR.D	21	11	5100.84	5047.82	5283.68	5333.02	5284.34	5374.49	5168.39	5581.56	5282.8	5491.57	4984.29	5112.56	5336.84	5346.19	5563.09	5144.96	5155.34	5064.46	2430.71	2651.86	2322.09	2401.19	2481.82	2448.46	2186.73	2382.48	2713.02	2512.26	2434.38	2350.84	2357.87	2416.16	2358.26	2316.64	2263.38	2527.41
sp|O43252|PAPS1_HUMAN	PAPSS1	Bifunctional 3'-phosphoadenosine 5'-phosphosulfate synthase 1 OS=Homo sapiens OX=9606 GN=PAPSS1 PE=1 SV=2	78	LEEYLVCHGIPCY	231.057	K.TTVSMALEEYLVC#HGIPCYTLDGDNIR.Q	17	8	4311.92	4151.72	4806.51	4427.18	4492.85	4213.11	4356.66	4695.12	4499.75	4340.32	4211.82	4228.4	4119.12	4306.98	4386.65	4285.83	4273.3	4233.26	1611.89	1807.47	1653.86	1578.37	1794.2	1752.61	1729.69	1711.78	1807.07	1817.69	1808.95	1715.73	1812.78	1665.34	1815.65	1674.88	1676.82	1824.87
sp|Q9Y6Y8|S23IP_HUMAN	SEC23IP	SEC23-interacting protein OS=Homo sapiens OX=9606 GN=SEC23IP PE=1 SV=1	604	DLNLSKCPGPLAV	5000	K.C#PGPLAVANGVVK.Q	15	18	7329.9	7247.89	7804.01	7865.83	7263.53	7623.61	7593.38	7128.57	7551.08	7819.85	7191.98	7541.59	7221.65	6968.48	7520.26	7325.46	7036.17	7249.32	9045.58	9293.75	9167.86	9054.34	9295.78	9276.73	9120.51	9295.53	8795.69	8609.07	9526.51	9254.63	8329.05	9249.54	8624.39	8888.64	8966.9	8682.4
sp|Q9Y6Y8|S23IP_HUMAN	SEC23IP	SEC23-interacting protein OS=Homo sapiens OX=9606 GN=SEC23IP PE=1 SV=1	467	FRSIIECVDDFRV	5000	R.SIIEC#VDDFR.V	5	3	1647.51	1607.22	1807.41	1531.6	1486.2	1843.34	1817.45	1766.08	1777.69	1763.85	1813.64	1582.29	1972.97	1624.66	1702	1755.68	1804.02	1609.23	1102.28	1087.14	1224.83	1271.01	1161.43	1137.06	1121.57	1174.82	1172.42	1147.62	1082.41	1265.57	1247.39	1155.17	1216.09	1216.48	1198.88	1234.41
sp|Q9Y6Y8|S23IP_HUMAN	SEC23IP	SEC23-interacting protein OS=Homo sapiens OX=9606 GN=SEC23IP PE=1 SV=1	457	HGIGPVCDLRFRS	5000	R.GIDDNLDEIPDGEMPQVDHLVFVVHGIGPVC#DLR.F	20	10	3625.19	3723.17	3827.59	3827.45	3540.17	3623.06	3646.12	3707.98	3558.18	3855.35	3513.59	3732.92	3513.32	3540.8	3567.76	3524.39	3817.23	3791.76	1982.53	2029.11	2088.14	2403.39	2016.06	2049.87	2002.82	2022.51	2033.55	1914.94	2004.11	2092.51	2053.08	2069.72	2051.45	2152.47	2111.98	2038.23
sp|Q9Y6Y8|S23IP_HUMAN	SEC23IP	SEC23-interacting protein OS=Homo sapiens OX=9606 GN=SEC23IP PE=1 SV=1	814	NYSLPTCKGFFNI	5000	R.IDENYSLPTC#K.G	0	5	0	0	0	0	0	0	0	0	0	0	0	0	0	0	0	0	0	0	2275.29	2375.2	2641	2341.27	2238.24	2230.09	2275.67	2242.41	2184.79	2174.93	2602.04	2281.49	2385.62	2322.95	2369.32	2401.34	2284.66	2105.49
sp|Q9Y6Y8|S23IP_HUMAN	SEC23IP	SEC23-interacting protein OS=Homo sapiens OX=9606 GN=SEC23IP PE=1 SV=1	548	YNSPTYCQTIVEK	5000	R.FRHFTNETLLDILFYNSPTYC#QTIVEK.V	0	0	0	0	0	0	0	0	0	0	0	0	0	0	0	0	0	0	0	0	0	0	0	0	0	0	0	0	0	0	0	0	0	0	0	0	0	0
tr|A0A1W2PNV4|A0A1W2PNV4_HUMAN		Actin-related protein 2/3 complex subunit 1A OS=Homo sapiens OX=9606 PE=3 SV=1	358	RTQIAICPNNHEV	5000	R.TQIAIC#PNNHEVHIYEK.S	8	12	4394.25	4063.36	4324.79	4112.23	3947.08	4126.62	4104.44	4016.16	4274.85	4162.35	4305.78	4428.78	3932.73	3887.45	4102.34	4166.41	4104.45	4249.57	5403.15	5165.16	5835.31	5338.87	5316.76	5308.49	4968.66	5073.68	5436.04	5041.19	5473.94	5213	5103.04	5017.81	5020.74	5691.73	4943.79	4815.63
tr|A0A1W2PNV4|A0A1W2PNV4_HUMAN		Actin-related protein 2/3 complex subunit 1A OS=Homo sapiens OX=9606 PE=3 SV=1	279	NYDDRGCLTFVSK	5000	R.GC#LTFVSK.L	18	12	12070.6	11433.8	11329.1	11105	11335.2	11437.8	11112.8	11143.8	11558.7	11592.9	11202.9	11506.9	11734.4	11697.5	11751.5	11438.2	11223.3	11021.7	7054.46	7435.06	6870.64	7177.12	6774.78	6473.98	6424.09	6750.2	6608.86	6946.72	6855.76	6599.77	6822.11	6774.89	6996.38	6378.43	6409.69	6949.04
tr|A0A1W2PNV4|A0A1W2PNV4_HUMAN		Actin-related protein 2/3 complex subunit 1A OS=Homo sapiens OX=9606 PE=3 SV=1	162	LLAAGSCDFKCRV	5000	R.STVLSLDWHPNNVLLAAGSC#DFK.C	16	14	6234.37	6238.66	6171.18	6303.66	6061.55	6251.36	6033.59	6107.68	6150.31	6352.61	5806.76	6328.67	6446.19	6220.34	6475.93	6200.38	6162.92	6621.31	4707.94	4817.54	4794.93	4675.39	4992.18	4826.27	4063.26	4421.61	4870.32	4362.66	4983.2	4856.23	4765.39	5136.31	4753.47	4713.15	4840.93	4881.62
tr|A0A1W2PNV4|A0A1W2PNV4_HUMAN		Actin-related protein 2/3 complex subunit 1A OS=Homo sapiens OX=9606 PE=3 SV=1	559	SHDSTVCLADADK	5000	R.VAWVSHDSTVC#LADADKK.M	0	0	0	0	0	0	0	0	0	0	0	0	0	0	0	0	0	0	0	0	0	0	0	0	0	0	0	0	0	0	0	0	0	0	0	0	0	0
tr|A0A1W2PNV4|A0A1W2PNV4_HUMAN		Actin-related protein 2/3 complex subunit 1A OS=Homo sapiens OX=9606 PE=3 SV=1	402	SNRIVTCGTDRNA	5000	R.IVTC#GTDR.N	0	3	0	0	0	0	0	0	0	0	0	0	0	0	0	0	0	0	0	0	362.9	303.25	349.59	384.86	366.9	352.74	337.2	390.84	358.51	329.46	373.59	341.81	356.33	361.36	344.31	342.24	303.54	328.04
tr|A0A1W2PNV4|A0A1W2PNV4_HUMAN		Actin-related protein 2/3 complex subunit 1A OS=Homo sapiens OX=9606 PE=3 SV=1	466	ENDWWVCKHIKKP	308.699	R.VISICYFEQENDWWVC#K.H	0	1	0	0	0	0	0	0	0	0	0	0	0	0	0	0	0	0	0	0	112.7	90.88	64.44	149.57	149.35	63.8	105.69	112.86	133.85	70.96	98.56	78.24	96.33	152.57	133.4	96.41	124.31	87.46
sp|Q9Y490-2|TLN1_HUMAN	TLN1	Isoform 2 of Talin-1 OS=Homo sapiens OX=9606 GN=TLN1	1104	GETMEKCTQDLGN	5000	K.C#TQDLGNSTK.A	1	0	62.46	61.18	86.38	48.83	75.33	53.99	58.62	56.11	58.97	53.42	55.37	91.86	62.78	83.35	28.3	57.88	80.79	51.82	0	0	0	0	0	0	0	0	0	0	0	0	0	0	0	0	0	0
sp|Q9Y490-2|TLN1_HUMAN	TLN1	Isoform 2 of Talin-1 OS=Homo sapiens OX=9606 GN=TLN1	286	FQAHKNCGQMSEI	5000	K.NC#GQM*SEIEAK.V	7	4	3299.2	3785.48	3710.43	3592.66	3303.67	3271.39	3609.79	3386.32	3518.76	3608.55	3427.55	3349.75	3570.55	3007.37	3249.78	3238.71	3124.23	3210.84	626.32	735.48	945.2	721.76	706.15	671.37	693.32	536.79	792.81	558.94	624.59	735.32	737.29	716.06	710.13	729.41	597.65	705.45
sp|Q9Y490-2|TLN1_HUMAN	TLN1	Isoform 2 of Talin-1 OS=Homo sapiens OX=9606 GN=TLN1	1956	KAGALQCSPSDAY	5000	K.AGALQC#SPSDAYTK.K	24	17	12450	13059.3	12625.9	12310.7	13363.7	12243	12705.1	13061.8	12062.1	12702.7	13262.3	12548.3	12204.6	13116.4	12750.4	12295.3	13061.5	12666.9	7181.89	7291.85	7405.49	7530.09	7453.91	7323.04	7542.47	7556.88	7217.89	7323.01	7399.59	7068.6	7565.25	7359.43	7286.52	7332.81	6955.4	7337.33
sp|Q9Y490-2|TLN1_HUMAN	TLN1	Isoform 2 of Talin-1 OS=Homo sapiens OX=9606 GN=TLN1	1944	QELGHGCAALVTK	5000	R.VQELGHGC#AALVTK.A	14	2	8282.68	7937.1	8159.69	8777.19	7905.41	8087.19	8121.69	8209.39	8665.55	9048.31	8437.6	8727.45	8671.34	8076.62	8484.23	8481.35	7773.96	8147.95	1228.52	1424.54	1713.56	1456.55	1477.82	1610.33	1657.72	1645.04	1462.15	1472.06	1594.04	1734.02	1621.89	1588.23	1506.67	1607.34	1650.85	1426.38
sp|Q9Y490-2|TLN1_HUMAN	TLN1	Isoform 2 of Talin-1 OS=Homo sapiens OX=9606 GN=TLN1	767	AKAVEGCVSASQA	5000	K.AVEGC#VSASQAATEDGQLLR.G	3	0	275.85	269.91	330.12	258.45	361.98	304.78	282.02	345.75	267.08	339.29	332.75	279.67	282.13	312.47	320.87	334.13	319.13	250.8	0	0	0	0	0	0	0	0	0	0	0	0	0	0	0	0	0	0
sp|Q9Y490-2|TLN1_HUMAN	TLN1	Isoform 2 of Talin-1 OS=Homo sapiens OX=9606 GN=TLN1	973	PLLVQSCKAVAEQ	5000	K.ASAGPQPLLVQSC#K.A	17	13	7532.53	7567.06	7356.27	7314.5	7485.96	7651.38	7851.89	7460.7	7461.56	7478.15	7806.69	7854.7	7486.82	7629.07	7379.4	8262.96	8138.76	7430.18	4137.77	3793.28	3822.83	3979.63	3887.38	3932.57	3677.1	3729.9	3900.2	3899.09	3991.83	3767.17	3834.95	4008.78	3839.99	4198.56	3827.45	3816.3
sp|Q9Y490-2|TLN1_HUMAN	TLN1	Isoform 2 of Talin-1 OS=Homo sapiens OX=9606 GN=TLN1	2178	QELAVFCSPEPPA	5000	R.QELAVFC#SPEPPAK.T	23	29	10408.1	10687.4	11073.9	11006	10825.7	10608	10676	10284.8	10584.6	10476.7	10623.9	10603.7	10699.4	10618.9	10350	10590.1	10712.2	10408	10552.7	10604.7	10016.5	10782.8	10497	10144.6	10514.6	10090.9	10339.6	10533.1	10685.9	10269.6	10567.5	10946.4	10304.3	10262.1	10386.6	10140.9
sp|Q9Y490-2|TLN1_HUMAN	TLN1	Isoform 2 of Talin-1 OS=Homo sapiens OX=9606 GN=TLN1	749	TISSPVCQEQLVE	5000	K.VVAPTISSPVC#QEQLVEAGR.L	12	9	3683.94	3842.88	3956.58	3801.3	3979.47	3857.14	3752.17	3733.66	3621.18	3829.47	3704.12	3694.1	3732.06	3645.7	3715.52	3647.03	3739.68	3683.9	3058.4	3314.91	3500.24	3277.63	3472.58	3222.41	3207.94	3246.21	3534.33	3101.69	3230.32	3288.4	3055.62	3330.06	3035.65	3152.72	3458	3182.19
sp|Q9Y490-2|TLN1_HUMAN	TLN1	Isoform 2 of Talin-1 OS=Homo sapiens OX=9606 GN=TLN1	1370	NQLITMCTQQAPG	5000	R.AVTDSINQLITM*C#TQQAPGQK.E	24	9	7554.35	8086.31	8515.28	8611.72	7731.03	8004.52	8089.01	8080.3	8267.85	8362.11	8177.13	7824.35	7956.69	8171.01	8037.11	8401.38	7986.41	7720.54	3378.01	3423.79	3526.7	3530.41	3378.4	3345.87	3408.54	3265.3	3162.03	3594.31	3495.6	3422.45	3434.65	3627.7	3494.63	3379.87	3375.65	3531.33
sp|Q9Y490-2|TLN1_HUMAN	TLN1	Isoform 2 of Talin-1 OS=Homo sapiens OX=9606 GN=TLN1	116	DMLMTICARIGIT	5000	K.TVTDMLMTIC#AR.I	7	4	3528.66	3682.75	3775.98	3719.75	3859.63	3897.34	3544.18	3607.08	3730.86	3733.95	3745.38	3698.23	3765.82	3677.37	3591.36	3640.48	3707.39	3706.39	942.32	851.89	1003.61	1067.49	925.87	934.28	848.58	952.27	1064.72	1039.47	824.91	1042.85	1016.64	1008.97	1045.78	997.03	901.32	938.71
sp|Q9Y490-2|TLN1_HUMAN	TLN1	Isoform 2 of Talin-1 OS=Homo sapiens OX=9606 GN=TLN1	667	DPHFQICASRGAG	5000	R.QNLLQAAGNVGQASGELLQQIGESDTDPHFQIC#ASR.G	6	0	823.24	812.55	879.64	796.37	752.36	716.05	670.59	842.62	797.76	789.07	854.24	776.99	857.46	798.6	667.83	765.74	741.57	797.22	0	0	0	0	0	0	0	0	0	0	0	0	0	0	0	0	0	0
sp|Q9Y490-2|TLN1_HUMAN	TLN1	Isoform 2 of Talin-1 OS=Homo sapiens OX=9606 GN=TLN1	1688	IAALNSCLRDLDQ	357.59	K.APGQLECETAIAALNSC#LR.D	1	0	87.48	86.84	112.41	113.82	100.95	145.68	156.22	115.4	101.5	116.91	111.31	79.84	80.98	123.41	118.81	120.96	132.67	112.94	0	0	0	0	0	0	0	0	0	0	0	0	0	0	0	0	0	0
sp|Q9Y490-2|TLN1_HUMAN	TLN1	Isoform 2 of Talin-1 OS=Homo sapiens OX=9606 GN=TLN1	1678	APGQLECETAIAA	234.278	K.APGQLEC#ETAIAALNSCLR.D	3	2	997.59	990	1037.01	924.91	885.66	930.18	898.53	957.12	809.16	977.65	1010.66	918.49	857.12	971.94	858.53	895.28	915.28	886.68	677.53	527.43	527.93	618.73	592.77	622.6	680.67	600.8	634.53	631.82	615.96	610.07	657.07	651.13	526.83	655.54	594.29	602.7
sp|Q9Y490-2|TLN1_HUMAN	TLN1	Isoform 2 of Talin-1 OS=Homo sapiens OX=9606 GN=TLN1	726	IAAATQCALSTSQ	158.955	R.TEDSGLQTQVIAAATQC#ALSTSQLVACTK.V	1	0	357.01	422.61	398	391.25	393.72	383.09	381.62	333.53	361.68	413.36	341.41	412.34	305.49	320.08	430.63	496.86	407.12	308.8	0	0	0	0	0	0	0	0	0	0	0	0	0	0	0	0	0	0
sp|Q9Y490-2|TLN1_HUMAN	TLN1	Isoform 2 of Talin-1 OS=Homo sapiens OX=9606 GN=TLN1	1526	SALCNSCRLASAR	129.318	K.HTSALCNSC#R.L	1	0	201.79	229.2	290.95	290.25	302.64	287.61	249.85	284.92	243.68	247.13	261.8	255.54	237.11	196.46	289.81	226.5	290.39	271.87	0	0	0	0	0	0	0	0	0	0	0	0	0	0	0	0	0	0
sp|Q9Y490-2|TLN1_HUMAN	TLN1	Isoform 2 of Talin-1 OS=Homo sapiens OX=9606 GN=TLN1	1503	SLGEPGCTQAQVL	108.681	R.ANQAIQMACQSLGEPGC#TQAQVLSAATIVAK.H	7	0	1277.43	1372.02	1304.52	1277.44	1182.08	1188.33	1255.26	1161.95	1167.47	1203.5	1113.82	1117	1255.53	1286.32	1313.6	1385.68	1285.78	1283.54	0	0	0	0	0	0	0	0	0	0	0	0	0	0	0	0	0	0
sp|Q9Y490-2|TLN1_HUMAN	TLN1	Isoform 2 of Talin-1 OS=Homo sapiens OX=9606 GN=TLN1	1495	QAIQMACQSLGEP	89.6529	R.ANQAIQMAC#QSLGEPGCTQAQVLSAATIVAK.H	4	0	585.4	593.92	585.88	624.11	625.28	529.31	596.15	595.4	620.76	675.91	654.74	694.21	615.4	634.59	674.89	637.98	582.86	676.05	0	0	0	0	0	0	0	0	0	0	0	0	0	0	0	0	0	0
sp|Q9Y490-2|TLN1_HUMAN	TLN1	Isoform 2 of Talin-1 OS=Homo sapiens OX=9606 GN=TLN1	1523	KHTSALCNSCRLA	79.1326	K.HTSALC#NSCR.L	6	5	2156.63	2012.94	2285.81	2413.75	2321.07	2008.8	2095.34	2179.52	2144.85	2478.69	2180.92	2250.04	2150.86	2030.95	2294.84	2103.38	2262.73	2144.3	2942.99	2740.69	3301.66	2979.31	3086.91	3048.53	2905.51	3019.79	3017.52	2950.15	2840.59	2957.41	2959.8	3185.31	2991.04	2977.97	2997.8	2990.77
sp|P49917|DNLI4_HUMAN	LIG4	DNA ligase 4 OS=Homo sapiens OX=9606 GN=LIG4 PE=1 SV=2	510	SRVGSGCTMKELY	5000	R.VGSGC#TMK.E	5	6	3651.99	3529.89	3495.13	3443.83	3115.97	3520.29	3227.11	3371.7	3430.01	3371.72	3457.23	3232.13	3343.92	3320.57	3226.73	3385.3	3467.32	3406.25	3425.78	3321.01	3404.49	3372.13	3072.74	3318.6	3200.22	3164.29	3290.61	3307.41	3248.22	3093.5	3182.12	3142.84	3295.77	3170.66	3147.91	3161.42
sp|P49917|DNLI4_HUMAN	LIG4	DNA ligase 4 OS=Homo sapiens OX=9606 GN=LIG4 PE=1 SV=2	747	RFMIHMCPSTKEH	5000	R.FM*IHMC#PSTK.E	4	0	351.46	333.49	281.36	306.14	363.66	362.64	337.43	318.81	352.74	315.29	276.34	339.18	363.09	365.26	348.45	271.21	363	301.42	0	0	0	0	0	0	0	0	0	0	0	0	0	0	0	0	0	0
sp|P49917|DNLI4_HUMAN	LIG4	DNA ligase 4 OS=Homo sapiens OX=9606 GN=LIG4 PE=1 SV=2	855	GAKVVSCLAEGVS	5000	K.VVSC#LAEGVSHVIIGEDHSR.V	6	4	1650	1660.47	2003.18	1862.3	1973.83	1766.7	1794.73	1885.03	1780.69	1658.56	1672.35	1811.79	1731.47	1792.86	1889.93	1780.05	1705.27	1829.24	875.37	902.22	998.55	915.69	883.3	989.42	1010.38	834.89	854.27	821.58	827.84	891.5	840.95	862.29	924.72	891.39	954.69	875.79
sp|P49917|DNLI4_HUMAN	LIG4	DNA ligase 4 OS=Homo sapiens OX=9606 GN=LIG4 PE=1 SV=2	807	YRYSWDCSPLSMF	5000	R.YSWDC#SPLSMFR.R	4	5	2155.24	2203.78	2169.32	1967.5	2073.23	1974.18	2184.71	2060.8	1996.27	2067.9	2131.56	1999.81	2040.54	2098.63	2145.98	2131.71	2169.95	1952.85	2332.83	2456.57	2595.38	2431.89	2488.96	2494.66	2278.35	2513.57	2381.41	2498.36	2393.63	2367.95	2253.25	2524.36	2386.91	2216.23	2231.63	2239.93
sp|P49917|DNLI4_HUMAN	LIG4	DNA ligase 4 OS=Homo sapiens OX=9606 GN=LIG4 PE=1 SV=2	552	EVYIEPCNSVIVQ	311.06	R.KAPPSSILCGTEKPEVYIEPC#NSVIVQIK.A	9	0	3151.95	3424.2	3430.49	3347.27	3298.83	3094.33	3206.16	3307.45	3254.11	3436.06	3361.46	3172.06	3385.66	3349.37	3272.32	3222.28	3291.24	3060.75	0	0	0	0	0	0	0	0	0	0	0	0	0	0	0	0	0	0
sp|O43149|ZZEF1_HUMAN	ZZEF1	Zinc finger ZZ-type and EF-hand domain-containing protein 1 OS=Homo sapiens OX=9606 GN=ZZEF1 PE=1 SV=6	2553	LSRPARCDQATAE	5000	R.C#DQATAESNPVTQK.L	1	5	33.57	23.2	40.78	27.38	28.86	22.63	60.69	36.04	40.09	66.83	34.22	50.5	43.94	49.15	31.05	37.28	37.54	30.89	312.26	189.98	279.4	249.09	191.59	290.33	276.11	270.68	218.36	244.75	237.66	226.28	256.28	211.63	207.56	208.25	177.64	205.96
sp|O43149|ZZEF1_HUMAN	ZZEF1	Zinc finger ZZ-type and EF-hand domain-containing protein 1 OS=Homo sapiens OX=9606 GN=ZZEF1 PE=1 SV=6	1069	ELLKKLCSGPEGG	5000	K.LC#SGPEGGLR.K	16	21	4414.65	4624.67	4301.26	4540.05	4392.22	4520.29	4747.18	4066.19	4180.67	4784.97	4512.14	4541.7	4447.59	4481.42	4171.13	4464.66	4381.05	4490.39	8168.29	8310.33	8148.77	8035.54	8165.58	8049.95	7741.77	7931.02	7934.29	7920.86	8580.31	8221.46	8213.9	7792.65	7852.35	7562.48	7836.62	8043.51
sp|O43149|ZZEF1_HUMAN	ZZEF1	Zinc finger ZZ-type and EF-hand domain-containing protein 1 OS=Homo sapiens OX=9606 GN=ZZEF1 PE=1 SV=6	612	SSSDKFCAEEHFK	5000	K.FC#AEEHFK.R	10	17	10793.1	10700.5	9748.07	9719.27	10302.7	9747.89	10183.1	10037	9916.46	10044.1	9948.81	9557.35	10109.2	9736.44	9690.2	9973.85	9414.18	9302.61	11713.6	11402.1	11077.6	10344	11091.3	10760.8	10717.2	11030.9	10220.1	10945.8	10946.5	10322.1	10489.2	11000.2	10424.1	10382.4	10050.1	10662.9
sp|O43149|ZZEF1_HUMAN	ZZEF1	Zinc finger ZZ-type and EF-hand domain-containing protein 1 OS=Homo sapiens OX=9606 GN=ZZEF1 PE=1 SV=6	1259	VFRHQVCPELELE	5000	R.HQVC#PELELEASWPTHPHR.N	12	10	852.95	1062.08	776.48	849.16	1036.7	927.7	876.22	976.08	826.75	974.48	949.99	923.49	947.07	938.9	970.89	809.44	924.53	965.44	951.75	843.53	869.88	975.45	927.35	957.99	885.73	943.4	919.36	927.35	804.28	939.88	993.58	815.57	915.09	904.31	726.51	830.09
sp|O43149|ZZEF1_HUMAN	ZZEF1	Zinc finger ZZ-type and EF-hand domain-containing protein 1 OS=Homo sapiens OX=9606 GN=ZZEF1 PE=1 SV=6	728	DTEESVCGATLLL	5000	R.KDTEESVC#GATLLLR.T	6	6	2436.45	2729.67	2879.28	2866.76	2744.61	2781.24	2663.2	2695.16	2582.51	2454.56	2666.59	2555.48	2451.83	2598.9	2649.11	2327.59	2534.3	2580.68	2579.85	2504.86	2396.14	2453.3	2454.65	2276.56	2072.99	2470.71	2557.52	2265.3	2503	2433.58	2481.23	2571.68	2462.19	2340.86	2352.62	2197.26
sp|O43149|ZZEF1_HUMAN	ZZEF1	Zinc finger ZZ-type and EF-hand domain-containing protein 1 OS=Homo sapiens OX=9606 GN=ZZEF1 PE=1 SV=6	2084	EQVFAECSQKRIL	5000	K.AVTPSPEQVFAEC#SQK.R	3	17	887.92	911.56	968.2	1003.37	783.96	952.63	911.57	738.43	741.04	847.43	844.11	894.39	922.1	929.72	789.84	808.98	736.68	859.49	4987.96	5121.04	5174.19	5064.93	4738.92	4854.89	4619.85	4768.44	4599.35	4919.99	5007.5	4970.81	4978.04	4776.11	4815.02	4815.43	4900.17	4873.04
sp|O43149|ZZEF1_HUMAN	ZZEF1	Zinc finger ZZ-type and EF-hand domain-containing protein 1 OS=Homo sapiens OX=9606 GN=ZZEF1 PE=1 SV=6	2229	ATFTDHCIKQLPF	5000	R.DVIATFTDHC#IK.Q	15	15	9427.53	9280.21	8930.42	9317.72	9464.8	9044.03	9040.31	8915.36	9091.15	9775.54	8996.51	8830.34	9457.47	9095.43	9295.22	9436.52	8870.55	8774.93	9275.98	9154.42	8965.09	8771.55	9206.33	9187.75	8774.93	8997.93	8880.31	8474.99	9179.24	8827.31	8750.03	9502.64	8995.41	8782.12	8642.18	8827.82
sp|O43149|ZZEF1_HUMAN	ZZEF1	Zinc finger ZZ-type and EF-hand domain-containing protein 1 OS=Homo sapiens OX=9606 GN=ZZEF1 PE=1 SV=6	69	LLPTPPCESLVSR	5000	R.EAAAALLPTPPC#ESLVSR.H	2	7	632.62	592.34	731.4	676.15	649.36	609.57	709.67	637.89	681.85	583.1	559.21	791.44	626.32	654.6	698.84	653.7	661.64	597.9	1979.77	1961.04	1881.48	1931.75	2255.5	1990.93	1881.51	1976.51	2080.86	1965.86	2009.15	1957.92	1943.96	2037.96	1987.42	1942.5	1863.78	1720.58
sp|O43149|ZZEF1_HUMAN	ZZEF1	Zinc finger ZZ-type and EF-hand domain-containing protein 1 OS=Homo sapiens OX=9606 GN=ZZEF1 PE=1 SV=6	2546	DMIILPCLSRPAR	5000	K.AVDTDM*IILPC#LSR.P	8	7	3230.68	3068.31	3394.17	3341.04	3323.73	3149.02	3131.84	3361.34	3330.08	3216.08	3020.57	3386.82	3233.98	2910.13	3056.04	3136.59	3051.35	2773.36	2431.72	2765.18	2689.06	2723.2	2445.92	2421.34	2563.32	2477.62	2468.34	2576.77	2888.36	2705.2	2667.14	2811.76	2447.09	2458.92	2476.63	2591.76
sp|O43149|ZZEF1_HUMAN	ZZEF1	Zinc finger ZZ-type and EF-hand domain-containing protein 1 OS=Homo sapiens OX=9606 GN=ZZEF1 PE=1 SV=6	2466	DEPTRICFLMAHD	5000	R.IC#FLMAHDALNAPLHILR.A	13	14	3895.12	3963.7	4296.18	4061.09	3932.64	3938.99	4045.32	3810.02	3961.62	3957.61	3975.74	3836.5	4178.38	3898.29	4029.51	3817.7	3956.2	3884.46	4934.9	4805.33	4807.64	5072.58	4932.37	4792.66	4831.25	4762.66	4854.16	4753.37	4834.07	4957.85	4687.39	4700.85	4641.02	4715.7	4660.96	4759.81
sp|O43149|ZZEF1_HUMAN	ZZEF1	Zinc finger ZZ-type and EF-hand domain-containing protein 1 OS=Homo sapiens OX=9606 GN=ZZEF1 PE=1 SV=6	162	IRQLQACSLVPGF	5000	R.QLQAC#SLVPGFTDIFSESK.E	1	7	59.9	92.22	136.59	58.68	96.4	88.92	91.22	57.1	85.58	87.47	94.41	53	82.25	54.48	106.38	120.75	88.27	119.98	1676.64	1727.77	1681.33	1723.13	1850.33	1770.11	1616.66	1741.93	1710.89	1564.65	1751.21	1721.49	1612.93	1768.95	1670.6	1525.01	1747.84	1696.6
sp|O43149|ZZEF1_HUMAN	ZZEF1	Zinc finger ZZ-type and EF-hand domain-containing protein 1 OS=Homo sapiens OX=9606 GN=ZZEF1 PE=1 SV=6	1304	EPAQNFCGPYSEL	5000	R.HFLLDFAQSEPAQNFC#GPYSELFK.G	5	9	1310.63	1291.67	1577.53	1541.08	1423.31	1489.06	1389.94	1399.39	1362.29	1333.61	1357.89	1408.37	1238.76	1274.43	1424.53	1257.05	1214.86	1447.92	2431.19	2520.45	2361.12	2772.49	2647.46	2659.8	2615.47	2638.63	2600.64	2590.18	2636.56	2785.97	2480.21	2512.68	2779.17	2324.18	2809.38	2679.31
sp|O43149|ZZEF1_HUMAN	ZZEF1	Zinc finger ZZ-type and EF-hand domain-containing protein 1 OS=Homo sapiens OX=9606 GN=ZZEF1 PE=1 SV=6	1318	KGFIQACRKQAPK	5000	K.GFIQAC#R.K	0	3	0	0	0	0	0	0	0	0	0	0	0	0	0	0	0	0	0	0	1950.82	1852.96	1812.86	1884.16	1764.73	1776.84	1709.27	1763.43	1819.71	1717.79	1689.89	1674.38	1858.86	1715.46	1788.28	1694.29	1790.84	1607.71
sp|O43149|ZZEF1_HUMAN	ZZEF1	Zinc finger ZZ-type and EF-hand domain-containing protein 1 OS=Homo sapiens OX=9606 GN=ZZEF1 PE=1 SV=6	1026	TIVERLCNSVFSM	5000	R.LC#NSVFSMAAR.Q	1	3	262.32	280.62	281.15	337.54	255.04	265.92	249.76	315.35	343.19	258.03	285.1	317.26	246.09	278.49	298.5	272.63	255.9	269.77	1266.8	1344.98	1257.59	1239.14	1437.98	1360.58	1383.55	1289.37	1367.04	1302.07	1225.69	1377.53	1360.17	1267.26	1306.73	1297.18	1222.57	1367.9
sp|O43149|ZZEF1_HUMAN	ZZEF1	Zinc finger ZZ-type and EF-hand domain-containing protein 1 OS=Homo sapiens OX=9606 GN=ZZEF1 PE=1 SV=6	2312	KGGGQECGDSRAQ	5000	K.GGGQEC#GDSR.A	0	1	0	0	0	0	0	0	0	0	0	0	0	0	0	0	0	0	0	0	551.66	669.03	611.22	604.4	572.07	544.98	583.09	577.3	523.39	638.46	610.47	564.24	538.64	702.29	571.79	536.85	557.93	659.56
sp|O43149|ZZEF1_HUMAN	ZZEF1	Zinc finger ZZ-type and EF-hand domain-containing protein 1 OS=Homo sapiens OX=9606 GN=ZZEF1 PE=1 SV=6	836	ELYTHLCDVVDKV	5000	K.ELYTHLC#DVVDK.V	0	1	0	0	0	0	0	0	0	0	0	0	0	0	0	0	0	0	0	0	747.14	698.49	776.34	764.37	806.77	687.77	770.95	778.01	795.22	750.44	754.52	789.76	764.37	776.41	750.25	775.69	786.5	729.4
sp|O43149|ZZEF1_HUMAN	ZZEF1	Zinc finger ZZ-type and EF-hand domain-containing protein 1 OS=Homo sapiens OX=9606 GN=ZZEF1 PE=1 SV=6	901	LTFRSLCTYFSDK	5000	R.SLC#TYFSDK.D	0	0	0	0	0	0	0	0	0	0	0	0	0	0	0	0	0	0	0	0	0	0	0	0	0	0	0	0	0	0	0	0	0	0	0	0	0	0
sp|O43149|ZZEF1_HUMAN	ZZEF1	Zinc finger ZZ-type and EF-hand domain-containing protein 1 OS=Homo sapiens OX=9606 GN=ZZEF1 PE=1 SV=6	719	SVTCAHCRKDTEE	68.7597	R.AEAEQSVTCAHC#R.K	0	0	0	0	0	0	0	0	0	0	0	0	0	0	0	0	0	0	0	0	0	0	0	0	0	0	0	0	0	0	0	0	0	0	0	0	0	0
sp|O43149|ZZEF1_HUMAN	ZZEF1	Zinc finger ZZ-type and EF-hand domain-containing protein 1 OS=Homo sapiens OX=9606 GN=ZZEF1 PE=1 SV=6	2856	LLRIVRCCGHSDL	43.9779	R.C#CGHSDLCDLALLK.P	1	2	354.97	296.15	437.23	344.06	367.42	365.02	397.59	387.09	353.49	332.82	424.15	423.32	295.03	355.12	305.91	311.97	339.78	315.49	912.9	763.37	901.07	832.31	810.15	888.08	863.07	822.74	823.95	929.66	857.05	884.77	811.54	825.88	739.18	836.95	857.14	785.93
sp|O43149|ZZEF1_HUMAN	ZZEF1	Zinc finger ZZ-type and EF-hand domain-containing protein 1 OS=Homo sapiens OX=9606 GN=ZZEF1 PE=1 SV=6	716	AEQSVTCAHCRKD	19.0953	R.AEAEQSVTC#AHCR.K	0	1	0	0	0	0	0	0	0	0	0	0	0	0	0	0	0	0	0	0	49.74	54.42	67.28	43.04	53.69	34.76	37.64	34.2	31.45	58.34	47.62	41.43	41.53	21.75	28.75	37.49	18.89	39.47
sp|O43149|ZZEF1_HUMAN	ZZEF1	Zinc finger ZZ-type and EF-hand domain-containing protein 1 OS=Homo sapiens OX=9606 GN=ZZEF1 PE=1 SV=6	2857	LRIVRCCGHSDLC	17.2726	R.CC#GHSDLCDLALLK.P	0	2	0	0	0	0	0	0	0	0	0	0	0	0	0	0	0	0	0	0	425.67	400.06	397.86	435.52	464.35	467.97	404.53	549.43	447.38	476.01	381.11	459.7	391.43	458.73	423.31	420.89	445.34	475.26
sp|Q14376|GALE_HUMAN	GALE	UDP-glucose 4-epimerase OS=Homo sapiens OX=9606 GN=GALE PE=1 SV=2	153	AHPTGGCTNPYGK	5000	K.NLVFSSSATVYGNPQYLPLDEAHPTGGC#TNPYGK.S	3	0	357.25	532.62	520.73	502.79	416.43	394.59	373.6	418.48	399.62	404.46	456.79	430.15	450.85	477.42	435.02	334.85	431.61	470.58	0	0	0	0	0	0	0	0	0	0	0	0	0	0	0	0	0	0
sp|Q14376|GALE_HUMAN	GALE	UDP-glucose 4-epimerase OS=Homo sapiens OX=9606 GN=GALE PE=1 SV=2	196	GAHASGCIGEDPQ	5000	R.YFNPTGAHASGC#IGEDPQGIPNNLMPYVSQVAIGR.R	4	6	861.99	894.56	803.96	713.41	825.07	774.95	721.38	883.33	677.09	701.2	792.71	850.48	751.35	773.55	772.31	828.13	785.88	735.9	894.77	905.83	876.04	761.07	864.8	927.39	889.58	892.04	736.81	938.6	886.51	890.83	868.34	906.43	844.73	808.45	894.86	825.91
sp|Q14376|GALE_HUMAN	GALE	UDP-glucose 4-epimerase OS=Homo sapiens OX=9606 GN=GALE PE=1 SV=2	330	LGLDRMCEDLWRW	5000	R.MC#EDLWR.W	1	0	41.77	23.26	42.14	33.2	22.89	36.66	37.53	39.94	37.89	49.25	13.97	32.88	41.25	21.74	17.2	29.81	46.2	33.19	0	0	0	0	0	0	0	0	0	0	0	0	0	0	0	0	0	0
sp|P55209|NP1L1_HUMAN	NAP1L1	Nucleosome assembly protein 1-like 1 OS=Homo sapiens OX=9606 GN=NAP1L1 PE=1 SV=1	388	DQNPAECKQQxxx	5000	K.DQNPAEC#K.Q	14	7	9823.55	9801.97	9631.14	9026.69	9514.31	9621.39	9701.47	9624.97	9640.57	9218.95	9789.07	9727.2	9695.85	9530.25	9712.83	9294.01	9669.48	9183.83	2702.69	2205.07	2348.47	2712.86	2153.68	2147.69	2456.55	2136.36	2258.77	2545.58	2335.01	2235.52	2516.75	2107.36	2485.26	2439.01	3407.69	2292.2
sp|P55209|NP1L1_HUMAN	NAP1L1	Nucleosome assembly protein 1-like 1 OS=Homo sapiens OX=9606 GN=NAP1L1 PE=1 SV=1	88	KNLQVKCAQIEAK	5000	K.C#AQIEAK.F	14	10	12186.8	12443.9	13025.4	12872.5	14187	11928.5	14372	13125.3	11336.4	12257	11221.7	10005.5	12989.8	11131.8	12081.6	11026.3	11052.1	11466.3	8537.52	7753.58	8654.1	8849.54	7567.86	8335.67	8912.21	8543.13	8903.6	7560.59	8861.25	7779.15	8466.4	7759.76	8416.11	9495.21	6819.96	7506.48
sp|P55209|NP1L1_HUMAN	NAP1L1	Nucleosome assembly protein 1-like 1 OS=Homo sapiens OX=9606 GN=NAP1L1 PE=1 SV=1	132	EPTEEECEWKPDE	5000	K.RFEIINAIYEPTEEEC#EWKPDEEDEISEELK.E	23	15	4106.73	4707.17	5414.35	5185.37	4949.99	5143.27	5898.52	4766.93	5256.45	5413.02	4482.29	4240.31	4606.8	4085.91	4339.91	4895.56	4720.83	4850.85	1978.78	2336.11	2706.17	2718.48	2294.06	2420.17	2503.73	2399.47	2526.01	2408.05	2608.37	2367.34	2329.27	2154.32	2150.69	2606.03	2242.98	2326.36
sp|P55072|TERA_HUMAN	VCP	Transitional endoplasmic reticulum ATPase OS=Homo sapiens OX=9606 GN=VCP PE=1 SV=4	691	ADLTEICQRACKL	5000	K.MTNGFSGADLTEIC#QR.A	4	1	848.62	870.85	944.99	893.53	874.67	940.65	939.35	903.7	1013.05	942.04	943.59	842.63	950.27	901.54	814.21	900.72	866.66	873.47	72.38	94.39	74.77	132.8	115.16	73.2	108.85	115.31	96.24	108.79	139.71	128.17	137.37	88.98	58.45	121.14	86.95	83.56
sp|P55072|TERA_HUMAN	VCP	Transitional endoplasmic reticulum ATPase OS=Homo sapiens OX=9606 GN=VCP PE=1 SV=4	522	FYGPPGCGKTLLA	5000	K.GVLFYGPPGC#GK.T	33	30	23765.9	23567.4	23643.7	23083.5	23524.7	23134.3	23125.6	22734.3	22858.5	24084.3	22825.6	23030.1	24664.6	23392.7	23428.3	23894.9	23310.6	23386.3	22158.3	21379.4	21426.9	22135.7	21350.1	21910.3	21871	20649.4	21409.9	21530.1	21660.5	20908.4	22144.9	21572	21744.7	21566.9	20843.6	21357.6
sp|P55072|TERA_HUMAN	VCP	Transitional endoplasmic reticulum ATPase OS=Homo sapiens OX=9606 GN=VCP PE=1 SV=4	535	KAIANECQANFIS	5000	K.AIANEC#QANFISIK.G	10	11	6010.26	6280.68	6212.47	6075.43	5807.03	5730.52	6159.81	5830.32	5875.13	6428.05	5783.06	5836.45	6191.19	5803.28	5574.73	5641.6	6150.68	6045.81	7165.06	6980.68	7186.01	7387.09	7317.7	7035.06	6854.3	6752.6	7558.89	6918.94	7326.95	6976.49	7508	6789.62	6609.54	7329.8	6847.5	7357.7
sp|P55072|TERA_HUMAN	VCP	Transitional endoplasmic reticulum ATPase OS=Homo sapiens OX=9606 GN=VCP PE=1 SV=4	105	VISIQPCPDVKYG	5000	R.LGDVISIQPC#PDVK.Y	20	14	8982.72	8900.74	9356.88	9467.84	9264.81	9109.69	9586.68	8976.56	9927.48	9502.21	8988.33	9010.61	9070.98	8238.18	8399.7	9499.04	8969.93	8659.25	5441.23	5663.01	6081.2	5837.17	5323.76	5365.01	5860.13	5460.98	5608.85	5560.56	5441.52	5466.85	5277.77	5088.52	5315.31	5664.41	5481.29	5418.37
sp|P55072|TERA_HUMAN	VCP	Transitional endoplasmic reticulum ATPase OS=Homo sapiens OX=9606 GN=VCP PE=1 SV=4	415	ADLAALCSEAALQ	5000	K.LADDVDLEQVANETHGHVGADLAALC#SEAALQAIR.K	15	5	2588.47	2393.72	2629.98	2774.59	2594.41	2632.36	2699.66	2803.64	2526.4	2769.29	2438.88	2728.71	2826.72	2481.98	2538.86	2660.05	2733.14	2573.03	984.83	918.3	1051.41	912.34	910.64	1004.6	964.05	1023.72	1026.28	975.63	901.84	1025.2	1010.85	982.12	965.89	1013.85	932.6	855.01
sp|P55072|TERA_HUMAN	VCP	Transitional endoplasmic reticulum ATPase OS=Homo sapiens OX=9606 GN=VCP PE=1 SV=4	184	PDTVIHCEGEPIK	466.043	K.VVETDPSPYCIVAPDTVIHC#EGEPIK.R	13	12	3275.67	3400.62	3251.11	3683.41	3160.55	3438.4	3459.12	3241.62	3280.46	3578.37	3194.89	3305.92	3277.25	3261.28	3138.8	3489.81	3264.43	3315.21	3601.43	3210.8	3707.18	3571.88	3254.78	3470.75	3556.64	3491.98	3385.01	3451.26	3417.59	3181.24	3231.98	3528.49	3368.91	3572.68	3170.98	3321.03
sp|P13639|EF2_HUMAN	EEF2	Elongation factor 2 OS=Homo sapiens OX=9606 GN=EEF2 PE=1 SV=4	693	TKEGALCEENMRG	5000	K.EGALC#EENM*R.G	15	34	10198.7	9433.36	9607.59	9751.17	9056.86	9370.79	9474.9	9155.28	9712.45	9953.72	9448.64	9962.47	9854.22	9012.27	9450.84	9308.56	9689.39	9784.47	11843.4	11610.7	11469.8	12087.2	11439.9	11583	11476.1	11443.9	11928.9	11444.6	11521.6	11107.5	11842.7	11332.3	11267	12054.6	11430.6	10861.7
sp|P13639|EF2_HUMAN	EEF2	Elongation factor 2 OS=Homo sapiens OX=9606 GN=EEF2 PE=1 SV=4	567	LEEDHACIPIKKS	5000	K.DLEEDHAC#IPIKK.S	88	82	71968.6	72588	73243	73732.4	74251.4	73397.7	74683.1	71210.2	74305.2	76115.4	74201.4	72701.2	75914.6	71867.7	72833	75357.3	74395.4	75391	57800.7	58620.4	57340.8	59097.5	57920.4	56102.2	56738.6	56692.1	58437.4	56000.3	59859.6	56867.8	58110.7	58972.6	57693.6	58627.8	56996.9	58363.4
sp|P13639|EF2_HUMAN	EEF2	Elongation factor 2 OS=Homo sapiens OX=9606 GN=EEF2 PE=1 SV=4	41	LTDSLVCKAGIIA	5000	K.STLTDSLVC#K.A	94	95	62667.7	61889.6	66777.4	61004.9	60480	60844.7	61720.1	59067.9	59871.3	60198.9	60389.1	59151.7	59483.3	57953.9	59475.2	58931.7	57741.8	59219.3	70087.2	70590	68839.9	67794.9	69366.2	67214.1	66597.8	66812.3	66971.4	65242.5	68253.9	65850	66317.2	67183.7	65337.4	64853.2	64797.2	64561.2
sp|P13639|EF2_HUMAN	EEF2	Elongation factor 2 OS=Homo sapiens OX=9606 GN=EEF2 PE=1 SV=4	591	EESNVLCLSKSPN	5000	R.ETVSEESNVLC#LSK.S	17	17	7301.26	6987.02	6911.14	7282.4	6906.59	6857.6	7347.27	6852.8	7414.82	7675.17	7012.91	7585.74	7132.19	7135.62	7127.99	7169.61	7099.86	7310.71	7540.12	7346.42	7232.55	7833.37	7806.67	7220.27	7296.71	6973.68	7395.3	7609.48	7684.86	7420.74	7396.21	7746.93	7094.48	7647.28	7172.71	7305.98
sp|P13639|EF2_HUMAN	EEF2	Elongation factor 2 OS=Homo sapiens OX=9606 GN=EEF2 PE=1 SV=4	728	IPTARRCLYASVL	5000	R.C#LYASVLTAQPR.L	14	12	4888.65	4363.26	4693.23	4462.12	3939.36	4337.65	4334.16	4495.14	4567.9	4715.53	4591.76	4809.66	4335.38	4246.19	4376.53	4723.74	4407.31	4315.03	4956.48	4727.15	5379.31	5362.74	5011.83	5201.02	5220.95	4929.79	5186.3	5010.18	5238.84	4700.21	4933.36	5100.36	4771.75	5518.88	5039.14	5000.77
sp|P13639|EF2_HUMAN	EEF2	Elongation factor 2 OS=Homo sapiens OX=9606 GN=EEF2 PE=1 SV=4	369	TAQKYRCELLYEG	5000	R.C#ELLYEGPPDDEAAM*GIK.S	12	45	5334.91	5782.42	6321.77	5804.74	5691.21	5392.23	5835.79	5298.61	5799.38	5808.49	5752.98	5340.2	5371.02	5058.35	5007.21	5524.04	6090.85	5393.07	17726.4	18230.1	19086.8	18587.3	17675.4	17506.8	17697.4	16448.2	17827	16933.2	18115.5	17725.2	17098.1	16269	17006.4	17526.1	16199.3	16493.5
sp|P13639|EF2_HUMAN	EEF2	Elongation factor 2 OS=Homo sapiens OX=9606 GN=EEF2 PE=1 SV=4	812	GQAFPQCVFDHWQ	5000	R.SNTGGQAFPQC#VFDHWQILPGDPFDNSSRPSQVVAETR.K	125	123	23800.8	24749.2	24525.7	25377.2	24143.6	24929	24963.5	24691	24939.3	25853.3	24902.9	24620.7	24654.7	24316.8	24217.2	24976.1	24406.1	24487	26374.9	25532.5	26417.4	27015.3	25839.5	25272.5	26031.6	25718.4	26167.6	26099.2	25702.3	25616	25914.7	26639.7	25462.6	26317.3	24443.4	25213.4
sp|P13639|EF2_HUMAN	EEF2	Elongation factor 2 OS=Homo sapiens OX=9606 GN=EEF2 PE=1 SV=4	651	EARKIWCFGPDGT	5000	R.KIWC#FGPDGTGPNILTDITK.G	5	5	1756.13	1687.52	2088.07	1919.99	1839.54	1817.55	1873.15	2102.22	1871.21	1643.2	1705.74	1826.49	1549.51	1899.53	1709.12	1593.18	1998.7	1904.65	1585.37	1810.05	1746.72	1896.19	1705.03	1689.77	1659.3	1684.76	1765.78	1673.2	1780.12	1728.91	1931.55	2004.01	1765.86	1724.31	2133.77	1830.45
sp|P13639|EF2_HUMAN	EEF2	Elongation factor 2 OS=Homo sapiens OX=9606 GN=EEF2 PE=1 SV=4	136	DCVSGVCVQTETV	322.234	R.VTDGALVVVDCVSGVC#VQTETVLR.Q	50	66	12457.9	12915.2	14964.3	12501.6	13002.9	12534.2	13671.9	13469.1	13676.5	12527.1	12432	12055.8	12516.9	12456.2	12318.2	12872.4	13333.3	12479.3	14169.5	14816.3	15269.3	15348.9	14691.5	14955.1	15088.1	15652.4	15155.5	15058.2	14980.5	14424.9	14602.8	14701.9	14362.6	14668.8	14614.5	14566.8
sp|P13639|EF2_HUMAN	EEF2	Elongation factor 2 OS=Homo sapiens OX=9606 GN=EEF2 PE=1 SV=4	536	SDPMVQCIIEESG	48.8207	K.SDPMVQC#IIEESGEHIIAGAGELHLEICLK.D	0	0	0	0	0	0	0	0	0	0	0	0	0	0	0	0	0	0	0	0	0	0	0	0	0	0	0	0	0	0	0	0	0	0	0	0	0	0
sp|Q14697|GANAB_HUMAN	GANAB	Neutral alpha-glucosidase AB OS=Homo sapiens OX=9606 GN=GANAB PE=1 SV=3	502	SDYEGWCWPGSAG	5000	R.DGSDYEGWC#WPGSAGYPDFTNPTMR.A	26	23	3761.61	4332.21	4233.18	4231.74	4135.33	4265.86	4366.4	4673.46	4329.72	4625.37	4371.66	4231.09	4004.65	4075.18	3989.3	4188.02	4413.63	3972.71	3296.08	3485.37	3425.18	3838.76	3255.39	3913.73	3722.87	3732.51	3808.04	3628.12	3557.64	3823.89	3728.59	3497.72	3444.78	3598.6	3389.95	3451.73
sp|Q14697|GANAB_HUMAN	GANAB	Neutral alpha-glucosidase AB OS=Homo sapiens OX=9606 GN=GANAB PE=1 SV=3	423	DDHNLPCDVIWLD	5000	R.WNYRDEADVLEVDQGFDDHNLPC#DVIWLDIEHADGKR.Y	11	8	2914.19	2986.4	3191.05	3276.88	3347.74	3092.61	3076.64	3126.07	3118.1	2854.49	2941.36	2993.01	3029.94	2940.48	2943.24	2826.11	2892.8	2992.69	2009.36	1756.71	1789.45	1915.63	1854.64	1775.45	1908.13	1720.36	1756.79	1929.83	1807.09	1882.64	2077.8	1900.55	1775.93	1944.22	1663.57	1768.5
sp|Q14697|GANAB_HUMAN	GANAB	Neutral alpha-glucosidase AB OS=Homo sapiens OX=9606 GN=GANAB PE=1 SV=3	41	RSNFKTCEESSFC	381.475	K.TC#EESSFCK.R	22	22	12299.2	13133	13408.1	13187.1	12762	13117.8	13599.4	12480	12616.2	12562	12591.4	12085.1	12687.9	12781.5	12364.3	12714.6	12106.4	13024.4	5048.72	5535.27	6098.73	5910.46	5890.49	5531.32	5445.66	5330.25	5935.35	5475.64	5855.08	5692.97	5725.22	5490.79	5634.19	6228.98	5253.59	5162.41
sp|Q14697|GANAB_HUMAN	GANAB	Neutral alpha-glucosidase AB OS=Homo sapiens OX=9606 GN=GANAB PE=1 SV=3	47	CEESSFCKRQRSI	308.564	K.TCEESSFC#K.R	6	4	2072.65	2643.85	2608.09	2357.65	2196.8	2192.02	2333.86	2401.68	2475.02	2209.52	2310.31	2302.52	2010.67	2310.92	2248.4	1928.06	2299.38	2424.32	1273.09	1485.52	1589.25	1416.24	1314.88	1504.71	1381.13	1344.94	1280.1	1225.67	1389.56	1314.2	1317.2	1264.38	1256.48	1455.88	1259.49	1243.02
sp|Q7Z5L9|I2BP2_HUMAN	IRF2BP2	Interferon regulatory factor 2-binding protein 2 OS=Homo sapiens OX=9606 GN=IRF2BP2 PE=1 SV=2	65	LKRAHGCFPEGRS	5000	R.AHGC#FPEGR.S	19	19	10868.2	10032.4	9878.1	10480.8	10374.9	10129.6	10516.3	10188.5	10357	10318.8	10158.3	10372.7	10167	10277.3	10357.1	10019.2	10053.7	10080.5	11579.4	11345.4	10943.4	11270.5	11053.3	10993.1	10522.6	11208.1	11856.6	10771.8	10667.8	11151.8	10881.2	10563.6	10916.2	10684.6	10414	10860.7
sp|Q7Z5L9|I2BP2_HUMAN	IRF2BP2	Interferon regulatory factor 2-binding protein 2 OS=Homo sapiens OX=9606 GN=IRF2BP2 PE=1 SV=2	40	EPVCRGCVNYEGA	5000	R.GC#VNYEGADR.I	19	16	9100.52	8467.3	8977.03	9336.52	8645.77	8339.78	9652.95	8625.76	8799.37	9146.6	8090.29	8736.13	9279.92	8678.9	8963.33	8787.5	8632.08	8720.21	9271.71	9094.94	8647.46	9027.6	8988.64	9294.43	8982.19	8900.2	9153.62	8751.34	8852.11	8950.91	8733.24	8681.64	9023.22	8870.78	8411.66	8650.95
sp|Q7Z5L9|I2BP2_HUMAN	IRF2BP2	Interferon regulatory factor 2-binding protein 2 OS=Homo sapiens OX=9606 GN=IRF2BP2 PE=1 SV=2	549	ASGEVYCPSGEKC	5000	K.QQGASGEVYC#PSGEK.C	5	7	794.57	999.11	967.63	1042.97	973.27	862.23	1019.74	1006.18	994.74	974.69	1010.41	927.55	948.07	887.08	1021.15	941.25	948.42	894.47	1100.67	1119.32	1217.74	1213.82	1142.43	1245.33	1288.87	1195.34	1182.32	1182.26	1359.71	1273.75	1220.02	1306.54	1069.25	1102.38	1139.12	1067.32
sp|Q7Z5L9|I2BP2_HUMAN	IRF2BP2	Interferon regulatory factor 2-binding protein 2 OS=Homo sapiens OX=9606 GN=IRF2BP2 PE=1 SV=2	509	PLCCTLCHERLED	107.24	R.EVGGQGAGNTGGLEPVHPASLPDSSLATSAPLCCTLC#HER.L	3	2	354.17	323.08	312.13	347.09	269.64	398.81	332.88	350.09	394.61	376.22	385.09	389.39	422.22	326.11	349.26	368.83	326.81	334.32	337.95	290.77	355.19	285.69	300.95	270.28	303.29	286.06	292.87	390.13	261.6	255.06	320.72	335.66	300.67	287.98	294.47	323.13
sp|Q7Z5L9|I2BP2_HUMAN	IRF2BP2	Interferon regulatory factor 2-binding protein 2 OS=Homo sapiens OX=9606 GN=IRF2BP2 PE=1 SV=2	505	ATSAPLCCTLCHE	50.8072	R.EVGGQGAGNTGGLEPVHPASLPDSSLATSAPLC#CTLCHER.L	2	5	102.79	130.59	176.7	177.66	137.42	177.1	148.97	134.55	174.33	124.09	158.38	163.18	148.35	159.92	139.62	141.14	141.98	139.4	572.44	540.09	588.97	589.16	589.87	587.11	571.4	586.29	559.44	623.55	577.79	564.52	583	522.36	588.42	485.53	521.64	548.1
sp|P49327|FAS_HUMAN	FASN	Fatty acid synthase OS=Homo sapiens OX=9606 GN=FASN PE=1 SV=3	1759	LQASVRCLATHGR	5000	R.C#LATHGR.F	5	4	3365.21	3836.09	3702.44	3326.24	3327.22	3332.53	3359.82	2956.05	3457.01	3069.23	3191.13	2948	2909.87	2921.55	2932.77	3027.94	3387.72	3530.6	3456.58	3708.11	3623.74	3205.32	3589.83	3063.8	2794.32	2753.76	3689.23	2819.5	3606.04	3177.13	3265.96	3063.13	3238.47	3159.14	2997.18	3070.88
sp|P49327|FAS_HUMAN	FASN	Fatty acid synthase OS=Homo sapiens OX=9606 GN=FASN PE=1 SV=3	1881	AISKTFCPAHKSY	5000	K.TFC#PAHK.S	7	8	4707.85	4832.08	5143.1	4583.01	4756.97	4548.13	4499.37	4355.99	4498.98	4429.56	4206.89	4401.26	4504.08	4290.69	4068.1	4180.24	4843.09	4873.66	8996.49	8978.44	8523.98	8555.17	8551.93	7417.48	7052.15	7003.51	8620.07	7215.43	8612.84	7893.93	8439.18	7586.88	8152.42	7891.56	7252.76	7645.91
sp|P49327|FAS_HUMAN	FASN	Fatty acid synthase OS=Homo sapiens OX=9606 GN=FASN PE=1 SV=3	223	TAGNGYCRSEGVV	5000	K.AFDTAGNGYC#R.S	13	10	7331.76	7730.37	7565.31	7134.45	7273.11	6867.38	7584.62	7531.92	7413.1	7195.44	6632.23	7288.33	7557.65	6835.13	7124.26	7253.88	6996.2	7167.99	5177.9	4785.82	4776.4	4900.28	4891.86	5245.93	4637.53	4631.98	4860.7	4655.4	5025.75	4981.68	5037.48	5072.36	4741.6	4780.52	4872.45	4714.23
sp|P49327|FAS_HUMAN	FASN	Fatty acid synthase OS=Homo sapiens OX=9606 GN=FASN PE=1 SV=3	1186	RLLSAACRLQLNG	5000	R.LLSAAC#R.L	20	13	8692.36	8942.22	8561.38	8305.68	8202.68	8395.58	8324.29	8253.51	8561.13	8881.7	8227.99	8307.04	8450.59	8293.26	8345.13	7967.89	8579.61	8414.63	5459.61	5196.61	5296.04	5332.65	5401.37	4894.55	5126.76	5115.73	5149.33	4909.33	5346.97	5210.77	5103.66	5299.04	5120.72	4921.08	5200.68	5054.53
sp|P49327|FAS_HUMAN	FASN	Fatty acid synthase OS=Homo sapiens OX=9606 GN=FASN PE=1 SV=3	2202	EASELACPTPKED	5000	K.ADEASELAC#PTPK.E	47	55	21153.2	20991.5	21701.1	22708.7	21580.2	21822.5	21235.5	21453.3	21924.4	22179.6	21838.3	22146.8	22882.9	20875.2	22310.6	21388.8	21321.6	22340.5	25293.3	25806.3	25186.8	27663.8	27926.1	26132.9	24112.7	24353.5	25447.5	25590.3	27490	26423.8	26161.7	25901.8	25975	24027.7	23377.4	26227.8
sp|P49327|FAS_HUMAN	FASN	Fatty acid synthase OS=Homo sapiens OX=9606 GN=FASN PE=1 SV=3	135	GYSMVGCQRAMMA	5000	R.DPETLVGYSM*VGC#QR.A	38	42	5529.15	6062.81	6173.09	6303.02	6064.59	5956.66	5927.37	5547.72	5691.4	5724.76	5703.26	5918.87	5907.03	5882.14	5831.84	5693.3	5594.07	5899.52	5513.92	5539.09	5635.73	5863.72	5419.29	5322.56	5351.02	5364.52	5308.26	5003.97	5422.15	5469.46	5183.24	5197.42	5053.93	5100.23	4847.84	5264.42
sp|P49327|FAS_HUMAN	FASN	Fatty acid synthase OS=Homo sapiens OX=9606 GN=FASN PE=1 SV=3	1548	SSIRWVCSSLRHA	5000	R.WVC#SSLR.H	11	13	6060.2	5720.77	5661.82	5456.13	5939.78	5574.99	5583.62	5451.87	5586.07	5491.74	5333.34	5324.13	5513.23	5545.23	5282.65	5952.3	5499.17	5615.38	9521.51	9594.91	8412.39	8551.68	8608.56	8246.84	8206.81	8444.18	8315.33	8138.49	8583.92	8650.54	8171.29	8608.91	8204.52	8071.92	8107.08	8536.28
sp|P49327|FAS_HUMAN	FASN	Fatty acid synthase OS=Homo sapiens OX=9606 GN=FASN PE=1 SV=3	1828	VVRPLKCTVFHGA	5000	K.C#TVFHGAQVEDAFR.Y	11	12	4415.32	4950.11	5038.34	4883.45	4876.7	4470.42	4720.29	4172.56	4965.07	4704.74	4490.12	4452.1	4746.57	4355.08	4461.62	4342.44	4702.61	4757.04	6820.28	7274.61	7163.92	7062.2	6453.84	6260.88	6319.46	6226.72	7009.09	5929.92	7077.51	6695.69	6889.79	6733.83	6576.38	7037.94	6144.47	6518.09
sp|P49327|FAS_HUMAN	FASN	Fatty acid synthase OS=Homo sapiens OX=9606 GN=FASN PE=1 SV=3	212	LSPEGTCKAFDTA	5000	R.LGM*LSPEGTC#K.A	27	37	16211.2	17417	17672	16806.1	18314.8	16641.4	17112	16394.5	16765.3	16912.5	16371.3	16935.1	16954.9	16039.7	16461.6	16326.9	17057.7	16946.7	22999.9	22648.6	22319.3	22504.2	21716.6	21468.9	20567.3	20450	21802.8	20953.5	22101.8	21821.2	21754	21738.7	21193.7	20886.3	20564.3	20763
sp|P49327|FAS_HUMAN	FASN	Fatty acid synthase OS=Homo sapiens OX=9606 GN=FASN PE=1 SV=3	630	GLSWEECKQRCPP	5000	K.EAHLPPGAM*AAVGLSWEEC#K.Q	4	0	1020.38	1181.65	1304.35	1178.46	1174.8	1013.04	1049.97	1004.05	1238.23	1197	1151.97	1189.94	1096.38	1075.2	1121.1	1025.16	1124.72	1150.5	0	0	0	0	0	0	0	0	0	0	0	0	0	0	0	0	0	0
sp|P49327|FAS_HUMAN	FASN	Fatty acid synthase OS=Homo sapiens OX=9606 GN=FASN PE=1 SV=3	1141	QEELQLCKGLVQA	5000	R.AALQEELQLC#K.G	7	10	4042.84	4270.69	4623.05	4187.88	4361.46	4035.02	4103.66	3684.71	4163.23	4163.51	3990.17	3966.33	3863.77	3531.94	3883.88	3959.66	4089.96	4045.5	6058.12	5915.22	5825.73	5388.9	5580.11	5596.18	5187.94	5275.33	5548.08	5295.01	5743.67	5446.65	5577.31	5579.65	5368.06	5656.13	5480.15	5226.59
sp|P49327|FAS_HUMAN	FASN	Fatty acid synthase OS=Homo sapiens OX=9606 GN=FASN PE=1 SV=3	2273	PTYGLQCTRAAPL	5000	R.LSIPTYGLQC#TR.A	12	19	6014.13	6908.18	6945.45	6562.35	6287.22	6035.16	6204.51	5750.18	6524.18	6090.85	5830.98	6262.13	6180.09	5817.57	5555.61	5617.08	6341.72	6551.5	10041.6	10383.3	10199.4	9595.8	9715.18	9541.3	9153.55	8794.54	9439.03	8670.31	9594.24	9722.86	9645.84	9027.17	9546.85	9334.09	8893.58	8914.2
sp|P49327|FAS_HUMAN	FASN	Fatty acid synthase OS=Homo sapiens OX=9606 GN=FASN PE=1 SV=3	779	RGLKPSCTIIPLM	5000	K.PSC#TIIPLM*K.K	58	65	13477.3	14455	14625.8	14136.1	13411.6	13672.4	13022.8	12579.2	13576.3	13253	13150.6	13520	12757.3	13136	12563.7	12677.2	13210.9	13430	19649.3	20371.6	20763.8	20349.9	20054.8	19482.1	18051.2	17072.5	19990.4	18783.1	20828.9	19460.9	19518.4	19204.4	19323.4	19894	17666.8	17897.9
sp|P49327|FAS_HUMAN	FASN	Fatty acid synthase OS=Homo sapiens OX=9606 GN=FASN PE=1 SV=3	1227	SPALKACLDTAVE	5000	K.AC#LDTAVENMPSLK.M	2	8	800.93	853.99	886.29	910.46	811.8	769.72	839.86	692.15	979.82	902.86	759.09	879.32	852.47	779.18	1002.07	821.55	777.5	892.35	5254.92	5537.42	5521.38	5419.18	5577.19	5633.13	5583.66	5268.47	5424.79	5522.83	6010.08	5576.51	5554.28	5295	5477.57	5714.95	5224.89	5462.8
sp|P49327|FAS_HUMAN	FASN	Fatty acid synthase OS=Homo sapiens OX=9606 GN=FASN PE=1 SV=3	1403	GSTLFLCRRPTPQ	5000	K.SFYGSTLFLC#R.R	2	10	1347.17	1410.88	1350.85	1439.38	1431.07	1452.92	1241.63	1267.21	1473.62	1324.72	1179.7	1459.23	1633.64	1396.71	1372.89	1373.31	1441.06	1447.67	7470.9	7825.81	7759.29	7830.01	7743.71	7294.34	6784.64	6761.04	7881.11	6897.53	7619.77	7698.29	7548.18	7167.29	7370.14	7370.14	6734.39	7358.7
sp|P49327|FAS_HUMAN	FASN	Fatty acid synthase OS=Homo sapiens OX=9606 GN=FASN PE=1 SV=3	1471	GGNRLRCVLLSNL	5000	R.C#VLLSNLSSTSHVPEVDPGSAELQK.V	3	0	522.12	557.98	533.1	543.45	548.46	506.62	432.88	522.94	450.21	446.36	472.27	501.25	580.53	525.53	633.73	391.15	445.27	581.94	0	0	0	0	0	0	0	0	0	0	0	0	0	0	0	0	0	0
sp|P49327|FAS_HUMAN	FASN	Fatty acid synthase OS=Homo sapiens OX=9606 GN=FASN PE=1 SV=3	1992	EFFQDVCKPKYSG	5000	R.DGLLENQTPEFFQDVC#KPK.Y	32	28	15159.7	16900.8	17168.4	16187.6	17233.3	15974.8	16591.3	15779.9	17142.7	16357.2	15595.8	16496.1	15776.6	15705.8	15195.6	16303.8	16380.4	16576.3	13902.2	13960.9	13769.3	14159.8	13698.3	12900.3	12864.2	12621.2	13961.7	13247.9	13917.4	13399.2	13768.3	13368.8	13026.1	13628.6	13237	12961.2
sp|P49327|FAS_HUMAN	FASN	Fatty acid synthase OS=Homo sapiens OX=9606 GN=FASN PE=1 SV=3	2292	AAYYIDCIRQVQP	5000	R.AAPLDSIHSLAAYYIDC#IR.Q	2	7	188.83	273.1	338.2	300.12	276.29	218.05	279.12	251.9	344.83	246.92	251.22	263.77	210.71	225.64	205.74	266.67	235.1	227.22	506.39	565.76	385.34	521.88	439.36	471.18	539.91	486.78	466.29	510.5	454.18	471.89	480.95	491.38	475.1	465.57	461.52	490.53
sp|P49327|FAS_HUMAN	FASN	Fatty acid synthase OS=Homo sapiens OX=9606 GN=FASN PE=1 SV=3	1118	PILEKFCFTPHTE	5000	K.FC#FTPHTEEGC#LSER.A	21	26	10347.9	10436.5	10200.6	10442.8	10715.3	10290.7	10205.7	10571.2	10554.6	10919.3	10263.4	10772.6	10606.4	10278.5	10800.4	10661.1	10349.8	10629.9	13542.4	13600.2	12933.8	13966.3	14076.6	13686	13138.1	13635.8	13749.1	13081.3	13837.5	13389.7	13808.1	13912.6	13992.9	13266.6	13399.9	13311.4
sp|P49327|FAS_HUMAN	FASN	Fatty acid synthase OS=Homo sapiens OX=9606 GN=FASN PE=1 SV=3	1127	PHTEEGCLSERAA	5000	K.FC#FTPHTEEGC#LSER.A	12	12	4891.55	5223.84	5208.64	5187.71	4969.74	5076.17	5071.49	5125.94	5029.63	5435.06	4833.23	5125.61	5129.38	4931.51	4916.71	4969.22	5323.48	5633.39	5415.94	5268.4	5167.69	5568.98	5623.59	5264.45	5047.69	5034.77	5019.84	5000.54	5475.38	5357.88	5386.32	5497.55	5154.37	4927.04	4940.5	5157.66
sp|P49327|FAS_HUMAN	FASN	Fatty acid synthase OS=Homo sapiens OX=9606 GN=FASN PE=1 SV=3	1448	WLKAINCATSGVV	5000	K.AINC#ATSGVVGLVNC#LR.R	22	12	7028.02	7180.11	7172.17	7343.96	6863.63	6931.87	6972.34	7090.65	6981.07	7021.47	6836.7	6836.49	7216.33	6612.78	6724.51	7038.62	6773.63	6736.6	4920.12	4885.75	4908.36	4832.38	5343.25	4893.38	4857.62	5043.59	5192.55	4937.44	4990.09	4690.67	4737.39	4953.67	4761.42	4749.5	4664.47	4836.45
sp|P49327|FAS_HUMAN	FASN	Fatty acid synthase OS=Homo sapiens OX=9606 GN=FASN PE=1 SV=3	1459	VVGLVNCLRREPG	5000	K.AINC#ATSGVVGLVNC#LR.R	0	0	0	0	0	0	0	0	0	0	0	0	0	0	0	0	0	0	0	0	0	0	0	0	0	0	0	0	0	0	0	0	0	0	0	0	0	0
sp|P49327|FAS_HUMAN	FASN	Fatty acid synthase OS=Homo sapiens OX=9606 GN=FASN PE=1 SV=3	2024	VFSSVSCGRGNAG	587.817	R.EACPELDYFVVFSSVSC#GR.G	12	22	3007.48	2875.93	3282.15	2854.88	2913.13	2876.8	3103.76	3015.1	2947.21	3079.69	3062.95	3006.48	2766.4	2882.98	3059.87	2866.53	2991.71	2903.3	5181.78	5385.27	5408.11	5455.79	5154.89	5191.55	5118.98	5206.59	5592.56	5259.33	5324.01	5342.01	5131.4	5537.96	5256.66	5330.55	5382.62	5155.38
sp|P49327|FAS_HUMAN	FASN	Fatty acid synthase OS=Homo sapiens OX=9606 GN=FASN PE=1 SV=3	642	PGVVPACHNSKDT	568.728	R.CPPGVVPAC#HNSK.D	12	17	4974.93	4810.42	4793.63	5019.31	5076.08	4886.01	5280.82	4816.12	4874.6	5132.45	4945.18	4999.09	5133.94	4960.55	5301.13	5081.85	4928.97	5246.7	8374.57	7994.23	7986.32	8511.15	8105.1	7784.47	7895.51	8216.62	7779.61	7921.66	8255.4	8288.37	8399.03	8510.95	7959.3	7943.73	8177.66	8263.08
sp|P49327|FAS_HUMAN	FASN	Fatty acid synthase OS=Homo sapiens OX=9606 GN=FASN PE=1 SV=3	1558	RHAQPTCPGAQLC	439.375	R.HAQPTC#PGAQLCTVYYASLNFR.D	99	84	18938.6	19560	20362.5	20087	20366	19442.9	19312.9	19451.9	20090.8	20052.3	19670.3	19673.9	19728.6	18531.4	18938.5	19125.6	19127.1	18462.2	14687.6	14978.5	15095.8	15363.7	15266.4	14848	15060.8	15470.9	14318.1	14998.3	15435.9	15238.8	14513	14809.1	14542.4	14455.8	14684	14424.9
sp|P49327|FAS_HUMAN	FASN	Fatty acid synthase OS=Homo sapiens OX=9606 GN=FASN PE=1 SV=3	1564	CPGAQLCTVYYAS	34.5331	R.HAQPTCPGAQLC#TVYYASLNFR.D	3	2	914.91	726.73	1030.95	939.97	919.54	841.11	923.94	867.8	869.16	938.96	960.93	951.54	851.05	760.66	920.64	905.93	850.32	840.65	136.35	160.13	156.59	150.09	195.52	214.36	160.48	167.37	145.72	126.23	170.67	169.45	146.51	204.93	140.31	114.31	121.06	163.45
sp|Q7Z5K2|WAPL_HUMAN	WAPL	Wings apart-like protein homolog OS=Homo sapiens OX=9606 GN=WAPL PE=1 SV=1	344	KKGGVSCGTSFRG	5000	K.KGGVSC#GTSFR.G	8	19	5181.39	5000.47	5332.12	5186.55	5407.6	5168.3	5476.24	4589.41	5168.81	5181.15	4967.55	5104.29	5371.28	4943.26	5089.73	5083.72	4907.74	5231.02	12291.6	12144.1	11921	11658.7	11445.1	11990.8	11689.2	11288.5	11738.7	11451.6	11505.8	11898.9	11196.5	11442.5	11702.7	11105.2	10672.7	11915.6
sp|Q7Z5K2|WAPL_HUMAN	WAPL	Wings apart-like protein homolog OS=Homo sapiens OX=9606 GN=WAPL PE=1 SV=1	891	AKALQHCEELIQQ	5000	K.ALQHC#EELIQQYNR.A	5	8	2900.84	3113.63	3209.62	3131.62	3231.43	2958	2761.84	2990.42	3077.51	3217.7	3148.85	3118.7	3180.71	3067.19	3158.75	2841.14	3008.37	3166.38	4348.81	4356.51	4293.78	4521.24	4491.82	4526.24	4211.81	4114.86	4205.58	4320.58	4398.01	4387.74	4759.99	4824.06	4714.91	4269.41	4595.53	4310.36
sp|Q7Z5K2|WAPL_HUMAN	WAPL	Wings apart-like protein homolog OS=Homo sapiens OX=9606 GN=WAPL PE=1 SV=1	160	DASISSCNKLITS	5000	R.IVEDDASISSC#NK.L	8	7	2362.51	2307.35	2285.31	2294.22	2443.7	2315.99	2467.66	2084.68	2225.05	2319.51	2227.74	2316.18	2290.95	2259.18	2205.33	2129.27	2363.81	2163.14	1082.47	1108.21	999.08	1020.5	1062.68	974.36	958.96	1082.76	1118.83	977.29	1060.35	975.52	1071.22	986.39	1127.21	1195.49	1008.43	1123.02
sp|Q7Z5K2|WAPL_HUMAN	WAPL	Wings apart-like protein homolog OS=Homo sapiens OX=9606 GN=WAPL PE=1 SV=1	906	RAEDSICLADSKP	5000	R.AEDSIC#LADSKPLPHQNVTNHVGK.A	12	12	6194.13	6331.2	6154	6411.42	6834.96	6482.64	5991.88	6743.8	6395.66	6034.97	6271.36	6253.94	6005.18	6892.44	6325.36	6042.18	6355.09	6331.39	5655.51	5795.84	5712.35	5758.46	5913.34	5796.53	5395.16	5621.38	5309.79	5738.27	5698.93	5431.47	5950.17	5913.76	5859.16	5533.14	5608.3	5529.28
sp|Q7Z5K2|WAPL_HUMAN	WAPL	Wings apart-like protein homolog OS=Homo sapiens OX=9606 GN=WAPL PE=1 SV=1	133	TVVSDKCFPLEDT	5000	K.C#FPLEDTLLGK.E	12	14	3606.84	3530.91	3945.7	4158.71	3701.84	3799.82	3772.48	3699.64	3779.4	3865.57	3464.63	3872.5	3482.1	3380.39	3541.09	3761.32	3753.6	3652.85	8158.05	8555.43	8958.25	8569.92	8377.01	8811.57	8406.97	8108.35	8658.67	8410.99	8855.1	8786.28	8273.39	8133.29	8218.4	8607.53	8249.42	8354.37
sp|Q7Z5K2|WAPL_HUMAN	WAPL	Wings apart-like protein homolog OS=Homo sapiens OX=9606 GN=WAPL PE=1 SV=1	94	NLAQVKCSSYSES	5000	K.C#SSYSESSEAAQLEEVTSVLEANSK.I	8	12	1770.41	1691.52	1950.05	1881.26	1868.89	1928.3	1893.44	1993.4	1991.9	1909.35	1848.98	1905.93	1943.34	1719.86	1767.81	1877.41	1745.1	1779.21	2498.89	2710.34	2743.58	2419	2676.17	2650.69	2811.58	2602.72	2817.75	2676.03	2669.87	2650.43	2498.93	2538.11	2545.93	2676.14	2663.29	2630.2
sp|Q7Z5K2|WAPL_HUMAN	WAPL	Wings apart-like protein homolog OS=Homo sapiens OX=9606 GN=WAPL PE=1 SV=1	964	IGTALNCVLQVPK	5000	K.TGEQDGLIGTALNC#VLQVPK.Y	3	3	869.18	877.83	885.62	963.47	866.62	912.72	849.09	863.33	886.08	804.42	767.63	718.19	882.64	837.97	882.71	869.48	852.01	754.37	1063.91	1044.46	1047.44	1212.05	1114	1068.55	1228.27	1162.58	1051.98	1010.19	1096.27	1054.42	1114.34	1226.35	1141.51	1112.94	965.13	1082.34
sp|Q7Z5K2|WAPL_HUMAN	WAPL	Wings apart-like protein homolog OS=Homo sapiens OX=9606 GN=WAPL PE=1 SV=1	1170	SFMNLTCAVGTTG	5000	K.FLSFMNLTC#AVGTTGQK.S	10	18	4293.19	4308.85	4578.29	4153.79	4269.72	4378.61	4449.32	4664.23	4337.98	4320.61	4224.68	4424.87	4307.5	4109.74	4380.57	4500.24	4549.3	4586.02	7821.52	8034.32	8025.73	8086.04	8166.06	7804.82	7938.11	8092.69	8125.2	7938.28	8013.61	8020.04	8176.59	8390.7	7964.32	7773.72	7890.69	7903.89
sp|Q7Z5K2|WAPL_HUMAN	WAPL	Wings apart-like protein homolog OS=Homo sapiens OX=9606 GN=WAPL PE=1 SV=1	675	QPLNTRCLSVISL	5000	R.C#LSVISLATK.C	2	7	1272.31	1192.69	1401.6	1431.95	1444.5	1238.93	1303.13	1225.76	1244.54	1218.62	1225.01	1218.9	1322.49	1213.14	1288.4	1243.19	1247.15	1126.37	4829.33	4893.93	5006.07	4959.05	4656.2	4868.99	4556.1	4431.52	4357.57	4941.32	4955.75	4728.46	4786.24	5111.7	4966	4626.89	4434.09	4488.62
sp|Q7Z5K2|WAPL_HUMAN	WAPL	Wings apart-like protein homolog OS=Homo sapiens OX=9606 GN=WAPL PE=1 SV=1	293	VLRPTNCRTYCRA	5000	K.NRLENLNEAIEEDIVQSVLRPTNC#R.T	3	10	221.28	295.22	367.72	402.25	342.27	277.21	303.56	318.04	319.9	262.16	332.34	231.5	339.54	333.06	334.09	359.24	306.59	273.27	2991.98	3132.97	3499.39	3412.62	3236.83	3473.14	3442.49	3260.99	3430.59	3392.18	3328.14	3256.18	3169.02	3000.36	3272.18	3389.17	3367.39	3496.09
sp|Q7Z5K2|WAPL_HUMAN	WAPL	Wings apart-like protein homolog OS=Homo sapiens OX=9606 GN=WAPL PE=1 SV=1	251	DIRSEDCILSLDS	5000	R.SEDC#ILSLDSDPLLEMKDDDFK.N	1	5	426.87	504.17	456.83	487.47	439.85	374.36	531.9	430.6	455.33	395.34	451.87	438.36	368.37	328.23	441.05	467.77	457.22	489.15	989.45	1183.2	1141.86	1163.17	1191.48	1176.33	1147.09	1166.06	1212.27	1244.32	1296.7	1144.54	917.34	1291.72	1313.89	1310.81	1230.59	1116.68
sp|Q7Z5K2|WAPL_HUMAN	WAPL	Wings apart-like protein homolog OS=Homo sapiens OX=9606 GN=WAPL PE=1 SV=1	1190	IEYLEHCxxxxxx	5000	R.VIEYLEHC#.-	0	1	0	0	0	0	0	0	0	0	0	0	0	0	0	0	0	0	0	0	65.56	37.61	60.8	44.72	45.38	56.8	75.42	69.14	46.52	40.13	73.64	50.29	26.85	61.19	75.91	54.73	48.57	43.83
sp|Q8N5A5-2|ZGPAT_HUMAN	ZGPAT	Isoform 2 of Zinc finger CCCH-type with G patch domain-containing protein OS=Homo sapiens OX=9606 GN=ZGPAT	302	AVDSGTCSSAFAG	5000	R.VVGSDAVDSGTC#SSAFAGWEVHTR.G	6	0	966.09	1180.79	1194.4	1052.2	1041.26	1142.09	980.65	1157.92	1121.98	1172.14	1191.8	1182.47	1180.27	999.45	1130.81	1165.53	1037.53	1046.8	0	0	0	0	0	0	0	0	0	0	0	0	0	0	0	0	0	0
sp|Q8N5A5-2|ZGPAT_HUMAN	ZGPAT	Isoform 2 of Zinc finger CCCH-type with G patch domain-containing protein OS=Homo sapiens OX=9606 GN=ZGPAT	180	HKSLKPCPFFLEG	5000	K.PC#PFFLEGK.C	17	8	6935.03	7612.16	7934.65	7127.91	7835.14	7617.3	7593.53	7421.54	7098.62	7036.87	6898.54	7276.93	6776.94	7867.27	7048.22	6787.97	7381.62	7530.86	2527.44	2283.84	2704.05	2796.5	2337.09	2762.4	2714.43	2315.29	2729.95	2694.28	2420.89	2437.86	2477.69	2420.24	2698.52	2673.26	2400.11	2678.96
sp|Q9P2J5|SYLC_HUMAN	LARS1	Leucine--tRNA ligase, cytoplasmic OS=Homo sapiens OX=9606 GN=LARS1 PE=1 SV=2	248	PKDGQPCMDHDRQ	5000	K.DGQPC#M*DHDR.Q	6	12	2024.45	2094.57	2048.4	1996.48	1968.85	1964.72	2251.33	2192.94	1882.58	1966.42	2039.07	2192.84	2260.6	2516.16	2206.68	2290.51	2431.87	2290.31	2711.68	2598.84	2620.06	2758.41	2709.25	2722.55	2465.35	2532.82	2643.57	2556	2894.51	2765.06	2796.68	2935.33	2829.14	2945.91	2451.95	2833.18
sp|Q9P2J5|SYLC_HUMAN	LARS1	Leucine--tRNA ligase, cytoplasmic OS=Homo sapiens OX=9606 GN=LARS1 PE=1 SV=2	546	KKQTSQCLKNLET	5000	K.KQTSQC#LK.N	28	36	23483.9	23543.7	22537.2	22390.5	23809.9	22324.9	23577.1	23138.8	22685.8	22310.7	22776.8	22242.4	24221	24610.9	24047.2	21968.8	22420.9	21803.8	26171.7	26345.2	24911.4	25321.8	25304	25228.9	24242.3	24231.4	25677.7	25225.7	26074.5	25278.7	26154.2	26804.8	26439.8	24452.2	23680.9	24800.1
sp|Q9P2J5|SYLC_HUMAN	LARS1	Leucine--tRNA ligase, cytoplasmic OS=Homo sapiens OX=9606 GN=LARS1 PE=1 SV=2	1093	IRQGDNCDSIIRR	5000	R.QGDNC#DSIIR.R	4	6	1136.23	1239.23	1452.09	1227.77	1345.68	1261.13	1482.95	1312.09	1327.29	1204.75	1115.13	1268.23	1496.13	1258.02	1375.41	1311.29	1289.36	1293.03	2559.36	2609.99	2616.88	2653.82	2631.78	2547.23	2435.47	2538.36	3015.3	2560.28	2661.56	2766.9	2624.02	2749.19	2925.81	2676.22	2545.31	2670.86
sp|Q9P2J5|SYLC_HUMAN	LARS1	Leucine--tRNA ligase, cytoplasmic OS=Homo sapiens OX=9606 GN=LARS1 PE=1 SV=2	554	KNLETFCEETRRN	5000	K.NLETFC#EETRR.N	54	52	26478.5	27181	27533.2	26472.2	26622	27046.5	27047.1	26799.2	26720.5	26476.5	26328.9	26854.2	26336.4	25487.6	25605.7	26275.9	26520	25799.7	28777.6	30824.7	28570.7	28351.2	29111.3	28891	28185.9	28273.7	29185.3	27863.5	29312.8	28400.3	27223.3	28664.3	27637.7	26989.2	28505.8	28217.4
sp|Q9P2J5|SYLC_HUMAN	LARS1	Leucine--tRNA ligase, cytoplasmic OS=Homo sapiens OX=9606 GN=LARS1 PE=1 SV=2	936	LQKPSHCTIYVAK	5000	K.PSHC#TIYVAK.N	6	6	4813.94	5036.43	4661.5	4425.96	5649.09	4132.2	3905.99	4532.1	4129.04	4348.77	4456.61	4749.4	6321.62	6552.73	6033.9	4045.75	4336.5	4844.17	3691.96	3093.74	2972.79	2946.82	3452.08	3033.72	2263.84	2545.1	2984.18	2893.02	3225.55	3173.5	3495.92	3975.91	3473.94	2854.73	2864.37	3049.05
sp|Q9P2J5|SYLC_HUMAN	LARS1	Leucine--tRNA ligase, cytoplasmic OS=Homo sapiens OX=9606 GN=LARS1 PE=1 SV=2	70	TFSLSKCEFAVGY	5000	K.C#EFAVGYQR.L	18	15	5677.64	5915.36	6175.42	5742.56	5879.54	6006.43	6916.32	5983.9	6414.05	6372.01	5873.15	6046.56	7383.99	6424.78	6474.69	6596.69	6552.19	6218.34	5541.1	5658.6	5917.98	5813.1	5493.21	5761.95	5934.57	5376.31	6036.29	5686.08	6299.61	5804.05	6486.78	6709.49	7061.59	6021.23	5794.14	5913.79
sp|Q9P2J5|SYLC_HUMAN	LARS1	Leucine--tRNA ligase, cytoplasmic OS=Homo sapiens OX=9606 GN=LARS1 PE=1 SV=2	113	EIELYGCPPDFPD	5000	R.EIELYGC#PPDFPDEEEEEEETSVK.T	2	6	431.77	526.83	463.33	521.45	534.73	398.04	403.9	618.66	397.99	483.46	455.79	450.68	520.58	601.91	418.99	435.03	451.39	469.84	1314.39	1254.99	1305.64	1230.9	1266.19	1191.38	1359.88	1257.79	1061.1	1295.8	1367.98	1329.98	1371.66	1412.18	1424.96	1281.94	1201.58	1203.07
sp|Q9P2J5|SYLC_HUMAN	LARS1	Leucine--tRNA ligase, cytoplasmic OS=Homo sapiens OX=9606 GN=LARS1 PE=1 SV=2	573	WLQEHACSRTYGL	5000	R.NFEATLGWLQEHAC#SR.T	19	27	5904.6	6267.21	6784.24	6591.59	6491.24	6482.34	6333.58	6053.84	6293.3	6578.62	6473.85	6208.17	6470.24	6311.6	6231.55	6267.39	6215.47	6072.17	9807.41	9631.31	9843.02	10221.9	9908.29	10040.4	10243.7	9787.79	10199.2	9816.81	10154.7	10333.4	9826.31	9907.24	10256.7	9830.27	9501.26	10044.2
sp|Q9P2J5|SYLC_HUMAN	LARS1	Leucine--tRNA ligase, cytoplasmic OS=Homo sapiens OX=9606 GN=LARS1 PE=1 SV=2	92	FPFGLHCTGMPIK	345.129	K.CCLFPFGLHC#TGMPIK.A	10	11	4245.42	4179.97	4362.99	4545	4657.57	4142.81	3994.17	4732.7	4470.41	4387.21	4614.64	4579.99	4458.88	4446.11	4356.7	4344.35	4382.69	4517.36	6037.4	5787.46	5254.63	5600.27	5502.19	5550.41	5185.82	5516.06	5691.65	5569.91	5623.57	5455.49	5515.2	5381.2	5458.92	4971.28	5601.61	5609.01
sp|Q9P2J5|SYLC_HUMAN	LARS1	Leucine--tRNA ligase, cytoplasmic OS=Homo sapiens OX=9606 GN=LARS1 PE=1 SV=2	527	ECVVALCDQWYLD	99.5622	R.SSDECVVALC#DQWYLDYGEENWK.K	0	0	0	0	0	0	0	0	0	0	0	0	0	0	0	0	0	0	0	0	0	0	0	0	0	0	0	0	0	0	0	0	0	0	0	0	0	0
sp|Q9P2J5|SYLC_HUMAN	LARS1	Leucine--tRNA ligase, cytoplasmic OS=Homo sapiens OX=9606 GN=LARS1 PE=1 SV=2	1053	KIREDCCPGKPLN	90.7148	K.IREDCC#PGK.P	33	37	26328.1	27923.8	28086.9	27285.9	28125.6	27767.7	26776.7	27034	27740.3	27012.1	27187.2	26535.2	26990.5	28076	27012.3	26642.4	28650.9	28360.8	30532.1	30693.8	30484.9	29518.6	30036.1	29455.3	27999.1	28385.3	30259.8	28817.1	30356	29346.5	30530.7	30189.8	30050.6	28391.7	28590.8	28819.7
sp|Q9P2J5|SYLC_HUMAN	LARS1	Leucine--tRNA ligase, cytoplasmic OS=Homo sapiens OX=9606 GN=LARS1 PE=1 SV=2	83	QRLKGKCCLFPFG	54.0739	K.C#CLFPFGLHC#TGMPIK.A	0	0	0	0	0	0	0	0	0	0	0	0	0	0	0	0	0	0	0	0	0	0	0	0	0	0	0	0	0	0	0	0	0	0	0	0	0	0
sp|Q9P2J5|SYLC_HUMAN	LARS1	Leucine--tRNA ligase, cytoplasmic OS=Homo sapiens OX=9606 GN=LARS1 PE=1 SV=2	1052	DKIREDCCPGKPL	38.4829	R.EDC#CPGKPLNVFR.I	7	6	3476.41	3961.42	4260.69	3844.11	3893.85	3396.34	3811.13	3820.2	3978.67	3558.62	3308.4	3433.4	4297.24	4122.64	3946.97	3221.4	4092.81	4173.97	4414.36	4613.03	4692.62	4504.3	4424.41	4383.17	3972.9	4093.07	4618.8	3567.52	4975.4	4391.75	4319.4	4868.44	4616.79	4427.9	4016.49	4073.89
sp|Q6DKJ4|NXN_HUMAN	NXN	Nucleoredoxin OS=Homo sapiens OX=9606 GN=NXN PE=1 SV=2	147	TTGKVVCRNGLLV	5000	R.ISNIPSLIFLDATTGKVVC#R.N	0	0	0	0	0	0	0	0	0	0	0	0	0	0	0	0	0	0	0	0	0	0	0	0	0	0	0	0	0	0	0	0	0	0	0	0	0	0
sp|Q6DKJ4|NXN_HUMAN	NXN	Nucleoredoxin OS=Homo sapiens OX=9606 GN=NXN PE=1 SV=2	205	YFSAHWCPPCRSL	61.1742	R.NNGQSLESSSLEGSHVGVYFSAHWC#PPCR.S	2	0	171.37	204.34	250.11	237.83	262.69	234.27	151.54	222.87	215.86	263.01	213.15	220.43	228.11	220.11	170.39	145.17	252.56	248.1	0	0	0	0	0	0	0	0	0	0	0	0	0	0	0	0	0	0
sp|Q14671|PUM1_HUMAN	PUM1	Pumilio homolog 1 OS=Homo sapiens OX=9606 GN=PUM1 PE=1 SV=3	1007	STHPYGCRVIQRI	5000	K.GQVFALSTHPYGC#R.V	11	12	4558.33	4269.69	4046	4287.87	4491.96	4181.23	3756.27	4201.17	3933.21	3986.63	4022.91	4557.41	4691.42	4568.01	4226.24	4218.07	4317.29	4333.26	4635.41	4376.23	3692.31	4352.81	4860.86	4227.42	3535.1	4333.32	3976.81	4113.36	4616.67	4369.29	4174.98	4730.94	4353.73	3642.05	4125.76	4225.8
sp|Q14671|PUM1_HUMAN	PUM1	Pumilio homolog 1 OS=Homo sapiens OX=9606 GN=PUM1 PE=1 SV=3	935	ALQMYGCRVIQKA	5000	R.GHVLSLALQM*YGC#R.V	12	18	3337.36	3445.1	3625.16	3273.08	3188.69	3313.74	3118.05	3197.52	3292.11	3345.57	3395.41	3390.42	3502.59	3221.95	3301.51	3119.25	2918.55	2868.01	5364.62	5615.74	5339.4	5350.5	5340.88	5283.23	4895.64	5164.51	5330.21	5301.77	5548.25	5346.48	5208.34	5151.83	5271.96	4830.87	5041.84	4801.74
sp|Q14671|PUM1_HUMAN	PUM1	Pumilio homolog 1 OS=Homo sapiens OX=9606 GN=PUM1 PE=1 SV=3	302	SRTPGNCQNSANE	5000	R.TPGNC#QNSANEVDLLGPNQNGSEGLAQLTSTNGAK.P	5	4	498.26	476.98	505.21	640.25	589.19	549.46	562.62	490.03	598.14	529.4	501.88	548.08	686.53	613.42	579.55	545.34	441.93	552.97	598.2	625.44	629.63	566.9	598.45	716.98	533.88	569.08	682.17	561.01	631.86	606.64	564.91	598.94	559.18	605.92	512.03	519.59
sp|Q14671|PUM1_HUMAN	PUM1	Pumilio homolog 1 OS=Homo sapiens OX=9606 GN=PUM1 PE=1 SV=3	1179	VDLGPICGPPNGI	5000	K.NGVDLGPIC#GPPNGII.-	6	8	1062.61	1125	1150.53	1113.44	1028.56	1243.42	1285.61	1227.99	1104.46	1170.33	1155.33	1056.02	1002.04	1083.9	1147.03	996.4	1127.86	1121.66	1372.22	1505.54	1620.62	1520.26	1622.2	1606.06	1781.15	1557.42	1551.5	1461.59	1420.34	1591.07	1476.37	1674.14	1523.04	1503.33	1381.3	1555.89
sp|Q14671|PUM1_HUMAN	PUM1	Pumilio homolog 1 OS=Homo sapiens OX=9606 GN=PUM1 PE=1 SV=3	234	SSPGDSCLRKGGF	5000	R.SESGGLGVSMVEYVLSSSPGDSC#LR.K	5	5	891.68	1005.69	1030.92	956.48	1019.91	834.67	1040.75	954.78	864.77	1040.95	844.97	1055.17	926.2	857.68	1074.01	1002.91	963.45	1016.21	1307.33	1184.97	1339.88	1279.61	1184.39	1169.41	1165.38	1288.09	1317.82	1254.35	1266.37	1187.11	1203.73	1307.19	1272.7	1138.44	1222.43	1301.86
sp|Q14671|PUM1_HUMAN	PUM1	Pumilio homolog 1 OS=Homo sapiens OX=9606 GN=PUM1 PE=1 SV=3	1085	SNVVEKCVTHASR	5000	K.C#VTHASR.T	0	1	0	0	0	0	0	0	0	0	0	0	0	0	0	0	0	0	0	0	143.27	192.2	212.03	137.07	152.66	152.79	159.15	156.69	159.86	242.47	135.16	163.81	174.66	175.99	149.44	137.55	143.4	188.53
sp|Q14671|PUM1_HUMAN	PUM1	Pumilio homolog 1 OS=Homo sapiens OX=9606 GN=PUM1 PE=1 SV=3	1102	VLIDEVCTMNDGP	5000	R.AVLIDEVC#TMNDGPHSALYTMMK.D	2	4	458.94	554.31	535.87	474.3	504.22	483.78	586.5	488.72	523	615.91	569.28	470.63	495.46	482.44	490.04	458.28	553.2	549.8	1245.53	1286.57	1172.63	1322.86	1227.72	1203.53	1228.76	1142.57	1184.37	1091.61	1208.28	1217.24	1161.03	1258.29	1152.8	1286.7	1313.61	1366.78
sp|P62318|SMD3_HUMAN	SNRPD3	Small nuclear ribonucleoprotein Sm D3 OS=Homo sapiens OX=9606 GN=SNRPD3 PE=1 SV=1	20	EGHIVTCETNTGE	5000	K.VLHEAEGHIVTC#ETNTGEVYR.G	1	0	101.43	94.47	131.98	112.03	66.05	106.68	93.9	90.02	91.36	104.69	115.07	129.7	107.6	122.74	104.21	93.18	70.64	84.3	0	0	0	0	0	0	0	0	0	0	0	0	0	0	0	0	0	0
sp|Q3B7T1|EDRF1_HUMAN	EDRF1	Erythroid differentiation-related factor 1 OS=Homo sapiens OX=9606 GN=EDRF1 PE=1 SV=1	465	LLYKVACNMMMKK	5000	K.VAC#NMM*M*K.K	2	6	194.06	215.46	267.91	315.32	261.75	230.9	221.92	197.88	258.91	221.83	224.02	187.47	216.7	205.11	234.41	222.29	182.5	231.79	317.3	305.44	297.91	310.43	293.7	262.38	272.48	271.6	261.01	280.33	325.88	268.72	266.3	327.2	279.72	290.36	274.75	317.17
sp|Q3B7T1|EDRF1_HUMAN	EDRF1	Erythroid differentiation-related factor 1 OS=Homo sapiens OX=9606 GN=EDRF1 PE=1 SV=1	904	NAALLLCNTGRLM	5000	K.GIHNFESIEDATNAALLLC#NTGR.L	2	0	458.06	409.83	482.57	397.99	419.9	474.37	458.42	412.22	389.27	383.76	375.7	396.55	341.7	409.53	430.84	431.16	375.28	400.34	0	0	0	0	0	0	0	0	0	0	0	0	0	0	0	0	0	0
sp|Q3B7T1|EDRF1_HUMAN	EDRF1	Erythroid differentiation-related factor 1 OS=Homo sapiens OX=9606 GN=EDRF1 PE=1 SV=1	1019	SARQPLCQYRAAT	5000	R.QPLC#QYR.A	1	0	888.87	888.36	875.06	927.21	919.39	887.34	843.18	831.98	861.56	841.69	933.23	968.78	1031.8	804.99	955.29	868.26	924.7	898.53	0	0	0	0	0	0	0	0	0	0	0	0	0	0	0	0	0	0
sp|Q3B7T1|EDRF1_HUMAN	EDRF1	Erythroid differentiation-related factor 1 OS=Homo sapiens OX=9606 GN=EDRF1 PE=1 SV=1	1037	ASMYHSCLRNQVG	5000	R.LASMYHSC#LR.N	2	4	1079.19	1023.67	1062.53	1110.45	1164.06	929.72	1031.69	1009.67	903.48	887.51	882.98	903.07	1040.73	908.88	847.42	877.4	940.82	987.9	1713.26	1691.91	1846.62	1640.91	1647.99	1544.27	1574.53	1531.04	1467.49	1454.53	1542.97	1396.87	1446.73	1480.44	1353.69	1218.5	1471	1504.79
sp|Q3B7T1|EDRF1_HUMAN	EDRF1	Erythroid differentiation-related factor 1 OS=Homo sapiens OX=9606 GN=EDRF1 PE=1 SV=1	1074	LLKDAPCELLRVQ	5000	K.DAPC#ELLR.V	2	2	131.58	88.24	110.6	123.79	115.24	77.37	125.22	108.19	92.32	112.06	74.77	74.29	54.17	66.57	97.49	89.53	73.54	67.42	215.97	195.78	169.15	123.22	146.89	183.21	142.24	228.44	165.67	154.99	159.01	140	169.31	140.46	148.03	136.05	150.79	127.74
sp|Q3B7T1|EDRF1_HUMAN	EDRF1	Erythroid differentiation-related factor 1 OS=Homo sapiens OX=9606 GN=EDRF1 PE=1 SV=1	488	RTLLLNCLKLLDK	5000	R.TLLLNC#LK.L	0	0	0	0	0	0	0	0	0	0	0	0	0	0	0	0	0	0	0	0	0	0	0	0	0	0	0	0	0	0	0	0	0	0	0	0	0	0
sp|Q3B7T1|EDRF1_HUMAN	EDRF1	Erythroid differentiation-related factor 1 OS=Homo sapiens OX=9606 GN=EDRF1 PE=1 SV=1	918	ICAQAHCGAGDEL	385.168	R.ICAQAHC#GAGDELKR.E	7	9	4086.43	3877.08	4331.22	4222.76	4082.26	3977.38	3964.93	4016.53	4058.19	4233.09	4114.87	3923.05	4061.46	4081.47	3949.61	4081.44	4025.38	4148.12	4324.61	4120.32	3918.01	4105	4167.53	4342.8	4241.53	4061.33	4107.7	4113.09	3981.74	4078.06	4218.89	4031.31	4149.52	3881.69	3894.9	4190.2
sp|Q86YS7-5|C2CD5_HUMAN	C2CD5	Isoform 5 of C2 domain-containing protein 5 OS=Homo sapiens OX=9606 GN=C2CD5	142	RFRQSSCGVKFFC	5000	R.QSSC#GVK.F	7	9	4912.52	4829.21	4803.34	4749.2	4900.14	4825.76	4943.94	5046.89	4720.49	4727.3	4913.22	5106.43	4711.9	4875.54	4852.32	4838.16	4805.85	4656.13	8987.84	9286.6	8694.91	8668.8	8629.47	8175.57	8185.46	8563.57	8265.75	8336.19	8365.53	8391.17	8899.68	8434.92	8516.11	8011.37	7784.47	8632.4
sp|Q86YS7-5|C2CD5_HUMAN	C2CD5	Isoform 5 of C2 domain-containing protein 5 OS=Homo sapiens OX=9606 GN=C2CD5	921	NRSAPPCANSTVG	5000	R.SAPPC#ANSTVGVVK.M	4	18	387.26	404.37	405.54	449.09	325.4	436.35	426.53	292.27	383.7	382.01	325.6	412.48	429.42	332.05	355.31	353.03	379.01	347.68	6792.44	6787.89	6567.23	6429.23	6702.12	6617.24	6587.85	6273.39	6340.45	6672.31	6670.41	6483.77	6355.93	6458.75	6411.27	6213.51	6463.68	6466.43
sp|Q86YS7-5|C2CD5_HUMAN	C2CD5	Isoform 5 of C2 domain-containing protein 5 OS=Homo sapiens OX=9606 GN=C2CD5	462	DGTVEGCLEQRLE	5000	R.FLQDGTVEGC#LEQR.L	6	14	1015.23	973.72	1017.51	1086.45	981.72	1071.07	1169.58	965.82	1121.46	1059.48	897.96	1013.16	993.2	1073.92	1111.98	955.37	924.17	993.53	4711.97	4850.39	4948.11	5195.85	5061.34	4780.79	4651.27	4633.53	4780.21	4777.76	4692.8	4981	4712.25	4607.06	4743.73	4885.07	4375.47	4521.79
sp|Q86YS7-5|C2CD5_HUMAN	C2CD5	Isoform 5 of C2 domain-containing protein 5 OS=Homo sapiens OX=9606 GN=C2CD5	877	AAQRDRCSSWIEL	5000	R.C#SSWIELIK.L	7	12	431.62	419.67	458.82	425.65	349.07	508.43	509.93	401.93	498.52	426.34	422.54	413.42	439.15	399.53	432.18	427.04	426.91	372.86	1936.29	1810.15	1785.87	1978.96	1827.82	1850.39	1699.33	1759.03	1737.16	1750	1752.98	1854.64	1749.81	1806.33	1697.43	1746.3	1723.65	1792.21
sp|Q86YS7-5|C2CD5_HUMAN	C2CD5	Isoform 5 of C2 domain-containing protein 5 OS=Homo sapiens OX=9606 GN=C2CD5	844	QFPLELCSDSLPS	5000	R.ASTDNEELLQFPLELC#SDSLPSHPFPPAK.A	9	33	525.9	560.05	548.61	601.56	621.98	574.16	490	574.56	569.48	607.03	546.14	617.09	619	563.18	536.85	604.57	540.66	667.82	4632.43	4686.74	4609.88	4709.51	4702.26	4681.11	4322.16	4488.64	4501.02	4587.65	4551.98	4583.39	4484.49	4706.09	4901.06	4637.66	4324.96	4392.29
sp|Q86YS7-5|C2CD5_HUMAN	C2CD5	Isoform 5 of C2 domain-containing protein 5 OS=Homo sapiens OX=9606 GN=C2CD5	243	RAIGTACTLDKLS	5000	R.AIGTAC#TLDK.L	0	1	0	0	0	0	0	0	0	0	0	0	0	0	0	0	0	0	0	0	56.51	45.83	99.51	100.58	100.64	68.28	64.63	64.17	77.09	78.19	73.09	63.83	77.57	89.58	77.36	70.72	67.98	44.15
sp|Q86YS7-5|C2CD5_HUMAN	C2CD5	Isoform 5 of C2 domain-containing protein 5 OS=Homo sapiens OX=9606 GN=C2CD5	258	AAFLPACNSPSKE	5000	K.LSSPAAFLPAC#NSPSK.E	0	14	0	0	0	0	0	0	0	0	0	0	0	0	0	0	0	0	0	0	3653.29	3760.21	3785.17	3743.68	3635.08	3967.45	3661.21	3907.59	3715.48	3795.81	3905.6	3805.11	3621.74	3593.85	3720.98	3510.41	3482.15	3774.39
sp|Q86YS7-5|C2CD5_HUMAN	C2CD5	Isoform 5 of C2 domain-containing protein 5 OS=Homo sapiens OX=9606 GN=C2CD5	1001	SYIMKQCVFMENP	5000	K.QC#VFM*ENPNK.N	0	1	0	0	0	0	0	0	0	0	0	0	0	0	0	0	0	0	0	0	134.4	114.88	82.66	134.65	113.66	99.93	86.15	95.89	144.61	101.81	157.24	125.04	105.47	72.33	100.34	107.11	117.34	157.39
sp|Q9BPX3|CND3_HUMAN	NCAPG	Condensin complex subunit 3 OS=Homo sapiens OX=9606 GN=NCAPG PE=1 SV=1	667	KIKTLHCEGTEIN	5000	K.TLHC#EGTEINSDDEQESK.E	6	9	2229.1	2523.51	2693.89	2347.36	2735.03	2698.8	2516.47	2435.64	2577.31	2672.18	2539.93	2693.56	2691.98	2474.07	2577.54	2418	2487.62	2492.04	2061.34	1616.9	1681.81	1838.61	1839.93	1957.42	1944.18	1812.84	1595	1994.72	1652.37	1870.47	2024.82	1742.02	1838.67	2197.8	1790.47	1667.96
sp|Q9BPX3|CND3_HUMAN	NCAPG	Condensin complex subunit 3 OS=Homo sapiens OX=9606 GN=NCAPG PE=1 SV=1	202	RRAVLSCIAPSAK	5000	R.AVLSC#IAPSAK.T	12	19	5140.16	5745.58	5905.29	5645.89	5741.73	5479.24	5366.04	5125.81	5368.94	5263.35	5121.91	5080.43	5381.94	5055.39	5230.28	5132.87	5373.52	5485.13	5258.2	5438.85	5172.4	5315.42	4932.69	5122.59	4364.71	4614.75	5053.3	5335.51	5171.66	4879.89	4866.9	5262.05	4896.34	4936.53	4961.21	4850.11
sp|Q9BPX3|CND3_HUMAN	NCAPG	Condensin complex subunit 3 OS=Homo sapiens OX=9606 GN=NCAPG PE=1 SV=1	119	AVRFRVCLLINKL	5000	R.VC#LLINK.L	11	11	3171.58	3331.35	3345.45	3356.56	3378.03	3178.39	2999.43	3130.86	3098.08	3165.29	3020.22	3256.63	3244.78	3112.42	3148.52	3055.72	3130.25	2989.67	3079.09	3127.73	2988.41	2895.91	2600.68	2650.86	2618.27	2577.82	2664.41	2581.2	2615.42	2485.17	2872.55	2777.6	2625.28	2762.95	2492.11	2570.34
sp|Q9BPX3|CND3_HUMAN	NCAPG	Condensin complex subunit 3 OS=Homo sapiens OX=9606 GN=NCAPG PE=1 SV=1	177	DPKDDECPVVNAY	5000	R.LQDPKDDEC#PVVNAYATLIENDSNPEVR.R	20	15	3139.01	3568.89	3595.59	3686.48	3813.03	3765	3830.38	3726.56	3253.38	3373.84	3661.85	3446.54	3469.78	3417.11	3596.03	3349.3	3337.34	3382.42	3093.9	3294.62	3348.12	3332.66	3142.28	3384.12	3174.26	3288.17	3390.17	3325.02	3257.19	3488	3372.39	3214.72	3016.13	3465.85	3124.01	3056.64
sp|Q9BPX3|CND3_HUMAN	NCAPG	Condensin complex subunit 3 OS=Homo sapiens OX=9606 GN=NCAPG PE=1 SV=1	751	DVQLRHCLGVFFP	5000	R.HC#LGVFFPVFAYASR.T	17	11	2413.53	2444.53	2927.34	2554.87	2530.86	2472.71	2816.22	2831.26	2650.56	2386.4	2220.62	2501.27	2624.64	2300.47	2587.39	2576.16	2441.12	2462.93	2095.54	2108.78	2090.78	2035.59	1995.91	1891.75	2091.34	2083.92	2171.48	1837.7	2002.48	2098.55	2063.49	1985.76	1839.59	1980.43	2020.71	2097.29
sp|Q9BPX3|CND3_HUMAN	NCAPG	Condensin complex subunit 3 OS=Homo sapiens OX=9606 GN=NCAPG PE=1 SV=1	509	KEALENCITLQDF	5000	K.EALENC#ITLQDFNR.A	2	0	628.52	675.42	720.69	701.4	651.44	623.78	807.83	705.95	598.51	628.15	616.29	631.81	719.27	638.73	617.93	685.91	621.99	665.64	0	0	0	0	0	0	0	0	0	0	0	0	0	0	0	0	0	0
sp|Q9BPX3|CND3_HUMAN	NCAPG	Condensin complex subunit 3 OS=Homo sapiens OX=9606 GN=NCAPG PE=1 SV=1	843	EILTSPCSPEIRV	473.136	K.ICNEILTSPC#SPEIR.V	12	14	5299.87	5388.26	5586.44	5551.51	5173.02	5405.38	5862.68	5602.13	5476.73	5307.5	5312.36	5241.2	5138.21	5113.4	5367.25	5001.41	5387.29	5292.49	5330.56	5209.68	5331.09	5679.67	5381.14	5413.37	5776.43	5438.41	5590.34	5288.99	5164.25	5349.35	5201.28	5145.57	4985.04	5109.95	5238.81	4991.74
sp|P29401|TKT_HUMAN	TKT	Transketolase OS=Homo sapiens OX=9606 GN=TKT PE=1 SV=3	386	NRTVPFCSTFAAF	5000	R.TVPFC#STFAAFFTR.A	13	19	4527.44	4688.33	7059.23	4737.1	4844.83	4491.91	4513.76	5216.97	4695.39	4894.99	4476.56	4548.47	4526.49	4705.15	4722.79	4550.59	5014.91	5052.28	8766.19	8916.58	8770.81	8881.05	8263.52	8424.2	8398.12	7908.11	8744.79	8406.54	8541.39	8730.95	8462	8448.93	8601.37	8747.89	8541.47	9389.53
sp|P29401|TKT_HUMAN	TKT	Transketolase OS=Homo sapiens OX=9606 GN=TKT PE=1 SV=3	133	QGLGAACGMAYTG	5000	K.QAFTDVATGSLGQGLGAAC#GM*AYTGK.Y	1	5	231.64	269.77	373.51	257.76	249.97	294.5	303.22	262.11	277.95	297.43	333.1	311.18	206.55	267.56	234.86	260.82	291.88	268.58	720.67	595.89	650.76	760.8	756.76	624.59	724.35	658.47	798.93	671.22	743.54	831.69	640.07	821.61	750.54	640.86	633.28	632.11
sp|P29401|TKT_HUMAN	TKT	Transketolase OS=Homo sapiens OX=9606 GN=TKT PE=1 SV=3	225	HSVEELCKAFGQA	838.007	R.CEAFGWHAIIVDGHSVEELC#K.A	19	12	6521.27	6592.41	7052.45	7154.03	6682.79	7055.69	7910.92	6902.49	7188.85	7512.12	6983.57	7136.05	7164.06	6633.22	7024.38	7851.6	6748.08	6794.75	4278.79	4159.99	4516.42	4511.15	4313.25	4302.7	4614.67	4070.23	4305.37	4323.59	4221.28	4204.66	4412.17	4126.68	4154.62	4369.61	3962.77	4160.04
sp|P29401|TKT_HUMAN	TKT	Transketolase OS=Homo sapiens OX=9606 GN=TKT PE=1 SV=3	206	DIYQKRCEAFGWH	643.339	R.C#EAFGWHAIIVDGHSVEELCK.A	3	6	1734.22	1674.61	1888.89	1703.17	2120.78	1802.59	1850.33	1672.46	1812.3	1775.78	1684.93	1690.94	1686.23	1518.52	1698.32	1774.32	1744.23	1671.48	3097.82	3184.99	3637.1	3131.63	2840.77	3144.32	3493.23	2816.1	3326.74	3027.47	2834.62	3112.15	3047.66	2973.83	3113.16	2910.64	2689.81	3024.16
sp|P29401|TKT_HUMAN	TKT	Transketolase OS=Homo sapiens OX=9606 GN=TKT PE=1 SV=3	417	NLCGSHCGVSIGE	82.629	R.MAAISESNINLCGSHC#GVSIGEDGPSQM*ALEDLAMFR.S	0	6	0	0	0	0	0	0	0	0	0	0	0	0	0	0	0	0	0	0	995.76	984.41	1069.35	1067.5	889.17	1040.38	1032.51	883.49	984.93	1028.96	834.99	921.34	1067.49	1027.69	1048.86	890.82	845.44	1009.32
sp|Q9Y6A5|TACC3_HUMAN	TACC3	Transforming acidic coiled-coil-containing protein 3 OS=Homo sapiens OX=9606 GN=TACC3 PE=1 SV=1	236	HGAEEECRHGGVC	5000	K.AETPHGAEEEC#R.H	1	2	322.24	318.51	351.36	345.16	282.11	318.51	250.49	272.86	289.73	283.77	283.35	339.9	232.37	254.08	268.97	254.23	243.95	260.6	1402.84	1104.08	1614.69	1310.25	989.8	857.86	805.33	793.26	799.2	819.05	746.87	728.56	687.84	903.74	724.85	729.16	716.38	680.66
sp|Q9Y6A5|TACC3_HUMAN	TACC3	Transforming acidic coiled-coil-containing protein 3 OS=Homo sapiens OX=9606 GN=TACC3 PE=1 SV=1	224	HGAEEECKAETPH	5000	K.AETPHGAEEEC#K.A	9	20	5224	5010.52	4870.88	5522.05	4796.37	5247.12	5152.1	4911.94	4928.38	5350.33	4922.71	4944.86	4935.52	4794.53	5008.77	5194.35	4852.44	5106.57	12280.5	11972.2	12924.5	13063.8	12422.6	12723.1	13013.2	13179.1	12592.7	12633.2	13022.6	12747.9	12689.1	12341.4	13028	12350.2	12697.2	13109.2
sp|Q9Y6A5|TACC3_HUMAN	TACC3	Transforming acidic coiled-coil-containing protein 3 OS=Homo sapiens OX=9606 GN=TACC3 PE=1 SV=1	426	GDTKSGCSEAQPP	5000	K.SGC#SEAQPPESPETR.L	5	7	989.9	936.2	960.45	1118.55	1014.52	1103.45	1043.08	888.43	993.82	911.25	961.57	939.87	786.8	862.29	891.01	984.44	861.64	873.9	662.22	840.36	746.1	877.55	778.61	730.98	803.88	676.28	657.29	738.98	650.41	759.19	664.44	605.53	596.11	657.36	666.03	698.49
sp|Q9Y6A5|TACC3_HUMAN	TACC3	Transforming acidic coiled-coil-containing protein 3 OS=Homo sapiens OX=9606 GN=TACC3 PE=1 SV=1	206	ETLEDPCRTESQH	5000	R.VTPASETLEDPC#R.T	3	5	459.24	519.01	494.75	471.68	465.8	517.46	543.1	485.42	537.39	529.39	445.17	535.47	506.38	555.3	554.59	572.57	498.98	445.89	2190.25	2074.71	2422.1	2040.15	1960.62	2138.23	2260.55	2254.39	2203.89	2308.7	2030.48	2148.54	2101.82	2228.36	2072.77	2061.49	2002.12	2039.44
sp|Q9Y6A5|TACC3_HUMAN	TACC3	Transforming acidic coiled-coil-containing protein 3 OS=Homo sapiens OX=9606 GN=TACC3 PE=1 SV=1	242	CRHGGVCAPAAVA	5000	R.HGGVC#APAAVATSPPGAIPK.E	3	20	276.67	276.76	369.33	362.66	269.36	338.53	332.65	381.57	387.64	311.36	270.38	299.35	375.14	265.93	313.89	312.33	254.85	229.12	4012.69	4533.67	4481.02	4671.91	4248.42	4434.88	4239.98	4476.88	4050.29	4119.77	4649.22	4504.78	4470.8	4150.24	4330.51	4308.73	4118.45	4382.07
[truncated: 23,491 more rows]
